# Supplementary material for: Multi-omics profiling of cross-resistance between ceftazidime-avibactam and meropenem identifies common and strain-specific mechanisms in Pseudomonas aeruginosa clinical isolates
Source: mBio. 2025 Jun 4;16(7):e03896-24. doi: 10.1128/mbio.03896-24 (PMC12239554; doi:10.1128/mbio.03896-24)
Supplement: Supplemental tables, part 1 — Tables S1 to S5, S6ab, and S7ab. [file mbio.03896-24-s0001.xlsx]

## Sheet: SI table 1
hospital	collection_date	strain	source	cza_mic	mem_mic	ST
KSSG	06.05.2019	1	Urine	1.5	1	395
KSSG	01.04.2019	2	Sputum	2	0.38	170
KSSG	04.04.2019	3	Urine	0.5	3	395
KSSG	16.07.2019	4	blood	1.5	0.125
KSSG	10.05.2019	5	Urine	3	6	1284
KSSG	26.04.2019	6	Sputum	1.5	6	12
KSSG	17.05.2019	7	Sputum	0.19	0.016
KSSG	21.05.2019	8	Urine	1.5	0.125

## Sheet: SI table 2
mic	condition	strain	mic_value_day_0	mic_value_day_6	mic_value_day_12	mic_value_day_18	fold_change	median_fold_change	mic_above_threshold
CZA	CZA	1_A	1.5	1.5	2	4	2.66667	3	0
CZA	CZA	1_B	1.5	2	8	12	8	3	1
CZA	CZA	1_C	1.5	1.5	1.5	2	1.33333	3	0
CZA	CZA	2_A	2	3	4	6	3	3	0
CZA	CZA	2_B	2	2	3	4	2	3	0
CZA	CZA	2_C	2	2	3	6	3	3	0
CZA	CZA	3_A	0.5	1	1	1	2	3	0
CZA	CZA	3_B	0.5	0.5	0.75	1	2	3	0
CZA	CZA	3_C	0.5	0.75	0.75	1.5	3	3	0
CZA	CZA	4_A	1.5	3	4	6	4	3	0
CZA	CZA	4_B	1.5	3	12	12	8	3	1
CZA	CZA	4_C	1.5	3	3	6	4	3	0
CZA	CZA	5_A	3	4	16	64	21.3333	3	1
CZA	CZA	5_B	3	4	24	64	21.3333	3	1
CZA	CZA	5_C	3	4	16	16	5.33333	3	1
CZA	CZA	6_A	1.5	3	4	4	2.66667	3	0
CZA	CZA	6_B	1.5	4	4	4	2.66667	3	0
CZA	CZA	6_C	1.5	3	4	4	2.66667	3	0
CZA	CZA	7_A	0.19	1.5	2	4	21.0526	3	0
CZA	CZA	7_B	0.19	0.75	1	6	31.5789	3	0
CZA	CZA	7_C	0.19	0.5	0.5	1	5.26316	3	0
CZA	CZA	8_A	1.5	1.5	2	2	1.33333	3	0
CZA	CZA	8_B	1.5	1.5	3	4	2.66667	3	0
CZA	CZA	8_C	1.5	2	2	3	2	3	0
CZA	MEM	1_A	1.5	1.5	4	4	2.66667	2.66667	0
CZA	MEM	1_B	1.5	2	4	4	2.66667	2.66667	0
CZA	MEM	1_C	1.5	1.5	4	4	2.66667	2.66667	0
CZA	MEM	2_A	2	3	3	3	1.5	2.66667	0
CZA	MEM	2_B	2	2	2	2	1	2.66667	0
CZA	MEM	2_C	2	2	2	4	2	2.66667	0
CZA	MEM	3_A	0.5	1.5	1.5	1.5	3	2.66667	0
CZA	MEM	3_B	0.5	1	1.5	2	4	2.66667	0
CZA	MEM	3_C	0.5	1	1.5	2	4	2.66667	0
CZA	MEM	4_A	1.5	2	2	4	2.66667	2.66667	0
CZA	MEM	4_B	1.5	1.5	2	3	2	2.66667	0
CZA	MEM	4_C	1.5	1.5	2	4	2.66667	2.66667	0
CZA	MEM	5_A	3	4	12	24	8	2.66667	1
CZA	MEM	5_B	3	4	12	12	4	2.66667	1
CZA	MEM	5_C	3	3	8	8	2.66667	2.66667	0
CZA	MEM	6_A	1.5	3	6	8	5.33333	2.66667	0
CZA	MEM	6_B	1.5	3	3	16	10.6667	2.66667	1
CZA	MEM	6_C	1.5	1.5	16	16	10.6667	2.66667	1
CZA	MEM	7_A	0.19	0.5	0.5	0.5	2.63158	2.66667	0
CZA	MEM	7_B	0.19	0.5	0.5	0.75	3.94737	2.66667	0
CZA	MEM	7_C	0.19	0.75	0.5	0.5	2.63158	2.66667	0
CZA	MEM	8_A	1.5	2	2	2	1.33333	2.66667	0
CZA	MEM	8_B	1.5	2	2	2	1.33333	2.66667	0
CZA	MEM	8_C	1.5	1.5	3	3	2	2.66667	0
MEM	CZA	1_A	1	0.75	2	12	12	5.33333	1
MEM	CZA	1_B	1	3	1.5	16	16	5.33333	1
MEM	CZA	1_C	1	3	3	4	4	5.33333	0
MEM	CZA	2_A	0.38	0.5	3	4	10.5263	5.33333	0
MEM	CZA	2_B	0.38	0.5	1	2	5.26316	5.33333	0
MEM	CZA	2_C	0.38	0.5	3	3	7.89474	5.33333	0
MEM	CZA	3_A	3	3	3	6	2	5.33333	0
MEM	CZA	3_B	3	3	3	6	2	5.33333	0
MEM	CZA	3_C	3	3	3	4	1.33333	5.33333	0
MEM	CZA	4_A	0.125	0.125	0.38	0.38	3.04	5.33333	0
MEM	CZA	4_B	0.125	1	2	6	48	5.33333	0
MEM	CZA	4_C	0.125	0.38	0.75	3	24	5.33333	0
MEM	CZA	5_A	6	12	32	32	5.33333	5.33333	1
MEM	CZA	5_B	6	12	32	32	5.33333	5.33333	1
MEM	CZA	5_C	6	12	32	32	5.33333	5.33333	1
MEM	CZA	6_A	8	32	32	32	4	5.33333	1
MEM	CZA	6_B	8	12	32	32	4	5.33333	1
MEM	CZA	6_C	8	32	32	32	4	5.33333	1
MEM	CZA	7_A	0.016	0.75	1.5	12	750	5.33333	1
MEM	CZA	7_B	0.016	0.016	0.016	4	250	5.33333	0
MEM	CZA	7_C	0.016	0.023	0.023	1.5	93.75	5.33333	0
MEM	CZA	8_A	0.125	0.25	0.25	0.38	3.04	5.33333	0
MEM	CZA	8_B	0.125	0.19	0.38	8	64	5.33333	0
MEM	CZA	8_C	0.125	0.125	0.19	8	64	5.33333	0
MEM	MEM	1_A	1	3	8	32	32	32	1
MEM	MEM	1_B	1	3	6	48	48	32	1
MEM	MEM	1_C	1	3	6	64	64	32	1
MEM	MEM	2_A	0.38	4	32	32	84.2105	32	1
MEM	MEM	2_B	0.38	3	12	32	84.2105	32	1
MEM	MEM	2_C	0.38	4	32	32	84.2105	32	1
MEM	MEM	3_A	3	12	32	32	10.6667	32	1
MEM	MEM	3_B	3	8	32	64	21.3333	32	1
MEM	MEM	3_C	3	8	24	32	10.6667	32	1
MEM	MEM	4_A	0.125	2	32	96	768	32	1
MEM	MEM	4_B	0.125	2	12	32	256	32	1
MEM	MEM	4_C	0.125	3	32	192	1536	32	1
MEM	MEM	5_A	6	32	32	96	16	32	1
MEM	MEM	5_B	6	32	32	192	32	32	1
MEM	MEM	5_C	6	32	32	192	32	32	1
MEM	MEM	6_A	8	32	32	48	6	32	1
MEM	MEM	6_B	8	32	64	96	12	32	1
MEM	MEM	6_C	8	24	32	64	8	32	1
MEM	MEM	7_A	0.016	0.016	0.016	0.047	2.9375	32	0
MEM	MEM	7_B	0.016	0.016	0.125	0.25	15.625	32	0
MEM	MEM	7_C	0.016	0.016	0.016	0.023	1.4375	32	0
MEM	MEM	8_A	0.125	0.38	16	16	128	32	1
MEM	MEM	8_B	0.125	0.38	0.38	0.5	4	32	0
MEM	MEM	8_C	0.125	0.38	3	32	256	32	1

## Sheet: SI table 3
strain	condition	cza_mic	mem_mic	days_passaged
1_B	CZA	256	48	42
1_B	MEM	48	256	42
2_C	CZA	256	6	36
3_C	CZA	0.75	2	36
3_C	MEM	0.75	96	36
4_C	CZA	32	12	36
4_C	MEM	4	192	36
5_B	CZA	256	8	24
5_B	MEM	4	192	24
6_C	CZA	2	8	30
6_C	MEM	32	96	30

## Sheet: SI table 4
antibiotic	susceptibility_threshold	resistance_threshold	1_B_CZA	1_B_MEM	1_B_PAR	2_C_CZA	2_C_PAR	3_C_CZA	3_C_MEM	3_C_PAR	4_C_CZA	4_C_MEM	4_C_PAR	5_B_CZA	5_B_MEM	5_B_PAR	6_C_CZA	6_C_MEM	6_C_PAR
Amikacin	16	16	≤4 (S)	≤4 (S)	8 (S)	≤4 (S)	≤4 (S)	≤4 (S)	≤4 (S)	≤4 (S)	≤4 (S)	≤4 (S)	≤4 (S)	≤4 (S)	16 (S)	≤4 (S)	≤ 4 (S)	≤ 4 (S)	≤ 4 (S)
Aztreonam	0.001	16	≥16	≥16	≥16	≥16	≥16	≥16	≥16	≥16	≥16	≥16	8	≥16	≥16	≥16	≥ 16	≥ 16	≤ 2
Cefepime	0.001	8	≥16 (R)	≥16 (R)	4	≥16 (R)	8	8	16 (R)	8	≥16(R)	16 (R)	16 (R)	≥16 (R)	16 (R)	8	16 (R)	≥ 16 (R)	≤ 2
Cefotaxime	-	-	≥32	≥32	≥32	≥32	32	≥32	≥32	≥32	≥32	≥32	32	≥32	≥32	≥32	≥ 32	32	32
Ceftazidime	0.001	8	≥16 (R)	≥16 (R)	16 (R)	≥16 (R)	4	≥16 (R)	4	≥16 (R)	≥16 (R)	16 (R)	2	≥16 (R)	16 (R)	8	≥ 16 (R)	≥ 16 (R)	≤2
Ceftazidime / avibactam constant 4	8	8	≥256/4 (R)	32/4 (R)	1/4 (S)	≥256/4 (R)	2/4 (S)	0.75/4 (S)	1.5/4 (S)	0.5/4 (S)	64/4 (R)	4/4 (S)	1.5/4 (S)	≥256/4 (R)	4/4 (S)	3/4 (S)	3/4 (S)	≥32/4 (R)	1.5/4 (S)
Ceftolozane / tazobactam constant 4	4	4	16/4 (R)	4/4 (S)	0.75/4 (S)	16/4 (R)	0.5/4 (S)	0.5/4 (S)	0.25/4 (S)	0.25/4 (S)	6/4 (R)	1/4 (S)	0.5/4 (S)	≥256/4 (R)	0.5/4 (S)	0.5/4 (S)	2/4 (S)	2/4 (S)	0.75/4 (S)
Ciprofloxacin	0.001	0.5	≤0.25	≤0.25	0.5	≤0.25	≤0.25	≤0.25	≤0.25	≤0.25	≤0.25	1 (R)	≤0.25	2 (R)	0.5	1 (R)	≤ 0.25	≤ 0.25	≤ 0.25
Colistin	2	2	0.5 (S)	0.5 (S)	1 (S)	≤0.25 (S)	0.5 (S)	2 (S)	1 (S)	2 (S)	1 (S)	2 (S)	1 (S)	2 (S)	2 (S)	2 (S)	2 (S)	1 (S)	2 (S)
Doripenem			≥2	≥2	2	2	0.5	2	≥2	2	1	≥2	0.25	2	≥2	2	≥ 2	≥ 2	≥ 2
Doxycycline	-	-	≥16	≥16	≥16	16	16	16	16	≥16	16	≥16	16	≥16	≥16	≥16	8	≥16	16
Ertapenem	-	-	≥4	≥4	≥4	≥4	4	≥4	≥4	≥4	4	≥4	1	≥4	≥4	≥4	≥ 4	≥ 4	≥ 4
Gentamicin	IE	IE	≤1	≤1	2	≤1	≤1	2	≤1	2	2	2	2	2	2	≤1	≤ 1	≤ 1	≤ 1
Imipenem	0.001	4	≥8 (R)	4	4	4	2	8	8	8	2	≥8 (R)	2	≤1	≥8 (R)	2	≥ 8 (R)	≥ 8 (R)	≥ 8 (R)
Levofloxacin	0.001	1	≤1	≤1	2 (R)	≤1	≤1	≤1	≤1	≤1	≤1	≤1	≤1	2 (R)	4 (R)	4 (R)	≤ 1	≤ 1	≤ 1
Meropenem	2	8	≥32 (R)	≥32 (R)	1 (S)	6	0.38 (S)	2 (S)	≥32 (R)	3	6	≥32 (R)	0.125 (S)	≥32 (R)	≥32 (R)	6	8	≥ 32 (R)	6
Minocycline	-	-	≥16	≥16	16	16	16	8	16	16	16	≥16	8	≥16	≥16	≥16	4	≥16	8
Piperacillin / tazobactam constant 4	0.001	16	≥64/4 (R)	≥64/4 (R)	32/4 (R)	≥64/4 (R)	≤8/4	64/4 (R)	16/4	64/4 (R)	64/4 (R)	32/4 (R)	16/4	32/4 (R)	64/4 (R)	32/4 (R)	64/4 (R)	≥ 64/4 (R)	≤ 8/4
Polymixin B			1	1	2	1	1	4	4	2	2	1	2	2	2	4	1	≥ 4	1
Ticarcillin / clavulanic acid constant 2	0.001	16	≥128/2 (R)	≥128/2 (R)	64/4 (R)	≥128/2 (R)	≥128/2 (R)	≥128/2 (R)	≥128/2 (R)	≥128/2 (R)	≥128/2 (R)	≥128/2 (R)	32/2 (R)	≥128/2 (R)	≥128/2 (R)	≥128/2 (R)	64/2 (R)	≥128/2 (R)	32/2 (R)
Tigecycline	-	-	≥8	≥8	8	4	8	4	8	8	4	4	4	8	≥8	≥8	4	≥ 8	4
Tobramycin	2	2	≤1 (S)	≤1 (S)	≤1 (S)	4 (R)	≤1 (S)	≤1 (S)	2 (S)	≤1 (S)	≤1 (S)	≤1 (S)	2 (S)	≤1 (S)	≤1 (S)	≤1 (S)	≤ 1 (S)	≤ 1 (S)	≤ 1 (S)
Trimethoprim / sulfamethoxazole	-	-	≥4/76	≥4/76	≥4/76	≥4/76	≥4/76	-	≥4/76	-	≥4/76	≥4/76	≥4/76	≥4/76	≥4/76	≥4/76	-	≥ 4/76	-
Total			13	11	8	11	5	7	8	8	10	11	4	13	12	9	7	12	4

## Sheet: SI table 5a
strain	condition	gene_name	gene_id	locus_tag	pos	type	ref	alt	evidence	ftype	strand	nt_pos	aa_pos	effect	product
1_B	MEM	ppkA	PA0074	IAFHHIEI_00077	86891	snp	G	A	A:200 G:0	CDS	-	1992/3099	664/1032	synonymous_variant c.1992C>T p.Thr664Thr	serine/threonine protein kinase PpkA
1_B	MEM			IAFHHIEI_00097	115931	snp	A	G	G:223 A:0	CDS	+	1874/2226	625/741	missense_variant c.1874A>G p.Asn625Ser	vgrG1b
1_B	MEM	pcaD	PA0231	IAFHHIEI_00228	253464	snp	A	G	G:162 A:0	CDS	+	356/792	119/263	missense_variant c.356A>G p.Asn119Ser	beta-ketoadipate enol-lactone hydrolase
1_B	MEM			IAFHHIEI_00264	294262	snp	A	G	G:186 A:0	CDS	+	296/750	99/249	missense_variant c.296A>G p.Glu99Gly	hypothetical protein
1_B	MEM			IAFHHIEI_00266	298095	snp	C	T	T:192 C:0	CDS	+	94/1158	32/385	missense_variant c.94C>T p.Pro32Ser	hypothetical protein
1_B	MEM	ilvA1	PA0331	IAFHHIEI_00359	406229	snp	C	T	T:179 C:0	CDS	+	204/1515	68/504	synonymous_variant c.204C>T p.Ala68Ala	threonine dehydratase, biosynthetic
1_B	MEM			IAFHHIEI_00401	449855	ins	T	TG	TG:137 T:2	CDS	-	94/1488	32/495	frameshift_variant c.94dupC p.Gln32fs	hypothetical protein
1_B	MEM	ftsY	PA0373	IAFHHIEI_00403	452103	snp	C	T	T:199 C:0	CDS	+	644/1365	215/454	missense_variant c.644C>T p.Pro215Leu	signal recognition particle receptor FtsY
1_B	MEM			IAFHHIEI_00421	467205	snp	T	C	C:173 T:0	CDS	-	551/1968	184/655	missense_variant c.551A>G p.Gln184Arg	hypothetical protein
1_B	MEM	mexR	PA0424	IAFHHIEI_00455	505398	snp	G	A	A:152 G:0	CDS	-	283/444	95/147	missense_variant c.283C>T p.Leu95Phe	multidrug resistance operon repressor MexR
1_B	MEM	mexB	PA0426	IAFHHIEI_00457	507363	snp	A	G	G:174 A:0	CDS	+	242/3141	81/1046	missense_variant c.242A>G p.Glu81Gly	Resistance-Nodulation-Cell Division (RND) multidrug efflux transporter MexB
1_B	MEM	mexB	PA0426	IAFHHIEI_00457	507413	snp	A	G	G:171 A:0	CDS	+	292/3141	98/1046	missense_variant c.292A>G p.Thr98Ala	Resistance-Nodulation-Cell Division (RND) multidrug efflux transporter MexB
1_B	MEM	pauB1		IAFHHIEI_00566	625683	snp	T	C	C:202 T:0	CDS	+	110/1290	37/429	missense_variant c.110T>C p.Val37Ala	FAD-dependent oxidoreductase
1_B	MEM				661592	snp	C	T	T:145 C:0
1_B	MEM				682777	ins	C	CG	CG:149 C:2
1_B	MEM	birA	PA4280	IAFHHIEI_00695	750835	snp	T	C	C:144 T:0	CDS	+	227/939	76/312	missense_variant c.227T>C p.Met76Thr	BirA bifunctional protein
1_B	MEM	pchF	PA4225	IAFHHIEI_00765	822298	snp	G	A	A:161 G:0	CDS	+	3680/5196	1227/1731	missense_variant c.3680G>A p.Gly1227Glu	pyochelin synthetase
1_B	MEM	phzS	PA4217	IAFHHIEI_00773	833721	snp	C	T	T:182 C:0	CDS	-	1162/1209	388/402	missense_variant c.1162G>A p.Glu388Lys	flavin-containing monooxygenase
1_B	MEM	fpvB	PA4168	IAFHHIEI_00822	891255	snp	C	T	T:160 C:0	CDS	-	103/2409	35/802	missense_variant c.103G>A p.Ala35Thr	second ferric pyoverdine receptor FpvB
1_B	MEM			IAFHHIEI_00898	977184	snp	T	C	C:153 T:0	CDS	-	276/276	92/91	stop_lost&splice_region_variant c.276A>G p.Ter92Trpext*?	hypothetical protein
1_B	MEM	cupB3	PA4084	IAFHHIEI_00909	989120	snp	C	G	G:184 C:0	CDS	+	2214/2781	738/926	synonymous_variant c.2214C>G p.Gly738Gly	usher CupB3
1_B	MEM	cupB5	PA4082	IAFHHIEI_00911	991288	ins	C	CG	CG:164 C:0	CDS	+	784/3057	262/1018	frameshift_variant c.783dupG p.Arg262fs	adhesive protein CupB5
1_B	MEM			IAFHHIEI_00922	1005841	snp	C	T	T:160 C:0	CDS	+	238/579	80/192	missense_variant c.238C>T p.Pro80Ser	hypothetical protein
1_B	MEM			IAFHHIEI_00953	1031564	snp	T	C	C:155 T:0	CDS	-	698/1008	233/335	missense_variant c.698A>G p.His233Arg	hypothetical protein
1_B	MEM	mpl	PA4020	IAFHHIEI_00973	1055266	del	AC	A	A:114 AC:0	CDS	+	111/1356	37/451	frameshift_variant c.111delC p.Met38fs	UDP-N-acetylmuramate:L-alanyl-gamma-D-glutamyl- me so-diaminopimelate ligase
1_B	MEM			IAFHHIEI_01018	1096043	snp	C	T	T:183 C:0	CDS	-	195/225	65/74	synonymous_variant c.195G>A p.Glu65Glu	hypothetical protein
1_B	MEM				1150918	del	AG	A	A:165 AG:3
1_B	MEM	fusBCD		IAFHHIEI_01172	1251548	snp	C	T	T:160 C:0	CDS	+	281/2196	94/731	missense_variant c.281C>T p.Thr94Ile	hypothetical protein
1_B	MEM	narH	PA3874	IAFHHIEI_01194	1274670	snp	G	A	A:161 G:0	CDS	+	155/1542	52/513	missense_variant c.155G>A p.Cys52Tyr	respiratory nitrate reductase beta chain
1_B	MEM	narI	PA3872	IAFHHIEI_01196	1276838	snp	T	C	C:157 T:0	CDS	+	33/684	11/227	synonymous_variant c.33T>C p.Tyr11Tyr	respiratory nitrate reductase gamma chain
1_B	MEM	hscA	PA3810	IAFHHIEI_01256	1341979	snp	G	A	A:171 G:0	CDS	+	49/1860	17/619	missense_variant c.49G>A p.Glu17Lys	heat shock protein HscA
1_B	MEM	yafV		IAFHHIEI_01269	1356021	snp	C	T	T:148 C:0	CDS	+	768/795	256/264	synonymous_variant c.768C>T p.Asp256Asp	hypothetical protein
1_B	MEM	cueO		IAFHHIEI_01305	1393745	snp	T	C	C:184 T:0	CDS	+	887/1392	296/463	missense_variant c.887T>C p.Val296Ala	putative metallo-oxidoreductase
1_B	MEM	yfjD		IAFHHIEI_01326	1418427	snp	A	G	G:149 A:0	CDS	-	275/1293	92/430	missense_variant c.275T>C p.Ile92Thr	hypothetical protein
1_B	MEM	plsB	PA3673	IAFHHIEI_01401	1504056	snp	C	T	T:142 C:0	CDS	-	2032/2505	678/834	missense_variant c.2032G>A p.Val678Met	glycerol-3-phosphate acyltransferase
1_B	MEM	lpxD_1		IAFHHIEI_01428	1533874	snp	A	G	G:161 A:0	CDS	+	10/1062	4/353	missense_variant c.10A>G p.Thr4Ala	UDP-3-O-[3-hydroxylauroyl] glucosamine N-acyltransferase
1_B	MEM				1566985	snp	C	T	T:133 C:0
1_B	MEM			IAFHHIEI_01508	1620005	snp	C	T	T:152 C:0	CDS	-	349/423	117/140	missense_variant c.349G>A p.Gly117Arg	hypothetical protein
1_B	MEM	prpE		IAFHHIEI_01517	1628837	snp	A	G	G:165 A:0	CDS	+	1442/1887	481/628	missense_variant c.1442A>G p.Tyr481Cys	putative acetyl-coa synthetase
1_B	MEM	fruK	PA3561	IAFHHIEI_01525	1636956	snp	G	A	A:144 G:0	CDS	+	8/945	3/314	missense_variant c.8G>A p.Arg3Gln	1-phosphofructokinase
1_B	MEM				1745265	snp	G	A	A:146 G:0
1_B	MEM	phnJ		IAFHHIEI_01690	1818245	snp	A	G	G:180 A:0	CDS	+	608/885	203/294	missense_variant c.608A>G p.Lys203Arg	hypothetical protein
1_B	MEM	cpoB	PA0974	IAFHHIEI_01730	1859729	snp	G	A	A:152 G:0	CDS	+	263/2052	88/683	missense_variant c.263G>A p.Gly88Glu	Cell division coordinator CpoB
1_B	MEM	plcN	PA3319	IAFHHIEI_01751	1890456	ins	A	AG	AG:111 A:0	CDS	+	1985/2079	662/692	frameshift_variant c.1984dupG p.Ala662fs	non-hemolytic phospholipase C precursor
1_B	MEM	phnC		IAFHHIEI_01756	1894186	del	TGC	T	T:107 TGC:0	CDS	-	243/804	81/267	frameshift_variant c.242_243delGC p.Arg81fs	putative ATP-binding component of ABC transporter
1_B	MEM	phaJ		IAFHHIEI_01771	1910742	snp	A	G	G:133 A:0	CDS	-	180/471	60/156	synonymous_variant c.180T>C p.His60His	hypothetical protein
1_B	MEM			IAFHHIEI_01818	1963955	snp	C	T	T:143 C:0	CDS	+	118/480	40/159	stop_gained c.118C>T p.Gln40*	hypothetical protein
1_B	MEM			IAFHHIEI_01836	1982632	snp	T	C	C:129 T:0	CDS	+	991/1170	331/389	synonymous_variant c.991T>C p.Leu331Leu	hypothetical protein
1_B	MEM				2042607	snp	C	T	T:148 C:0
1_B	MEM	asnB-2		IAFHHIEI_01923	2071695	snp	T	C	C:143 T:0	CDS	+	1180/1884	394/627	missense_variant c.1180T>C p.Phe394Leu	putative asparagine synthetase
1_B	MEM	leuB	PA3118	IAFHHIEI_01956	2102323	snp	A	G	G:135 A:0	CDS	+	481/1083	161/360	missense_variant c.481A>G p.Thr161Ala	3-isopropylmalate dehydrogenase
1_B	MEM			IAFHHIEI_01988	2136156	snp	A	G	G:109 A:0	CDS	-	353/966	118/321	missense_variant c.353T>C p.Leu118Pro	hypothetical protein
1_B	MEM			IAFHHIEI_02001	2153310	snp	C	T	T:116 C:0	CDS	-	595/1089	199/362	missense_variant c.595G>A p.Ala199Thr	hypothetical protein
1_B	MEM			IAFHHIEI_02005	2158454	snp	C	T	T:138 C:0	CDS	-	399/495	133/164	synonymous_variant c.399G>A p.Leu133Leu	hypothetical protein
1_B	MEM	gloB_1		IAFHHIEI_02041	2203929	snp	C	T	T:128 C:0	CDS	-	17/867	6/288	missense_variant c.17G>A p.Arg6His	Hydroxyacylglutathione hydrolase
1_B	MEM	mobA	PA3030	IAFHHIEI_02049	2209132	snp	C	T	T:138 C:0	CDS	-	374/597	125/198	missense_variant c.374G>A p.Arg125His	molybdopterin-guanine dinucleotide biosynthesis protein MobA
1_B	MEM			IAFHHIEI_02076	2238656	del	CG	C	C:130 CG:0	CDS	-	591/630	197/209	frameshift_variant c.591delC p.Val198fs	hypothetical protein
1_B	MEM	ycgR		IAFHHIEI_02092	2256002	snp	C	T	T:130 C:0	CDS	-	420/600	140/199	synonymous_variant c.420G>A p.Arg140Arg	Flagellar brake protein YcgR
1_B	MEM	comEC		IAFHHIEI_02097	2261341	snp	T	C	C:130 T:0	CDS	+	826/2226	276/741	synonymous_variant c.826T>C p.Leu276Leu	ComE operon protein 3
1_B	MEM				2290926	del	AG	A	A:137 AG:1
1_B	MEM	chlD		IAFHHIEI_02141	2305944	snp	C	T	T:126 C:0	CDS	+	263/645	88/214	missense_variant c.263C>T p.Ala88Val	hypothetical protein
1_B	MEM			IAFHHIEI_02397	2548515	snp	C	T	T:176 C:0	CDS	-	204/480	68/159	synonymous_variant c.204G>A p.Pro68Pro	hypothetical protein
1_B	MEM	pfeA	PA2688	IAFHHIEI_02429	2582270	ins	A	AC	AC:114 A:1	CDS	-	244/2241	82/746	frameshift_variant c.244dupG p.Val82fs	Ferric enterobactin receptor, outer membrane protein PfeA precursor
1_B	MEM			IAFHHIEI_02441	2599694	snp	T	C	C:162 T:0	CDS	+	1656/1728	552/575	synonymous_variant c.1656T>C p.Arg552Arg	putative type II secretion protein
1_B	MEM	VP2476		IAFHHIEI_02468	2623887	snp	C	T	T:162 C:0	CDS	+	1048/1059	350/352	missense_variant c.1048C>T p.Pro350Ser	hypothetical protein
1_B	MEM	ycfD		IAFHHIEI_02489	2648519	snp	T	C	C:147 T:0	CDS	-	107/1170	36/389	missense_variant c.107A>G p.Asp36Gly	hypothetical protein
1_B	MEM			IAFHHIEI_02572	2735201	snp	A	G	G:111 A:0	CDS	-	38/1521	13/506	missense_variant c.38T>C p.Leu13Pro	hypothetical protein
1_B	MEM			IAFHHIEI_02597	2756838	snp	C	T	T:159 C:0	CDS	-	1341/2193	447/730	stop_gained c.1341G>A p.Trp447*	hypothetical protein
1_B	MEM			IAFHHIEI_02614	2771056	snp	A	G	G:132 A:0	CDS	-	101/765	34/254	missense_variant c.101T>C p.Val34Ala	hypothetical protein
1_B	MEM			IAFHHIEI_02633	2789253	snp	T	C	C:169 T:0	CDS	-	247/528	83/175	missense_variant c.247A>G p.Thr83Ala	hypothetical protein
1_B	MEM	atoB	PA2001	IAFHHIEI_02675	2832507	snp	C	T	T:133 C:0	CDS	+	549/1191	183/396	synonymous_variant c.549C>T p.Ala183Ala	putative acyl-CoA thiolase
1_B	MEM	ynbC		IAFHHIEI_02689	2849244	snp	A	G	G:99 A:0	CDS	+	35/1761	12/586	missense_variant c.35A>G p.His12Arg	hypothetical protein
1_B	MEM			IAFHHIEI_02741	2912867	snp	C	T	T:142 C:0	CDS	-	618/816	206/271	synonymous_variant c.618G>A p.Ala206Ala	putative transcriptional regulator
1_B	MEM	pvdD_1		IAFHHIEI_02829	3037382	snp	A	G	G:157 A:0	CDS	+	284/7347	95/2448	missense_variant c.284A>G p.His95Arg	pyoverdine synthetase D
1_B	MEM	clpV3		IAFHHIEI_02856	3079534	ins	C	CG	CG:121 C:2	CDS	-	1998/2550	666/849	frameshift_variant c.1998dupC p.Gly667fs	ClpV3
1_B	MEM	gntP		IAFHHIEI_02906	3140368	snp	C	T	T:128 C:0	CDS	-	1114/1353	372/450	missense_variant c.1114G>A p.Gly372Arg	GntP
1_B	MEM			IAFHHIEI_02956	3198684	snp	C	T	T:146 C:0	CDS	-	401/516	134/171	missense_variant c.401G>A p.Gly134Asp	putative acetyltransferase
1_B	MEM	pyrG_2		IAFHHIEI_02959	3201847	snp	G	A	A:126 G:0	CDS	-	222/1071	74/356	synonymous_variant c.222C>T p.Asp74Asp	CTP synthase
1_B	MEM			IAFHHIEI_02966	3210243	snp	G	A	A:134 G:0	CDS	-	200/951	67/316	missense_variant c.200C>T p.Ala67Val	putative 2-ketogluconate kinase
1_B	MEM	ptxS	PA2259	IAFHHIEI_02968	3211459	snp	G	A	A:124 G:0	CDS	-	403/573	135/190	missense_variant c.403C>T p.His135Tyr	transcriptional regulator PtxS
1_B	MEM				3213828	del	TG	T	T:113 TG:1
1_B	MEM			IAFHHIEI_03031	3281085	snp	A	G	G:141 A:0	CDS	-	687/1263	229/420	synonymous_variant c.687T>C p.Gly229Gly	hypothetical protein
1_B	MEM	betB_1		IAFHHIEI_03054	3310589	ins	T	TG	TG:104 T:0	CDS	+	747/1425	249/474	frameshift_variant c.746dupG p.Lys250fs	betaine aldehyde dehydrogenase
1_B	MEM	yebT_1		IAFHHIEI_03067	3325107	snp	C	T	T:131 C:0	CDS	-	1026/2304	342/767	stop_gained c.1026G>A p.Trp342*	Intermembrane transport protein YebT
1_B	MEM	yebT_1		IAFHHIEI_03067	3325684	ins	A	AGG	AGG:88 A:0	CDS	-	448/2304	150/767	frameshift_variant c.447_448dupCC p.Leu150fs	Intermembrane transport protein YebT
1_B	MEM	treS		IAFHHIEI_03165	3420954	snp	G	A	A:117 G:0	CDS	-	2657/3303	886/1100	missense_variant c.2657C>T p.Ala886Val	putative trehalose synthase
1_B	MEM	glgE	PA2151	IAFHHIEI_03166	3425423	snp	C	T	T:141 C:0	CDS	-	193/1995	65/664	missense_variant c.193G>A p.Val65Ile	hypothetical protein
1_B	MEM			IAFHHIEI_03178	3434421	snp	G	A	A:129 G:0	CDS	-	588/861	196/286	synonymous_variant c.588C>T p.Gly196Gly	putative short-chain dehydrogenase
1_B	MEM				3481151	snp	C	A	A:20 C:0
1_B	MEM	traG		IAFHHIEI_03246	3508658	snp	G	A	A:118 G:0	CDS	+	1787/1998	596/665	missense_variant c.1787G>A p.Gly596Asp	Conjugal transfer protein TraG
1_B	MEM	trbI		IAFHHIEI_03257	3518051	snp	G	A	A:152 G:0	CDS	+	373/1281	125/426	missense_variant c.373G>A p.Ala125Thr	hypothetical protein
1_B	MEM	pirA_1		IAFHHIEI_03279	3539966	snp	C	T	T:133 C:0	CDS	-	2637/2652	879/883	synonymous_variant c.2637G>A p.Ala879Ala	ferric enterobactin receptor PirA
1_B	MEM			IAFHHIEI_03337	3617503	snp	T	C	C:140 T:0	CDS	-	248/909	83/302	missense_variant c.248A>G p.Tyr83Cys	hypothetical protein
1_B	MEM	galU	PA2023	IAFHHIEI_03347	3625336	snp	T	C	C:154 T:0	CDS	-	209/840	70/279	missense_variant c.209A>G p.Tyr70Cys	UTP--glucose-1-phosphate uridylyltransferase
1_B	MEM	ugd		IAFHHIEI_03348	3626018	snp	T	C	C:139 T:0	CDS	-	936/1362	312/453	synonymous_variant c.936A>G p.Gly312Gly	putative nucleotide sugar dehydrogenase
1_B	MEM				3652311	snp	T	C	C:126 T:0
1_B	MEM	pqqF	PA1973	IAFHHIEI_03399	3682934	snp	C	T	T:97 C:0	CDS	-	2282/2286	761/761	missense_variant c.2282G>A p.Arg761His	pyrroloquinoline quinone biosynthesis protein F
1_B	MEM	rbsA	PA1947	IAFHHIEI_03482	3751736	snp	T	C	C:121 T:0	CDS	-	1376/1533	459/510	missense_variant c.1376A>G p.Asp459Gly	ribose transport protein RbsA
1_B	MEM	ycaO		IAFHHIEI_03501	3777123	snp	C	T	T:125 C:0	CDS	-	1201/2280	401/759	missense_variant c.1201G>A p.Gly401Ser	hypothetical protein
1_B	MEM	ycaO		IAFHHIEI_03501	3777184	snp	G	A	A:111 G:0	CDS	-	1140/2280	380/759	synonymous_variant c.1140C>T p.Leu380Leu	hypothetical protein
1_B	MEM	cobN	PA2944		3781754	snp	G	A	A:157 G:0
1_B	MEM				3798189	snp	G	A	A:118 G:0
1_B	MEM	quiP_1		IAFHHIEI_03537	3820216	snp	T	C	C:142 T:0	CDS	+	2407/2430	803/809	missense_variant c.2407T>C p.Ser803Pro	QuiP
1_B	MEM	nfuA	PA1847	IAFHHIEI_03586	3875267	snp	G	A	A:141 G:0	CDS	-	447/585	149/194	synonymous_variant c.447C>T p.Gly149Gly	NfuA
1_B	MEM	cadB		IAFHHIEI_03616	3905158	snp	G	A	A:119 G:0	CDS	-	1122/1356	374/451	synonymous_variant c.1122C>T p.Ala374Ala	putative amino acid permease
1_B	MEM				3913899	snp	T	C	C:128 T:0
1_B	MEM	nppA1		IAFHHIEI_03624	3914079	ins	G	GC	GC:127 G:0	CDS	+	151/1830	51/609	frameshift_variant c.150dupC p.Lys51fs	NppA1
1_B	MEM	nppB		IAFHHIEI_03626	3918115	snp	G	A	A:115 G:0	CDS	+	501/1083	167/360	synonymous_variant c.501G>A p.Ser167Ser	NppB
1_B	MEM			IAFHHIEI_03651	3942755	del	AG	A	A:124 AG:0	CDS	-	219/246	73/81	frameshift_variant c.219delC p.Leu74fs	hypothetical protein
1_B	MEM	crfX	PA1774	IAFHHIEI_03746	4018431	snp	T	C	C:142 T:0	CDS	-	32/249	11/82	missense_variant c.32A>G p.Asp11Gly	CrfX protein
1_B	MEM			IAFHHIEI_03761	4038643	snp	A	G	G:146 A:0	CDS	-	197/2571	66/856	missense_variant c.197T>C p.Leu66Pro	putative transcriptional regulator
1_B	MEM	pscB	PA1715	IAFHHIEI_03806	4078697	snp	T	C	C:146 T:0	CDS	-	154/423	52/140	missense_variant c.154A>G p.Thr52Ala	type III export apparatus protein
1_B	MEM			IAFHHIEI_03846	4110140	ins	G	GC	GC:126 G:0	CDS	+	59/597	20/198	frameshift_variant c.58dupC p.Leu20fs	hypothetical protein
1_B	MEM	sdhB	PA1584	IAFHHIEI_03941	4214052	snp	T	C	C:162 T:0	CDS	-	584/708	195/235	missense_variant c.584A>G p.Asp195Gly	succinate dehydrogenase (B subunit)
1_B	MEM	sdhC	PA1581	IAFHHIEI_03944	4217051	snp	T	C	C:157 T:0	CDS	-	121/387	41/128	missense_variant c.121A>G p.Ile41Val	succinate dehydrogenase (C subunit)
1_B	MEM	braZ	PA1971	IAFHHIEI_03980	4253174	snp	G	A	A:127 G:0	CDS	+	25/684	9/227	missense_variant c.25G>A p.Val9Ile	hypothetical protein
1_B	MEM	bapF		IAFHHIEI_04125	4412560	snp	G	A	A:143 G:0	CDS	-	488/1101	163/366	missense_variant c.488C>T p.Ser163Leu	beta-peptidyl aminopeptidase
1_B	MEM	ccmF	PA1480	IAFHHIEI_04132	4418613	snp	G	A	A:149 G:0	CDS	-	1473/1974	491/657	synonymous_variant c.1473C>T p.Gly491Gly	cytochrome C-type biogenesis protein CcmF
1_B	MEM	ccmF	PA1480	IAFHHIEI_04132	4419842	snp	G	A	A:147 G:0	CDS	-	244/1974	82/657	missense_variant c.244C>T p.His82Tyr	cytochrome C-type biogenesis protein CcmF
1_B	MEM	IV02_24580		IAFHHIEI_04176	4460536	snp	G	A	A:124 G:0	CDS	-	725/3111	242/1036	missense_variant c.725C>T p.Ala242Val	putative Resistance-Nodulation-Cell Division (RND) efflux transporter
1_B	MEM	bdlA	PA1423	IAFHHIEI_04190	4477875	snp	G	A	A:157 G:0	CDS	+	659/1323	220/440	missense_variant c.659G>A p.Arg220Gln	BdlA
1_B	MEM	cobV		IAFHHIEI_04244	4540650	snp	T	C	C:142 T:0	CDS	-	357/738	119/245	synonymous_variant c.357A>G p.Val119Val	cobalamin (5'-phosphate) synthase
1_B	MEM			IAFHHIEI_04286	4573047	snp	G	A	A:209 G:0	CDS	+	775/1110	259/369	missense_variant c.775G>A p.Val259Ile	hypothetical protein
1_B	MEM	aaeB_3		IAFHHIEI_04304	4591707	snp	A	G	G:135 A:0	CDS	-	1490/2061	497/686	missense_variant c.1490T>C p.Val497Ala	p-hydroxybenzoic acid efflux pump subunit AaeB
1_B	MEM	aprF	PA1248	IAFHHIEI_04327	4617666	del	CGCT	C	C:130 CGCT:0	CDS	-	1086/1446	362/481	conservative_inframe_deletion c.1084_1086delAGC p.Ser362del	Alkaline protease secretion outer membrane protein AprF precursor
1_B	MEM	aprD_1		IAFHHIEI_04329	4620211	snp	T	C	C:139 T:0	CDS	-	242/402	81/133	missense_variant c.242A>G p.Asn81Ser	alkaline protease secretion protein AprD
1_B	MEM	kefB_1		IAFHHIEI_04380	4680645	snp	T	C	C:161 T:0	CDS	-	1223/1842	408/613	missense_variant c.1223A>G p.His408Arg	glutathione-regulated potassium-efflux system protein KefB
1_B	MEM	mdoB		IAFHHIEI_04470	4779960	snp	G	A	A:127 G:0	CDS	+	577/2325	193/774	missense_variant c.577G>A p.Asp193Asn	Phosphoglycerol transferase I
1_B	MEM	fleR	PA1099	IAFHHIEI_04488	4798598	snp	G	A	A:168 G:0	CDS	-	705/1422	235/473	synonymous_variant c.705C>T p.Pro235Pro	two-component response regulator
1_B	MEM	flgB	PA1077	IAFHHIEI_04521	4833979	snp	T	C	C:145 T:0	CDS	-	367/408	123/135	missense_variant c.367A>G p.Ser123Gly	flagellar basal-body rod protein FlgB
1_B	MEM	rmuC	PA1031	IAFHHIEI_04568	4879132	snp	G	A	A:152 G:0	CDS	-	1448/1476	483/491	missense_variant c.1448C>T p.Ala483Val	hypothetical protein
1_B	MEM	amaB		IAFHHIEI_04572	4884354	del	GC	G	G:121 GC:11	CDS	-	1050/1497	350/498	frameshift_variant c.1050delG p.Arg351fs	delta1-Piperideine-6-carboxylate dehydrogenase
1_B	MEM	mucK	PA1019	IAFHHIEI_04581	4893548	snp	T	C	C:171 T:0	CDS	-	1072/1356	358/451	missense_variant c.1072A>G p.Thr358Ala	cis,cis-muconate transporter MucK
1_B	MEM	pqsC	PA0998	IAFHHIEI_04604	4916783	ins	A	AC	AC:141 A:1	CDS	-	1002/1047	334/348	frameshift_variant c.1002dupG p.Phe335fs	PqsC
1_B	MEM	oprD	PA0958	IAFHHIEI_04634	4944770	snp	G	A	A:159 G:0	CDS	+	413/1326	138/441	stop_gained c.413G>A p.Trp138*	Basic amino acid, basic peptide and imipenem outer membrane porin OprD precursor
1_B	MEM			IAFHHIEI_04666	4973724	snp	A	G	G:137 A:0	CDS	-	4/492	2/163	missense_variant c.4T>C p.Phe2Leu	two-component response regulator
1_B	MEM	gacS	PA0928	IAFHHIEI_04667	4976056	snp	A	G	G:151 A:0	CDS	+	2144/2778	715/925	missense_variant c.2144A>G p.Asp715Gly	sensor/response regulator hybrid
1_B	MEM	lysC	PA0904	IAFHHIEI_04695	4999664	snp	G	A	A:161 G:0	CDS	-	414/1239	138/412	synonymous_variant c.414C>T p.Gly138Gly	aspartate kinase alpha and beta chain
1_B	MEM	aotO		IAFHHIEI_04708	5014125	snp	G	A	A:142 G:0	CDS	-	1061/1113	354/370	missense_variant c.1061C>T p.Ala354Val	hypothetical protein
1_B	MEM			IAFHHIEI_04717	5024782	snp	T	C	C:159 T:0	CDS	-	514/1203	172/400	missense_variant c.514A>G p.Ile172Val	hypothetical protein
1_B	MEM				5031448	ins	G	GC	GC:144 G:0
1_B	MEM			IAFHHIEI_04785	5097022	snp	A	G	G:134 A:0	CDS	+	51/435	17/144	synonymous_variant c.51A>G p.Pro17Pro	Rid1 subfamily protein
1_B	MEM	recO	PA0772	IAFHHIEI_04828	5148866	snp	G	A	A:151 G:0	CDS	-	543/702	181/233	synonymous_variant c.543C>T p.Gly181Gly	DNA repair protein RecO
1_B	MEM	mmsA3		IAFHHIEI_04854	5174707	snp	G	A	A:132 G:0	CDS	+	926/1509	309/502	missense_variant c.926G>A p.Arg309His	putative aldehyde dehydrogenase
1_B	MEM			IAFHHIEI_04891	5210107	snp	T	C	C:158 T:0	CDS	-	609/1434	203/477	synonymous_variant c.609A>G p.Lys203Lys	hypothetical protein
1_B	MEM			IAFHHIEI_04944	5261502	snp	G	A	A:116 G:0	CDS	-	257/912	86/303	missense_variant c.257C>T p.Ala86Val	putative transcriptional regulator
1_B	MEM	pdtA		IAFHHIEI_05004	5322832	snp	A	G	G:187 A:0	CDS	-	9563/12543	3188/4180	missense_variant c.9563T>C p.Val3188Ala	phosphate depletion regulated TPS partner A, PdtA
1_B	MEM	hxcR	PA0686	IAFHHIEI_05008	5336970	snp	T	C	C:170 T:0	CDS	-	1048/1410	350/469	missense_variant c.1048A>G p.Thr350Ala	HxcR
1_B	MEM	pimC		IAFHHIEI_05060	5406156	ins	C	CG	CG:104 C:3	CDS	+	50/1116	17/371	frameshift_variant c.49dupG p.Val17fs	hypothetical protein
1_B	MEM				5413269	ins	G	GC	GC:117 G:0
1_B	MEM	ftsZ	PA4407	IAFHHIEI_05158	5506617	snp	A	G	G:164 A:0	CDS	-	826/1185	276/394	missense_variant c.826T>C p.Tyr276His	cell division protein FtsZ
1_B	MEM	ftsI	PA4418	IAFHHIEI_05169	5519792	snp	G	A	A:152 G:0	CDS	-	1510/1740	504/579	missense_variant c.1510C>T p.Arg504Cys	penicillin-binding protein 3
1_B	MEM	rsmH	PA4420	IAFHHIEI_05171	5521648	snp	T	C	C:181 T:0	CDS	-	882/942	294/313	synonymous_variant c.882A>G p.Glu294Glu	hypothetical protein
1_B	MEM	hisD	PA4448	IAFHHIEI_05199	5549297	snp	G	A	A:138 G:0	CDS	-	1086/1323	362/440	synonymous_variant c.1086C>T p.Ala362Ala	histidinol dehydrogenase
1_B	MEM	ttg2D		IAFHHIEI_05204	5553524	snp	T	C	C:138 T:0	CDS	-	232/648	78/215	missense_variant c.232A>G p.Thr78Ala	hypothetical protein
1_B	MEM	Z012_01170		IAFHHIEI_05351	5695317	ins	G	GC	GC:72 G:2	CDS	+	808/831	270/276	frameshift_variant c.807dupC p.Phe270fs	hypothetical protein
1_B	MEM	bdhA_2		IAFHHIEI_05371	5721369	snp	G	A	A:144 G:0	CDS	-	142/789	48/262	missense_variant c.142C>T p.Arg48Trp	3-hydroxybutyrate dehydrogenase
1_B	MEM	tauC		IAFHHIEI_05380	5733556	snp	A	G	G:147 A:0	CDS	-	347/816	116/271	missense_variant c.347T>C p.Val116Ala	hypothetical protein
1_B	MEM			IAFHHIEI_05426	5772785	snp	A	G	G:161 A:0	CDS	+	683/1110	228/369	missense_variant c.683A>G p.Asn228Ser	hypothetical protein
1_B	MEM	ileS	PA4560	IAFHHIEI_05478	5824122	snp	C	T	T:193 C:0	CDS	-	842/2832	281/943	missense_variant c.842G>A p.Arg281His	isoleucyl-tRNA synthetase
1_B	MEM	rtcR	PA4581	IAFHHIEI_05499	5845300	snp	A	G	G:167 A:0	CDS	-	650/1596	217/531	missense_variant c.650T>C p.Val217Ala	transcriptional regulator RtcR
1_B	MEM	radA	PA4609	IAFHHIEI_05529	5882672	snp	T	C	C:170 T:0	CDS	-	1157/1362	386/453	missense_variant c.1157A>G p.His386Arg	DNA repair protein RadA
1_B	MEM	hitA	PA4687	IAFHHIEI_05615	5973582	snp	T	C	C:150 T:0	CDS	+	24/1008	8/335	synonymous_variant c.24T>C p.Arg8Arg	ferric iron-binding periplasmic protein HitA
1_B	MEM			IAFHHIEI_05647	6008763	snp	G	A	A:196 G:0	CDS	-	109/450	37/149	synonymous_variant c.109C>T p.Leu37Leu	hypothetical protein
1_B	MEM				6049367	snp	G	A	A:162 G:0
1_B	MEM	dapB	PA4759	IAFHHIEI_05695	6061624	snp	G	A	A:134 G:0	CDS	-	131/807	44/268	missense_variant c.131C>T p.Ala44Val	dihydrodipicolinate reductase
1_B	MEM	cmoM	PA4790	IAFHHIEI_05727	6093917	snp	G	A	A:147 G:0	CDS	+	106/750	36/249	missense_variant c.106G>A p.Glu36Lys	hypothetical protein
1_B	MEM			IAFHHIEI_05741	6103637	snp	C	T	T:145 C:0	CDS	-	748/1398	250/465	missense_variant c.748G>A p.Ala250Thr	POTRA-like domain-containing usher, CupB3
1_B	MEM	urtB		IAFHHIEI_05800	6173511	snp	G	A	A:135 G:0	CDS	+	1462/1590	488/529	missense_variant c.1462G>A p.Ala488Thr	hypothetical protein
1_B	MEM			IAFHHIEI_05825	6194105	snp	T	C	C:157 T:0	CDS	-	356/624	119/207	missense_variant c.356A>G p.Asn119Ser	hypothetical protein
1_B	MEM	irlR	PA4885	IAFHHIEI_05826	6194956	snp	T	C	C:172 T:0	CDS	+	467/798	156/265	missense_variant c.467T>C p.Val156Ala	two-component response regulator
1_B	MEM	opdK	PA4898	IAFHHIEI_05839	6209185	snp	T	C	C:173 T:0	CDS	-	725/1254	242/417	missense_variant c.725A>G p.His242Arg	histidine porin OpdK
1_B	MEM	rnr	PA4937	IAFHHIEI_05878	6254736	snp	T	C	C:169 T:0	CDS	-	876/2715	292/904	synonymous_variant c.876A>G p.Lys292Lys	exoribonuclease RNase R
1_B	MEM	nnrD	PA4949	IAFHHIEI_05892	6268298	snp	T	C	C:140 T:0	CDS	-	983/1509	328/502	missense_variant c.983A>G p.Gln328Arg	hypothetical protein
1_B	MEM	fimW	PA4958	IAFHHIEI_05901	6277944	snp	G	A	A:164 G:0	CDS	+	140/1824	47/607	missense_variant c.140G>A p.Arg47His	FimW
1_B	MEM			IAFHHIEI_05925	6310252	snp	A	G	G:166 A:0	CDS	-	1480/2253	494/750	missense_variant c.1480T>C p.Ser494Pro	putative two-component sensor
1_B	MEM			IAFHHIEI_05930	6317236	ins	G	GC	GC:124 G:1	CDS	+	1895/1947	632/648	frameshift_variant c.1894dupC p.Arg632fs	putative oxidoreductase
1_B	MEM	wbpS		IAFHHIEI_05940	6327232	snp	T	C	C:193 T:0	CDS	+	423/1947	141/648	synonymous_variant c.423T>C p.Arg141Arg	putative glutamine amidotransferase
1_B	MEM	dipA		IAFHHIEI_05962	6359765	snp	A	G	G:161 A:0	CDS	+	2216/2700	739/899	missense_variant c.2216A>G p.Gln739Arg	DipA
1_B	MEM	dipA		IAFHHIEI_05962	6359778	snp	G	A	A:143 G:0	CDS	+	2229/2700	743/899	synonymous_variant c.2229G>A p.Pro743Pro	DipA
1_B	MEM	puuR		IAFHHIEI_06046	6462616	snp	T	C	C:209 T:0	CDS	-	46/1032	16/343	missense_variant c.46A>G p.Ser16Gly	PuuR
1_B	MEM			IAFHHIEI_06056	6471380	snp	C	T	T:145 C:0	CDS	-	1151/1395	384/464	missense_variant c.1151G>A p.Arg384Lys	hypothetical protein
1_B	MEM			IAFHHIEI_06139	6558663	snp	G	A	A:151 G:0	CDS	+	2127/2760	709/919	synonymous_variant c.2127G>A p.Val709Val	hypothetical protein
1_B	MEM	lysA	PA5277	IAFHHIEI_06276	6703785	snp	T	C	C:193 T:0	CDS	+	200/1248	67/415	missense_variant c.200T>C p.Val67Ala	diaminopimelate decarboxylase
1_B	MEM	dapF	PA5278	IAFHHIEI_06277	6705664	snp	T	C	C:169 T:0	CDS	+	821/831	274/276	missense_variant c.821T>C p.Val274Ala	diaminopimelate epimerase
1_B	MEM	rph	PA5334	IAFHHIEI_06334	6765515	snp	G	A	A:182 G:0	CDS	-	705/720	235/239	synonymous_variant c.705C>T p.Ala235Ala	ribonuclease PH
1_B	MEM	rpoZ	PA5337	IAFHHIEI_06337	6768229	snp	G	A	A:178 G:0	CDS	+	208/267	70/88	missense_variant c.208G>A p.Val70Ile	RNA polymerase omega subunit
1_B	MEM	HA62_24395		IAFHHIEI_06401	6837080	snp	C	T	T:208 C:0	CDS	+	728/978	243/325	missense_variant c.728C>T p.Ala243Val	putative dipeptidase
1_B	MEM	dksA2		IAFHHIEI_06544	6993316	snp	T	C	C:201 T:0	CDS	-	99/405	33/134	synonymous_variant c.99A>G p.Glu33Glu	DksA2
1_B	MEM			IAFHHIEI_06556	7006148	snp	G	A	A:190 G:0	CDS	+	746/1206	249/401	missense_variant c.746G>A p.Gly249Asp	putative major facilitator superfamily (MFS) transporter
1_B	CZA	exoT	PA0044	IAFHHIEI_00046	58564	snp	A	G	G:226 A:0	CDS	+	275/1374	92/457	missense_variant c.275A>G p.Asp92Gly	exoenzyme T
1_B	CZA	icmF1		IAFHHIEI_00080	92981	snp	T	C	C:207 T:0	CDS	-	855/3531	285/1176	synonymous_variant c.855A>G p.Glu285Glu	IcmF1
1_B	CZA			IAFHHIEI_00243	269900	snp	C	T	T:168 C:0	CDS	-	1228/1506	410/501	missense_variant c.1228G>A p.Gly410Arg	putative major facilitator superfamily (MFS) transporter
1_B	CZA	ftsY	PA0373	IAFHHIEI_00403	452103	snp	C	T	T:168 C:0	CDS	+	644/1365	215/454	missense_variant c.644C>T p.Pro215Leu	signal recognition particle receptor FtsY
1_B	CZA	mexR	PA0424	IAFHHIEI_00455	505643	snp	A	G	G:201 A:0	CDS	-	38/444	13/147	missense_variant c.38T>C p.Leu13Pro	multidrug resistance operon repressor MexR
1_B	CZA				505837	snp	A	G	G:194 A:0
1_B	CZA	mexB	PA0426	IAFHHIEI_00457	507648	snp	A	G	G:190 A:0	CDS	+	527/3141	176/1046	missense_variant c.527A>G p.Gln176Arg	Resistance-Nodulation-Cell Division (RND) multidrug efflux transporter MexB
1_B	CZA	mexB	PA0426	IAFHHIEI_00457	508979	snp	C	T	T:194 C:0	CDS	+	1858/3141	620/1046	missense_variant c.1858C>T p.Arg620Cys	Resistance-Nodulation-Cell Division (RND) multidrug efflux transporter MexB
1_B	CZA	dnr	PA0527	IAFHHIEI_00558	618391	snp	G	A	A:179 G:0	CDS	-	574/684	192/227	missense_variant c.574C>T p.Pro192Ser	transcriptional regulator Dnr
1_B	CZA	epd	PA0551	IAFHHIEI_00584	643440	snp	C	T	T:190 C:0	CDS	+	927/1062	309/353	synonymous_variant c.927C>T p.Thr309Thr	D-erythrose 4-phosphate dehydrogenase
1_B	CZA	ycgB		IAFHHIEI_00621	678923	snp	C	T	T:184 C:0	CDS	-	511/1554	171/517	missense_variant c.511G>A p.Ala171Thr	hypothetical protein
1_B	CZA			IAFHHIEI_00679	734577	snp	T	C	C:182 T:0	CDS	-	633/801	211/266	synonymous_variant c.633A>G p.Glu211Glu	putative short-chain dehydrogenase
1_B	CZA	tyrZ		IAFHHIEI_00689	744215	snp	G	A	A:172 G:0	CDS	+	664/1200	222/399	missense_variant c.664G>A p.Asp222Asn	tyrosyl-tRNA synthetase 2
1_B	CZA			IAFHHIEI_00816	884546	snp	T	C	C:181 T:0	CDS	-	805/924	269/307	missense_variant c.805A>G p.Met269Val	putative transcriptional regulator
1_B	CZA	fepB	PA4159	IAFHHIEI_00831	900580	snp	C	T	T:184 C:0	CDS	-	216/906	72/301	stop_gained c.216G>A p.Trp72*	ferrienterobactin-binding periplasmic protein precursor FepB
1_B	CZA	ygdH		IAFHHIEI_00875	952481	snp	A	G	G:195 A:0	CDS	-	233/1386	78/461	missense_variant c.233T>C p.Val78Ala	hypothetical protein
1_B	CZA	ampR	PA4109	IAFHHIEI_00881	961568	snp	A	G	G:166 A:0	CDS	+	233/891	78/296	missense_variant c.233A>G p.Asp78Gly	transcriptional regulator AmpR
1_B	CZA				970285	snp	A	G	G:146 A:0
1_B	CZA			IAFHHIEI_00898	977184	snp	T	C	C:168 T:0	CDS	-	276/276	92/91	stop_lost&splice_region_variant c.276A>G p.Ter92Trpext*?	hypothetical protein
1_B	CZA	cupB3	PA4084	IAFHHIEI_00909	987369	snp	C	T	T:175 C:0	CDS	+	463/2781	155/926	missense_variant c.463C>T p.Arg155Trp	usher CupB3
1_B	CZA			IAFHHIEI_00953	1031564	snp	T	C	C:193 T:0	CDS	-	698/1008	233/335	missense_variant c.698A>G p.His233Arg	hypothetical protein
1_B	CZA			IAFHHIEI_00954	1033151	snp	G	A	A:163 G:0	CDS	-	915/1803	305/600	synonymous_variant c.915C>T p.Ala305Ala	hypothetical protein
1_B	CZA				1150918	del	AG	A	A:144 AG:1
1_B	CZA				1224205	ins	G	GA	GA:150 G:1
1_B	CZA	phoH2		IAFHHIEI_01146	1225263	snp	C	T	T:200 C:0	CDS	+	840/1392	280/463	synonymous_variant c.840C>T p.Ala280Ala	hypothetical protein
1_B	CZA	fusA1		IAFHHIEI_01171	1251075	snp	A	G	G:143 A:0	CDS	+	1325/1521	442/506	missense_variant c.1325A>G p.Tyr442Cys	putative outer membrane protein precursor
1_B	CZA	narH	PA3874	IAFHHIEI_01194	1274670	snp	G	A	A:189 G:0	CDS	+	155/1542	52/513	missense_variant c.155G>A p.Cys52Tyr	respiratory nitrate reductase beta chain
1_B	CZA			IAFHHIEI_01197	1278039	snp	T	C	C:170 T:0	CDS	+	496/819	166/272	missense_variant c.496T>C p.Cys166Arg	putative peptidyl-prolyl cis-trans isomerase, PpiC-type
1_B	CZA	thrC	PA3735	IAFHHIEI_01339	1431200	snp	C	T	T:160 C:0	CDS	+	1034/1410	345/469	missense_variant c.1034C>T p.Ser345Leu	threonine synthase
1_B	CZA	lasB	PA3724	IAFHHIEI_01351	1447928	snp	C	T	T:160 C:0	CDS	+	56/1497	19/498	missense_variant c.56C>T p.Pro19Leu	elastase LasB
1_B	CZA	cadA		IAFHHIEI_01384	1485063	snp	C	T	T:126 C:0	CDS	-	1773/2241	591/746	missense_variant c.1773G>A p.Met591Ile	putative metal-transporting P-type ATPase
1_B	CZA	prpE		IAFHHIEI_01517	1628532	snp	C	T	T:135 C:0	CDS	+	1137/1887	379/628	synonymous_variant c.1137C>T p.His379His	putative acetyl-coa synthetase
1_B	CZA	arnA	PA3554	IAFHHIEI_01532	1645835	snp	C	T	T:116 C:0	CDS	-	635/1989	212/662	stop_gained c.635G>A p.Trp212*	ArnA
1_B	CZA				1666468	snp	A	G	G:176 A:0
1_B	CZA	rnfE	PA3494	IAFHHIEI_01574	1698915	snp	G	A	A:146 G:0	CDS	-	659/717	220/238	missense_variant c.659C>T p.Ala220Val	hypothetical protein
1_B	CZA				1723726	ins	A	AG	AG:105 A:0
1_B	CZA	pdhC		IAFHHIEI_01650	1781379	snp	A	G	G:123 A:0	CDS	+	935/1113	312/370	missense_variant c.935A>G p.Gln312Arg	putative dihydrolipoamide acetyltransferase
1_B	CZA	nosD	PA3393	IAFHHIEI_01674	1803756	ins	C	CG	CG:132 C:1	CDS	-	258/1287	86/428	frameshift_variant c.258dupC p.Gly87fs	NosD protein
1_B	CZA	flgZ		IAFHHIEI_01717	1847186	snp	A	G	G:135 A:0	CDS	-	326/750	109/249	missense_variant c.326T>C p.Val109Ala	FlgZ
1_B	CZA	phaJ		IAFHHIEI_01771	1910742	snp	A	G	G:127 A:0	CDS	-	180/471	60/156	synonymous_variant c.180T>C p.His60His	hypothetical protein
1_B	CZA	algO		IAFHHIEI_01820	1966485	snp	T	C	C:123 T:0	CDS	-	1820/2130	607/709	missense_variant c.1820A>G p.Asn607Ser	AlgO
1_B	CZA			IAFHHIEI_01836	1982632	snp	T	C	C:111 T:0	CDS	+	991/1170	331/389	synonymous_variant c.991T>C p.Leu331Leu	hypothetical protein
1_B	CZA	actP		IAFHHIEI_01843	1989121	snp	C	T	T:140 C:0	CDS	+	1041/1656	347/551	synonymous_variant c.1041C>T p.His347His	putative sodium:solute symporter
1_B	CZA			IAFHHIEI_01859	2003377	snp	C	T	T:155 C:0	CDS	+	257/1056	86/351	missense_variant c.257C>T p.Ala86Val	putative glycosyl transferase
1_B	CZA	trpH		IAFHHIEI_01877	2019010	snp	G	A	A:123 G:0	CDS	+	698/888	233/295	missense_variant c.698G>A p.Gly233Asp	hypothetical protein
1_B	CZA	gtrS	PA3191	IAFHHIEI_01887	2028609	snp	C	T	T:133 C:0	CDS	+	983/1449	328/482	missense_variant c.983C>T p.Ala328Val	glucose transport sensor, GtrS
1_B	CZA	fimV	PA3115	IAFHHIEI_01959	2105761	snp	A	G	G:105 A:0	CDS	+	374/2760	125/919	missense_variant c.374A>G p.Tyr125Cys	Motility protein FimV
1_B	CZA	exbB		IAFHHIEI_02098	2262948	snp	C	T	T:108 C:0	CDS	+	135/636	45/211	synonymous_variant c.135C>T p.Gly45Gly	putative tolQ-type transport protein
1_B	CZA	holB	PA2961	IAFHHIEI_02120	2283000	snp	C	T	T:134 C:0	CDS	+	487/987	163/328	missense_variant c.487C>T p.Pro163Ser	DNA polymerase III, delta prime subunit
1_B	CZA			IAFHHIEI_02293	2450020	snp	C	T	T:128 C:0	CDS	+	551/720	184/239	missense_variant c.551C>T p.Ala184Val	putative transcriptional regulator
1_B	CZA	cpg2	PA2787	IAFHHIEI_02310	2466153	ins	C	CG	CG:103 C:0	CDS	-	1192/1239	398/412	frameshift_variant c.1192dupC p.Arg398fs	carboxypeptidase G2 precursor
1_B	CZA	cpg2	PA2787	IAFHHIEI_02310	2466605	snp	A	G	G:114 A:0	CDS	-	741/1239	247/412	synonymous_variant c.741T>C p.Arg247Arg	carboxypeptidase G2 precursor
1_B	CZA			IAFHHIEI_02344	2491012	del	CG	C	C:129 CG:0	CDS	+	234/258	78/85	frameshift_variant c.234delG p.Trp79fs	hypothetical protein
1_B	CZA			IAFHHIEI_02377	2514089	ins	A	AG	AG:137 A:0	CDS	+	2703/2781	901/926	frameshift_variant c.2702dupG p.Leu902fs	hypothetical protein
1_B	CZA	purB	PA2629	IAFHHIEI_02490	2649619	snp	A	G	G:125 A:0	CDS	-	437/1371	146/456	missense_variant c.437T>C p.Leu146Pro	adenylosuccinate lyase
1_B	CZA	yccA		IAFHHIEI_02515	2674685	snp	T	C	C:144 T:0	CDS	-	268/669	90/222	missense_variant c.268A>G p.Thr90Ala	hypothetical protein
1_B	CZA			IAFHHIEI_02533	2693447	snp	A	G	G:131 A:0	CDS	-	770/1029	257/342	missense_variant c.770T>C p.Val257Ala	putative transcriptional regulator
1_B	CZA			IAFHHIEI_02623	2777140	snp	A	G	G:143 A:0	CDS	-	4/279	2/92	missense_variant c.4T>C p.Phe2Leu	hypothetical protein
1_B	CZA	antR		IAFHHIEI_02719	2889707	snp	C	T	T:128 C:0	CDS	+	318/1002	106/333	synonymous_variant c.318C>T p.Arg106Arg	AntR
1_B	CZA				2937734	snp	A	G	G:152 A:0
1_B	CZA			IAFHHIEI_02778	2952710	snp	C	T	T:144 C:0	CDS	+	630/924	210/307	synonymous_variant c.630C>T p.Arg210Arg	putative transcriptional regulator
1_B	CZA	pvdJ_1		IAFHHIEI_02827	3030967	snp	C	T	T:145 C:0	CDS	+	449/3042	150/1013	missense_variant c.449C>T p.Pro150Leu	PvdJ
1_B	CZA	mtlE		IAFHHIEI_02889	3119279	snp	A	G	G:167 A:0	CDS	-	869/1311	290/436	missense_variant c.869T>C p.Val290Ala	putative binding protein component of ABC maltose/mannitol transporter
1_B	CZA				3139924	ins	T	TG	TG:93 T:1
1_B	CZA	gntR	PA2320	IAFHHIEI_02908	3142912	snp	C	T	T:129 C:0	CDS	+	619/1032	207/343	missense_variant c.619C>T p.Arg207Cys	transcriptional regulator GntR
1_B	CZA			IAFHHIEI_02913	3148019	snp	C	T	T:128 C:0	CDS	+	519/1254	173/417	synonymous_variant c.519C>T p.Gly173Gly	putative major facilitator superfamily (MFS) transporter
1_B	CZA	ambB	PA2305	IAFHHIEI_02922	3155761	snp	T	C	C:100 T:0	CDS	+	533/3750	178/1249	missense_variant c.533T>C p.Val178Ala	AmbB
1_B	CZA	ambB	PA2305	IAFHHIEI_02922	3156611	snp	C	T	T:125 C:0	CDS	+	1383/3750	461/1249	synonymous_variant c.1383C>T p.Tyr461Tyr	AmbB
1_B	CZA	ambE	PA2302	IAFHHIEI_02925	3165205	snp	C	T	T:124 C:0	CDS	+	4074/6378	1358/2125	synonymous_variant c.4074C>T p.Asp1358Asp	AmbE
1_B	CZA			IAFHHIEI_02966	3210243	snp	G	A	A:99 G:0	CDS	-	200/951	67/316	missense_variant c.200C>T p.Ala67Val	putative 2-ketogluconate kinase
1_B	CZA	ptxS	PA2259	IAFHHIEI_02968	3211459	snp	G	A	A:126 G:0	CDS	-	403/573	135/190	missense_variant c.403C>T p.His135Tyr	transcriptional regulator PtxS
1_B	CZA				3213828	ins	T	TG	TG:71 T:4
1_B	CZA			IAFHHIEI_03048	3302968	ins	A	AG	AG:112 A:0	CDS	-	259/888	87/295	frameshift_variant c.259dupC p.Leu87fs	hypothetical protein
1_B	CZA	yebT_1		IAFHHIEI_03067	3325684	ins	A	AG	AG:124 A:1	CDS	-	448/2304	150/767	frameshift_variant c.448dupC p.Leu150fs	Intermembrane transport protein YebT
1_B	CZA			IAFHHIEI_03131	3387227	snp	G	A	A:164 G:0	CDS	+	163/270	55/89	missense_variant c.163G>A p.Ala55Thr	hypothetical protein
1_B	CZA			IAFHHIEI_03306	3578667	snp	T	C	C:69 T:0	CDS	-	1109/1224	370/407	missense_variant c.1109A>G p.His370Arg	hypothetical protein
1_B	CZA	prhR		IAFHHIEI_03318	3595397	snp	C	T	T:105 C:0	CDS	-	245/954	82/317	missense_variant c.245G>A p.Arg82Gln	putative transmembrane sensor
1_B	CZA	eraR	PA1980	IAFHHIEI_03391	3674515	snp	T	C	C:122 T:0	CDS	-	241/678	81/225	missense_variant c.241A>G p.Ser81Gly	response regulator EraR
1_B	CZA	eptA		IAFHHIEI_03400	3685792	snp	C	T	T:124 C:0	CDS	-	1246/1704	416/567	missense_variant c.1246G>A p.Gly416Ser	hypothetical protein
1_B	CZA	quiP_1		IAFHHIEI_03537	3817906	snp	G	A	A:115 G:0	CDS	+	97/2430	33/809	missense_variant c.97G>A p.Gly33Ser	QuiP
1_B	CZA			IAFHHIEI_03609	3898118	snp	G	A	A:129 G:0	CDS	+	675/906	225/301	synonymous_variant c.675G>A p.Arg225Arg	putative transcriptional regulator
1_B	CZA			IAFHHIEI_03651	3942755	del	AG	A	A:81 AG:1	CDS	-	219/246	73/81	frameshift_variant c.219delC p.Leu74fs	hypothetical protein
1_B	CZA			IAFHHIEI_03710	3984911	snp	T	C	C:117 T:0	CDS	+	457/1029	153/342	missense_variant c.457T>C p.Phe153Leu	hypothetical protein
1_B	CZA	nasA	PA1783		4013444	del	GC	G	G:133 GC:0
1_B	CZA	fadJ		IAFHHIEI_03783	4056666	snp	T	C	C:138 T:0	CDS	-	1060/2145	354/714	missense_variant c.1060A>G p.Lys354Glu	putative 3-hydroxyacyl-CoA dehydrogenase
1_B	CZA	pscB	PA1715	IAFHHIEI_03806	4078697	snp	T	C	C:129 T:0	CDS	-	154/423	52/140	missense_variant c.154A>G p.Thr52Ala	type III export apparatus protein
1_B	CZA	pscB	PA1715	IAFHHIEI_03806	4078722	snp	C	T	T:134 C:0	CDS	-	129/423	43/140	synonymous_variant c.129G>A p.Leu43Leu	type III export apparatus protein
1_B	CZA	popD	PA1709	IAFHHIEI_03812	4082357	snp	T	C	C:125 T:0	CDS	-	716/888	239/295	missense_variant c.716A>G p.Gln239Arg	Translocator outer membrane protein PopD precursor
1_B	CZA			IAFHHIEI_03844	4108486	snp	G	A	A:107 G:0	CDS	+	287/780	96/259	missense_variant c.287G>A p.Arg96His	hypothetical protein
1_B	CZA	dinG_2		IAFHHIEI_03951	4222447	snp	T	C	C:143 T:0	CDS	+	239/552	80/183	missense_variant c.239T>C p.Val80Ala	3'-5' exonuclease DinG
1_B	CZA	xdhA	PA1524	IAFHHIEI_04003	4279577	snp	T	C	C:131 T:0	CDS	+	824/1455	275/484	missense_variant c.824T>C p.Leu275Pro	xanthine dehydrogenase
1_B	CZA			IAFHHIEI_04061	4342740	snp	T	C	C:128 T:0	CDS	-	101/2199	34/732	missense_variant c.101A>G p.Asp34Gly	putative TonB-dependent receptor
1_B	CZA	ccmG		IAFHHIEI_04131	4417776	snp	G	A	A:154 G:0	CDS	-	333/543	111/180	synonymous_variant c.333C>T p.Asn111Asn	cytochrome C biogenesis protein CcmG
1_B	CZA	ccmF	PA1480	IAFHHIEI_04132	4419842	snp	G	A	A:129 G:0	CDS	-	244/1974	82/657	missense_variant c.244C>T p.His82Tyr	cytochrome C-type biogenesis protein CcmF
1_B	CZA	IV02_03855		IAFHHIEI_04239	4534552	del	AC	A	A:120 AC:0	CDS	-	1063/1200	355/399	frameshift_variant c.1063delG p.Val355fs	putative major facilitator superfamily (MFS) transporter
1_B	CZA	aprX		IAFHHIEI_04333	4626911	snp	T	C	C:147 T:0	CDS	-	907/1245	303/414	missense_variant c.907A>G p.Ile303Val	AprX
1_B	CZA				4628791	snp	G	A	A:160 G:0
1_B	CZA				4639024	del	GC	G	G:137 GC:0
1_B	CZA	kefB_1		IAFHHIEI_04380	4680645	snp	T	C	C:150 T:0	CDS	-	1223/1842	408/613	missense_variant c.1223A>G p.His408Arg	glutathione-regulated potassium-efflux system protein KefB
1_B	CZA	phoQ	PA1180	IAFHHIEI_04407	4709484	snp	G	A	A:139 G:0	CDS	-	85/1347	29/448	stop_gained c.85C>T p.Gln29*	two-component sensor PhoQ
1_B	CZA	dapE	PA1162	IAFHHIEI_04425	4728011	snp	A	G	G:126 A:0	CDS	+	520/1152	174/383	missense_variant c.520A>G p.Thr174Ala	succinyl-diaminopimelate desuccinylase
1_B	CZA				4730166	snp	A	G	G:111 A:0
1_B	CZA			IAFHHIEI_04569	4881765	snp	G	A	A:115 G:0	CDS	-	226/756	76/251	missense_variant c.226C>T p.Pro76Ser	hypothetical protein
1_B	CZA	amaB		IAFHHIEI_04572	4884162	snp	A	G	G:110 A:1	CDS	-	1243/1497	415/498	missense_variant c.1243T>C p.Ser415Pro	delta1-Piperideine-6-carboxylate dehydrogenase
1_B	CZA	amaB		IAFHHIEI_04572	4884354	del	GC	G	G:103 GC:5	CDS	-	1050/1497	350/498	frameshift_variant c.1050delG p.Arg351fs	delta1-Piperideine-6-carboxylate dehydrogenase
1_B	CZA				4910903	ins	T	TC	TC:147 T:0
1_B	CZA	wzz2		IAFHHIEI_04656	4961075	snp	G	A	A:128 G:0	CDS	-	420/1329	140/442	synonymous_variant c.420C>T p.Pro140Pro	Wzz2
1_B	CZA	ldhA	PA0927	IAFHHIEI_04668	4977592	snp	C	T	T:141 C:0	CDS	+	900/990	300/329	synonymous_variant c.900C>T p.Thr300Thr	D-lactate dehydrogenase (fermentative)
1_B	CZA			IAFHHIEI_04714	5021694	snp	T	C	C:129 T:0	CDS	-	404/639	135/212	missense_variant c.404A>G p.Asp135Gly	putative C4-dicarboxylate transporter
1_B	CZA			IAFHHIEI_04785	5097022	snp	A	G	G:107 A:0	CDS	+	51/435	17/144	synonymous_variant c.51A>G p.Pro17Pro	Rid1 subfamily protein
1_B	CZA			IAFHHIEI_04816	5132822	snp	A	G	G:145 A:0	CDS	+	890/918	297/305	missense_variant c.890A>G p.His297Arg	putative transcriptional regulator
1_B	CZA	mucA	PA0763	IAFHHIEI_04837	5157865	snp	G	A	A:141 G:0	CDS	-	15/585	5/194	synonymous_variant c.15C>T p.Ala5Ala	anti-sigma factor MucA
1_B	CZA	mmsA3		IAFHHIEI_04854	5174941	snp	T	C	C:141 T:0	CDS	+	1160/1509	387/502	missense_variant c.1160T>C p.Val387Ala	putative aldehyde dehydrogenase
1_B	CZA			IAFHHIEI_04876	5194839	snp	G	A	A:152 G:0	CDS	-	147/774	49/257	synonymous_variant c.147C>T p.Asp49Asp	hypothetical protein
1_B	CZA	hxcV		IAFHHIEI_05014	5343881	snp	T	C	C:127 T:0	CDS	+	16/375	6/124	missense_variant c.16T>C p.Ser6Pro	HxcV
1_B	CZA	recB_2		IAFHHIEI_05033	5371687	snp	G	A	A:160 G:0	CDS	-	26/3738	9/1245	missense_variant c.26C>T p.Ala9Val	exodeoxyribonuclease V beta chain
1_B	CZA	pctA	PA4309	IAFHHIEI_05058	5402575	snp	A	G	G:150 A:0	CDS	+	794/1890	265/629	missense_variant c.794A>G p.Asp265Gly	chemotactic transducer PctA
1_B	CZA	pfpI	PA0355	IAFHHIEI_05085	5432464	snp	T	C	C:130 T:0	CDS	-	71/582	24/193	missense_variant c.71A>G p.Gln24Arg	hypothetical protein
1_B	CZA	ftsZ	PA4407	IAFHHIEI_05158	5506617	snp	A	G	G:131 A:0	CDS	-	826/1185	276/394	missense_variant c.826T>C p.Tyr276His	cell division protein FtsZ
1_B	CZA	murF	PA4416	IAFHHIEI_05167	5516876	snp	C	T	T:130 C:0	CDS	-	1231/1377	411/458	missense_variant c.1231G>A p.Gly411Ser	UDP-N-acetylmuramoylalanyl-D-glutamyl-2, 6-diaminopimelate--D-alanyl-D-alanyl ligase
1_B	CZA	ftsI	PA4418	IAFHHIEI_05169	5520499	snp	T	C	C:128 T:0	CDS	-	803/1740	268/579	missense_variant c.803A>G p.Tyr268Cys	penicillin-binding protein 3
1_B	CZA				5523072	snp	T	C	C:134 T:0
1_B	CZA	mltB1	PA4444	IAFHHIEI_05195	5544848	snp	G	A	A:147 G:0	CDS	+	24/1104	8/367	synonymous_variant c.24G>A p.Leu8Leu	soluble and membrane-bound lytic transglycosylases
1_B	CZA	rapZ		IAFHHIEI_05217	5562760	snp	G	A	A:152 G:0	CDS	+	576/861	192/286	synonymous_variant c.576G>A p.Pro192Pro	hypothetical protein
1_B	CZA	cafA	PA4477	IAFHHIEI_05229	5576824	snp	T	C	C:151 T:0	CDS	-	235/1458	79/485	missense_variant c.235A>G p.Ser79Gly	cytoplasmic axial filament protein
1_B	CZA	gatA	PA4483	IAFHHIEI_05235	5581876	snp	C	T	T:169 C:0	CDS	+	944/1455	315/484	missense_variant c.944C>T p.Ala315Val	Glu-tRNA(Gln) amidotransferase subunit A
1_B	CZA	dppA1		IAFHHIEI_05249	5599573	snp	T	C	C:168 T:0	CDS	+	1127/1614	376/537	missense_variant c.1127T>C p.Ile376Thr	putative binding protein component of ABC transporter
1_B	CZA	psdR		IAFHHIEI_05252	5603692	snp	G	A	A:135 G:0	CDS	+	487/564	163/187	missense_variant c.487G>A p.Ala163Thr	Pseudomonas dipeptide regulator, PdsR
1_B	CZA			IAFHHIEI_05267	5620727	snp	A	G	G:137 A:0	CDS	-	2150/2301	717/766	missense_variant c.2150T>C p.Met717Thr	putative outer membrane receptor for iron transport
1_B	CZA			IAFHHIEI_05271	5626718	snp	G	A	A:157 G:0	CDS	-	281/426	94/141	missense_variant c.281C>T p.Ala94Val	hypothetical protein
1_B	CZA				5643361	snp	T	C	C:137 T:0
1_B	CZA				5654219	ins	T	TC	TC:113 T:2
1_B	CZA	nalD_2		IAFHHIEI_05360	5711355	snp	G	A	A:146 G:0	CDS	-	73/642	25/213	missense_variant c.73C>T p.Arg25Cys	NalD
1_B	CZA				5831992	ins	T	TC	TC:92 T:5
1_B	CZA	rtcR	PA4581	IAFHHIEI_05499	5844519	snp	T	C	C:159 T:0	CDS	-	1431/1596	477/531	synonymous_variant c.1431A>G p.Gln477Gln	transcriptional regulator RtcR
1_B	CZA			IAFHHIEI_05501	5847336	snp	T	C	C:138 T:0	CDS	+	728/1146	243/381	missense_variant c.728T>C p.Leu243Pro	hypothetical protein
1_B	CZA			IAFHHIEI_05513	5861551	ins	G	GC	GC:106 G:1	CDS	-	72/714	24/237	frameshift_variant c.72dupG p.Gln25fs	putative ATP-binding component of ABC transporter
1_B	CZA	morA	PA4601	IAFHHIEI_05521	5875212	snp	G	A	A:150 G:0	CDS	+	3649/4248	1217/1415	missense_variant c.3649G>A p.Val1217Met	motility regulator
1_B	CZA	dinF		IAFHHIEI_05759	6125252	snp	T	C	C:135 T:0	CDS	+	92/1362	31/453	missense_variant c.92T>C p.Val31Ala	putative transporter
1_B	CZA	ygiQ		IAFHHIEI_05869	6244460	snp	G	A	A:168 G:0	CDS	-	645/2244	215/747	synonymous_variant c.645C>T p.Arg215Arg	hypothetical protein
1_B	CZA	psd	PA4957	IAFHHIEI_05900	6276639	snp	T	C	C:209 T:0	CDS	+	22/870	8/289	missense_variant c.22T>C p.Phe8Leu	phosphatidylserine decarboxylase
1_B	CZA			IAFHHIEI_05925	6310252	snp	A	G	G:134 A:0	CDS	-	1480/2253	494/750	missense_variant c.1480T>C p.Ser494Pro	putative two-component sensor
1_B	CZA	glnE	PA5014	IAFHHIEI_05959	6350960	snp	G	A	A:138 G:0	CDS	-	1455/2949	485/982	synonymous_variant c.1455C>T p.Asp485Asp	glutamate-ammonia-ligase adenylyltransferase
1_B	CZA	maeB		IAFHHIEI_05991	6400399	snp	A	G	G:194 A:0	CDS	-	881/1269	294/422	missense_variant c.881T>C p.Leu294Pro	malic enzyme
1_B	CZA			IAFHHIEI_06056	6471380	snp	C	T	T:156 C:0	CDS	-	1151/1395	384/464	missense_variant c.1151G>A p.Arg384Lys	hypothetical protein
1_B	CZA	lhgD_2		IAFHHIEI_06090	6507535	ins	G	GC	GC:165 G:0	CDS	+	392/1107	131/368	frameshift_variant c.391dupC p.Gln131fs	L-2-hydroxyglutarate dehydrogenase
1_B	CZA	fbpA		IAFHHIEI_06214	6637076	snp	T	C	C:205 T:0	CDS	-	629/999	210/332	missense_variant c.629A>G p.Gln210Arg	putative binding protein component of ABC iron transporter
1_B	CZA			IAFHHIEI_06264	6689470	snp	G	A	A:152 G:0	CDS	-	3232/3270	1078/1089	missense_variant c.3232C>T p.Pro1078Ser	hypothetical protein
1_B	CZA				6924319	ins	A	AG	AG:204 A:1
1_B	CZA			IAFHHIEI_06513	6960793	snp	G	A	A:228 G:0	CDS	+	413/858	138/285	missense_variant c.413G>A p.Cys138Tyr	hypothetical protein
2_C	CZA				469334	snp	C	T	T:266 C:0
2_C	CZA	anmK	PA0666	GIMIJHDC_00655	697659	snp	C	T	T:255 C:0	CDS	-	874/1092	292/363	missense_variant c.874G>A p.Gly292Ser	hypothetical protein
2_C	CZA	dacB	PA3047	GIMIJHDC_01899	2054937	snp	T	G	G:159 T:0	CDS	-	1282/1431	428/476	missense_variant c.1282A>C p.Thr428Pro	putative D-alanyl-D-alanine carboxypeptidase
2_C	CZA	ampD	PA4522	GIMIJHDC_04633	5044067	snp	A	T	T:176 A:0	CDS	-	356/567	119/188	missense_variant c.356T>A p.Leu119Gln	beta-lactamase expression regulator AmpD
3_C	MEM	qmcA		BCEMPLEG_00481	542096	snp	C	T	T:244 C:0	CDS	+	625/792	209/263	missense_variant c.625C>T p.Arg209Trp	putative stomatin-like protein
3_C	MEM	rpoB	PA4270	BCEMPLEG_00707	757301	snp	A	C	C:205 A:0	CDS	+	1672/4074	558/1357	missense_variant c.1672A>C p.Thr558Pro	DNA-directed RNA polymerase beta chain
3_C	MEM	ftsI	PA4418	BCEMPLEG_01593	1691579	snp	T	G	G:163 T:0	CDS	+	1571/1740	524/579	missense_variant c.1571T>G p.Ile524Ser	penicillin-binding protein 3
3_C	MEM	phoQ	PA1180	BCEMPLEG_02358	2502411	snp	A	G	G:184 A:0	CDS	+	574/1347	192/448	missense_variant c.574A>G p.Met192Val	two-component sensor PhoQ
3_C	MEM	wbpA	PA3159	BCEMPLEG_04641	4931171	snp	C	A	A:157 C:0	CDS	-	82/1269	28/422	missense_variant c.82G>T p.Val28Phe	UDP-N-acetyl-d-glucosamine 6-Dehydrogenase
3_C	MEM	nalD	PA3574	BCEMPLEG_05112	5417360	snp	G	A	A:201 G:0	CDS	+	136/639	46/212	missense_variant c.136G>A p.Ala46Thr	NalD
3_C	MEM				5677866	snp	T	C	C:180 T:10
3_C	CZA	rfaL		BCEMPLEG_01484	1574919	snp	C	T	T:116 C:0	CDS	+	985/1314	329/437	stop_gained c.985C>T p.Gln329*	hypothetical protein
3_C	CZA	dacB	PA3047	BCEMPLEG_04529	4804204	del	CT	C	C:111 CT:0	CDS	+	899/1431	300/476	frameshift_variant c.899delT p.Phe300fs	putative D-alanyl-D-alanine carboxypeptidase
3_C	CZA	pilS	PA4546	BCEMPLEG_05265	5580623	del	CCCTCGGCCTGCTCAGGCAGGACGACGTGCAGGGCGCCAG	C	C:62 CCCTCGGCCTGCTCAGGCAGGACGACGTGCAGGGCGCCAG:0	CDS	+	683/1593	228/530	disruptive_inframe_deletion c.683_721delTGCTCAGGCAGGACGACGTGCAGGGCGCCAGCCTCGGCC p.Leu228_Gly240del	two-component sensor PilS
4_C	MEM	nalD	PA3574	KMBPDNPM_01428	1521756	del	GTCGCGCAACC	G	G:168 GTCGCGCAACC:0	CDS	-	539/639	177/212	frameshift_variant c.530_539delGGTTGCGCGA p.Trp177fs	NalD
4_C	MEM	arnB_2		KMBPDNPM_01850	1974350	snp	A	G	G:207 A:0	CDS	+	562/1206	188/401	missense_variant c.562A>G p.Thr188Ala	ArnB
4_C	MEM	lasR	PA1430	KMBPDNPM_03722	4041067	snp	G	A	A:221 G:0	CDS	-	692/720	231/239	missense_variant c.692C>T p.Ala231Val	transcriptional regulator LasR
4_C	MEM	phoQ	PA1180	KMBPDNPM_03876	4212604	snp	A	C	C:188 A:0	CDS	-	779/1347	260/448	missense_variant c.779T>G p.Val260Gly	two-component sensor PhoQ
4_C	MEM	oprD	PA0958	KMBPDNPM_04187	4521202	snp	G	A	A:174 G:0	CDS	+	831/1326	277/441	stop_gained c.831G>A p.Trp277*	Basic amino acid, basic peptide and imipenem outer membrane porin OprD precursor
4_C	MEM				4871901	snp	C	T	T:174 C:0
4_C	MEM	ftsI	PA4418	KMBPDNPM_04617	4989693	snp	G	T	T:195 G:0	CDS	-	1599/1740	533/579	missense_variant c.1599C>A p.Phe533Leu	penicillin-binding protein 3
4_C	MEM	dipA		KMBPDNPM_05245	5681801	del	AAAGGGCGAAAGCATTGCCGCGCAGGTCCTGCACATGCTCGACAAGCCGCTGTTC	A	A:22 AAAGGGCGAAAGCATTGCCGCGCAGGTCCTGCACATGCTCGACAAGCCGCTGTTC:0	CDS	+	1687/2700	563/899	conservative_inframe_deletion c.1687_1740delAAGGGCGAAAGCATTGCCGCGCAGGTCCTGCACATGCTCGACAAGCCGCTGTTC p.Lys563_Phe580del	DipA
4_C	MEM	rho	PA5239	KMBPDNPM_05482	5954888	snp	G	A	A:238 G:0	CDS	-	262/1260	88/419	missense_variant c.262C>T p.Arg88Cys	transcription termination factor Rho
4_C	CZA	rpoD	PA0576	KMBPDNPM_00583	624988	snp	G	C	C:197 G:0	CDS	-	1307/1854	436/617	missense_variant c.1307C>G p.Thr436Ser	sigma factor RpoD
4_C	CZA	clpS	PA2621	KMBPDNPM_02418	2555689	ins	A	AG	AG:152 A:0	CDS	+	77/369	26/122	frameshift_variant c.76dupG p.Ala26fs	ATP-dependent Clp protease adapter protein ClpS
4_C	CZA	cigR		KMBPDNPM_02482	2623656	del	CCTGCCGCCCGGCATCCAGAAGAACCTGGCGCGCGGCAAGCCG	C	C:46 CCTGCCGCCCGGCATCCAGAAGAACCTGGCGCGCGGCAAGCCG:0	CDS	+	331/513	111/170	conservative_inframe_deletion c.331_372delCAGAAGAACCTGGCGCGCGGCAAGCCGCTGCCGCCCGGCATC p.Gln111_Ile124del	hypothetical protein
4_C	CZA			KMBPDNPM_03714	4031139	snp	G	A	A:223 G:0	CDS	-	913/1416	305/471	missense_variant c.913C>T p.Arg305Cys	putative two-component sensor
4_C	CZA			KMBPDNPM_03714	4031855	snp	T	G	G:217 T:0	CDS	-	197/1416	66/471	missense_variant c.197A>C p.Gln66Pro	putative two-component sensor
4_C	CZA	IV02_24580		KMBPDNPM_03716	4035133	snp	G	A	A:191 G:0	CDS	-	830/3111	277/1036	missense_variant c.830C>T p.Ala277Val	putative Resistance-Nodulation-Cell Division (RND) efflux transporter
4_C	CZA	ftsI	PA4418	KMBPDNPM_04617	4990803	snp	A	T	T:191 A:0	CDS	-	489/1740	163/579	missense_variant c.489T>A p.His163Gln	penicillin-binding protein 3
4_C	CZA	bepA_3		KMBPDNPM_04877	5274054	del	GCCTGGAAGCCCAGGCCTGGGACGAAGCCAGGATCTA	G	G:94 GCCTGGAAGCCCAGGCCTGGGACGAAGCCAGGATCTA:0	CDS	+	902/1728	301/575	disruptive_inframe_deletion c.902_937delCCCAGGCCTGGGACGAAGCCAGGATCTACCTGGAAG p.Ala301_Glu312del	Beta-barrel assembly-enhancing protease
4_C	CZA	speA	PA4839	KMBPDNPM_05062	5469055	snp	T	A	A:211 T:0	CDS	-	1258/1911	420/636	missense_variant c.1258A>T p.Ile420Phe	arginine decarboxylase (ADC)
5_B	MEM	mexB	PA0426	PBLBKNGO_00437	476135	snp	A	C	C:193 A:0	CDS	+	242/3141	81/1046	missense_variant c.242A>C p.Glu81Ala	Resistance-Nodulation-Cell Division (RND) multidrug efflux transporter MexB
5_B	MEM	pslI	PA2239	PBLBKNGO_03100	3346971	snp	G	T	T:102 G:0	CDS	-	899/1104	300/367	missense_variant c.899C>A p.Ala300Asp	PslI
5_B	MEM	phoP	PA1179	PBLBKNGO_04379	4705719	snp	A	T	T:180 A:0	CDS	-	11/678	4/225	missense_variant c.11T>A p.Leu4Gln	two-component response regulator PhoP
5_B	MEM	oprD	PA0958	PBLBKNGO_04609	4941091	del	CA	C	C:150 CA:0	CDS	+	155/1332	52/443	frameshift_variant c.155delA p.Asn52fs	Basic amino acid, basic peptide and imipenem outer membrane porin OprD precursor
5_B	MEM	ftsI	PA4418	PBLBKNGO_05249	5605371	snp	A	C	C:204 A:0	CDS	-	1412/1740	471/579	missense_variant c.1412T>G p.Val471Gly	penicillin-binding protein 3
5_B	MEM				5872265	snp	A	T	T:10 A:0
5_B	CZA	ampC	PA4110	PBLBKNGO_00892	945566	del	CAGCGGGCCGGGACCGACCCGT	C	C:119 CAGCGGGCCGGGACCGACCCGT:0	CDS	-	731/1194	237/397	disruptive_inframe_deletion c.711_731delACGGGTCGGTCCCGGCCCGCT p.Arg238_Leu244del	beta-lactamase precursor
5_B	CZA	dacB	PA3047	PBLBKNGO_02042	2198180	snp	A	T	T:145 A:0	CDS	-	1349/1431	450/476	missense_variant c.1349T>A p.Val450Glu	putative D-alanyl-D-alanine carboxypeptidase
5_B	CZA				5977820	snp	G	A	A:205 G:0
6_C	MEM	mexR	PA0424	IGJFGDPJ_00428	462563	snp	T	A	A:115 T:0	CDS	-	443/444	148/147	stop_lost&splice_region_variant c.443A>T p.Ter148Leuext*?	multidrug resistance operon repressor MexR
6_C	MEM	mpl	PA4020	IGJFGDPJ_00941	1007435	snp	T	G	G:147 T:0	CDS	+	314/1356	105/451	missense_variant c.314T>G p.Val105Gly	UDP-N-acetylmuramate:L-alanyl-gamma-D-glutamyl- me so-diaminopimelate ligase
6_C	MEM	wspF		IGJFGDPJ_01262	1359932	snp	G	C	C:142 G:0	CDS	+	623/1008	208/335	missense_variant c.623G>C p.Arg208Pro	putative methylesterase
6_C	MEM	wbpL	PA3145	IGJFGDPJ_01810	1950731	ins	T	TG	TG:34 T:0	CDS	+	230/1020	77/339	frameshift_variant c.229dupG p.Ala77fs	glycosyltransferase WbpL
6_C	MEM	gacA	PA2586	IGJFGDPJ_02477	2621924	snp	T	G	G:134 T:1	CDS	+	11/645	4/214	missense_variant c.11T>G p.Val4Gly	response regulator GacA
6_C	MEM	pilB	PA4526	IGJFGDPJ_04815	5182381	snp	A	C	C:120 A:3	CDS	+	1543/1704	515/567	missense_variant c.1543A>C p.Thr515Pro	type 4 fimbrial biogenesis protein PilB
6_C	MEM	algC	PA5322	IGJFGDPJ_05649	6110302	snp	G	A	A:140 G:0	CDS	+	2437/2607	813/868	missense_variant c.2437G>A p.Gly813Ser	phosphomannomutase AlgC
6_C	CZA			IGJFGDPJ_00042	49151	snp	T	C	C:44 T:0	CDS	+	6726/9066	2242/3021	synonymous_variant c.6726T>C p.Ala2242Ala	putative hemagglutinin
6_C	CZA	vgrG1		IGJFGDPJ_00096	110030	snp	T	C	C:88 T:0	CDS	+	1401/1941	467/646	synonymous_variant c.1401T>C p.Ala467Ala	VgrG1
6_C	CZA	vgrG1		IGJFGDPJ_00096	110042	complex	CACC	GATG	GATG:71 CACC:0	CDS	+	1413/1941	471/646	missense_variant c.1413_1416delCACCinsGATG p.Thr472Met	VgrG1
6_C	CZA	phzA1	PA4210	IGJFGDPJ_00745	788594	snp	A	G	G:57 A:0	CDS	-	183/489	61/162	synonymous_variant c.183T>C p.Phe61Phe	putative phenazine biosynthesis protein
6_C	CZA	ndpA		IGJFGDPJ_01114	1195043	snp	C	T	T:47 C:0	CDS	-	313/1005	105/334	missense_variant c.313G>A p.Val105Ile	hypothetical protein
6_C	CZA	ndpA		IGJFGDPJ_01114	1195062	snp	G	A	A:32 G:0	CDS	-	294/1005	98/334	synonymous_variant c.294C>T p.Asn98Asn	hypothetical protein
6_C	CZA	dacB	PA3047	IGJFGDPJ_01914	2068504	del	CGCTGCATAGGG	C	C:130 CGCTGCATAGGG:0	CDS	-	1181/1431	391/476	frameshift_variant c.1171_1181delCCCTATGCAGC p.Pro391fs	putative D-alanyl-D-alanine carboxypeptidase
6_C	CZA	cysK	PA2709	IGJFGDPJ_02288	2430135	snp	C	A	A:157 C:1	CDS	-	972/975	324/324	missense_variant c.972G>T p.Gln324His	cysteine synthase A
6_C	CZA	vgrG4		IGJFGDPJ_02311	2456365	snp	A	G	G:16 A:0	CDS	+	1514/2070	505/689	missense_variant c.1514A>G p.Lys505Arg	VgrG4
6_C	CZA	clpA	PA2620	IGJFGDPJ_02379	2530239	snp	G	A	A:171 G:0	CDS	+	782/2277	261/758	missense_variant c.782G>A p.Gly261Asp	ATP-binding protease component ClpA
6_C	CZA	pvdI		IGJFGDPJ_02668	2870652	snp	G	A	A:16 G:0	CDS	+	9288/15450	3096/5149	synonymous_variant c.9288G>A p.Glu3096Glu	putative non-ribosomal peptide synthetase
6_C	CZA	pvdJ	PA2400	IGJFGDPJ_02669	2881577	snp	T	A	A:59 T:0	CDS	+	4760/6570	1587/2189	missense_variant c.4760T>A p.Ile1587Asn	PvdJ
6_C	CZA	pvdJ	PA2400	IGJFGDPJ_02669	2881593	snp	A	G	G:45 A:0	CDS	+	4776/6570	1592/2189	synonymous_variant c.4776A>G p.Lys1592Lys	PvdJ
6_C	CZA	pvdD_1		IGJFGDPJ_02670	2883989	complex	CCA	TCG	TCG:23 CCA:0	CDS	+	591/7347	197/2448	missense_variant c.591_593delCCAinsTCG p.Gln198Arg	pyoverdine synthetase D
6_C	CZA	pvdD_1		IGJFGDPJ_02670	2884070	snp	G	C	C:70 G:0	CDS	+	672/7347	224/2448	synonymous_variant c.672G>C p.Ala224Ala	pyoverdine synthetase D
6_C	CZA	pvdD_1		IGJFGDPJ_02670	2885999	snp	T	C	C:10 T:0	CDS	+	2601/7347	867/2448	synonymous_variant c.2601T>C p.Pro867Pro	pyoverdine synthetase D
6_C	CZA	pvdD_1		IGJFGDPJ_02670	2887985	snp	C	T	T:87 C:0	CDS	+	4587/7347	1529/2448	synonymous_variant c.4587C>T p.Asn1529Asn	pyoverdine synthetase D
6_C	CZA	mtlG		IGJFGDPJ_02730	2964378	snp	A	G	G:168 A:0	CDS	-	560/834	187/277	missense_variant c.560T>C p.Val187Ala	putative binding-protein-dependent maltose/mannitol transport protein
6_C	CZA				3279925	snp	T	C	C:22 T:0
6_C	CZA	ccoN		IGJFGDPJ_03213	3515173	snp	A	G	G:22 A:0	CDS	+	1144/1443	382/480	missense_variant c.1144A>G p.Ile382Val	putative cytochrome oxidase subunit
6_C	CZA	ccoN1	PA1554	IGJFGDPJ_03529	3838806	snp	G	A	A:22 G:0	CDS	+	846/1428	282/475	synonymous_variant c.846G>A p.Ala282Ala	Cytochrome c oxidase, cbb3-type, CcoN subunit
6_C	CZA			IGJFGDPJ_03771	4096060	ins	G	GCACCACCACCACCACCACCACCACCAC	GCACCACCACCACCACCACCACCACCAC:10 G:0	CDS	+	511/966	171/321	conservative_inframe_insertion c.484_510dupCACCACCACCACCACCACCACCACCAC p.His162_His170dup	putative metal transporter
6_C	CZA			IGJFGDPJ_04591	4944878	del	AC	A	A:76 AC:0	CDS	-	140/1335	47/444	frameshift_variant c.140delG p.Gly47fs	hypothetical protein
6_C	CZA	pctC	PA4307	IGJFGDPJ_04592	4945505	del	CT	C	C:55 CT:0	CDS	+	481/723	161/240	frameshift_variant c.481delT p.Ser161fs	hypothetical protein
6_C	CZA	cdrA		IGJFGDPJ_04921	5298969	snp	A	G	G:42 A:0	CDS	-	5025/6465	1675/2154	synonymous_variant c.5025T>C p.Thr1675Thr	cyclic diguanylate-regulated TPS partner A, CdrA
6_C	CZA	cdrA		IGJFGDPJ_04921	5298993	snp	A	G	G:27 A:0	CDS	-	5001/6465	1667/2154	synonymous_variant c.5001T>C p.Gly1667Gly	cyclic diguanylate-regulated TPS partner A, CdrA
6_C	CZA				5380821	snp	G	A	A:41 G:0
6_C	CZA				5380836	snp	T	A	A:60 T:0
6_C	CZA				5380843	snp	C	T	T:67 C:0

## Sheet: SI table 5b
condition	gene_id	strain	num_strains	gene_name
CZA	PA3047	{'5_B', '2_C', '3_C', '6_C'}	4	dacB
MEM	PA4418	{'5_B', '3_C', '4_C', '1_B'}	4	ftsI
MEM	PA0958	{'5_B', '4_C', '1_B'}	3	oprD
CZA	PA4418	{'4_C', '1_B'}	2	ftsI
MEM	PA0426	{'5_B', '1_B'}	2	mexB
MEM	PA0424	{'6_C', '1_B'}	2	mexR
MEM	PA4020	{'6_C', '1_B'}	2	mpl
MEM	PA3574	{'3_C', '4_C'}	2	nalD
MEM	PA1180	{'3_C', '4_C'}	2	phoQ
MEM	PA5322	{'6_C'}	1	algC
CZA	PA2305	{'1_B'}	1	ambB
CZA	PA2302	{'1_B'}	1	ambE
CZA	PA4110	{'5_B'}	1	ampC
CZA	PA4522	{'2_C'}	1	ampD
CZA	PA4109	{'1_B'}	1	ampR
CZA	PA0666	{'2_C'}	1	anmK
MEM	PA1248	{'1_B'}	1	aprF
CZA	PA3554	{'1_B'}	1	arnA
MEM	PA2001	{'1_B'}	1	atoB
MEM	PA1423	{'1_B'}	1	bdlA
MEM	PA4280	{'1_B'}	1	birA
MEM	PA1971	{'1_B'}	1	braZ
CZA	PA4477	{'1_B'}	1	cafA
CZA	PA1480	{'1_B'}	1	ccmF
MEM	PA1480	{'1_B'}	1	ccmF
CZA	PA1554	{'6_C'}	1	ccoN1
CZA	PA2620	{'6_C'}	1	clpA
CZA	PA2621	{'4_C'}	1	clpS
MEM	PA4790	{'1_B'}	1	cmoM
MEM	PA2944	{'1_B'}	1	cobN
CZA	PA2787	{'1_B'}	1	cpg2
MEM	PA0974	{'1_B'}	1	cpoB
MEM	PA1774	{'1_B'}	1	crfX
CZA	PA4084	{'1_B'}	1	cupB3
MEM	PA4084	{'1_B'}	1	cupB3
MEM	PA4082	{'1_B'}	1	cupB5
CZA	PA2709	{'6_C'}	1	cysK
MEM	PA4759	{'1_B'}	1	dapB
CZA	PA1162	{'1_B'}	1	dapE
MEM	PA5278	{'1_B'}	1	dapF
CZA	PA0527	{'1_B'}	1	dnr
CZA	PA0551	{'1_B'}	1	epd
CZA	PA1980	{'1_B'}	1	eraR
CZA	PA0044	{'1_B'}	1	exoT
CZA	PA4159	{'1_B'}	1	fepB
CZA	PA3115	{'1_B'}	1	fimV
MEM	PA4958	{'1_B'}	1	fimW
MEM	PA1099	{'1_B'}	1	fleR
MEM	PA1077	{'1_B'}	1	flgB
MEM	PA4168	{'1_B'}	1	fpvB
MEM	PA3561	{'1_B'}	1	fruK
CZA	PA0373	{'1_B'}	1	ftsY
MEM	PA0373	{'1_B'}	1	ftsY
CZA	PA4407	{'1_B'}	1	ftsZ
MEM	PA4407	{'1_B'}	1	ftsZ
MEM	PA2586	{'6_C'}	1	gacA
MEM	PA0928	{'1_B'}	1	gacS
MEM	PA2023	{'1_B'}	1	galU
CZA	PA4483	{'1_B'}	1	gatA
MEM	PA2151	{'1_B'}	1	glgE
CZA	PA5014	{'1_B'}	1	glnE
CZA	PA2320	{'1_B'}	1	gntR
CZA	PA3191	{'1_B'}	1	gtrS
MEM	PA4448	{'1_B'}	1	hisD
MEM	PA4687	{'1_B'}	1	hitA
CZA	PA2961	{'1_B'}	1	holB
MEM	PA3810	{'1_B'}	1	hscA
MEM	PA0686	{'1_B'}	1	hxcR
MEM	PA4560	{'1_B'}	1	ileS
MEM	PA0331	{'1_B'}	1	ilvA1
MEM	PA4885	{'1_B'}	1	irlR
CZA	PA3724	{'1_B'}	1	lasB
MEM	PA1430	{'4_C'}	1	lasR
CZA	PA0927	{'1_B'}	1	ldhA
MEM	PA3118	{'1_B'}	1	leuB
MEM	PA5277	{'1_B'}	1	lysA
MEM	PA0904	{'1_B'}	1	lysC
CZA	PA0426	{'1_B'}	1	mexB
CZA	PA0424	{'1_B'}	1	mexR
CZA	PA4444	{'1_B'}	1	mltB1
MEM	PA3030	{'1_B'}	1	mobA
CZA	PA4601	{'1_B'}	1	morA
CZA	PA0763	{'1_B'}	1	mucA
MEM	PA1019	{'1_B'}	1	mucK
CZA	PA4416	{'1_B'}	1	murF
CZA	PA3874	{'1_B'}	1	narH
MEM	PA3874	{'1_B'}	1	narH
MEM	PA3872	{'1_B'}	1	narI
CZA	PA1783	{'1_B'}	1	nasA
MEM	PA1847	{'1_B'}	1	nfuA
MEM	PA4949	{'1_B'}	1	nnrD
CZA	PA3393	{'1_B'}	1	nosD
MEM	PA4898	{'1_B'}	1	opdK
MEM	PA0231	{'1_B'}	1	pcaD
MEM	PA4225	{'1_B'}	1	pchF
CZA	PA4309	{'1_B'}	1	pctA
CZA	PA4307	{'6_C'}	1	pctC
MEM	PA2688	{'1_B'}	1	pfeA
CZA	PA0355	{'1_B'}	1	pfpI
MEM	PA1179	{'5_B'}	1	phoP
CZA	PA1180	{'1_B'}	1	phoQ
CZA	PA4210	{'6_C'}	1	phzA1
MEM	PA4217	{'1_B'}	1	phzS
MEM	PA4526	{'6_C'}	1	pilB
CZA	PA4546	{'3_C'}	1	pilS
MEM	PA3319	{'1_B'}	1	plcN
MEM	PA3673	{'1_B'}	1	plsB
CZA	PA1709	{'1_B'}	1	popD
MEM	PA0074	{'1_B'}	1	ppkA
MEM	PA1973	{'1_B'}	1	pqqF
MEM	PA0998	{'1_B'}	1	pqsC
CZA	PA1715	{'1_B'}	1	pscB
MEM	PA1715	{'1_B'}	1	pscB
CZA	PA4957	{'1_B'}	1	psd
MEM	PA2239	{'5_B'}	1	pslI
CZA	PA2259	{'1_B'}	1	ptxS
MEM	PA2259	{'1_B'}	1	ptxS
CZA	PA2629	{'1_B'}	1	purB
CZA	PA2400	{'6_C'}	1	pvdJ
MEM	PA4609	{'1_B'}	1	radA
MEM	PA1947	{'1_B'}	1	rbsA
MEM	PA0772	{'1_B'}	1	recO
MEM	PA5239	{'4_C'}	1	rho
MEM	PA1031	{'1_B'}	1	rmuC
CZA	PA3494	{'1_B'}	1	rnfE
MEM	PA4937	{'1_B'}	1	rnr
MEM	PA5334	{'1_B'}	1	rph
MEM	PA4270	{'3_C'}	1	rpoB
CZA	PA0576	{'4_C'}	1	rpoD
MEM	PA5337	{'1_B'}	1	rpoZ
MEM	PA4420	{'1_B'}	1	rsmH
CZA	PA4581	{'1_B'}	1	rtcR
MEM	PA4581	{'1_B'}	1	rtcR
MEM	PA1584	{'1_B'}	1	sdhB
MEM	PA1581	{'1_B'}	1	sdhC
CZA	PA4839	{'4_C'}	1	speA
CZA	PA3735	{'1_B'}	1	thrC
MEM	PA3159	{'3_C'}	1	wbpA
MEM	PA3145	{'6_C'}	1	wbpL
CZA	PA1524	{'1_B'}	1	xdhA

## Sheet: SI table 5c
gene_id	strain_condition	num_strains	gene_name
PA4418	1_B__CZA, 5_B__MEM, 3_C__MEM, 4_C__MEM, 1_B__MEM, 4_C__CZA	6	ftsI
PA3047	6_C__CZA, 5_B__CZA, 2_C__CZA, 3_C__CZA	4	dacB
PA0426	1_B__CZA, 5_B__MEM, 1_B__MEM	3	mexB
PA0424	6_C__MEM, 1_B__CZA, 1_B__MEM	3	mexR
PA0958	4_C__MEM, 5_B__MEM, 1_B__MEM	3	oprD
PA1180	3_C__MEM, 4_C__MEM, 1_B__CZA	3	phoQ
PA1480	1_B__CZA, 1_B__MEM	2	ccmF
PA4084	1_B__CZA, 1_B__MEM	2	cupB3
PA0373	1_B__CZA, 1_B__MEM	2	ftsY
PA4407	1_B__CZA, 1_B__MEM	2	ftsZ
PA4020	6_C__MEM, 1_B__MEM	2	mpl
PA3574	3_C__MEM, 4_C__MEM	2	nalD
PA3874	1_B__CZA, 1_B__MEM	2	narH
PA1715	1_B__CZA, 1_B__MEM	2	pscB
PA2259	1_B__CZA, 1_B__MEM	2	ptxS
PA4581	1_B__CZA, 1_B__MEM	2	rtcR
PA5322	6_C__MEM	1	algC
PA2305	1_B__CZA	1	ambB
PA2302	1_B__CZA	1	ambE
PA4110	5_B__CZA	1	ampC
PA4522	2_C__CZA	1	ampD
PA4109	1_B__CZA	1	ampR
PA0666	2_C__CZA	1	anmK
PA1248	1_B__MEM	1	aprF
PA3554	1_B__CZA	1	arnA
PA2001	1_B__MEM	1	atoB
PA1423	1_B__MEM	1	bdlA
PA4280	1_B__MEM	1	birA
PA1971	1_B__MEM	1	braZ
PA4477	1_B__CZA	1	cafA
PA1554	6_C__CZA	1	ccoN1
PA2620	6_C__CZA	1	clpA
PA2621	4_C__CZA	1	clpS
PA4790	1_B__MEM	1	cmoM
PA2944	1_B__MEM	1	cobN
PA2787	1_B__CZA	1	cpg2
PA0974	1_B__MEM	1	cpoB
PA1774	1_B__MEM	1	crfX
PA4082	1_B__MEM	1	cupB5
PA2709	6_C__CZA	1	cysK
PA4759	1_B__MEM	1	dapB
PA1162	1_B__CZA	1	dapE
PA5278	1_B__MEM	1	dapF
PA0527	1_B__CZA	1	dnr
PA0551	1_B__CZA	1	epd
PA1980	1_B__CZA	1	eraR
PA0044	1_B__CZA	1	exoT
PA4159	1_B__CZA	1	fepB
PA3115	1_B__CZA	1	fimV
PA4958	1_B__MEM	1	fimW
PA1099	1_B__MEM	1	fleR
PA1077	1_B__MEM	1	flgB
PA4168	1_B__MEM	1	fpvB
PA3561	1_B__MEM	1	fruK
PA2586	6_C__MEM	1	gacA
PA0928	1_B__MEM	1	gacS
PA2023	1_B__MEM	1	galU
PA4483	1_B__CZA	1	gatA
PA2151	1_B__MEM	1	glgE
PA5014	1_B__CZA	1	glnE
PA2320	1_B__CZA	1	gntR
PA3191	1_B__CZA	1	gtrS
PA4448	1_B__MEM	1	hisD
PA4687	1_B__MEM	1	hitA
PA2961	1_B__CZA	1	holB
PA3810	1_B__MEM	1	hscA
PA0686	1_B__MEM	1	hxcR
PA4560	1_B__MEM	1	ileS
PA0331	1_B__MEM	1	ilvA1
PA4885	1_B__MEM	1	irlR
PA3724	1_B__CZA	1	lasB
PA1430	4_C__MEM	1	lasR
PA0927	1_B__CZA	1	ldhA
PA3118	1_B__MEM	1	leuB
PA5277	1_B__MEM	1	lysA
PA0904	1_B__MEM	1	lysC
PA4444	1_B__CZA	1	mltB1
PA3030	1_B__MEM	1	mobA
PA4601	1_B__CZA	1	morA
PA0763	1_B__CZA	1	mucA
PA1019	1_B__MEM	1	mucK
PA4416	1_B__CZA	1	murF
PA3872	1_B__MEM	1	narI
PA1783	1_B__CZA	1	nasA
PA1847	1_B__MEM	1	nfuA
PA4949	1_B__MEM	1	nnrD
PA3393	1_B__CZA	1	nosD
PA4898	1_B__MEM	1	opdK
PA0231	1_B__MEM	1	pcaD
PA4225	1_B__MEM	1	pchF
PA4309	1_B__CZA	1	pctA
PA4307	6_C__CZA	1	pctC
PA2688	1_B__MEM	1	pfeA
PA0355	1_B__CZA	1	pfpI
PA1179	5_B__MEM	1	phoP
PA4210	6_C__CZA	1	phzA1
PA4217	1_B__MEM	1	phzS
PA4526	6_C__MEM	1	pilB
PA4546	3_C__CZA	1	pilS
PA3319	1_B__MEM	1	plcN
PA3673	1_B__MEM	1	plsB
PA1709	1_B__CZA	1	popD
PA0074	1_B__MEM	1	ppkA
PA1973	1_B__MEM	1	pqqF
PA0998	1_B__MEM	1	pqsC
PA4957	1_B__CZA	1	psd
PA2239	5_B__MEM	1	pslI
PA2629	1_B__CZA	1	purB
PA2400	6_C__CZA	1	pvdJ
PA4609	1_B__MEM	1	radA
PA1947	1_B__MEM	1	rbsA
PA0772	1_B__MEM	1	recO
PA5239	4_C__MEM	1	rho
PA1031	1_B__MEM	1	rmuC
PA3494	1_B__CZA	1	rnfE
PA4937	1_B__MEM	1	rnr
PA5334	1_B__MEM	1	rph
PA4270	3_C__MEM	1	rpoB
PA0576	4_C__CZA	1	rpoD
PA5337	1_B__MEM	1	rpoZ
PA4420	1_B__MEM	1	rsmH
PA1584	1_B__MEM	1	sdhB
PA1581	1_B__MEM	1	sdhC
PA4839	4_C__CZA	1	speA
PA3735	1_B__CZA	1	thrC
PA3159	3_C__MEM	1	wbpA
PA3145	6_C__MEM	1	wbpL
PA1524	1_B__CZA	1	xdhA

## Sheet: SI table 6a
strain	condition	replicate	PA0001	PA0002	PA0003	PA0004	PA0005	PA0006	PA0007	PA0008	PA0009	PA0010	PA0011	PA0012	PA0013	PA0014	PA0015	PA0016	PA0017	PA0018	PA0019	PA0020	PA0021	PA0022	PA0023	PA0024	PA0025	PA0026	PA0027	PA0028	PA0029	PA0030	PA0031	PA0032	PA0033	PA0034	PA0035	PA0036	PA0037	PA0038	PA0039	PA0040	PA0041	PA0042	PA0043	PA0044	PA0045	PA0046	PA0047
1_B	CZA	A	7484	9023	9270	24357	843	389	217	3353	3379	169	1684	269	197	49	78	959	282	405	2698	2442	3	120	578	923	241	545	170	36	17	13	52	63	10	60	275	428	42	605	1770	49	463	127	93	515	485	201	63
1_B	CZA	B	5941	7652	8137	21189	586	288	130	2397	2434	115	1484	297	122	41	56	608	172	297	2088	1846	2	45	344	572	120	330	112	29	5	2	37	36	1	47	122	277	12	606	1560	21	457	106	60	327	349	152	26
1_B	CZA	C	6492	7713	8253	20053	430	167	93	1935	2303	69	1471	375	181	70	51	354	95	184	1761	1477	0	20	248	349	55	173	80	25	5	5	23	18	1	53	86	210	3	638	1517	12	544	120	36	241	233	96	11
1_B	MEM	A	6032	6942	8893	19164	666	232	107	1985	2357	82	1288	232	125	54	60	541	117	331	1842	1085	1	46	270	2022	320	219	65	14	4	9	30	13	2	28	67	202	3	453	1558	17	410	121	54	232	276	94	21
1_B	MEM	B	6380	7894	9875	22030	798	276	121	2178	2771	79	1589	315	154	58	52	680	173	322	2023	1075	0	48	290	1255	239	141	42	4	7	3	46	27	1	63	97	278	12	428	1720	23	431	125	51	178	302	122	16
1_B	MEM	C	6079	7781	7743	18091	551	226	113	2299	2422	86	1202	269	126	42	56	602	165	299	2529	1507	0	43	355	2186	308	299	89	14	8	7	30	32	1	47	116	239	8	548	1590	16	387	126	57	263	272	113	18
1_B	PAR	A	4422	3130	12662	12027	216	101	27	186	753	5	1329	94	58	40	1	16	7	4	708	420	0	4	18	37	20	34	24	7	0	0	1	1	0	26	4	21	1	28	388	10	2332	74	13	33	67	64	3
1_B	PAR	B	5891	6197	6289	18273	802	316	295	2605	2402	95	1037	128	93	48	77	792	424	389	2092	2583	8	185	469	1144	383	654	251	52	19	12	30	78	18	43	294	479	46	298	1543	115	698	141	126	548	1037	538	274
1_B	PAR	C	6297	8050	7800	20581	760	304	217	2533	2890	77	1139	127	138	42	93	872	288	428	2676	2355	1	59	534	2063	454	496	91	27	4	9	48	49	15	92	393	724	17	313	2213	84	1552	129	63	368	1852	553	174
2_C	CZA	A	8662	6627	9126	20524	2130	437	111	2665	3582	95	1465	261	387	62	79	754	294	394	2408	759	1	80	79	1251	246	265	110	20	10	3	23	41	4	61	112	227	16	226	1943	208	139	323	37	6794	1240	520	163
2_C	CZA	C	7809	5216	9457	15627	999	270	27	1643	2431	31	1346	364	269	92	38	232	79	195	1151	476	1	15	26	388	81	62	51	17	6	4	10	11	0	42	12	86	1	211	1295	55	81	205	18	3063	640	335	17
2_C	CZA	D	8411	6431	10983	19486	1721	369	65	1996	2982	81	1642	359	332	81	63	426	154	337	2000	638	1	35	45	879	148	129	69	22	4	5	19	11	2	57	42	144	16	252	1931	140	114	288	34	4536	882	358	34
2_C	PAR	A	7560	7411	8797	19241	938	384	160	2826	3905	108	1735	319	247	74	59	593	229	351	2100	1788	4	77	136	1218	235	496	220	31	9	1	29	23	2	56	115	323	19	453	2016	472	272	280	32	1661	1515	644	146
2_C	PAR	B	7351	7064	9118	18904	872	343	118	2580	3407	83	1620	256	268	58	75	616	206	365	2086	1506	3	47	95	1040	237	419	189	33	7	2	19	27	6	55	122	307	15	398	1827	469	303	266	31	1899	1568	480	107
2_C	PAR	D	6780	6770	7505	17001	744	315	110	2725	3377	91	1470	199	225	52	51	652	236	291	1917	1493	2	71	125	958	228	382	142	23	0	5	21	34	6	43	158	314	27	397	1683	478	306	221	18	1474	1759	537	133
3_C	CZA	B	5428	7023	6145	16878	609	249	91	3236	2940	102	1292	211	286	30	54	560	208	281	2034	4175	8	60	310	1287	227	533	104	16	9	1	43	37	1	41	142	363	27	184	936	23	230	114	54	585	924	332	83
3_C	CZA	C	7049	8750	7042	19455	842	321	149	4292	3746	170	1475	237	424	55	94	947	290	333	2744	6177	8	147	515	2247	556	910	177	20	14	12	57	82	11	48	314	596	48	225	1179	47	326	148	76	828	1088	526	191
3_C	CZA	D	8009	9182	9542	20712	592	267	80	2444	3382	124	1830	440	481	85	59	402	132	262	1647	4353	6	45	277	1442	279	512	179	30	15	1	51	35	2	30	97	246	14	284	858	21	382	134	47	369	634	295	35
3_C	MEM	A	7388	9744	5654	19610	660	254	216	2827	2816	175	1959	392	282	82	46	357	81	134	1484	4507	11	85	329	1542	232	358	111	21	16	13	61	92	3	65	152	377	69	348	992	47	274	131	72	418	495	203	46
3_C	MEM	B	5953	9393	6153	19825	412	195	62	2179	2363	117	1602	279	188	42	42	311	54	112	1358	3798	7	23	278	1355	189	249	56	10	7	4	30	30	2	43	103	260	11	246	978	19	299	94	34	478	687	101	21
3_C	MEM	D	4921	6191	3071	11722	502	183	144	3265	2105	149	965	193	136	50	76	418	220	213	912	4554	17	252	525	1921	585	508	217	46	31	31	44	117	15	23	304	521	74	98	446	72	198	66	89	448	460	232	213
3_C	PAR	A	6925	8281	7162	19049	655	277	110	2931	3713	177	1670	338	431	56	75	654	129	235	2253	4369	5	54	300	1159	187	427	83	14	8	5	38	36	0	44	108	278	18	250	912	29	320	128	54	539	789	304	60
3_C	PAR	B	7531	8712	8123	19730	941	410	135	4500	5043	210	2105	373	755	61	103	1237	407	445	2778	6423	3	177	407	1474	306	614	161	26	9	15	50	73	4	69	201	414	52	184	1096	61	298	193	56	754	1501	631	218
3_C	PAR	C	6332	7591	7875	17725	610	249	55	2732	3481	79	1859	424	453	60	81	482	121	235	1554	3679	7	39	138	659	140	216	71	13	4	0	21	23	1	39	53	188	16	174	777	16	316	122	29	363	773	311	34
4_C	CZA	B	5633	5127	5632	14932	1287	514	564	3772	2568	146	1004	210	128	100	190	1220	1316	887	1411	1845	5	458	385	1122	540	1275	961	273	27	20	37	240	40	44	562	827	133	1507	3300	530	2418	187	280	253	984	430	534
4_C	CZA	C	7155	8086	11432	23901	1334	444	416	2094	2377	112	1920	426	218	92	61	733	167	254	2162	1312	2	58	162	576	74	743	309	57	9	4	31	64	3	62	213	359	24	3462	6043	226	376	245	85	214	718	422	39
4_C	CZA	D	6834	7434	10606	21857	936	352	241	1769	2202	85	1870	447	167	74	44	402	133	169	1549	1250	0	28	131	455	61	472	248	74	9	1	22	31	1	49	91	296	11	3119	4899	152	283	227	103	147	541	427	14
4_C	MEM	A	9225	9464	12622	24657	1428	424	204	2652	3348	178	1866	495	376	133	134	1182	330	417	2893	1379	3	110	293	2106	425	325	107	23	17	11	66	84	12	94	150	370	33	626	3875	275	998	396	84	491	1790	1056	111
4_C	MEM	B	8642	9285	12708	23833	993	337	102	2411	3029	125	1684	457	318	138	106	968	270	347	1964	1116	1	56	192	1397	234	245	86	13	13	9	36	43	5	94	88	253	22	543	2605	219	760	409	52	317	1557	991	68
4_C	MEM	C	8766	8482	13784	23712	965	288	70	1988	2487	101	1649	558	369	150	100	629	187	259	1728	832	0	41	132	669	136	102	49	14	3	3	44	32	3	79	70	200	10	540	2811	166	663	410	48	262	1150	854	32
4_C	PAR	A	7169	8284	8021	16534	788	313	140	2509	2889	131	1818	493	397	72	60	635	166	312	2046	1987	1	56	275	1116	123	549	170	29	6	2	38	27	2	61	131	279	18	375	2089	141	317	239	57	219	934	625	51
4_C	PAR	B	6442	7118	7243	15537	530	244	82	2241	2347	102	1500	488	383	63	57	414	107	152	1348	1125	2	21	143	847	108	291	116	22	4	0	36	19	0	50	53	195	7	360	1506	105	320	229	31	118	878	581	33
4_C	PAR	D	8759	9712	9464	20066	1015	412	283	3053	3837	251	1988	490	470	65	78	1078	299	395	2963	2224	2	103	377	2054	363	959	290	32	20	12	46	66	5	80	280	468	61	423	1944	234	665	299	55	243	1460	848	143
5_B	CZA	A	5655	6693	5638	15791	672	337	227	3195	2510	138	1219	210	319	58	59	963	242	220	3171	1638	0	135	411	663	182	683	142	29	16	11	33	49	12	56	302	521	45	610	2185	211	725	234	51	3526	1267	572	202
5_B	CZA	B	5809	6568	6300	16797	479	242	149	2340	2448	127	1438	305	297	42	33	565	128	185	2707	1380	2	60	214	504	69	371	97	34	18	3	43	20	1	39	103	326	28	809	2484	97	401	208	44	3102	933	346	61
5_B	CZA	C	5530	6254	6665	15535	492	202	102	2193	2271	122	1422	298	316	48	27	505	115	201	2491	1206	1	50	199	399	68	287	111	23	10	3	32	23	0	35	77	263	14	727	2136	81	293	175	52	3133	961	361	64
5_B	MEM	A	6008	6873	6355	17090	581	315	189	2255	2382	155	1402	354	386	54	50	673	150	211	3114	1343	2	63	286	678	76	457	117	19	12	3	32	26	3	58	118	330	30	846	3737	114	488	205	39	3129	887	352	86
5_B	MEM	C	5383	6368	5345	14885	571	291	211	2355	2503	129	1204	254	367	52	35	763	175	219	2683	1172	1	77	250	568	60	433	126	21	15	4	39	25	5	63	152	329	31	642	2468	131	462	180	39	3672	1030	435	126
5_B	MEM	D	5474	6194	6078	15253	528	257	173	2063	2308	127	1240	271	331	41	31	542	156	169	2371	1160	0	53	184	519	63	337	102	28	5	0	28	28	0	40	114	269	19	731	2656	122	302	185	52	3235	917	372	73
5_B	PAR	A	5868	7752	6508	18854	542	236	195	3107	2923	188	1386	241	397	36	40	950	248	257	3498	1616	3	94	405	808	106	515	165	39	18	11	41	38	7	71	200	487	33	525	2141	145	594	238	67	4052	1385	643	169
5_B	PAR	B	4521	5763	5799	14468	464	209	87	1858	1922	68	1080	229	323	35	40	553	158	168	2418	935	0	26	171	376	54	228	72	19	3	2	37	23	4	43	80	254	20	427	1792	102	347	174	24	2550	1173	274	74
5_B	PAR	C	5720	7254	6115	16666	563	252	92	3036	2968	143	1304	251	430	44	40	834	202	159	2681	1176	1	101	273	717	80	353	118	11	12	8	26	29	2	41	139	349	29	612	1938	147	385	216	36	2605	1323	625	155
6_C	CZA	A	9512	10420	9763	26254	800	297	261	3502	4271	167	2030	433	283	56	61	971	276	450	2679	1333	4	79	254	1846	325	464	198	27	4	5	42	37	8	73	284	578	36	769	2018	207	2577	239	70	277	1442	509	99
6_C	CZA	C	7052	9832	7329	22472	715	298	153	3352	3806	149	1398	201	288	39	91	1009	301	377	2457	1115	0	42	276	1478	257	422	109	19	1	8	44	40	26	87	301	544	25	384	1349	218	2657	196	46	219	2566	669	98
6_C	CZA	D	6518	7451	6893	18113	585	260	164	2642	3180	128	1291	232	176	42	34	685	180	341	1898	1045	3	54	189	1205	207	377	152	25	4	4	28	25	8	57	210	395	23	452	1297	192	1856	204	41	158	1031	424	73
6_C	MEM	A	7200	7601	7818	19642	627	254	72	2760	3016	184	1750	309	246	48	57	829	241	410	2690	954	1	45	245	1597	349	331	120	15	5	3	28	33	7	63	203	332	12	455	963	39	346	100	67	2575	348	127	10
6_C	MEM	B	8574	9946	10180	24696	737	287	68	3230	3708	180	2156	413	282	68	69	765	195	502	2941	1048	3	41	269	1580	305	343	128	24	6	7	42	40	4	50	190	356	26	534	1020	19	430	134	69	2565	356	126	14
6_C	MEM	D	7670	7239	5756	17604	785	422	140	6376	3849	208	1204	190	181	43	197	1699	1799	1348	2437	1522	9	433	480	3451	1435	792	378	81	32	22	59	131	40	39	488	861	104	338	634	227	763	118	246	3788	525	189	225
6_C	PAR	A	7629	8300	8496	18664	691	247	134	2881	3468	152	1600	276	270	58	91	909	302	439	2023	1423	0	52	201	1302	317	510	175	38	5	9	35	42	8	73	217	439	21	507	1307	192	1873	250	55	168	1130	454	83
6_C	PAR	B	8278	9599	9792	21967	750	266	99	3088	3977	123	1862	316	295	53	69	819	276	449	2054	1278	3	63	213	1107	197	339	180	27	4	3	33	26	8	81	184	458	18	715	1582	160	1708	267	38	179	1189	516	57
6_C	PAR	D	11280	12550	12832	29162	1121	416	190	4533	5407	233	2461	464	438	80	94	1469	424	653	3115	2172	2	95	328	1972	444	762	407	46	13	11	46	59	21	98	298	729	44	836	2284	314	2800	382	93	280	1698	756	110
[truncated: 5,000 more columns]

## Sheet: SI table 6b
condition	replicate	replicate2	PA0001	PA0002	PA0003	PA0004	PA0005	PA0006	PA0007	PA0008	PA0009	PA0010	PA0011	PA0012	PA0013	PA0014	PA0015	PA0016	PA0017	PA0018	PA0019	PA0020	PA0021	PA0022	PA0023	PA0024	PA0025	PA0026	PA0027	PA0028	PA0029	PA0030	PA0031	PA0032	PA0033	PA0034	PA0035	PA0036	PA0037	PA0038	PA0039	PA0040	PA0041	PA0042	PA0043	PA0044	PA0045	PA0046	PA0047
CZA	A	A	5152.74	6212.35	6382.41	16769.8	580.406	267.827	149.405	2308.54	2326.45	116.357	1159.44	185.207	135.635	33.7366	53.7031	660.273	194.157	278.843	1857.58	1681.32	2.0655	82.6201	397.954	635.487	165.929	375.233	117.045	24.786	11.7045	8.95051	35.8021	43.3756	6.88501	41.3101	189.338	294.678	28.917	416.543	1218.65	33.7366	318.776	87.4396	64.0306	354.578	333.923	138.389	43.3756
CZA	B	B	5930.39	7638.33	8122.47	21151.2	584.953	287.486	129.768	2392.72	2429.65	114.795	1481.35	296.47	121.782	40.9268	55.9	606.914	171.693	296.47	2084.27	1842.7	1.99643	44.9196	343.386	570.978	119.786	329.411	111.8	28.9482	4.99107	1.99643	36.9339	35.9357	0.998214	46.916	121.782	276.505	11.9786	604.918	1557.21	20.9625	456.184	105.811	59.8928	326.416	348.377	151.729	25.9536
CZA	C	C	9355.42	11115	11893.1	28897.8	619.66	240.659	134.019	2788.47	3318.78	99.4338	2119.81	540.401	260.834	100.875	73.4945	510.138	136.902	265.157	2537.72	2128.46	0	28.8214	357.385	502.933	79.2588	249.305	115.286	36.0267	7.20535	7.20535	33.1446	25.9392	1.44107	76.3767	123.932	302.625	4.32321	919.402	2186.1	17.2928	783.942	172.928	51.8785	347.298	335.769	138.343	15.8518
MEM	A	A	7532.62	8669	11105.4	23931.5	831.685	289.716	133.619	2478.82	2943.36	102.4	1608.42	289.716	156.097	67.4339	74.9266	675.588	146.107	413.345	2300.25	1354.92	1.24878	57.4437	337.17	2525.02	399.608	273.482	81.1704	17.4829	4.9951	11.239	37.4633	16.2341	2.49755	34.9657	83.668	252.253	3.74633	565.695	1945.59	21.2292	511.998	151.102	67.4339	289.716	344.662	117.385	26.2243
MEM	B	B	6430.55	7956.54	9953.24	22204.5	804.322	278.187	121.959	2195.26	2792.95	79.6259	1601.59	317.496	155.22	58.4595	52.412	685.387	174.371	324.551	2039.03	1083.52	0	48.3803	292.298	1264.94	240.893	142.117	42.3327	4.03169	7.05546	3.02377	46.3644	27.2139	1.00792	63.4991	97.7685	280.202	12.0951	431.391	1733.63	23.1822	434.415	125.99	51.404	179.41	304.393	122.967	16.1268
MEM	C	C	6642.67	8502.49	8460.97	19768.5	602.091	246.956	123.478	2512.17	2646.58	93.9743	1313.46	293.943	137.683	45.8944	61.1926	657.82	180.3	326.725	2763.5	1646.74	0	46.9872	387.917	2388.7	336.559	326.725	97.2525	15.2981	8.7418	7.64907	32.7817	34.9672	1.09272	51.3581	126.756	261.161	8.7418	598.813	1737.43	17.4836	422.885	137.683	62.2853	287.387	297.221	123.478	19.669
PAR	A	A	39712.8	28109.7	113714	108011	1939.84	907.055	242.48	1670.42	6762.5	44.9037	11935.4	844.19	520.883	359.23	8.98074	143.692	62.8652	35.923	6358.36	3771.91	0	35.923	161.653	332.287	179.615	305.345	215.538	62.8652	0	0	8.98074	8.98074	0	233.499	35.923	188.596	8.98074	251.461	3484.53	89.8074	20943.1	664.575	116.75	296.364	601.71	574.767	26.9422
PAR	B	B	4091.76	4304.3	4368.2	12692	557.051	219.487	204.9	1809.37	1668.38	65.9849	720.277	88.9059	64.5957	33.3397	53.4825	550.105	294.501	270.191	1453.06	1794.09	5.55662	128.497	325.757	794.597	266.023	454.254	174.339	36.118	13.197	8.33493	20.8373	54.177	12.5024	29.8668	204.206	332.703	31.9506	206.984	1071.73	79.8764	484.815	97.9354	87.5168	380.628	720.277	373.683	190.314
PAR	C	C	5525.57	7063.82	6844.44	18059.7	666.894	266.758	190.416	2222.69	2535.95	67.5669	999.464	111.442	121.094	36.8547	81.6068	765.174	252.718	375.567	2348.17	2066.5	0.877493	51.7721	468.581	1810.27	398.382	435.236	79.8518	23.6923	3.50997	7.89743	42.1196	42.9971	13.1624	80.7293	344.855	635.305	14.9174	274.655	1941.89	73.7094	1361.87	113.197	55.282	322.917	1625.12	485.253	152.684
CZA	A	A	7807.2	5973.02	8225.41	18498.6	1919.8	393.875	100.046	2402.01	3228.52	85.6251	1320.43	235.244	348.809	55.8816	71.204	679.593	264.987	355.119	2170.37	684.099	0.901316	72.1053	71.204	1127.55	221.724	238.849	99.1448	18.0263	9.01316	2.70395	20.7303	36.954	3.60527	54.9803	100.947	204.599	14.4211	203.698	1751.26	187.474	125.283	291.125	33.3487	6123.54	1117.63	468.685	146.915
CZA	C	B	16578.3	11073.4	20077	33175.8	2120.85	573.204	57.3204	3488.05	5160.96	65.8123	2857.53	772.764	571.081	195.314	80.6731	492.531	167.715	413.98	2443.55	1010.54	2.12298	31.8447	55.1974	823.715	171.961	131.625	108.272	36.0906	12.7379	8.49191	21.2298	23.3527	0	89.165	25.4757	182.576	2.12298	447.948	2749.25	116.764	171.961	435.21	38.2136	6502.68	1358.71	711.197	36.0906
CZA	D	C	11166.2	8537.59	14580.7	25869	2284.74	489.872	86.2919	2649.82	3958.81	107.533	2179.87	476.597	440.752	107.533	83.6367	565.544	204.445	447.39	2655.13	846.988	1.32757	46.4649	59.7405	1166.93	196.48	171.256	91.6021	29.2065	5.31027	6.63784	25.2238	14.6032	2.65513	75.6713	55.7578	191.17	21.2411	334.547	2563.53	185.859	151.343	382.339	45.1373	6021.85	1170.91	475.269	45.1373
PAR	A	A	6785.07	6651.35	7895.28	17268.7	841.852	344.639	143.599	2536.33	3504.72	96.9296	1557.16	286.301	221.682	66.4147	52.9523	532.215	205.527	315.021	1884.74	1604.72	3.58999	69.1072	122.06	1093.15	210.912	445.158	197.449	27.8224	8.07747	0.897497	26.0274	20.6424	1.79499	50.2598	103.212	289.891	17.0524	406.566	1809.35	423.618	244.119	251.299	28.7199	1490.74	1359.71	577.988	131.034
PAR	B	B	7081.39	6804.92	8783.59	18210.7	840.018	330.42	113.672	2485.38	3282.04	79.9559	1560.58	246.611	258.171	55.8728	72.2493	593.407	198.445	351.613	2009.49	1450.77	2.88997	45.2762	91.5158	1001.86	228.308	403.633	182.068	31.7897	6.74327	1.92665	18.3032	26.0097	5.77994	52.9828	117.526	295.74	14.4499	383.403	1759.99	451.799	291.887	256.244	29.863	1829.35	1510.49	462.395	103.076
PAR	D	C	6902.76	6892.58	7640.89	17308.8	757.471	320.704	111.992	2774.34	3438.15	92.6477	1496.62	202.603	229.074	52.9415	51.9234	663.806	240.273	296.269	1951.71	1520.03	2.03621	72.2856	127.263	975.346	232.128	388.917	144.571	23.4165	0	5.09053	21.3802	34.6156	6.10864	43.7786	160.861	319.685	27.4889	404.188	1713.47	486.655	311.541	225.002	18.3259	1500.69	1790.85	546.723	135.408
CZA	B	A	6671.14	8631.43	7552.35	20743.5	748.475	306.027	111.841	3977.12	3613.33	125.36	1587.9	259.324	351.501	36.8707	66.3673	688.253	255.637	345.356	2499.83	5131.17	9.83219	73.7414	380.997	1581.75	278.988	655.069	127.818	19.6644	11.0612	1.22902	52.848	45.4739	1.22902	50.39	174.521	446.135	33.1836	226.14	1150.37	28.2675	282.675	140.109	66.3673	718.979	1135.62	408.036	102.009
CZA	C	B	5686.71	7058.98	5681.06	15695.1	679.275	258.964	120.204	3462.53	3022.05	137.146	1189.94	191.197	342.058	44.3707	75.8336	763.983	233.955	268.644	2213.69	4983.23	6.45392	118.591	415.471	1812.74	448.547	734.133	142.793	16.1348	11.2944	9.68088	45.9842	66.1527	8.87414	38.7235	253.316	480.817	38.7235	181.517	951.147	37.9168	262.997	119.398	61.3122	667.981	877.733	424.345	154.087
CZA	D	C	9748.22	11175.9	11614.1	25209.8	720.557	324.981	97.3726	2974.73	4116.43	150.928	2227.4	535.549	585.453	103.458	71.8123	489.297	160.665	318.895	2004.66	5298.29	7.30295	54.7721	337.153	1755.14	339.587	623.185	217.871	36.5147	18.2574	1.21716	62.075	42.6005	2.43432	36.5147	118.064	299.421	17.0402	345.673	1044.32	25.5603	464.954	163.099	57.2064	449.131	771.678	359.061	42.6005
MEM	A	A	5924.78	7814.16	4534.2	15726.2	529.284	203.694	173.22	2267.1	2258.28	140.341	1571.01	314.363	226.149	65.7596	36.8895	286.295	64.9576	107.461	1190.09	3614.37	8.82141	68.1654	263.84	1236.6	186.051	287.097	89.016	16.8409	12.8311	10.4253	48.9187	73.779	2.40584	52.1265	121.896	302.334	55.3343	279.077	795.53	37.6915	219.733	105.055	57.7401	335.213	396.963	162.795	36.8895
MEM	B	B	7192.52	11348.8	7434.16	23952.9	497.785	235.602	74.9095	2632.71	2855.02	141.361	1935.56	337.093	227.145	50.7451	50.7451	375.756	65.2437	135.32	1640.76	4588.81	8.45752	27.789	335.884	1637.13	228.353	300.846	67.6602	12.0822	8.45752	4.83287	36.2465	36.2465	2.41643	51.9533	124.446	314.136	13.2904	297.221	1181.64	22.9561	361.257	113.572	41.0794	577.528	830.045	122.03	25.3726
MEM	D	C	4066.29	5115.71	2537.61	9686.05	414.81	151.215	118.989	2697.92	1739.39	123.121	797.393	159.479	112.379	41.3157	62.7999	345.399	181.789	176.005	753.598	3763.03	14.0473	208.231	433.815	1587.35	483.394	419.767	179.31	38.0104	25.6157	25.6157	36.3578	96.6787	12.3947	19.0052	251.199	430.51	61.1472	80.9788	368.536	59.4946	163.61	54.5367	73.5419	370.189	380.104	191.705	176.005
PAR	A	A	9002.83	10765.7	9310.94	24764.6	851.532	360.113	143.005	3810.44	4827.08	230.109	2171.08	439.416	560.321	72.8027	97.5036	850.231	167.706	305.511	2929.01	5679.91	6.50024	70.2026	390.014	1506.76	243.109	555.121	107.904	18.2007	10.4004	6.50024	49.4018	46.8017	0	57.2021	140.405	361.413	23.4009	325.012	1185.64	37.7014	416.015	166.406	70.2026	700.726	1025.74	395.215	78.0029
PAR	B	B	5825.46	6739	6283.39	15261.8	727.893	317.148	104.427	3480.89	3900.92	162.442	1628.28	288.527	584.016	47.1854	79.6737	956.858	314.827	344.221	2148.87	4968.39	2.32059	136.915	314.827	1140.18	236.701	474.948	124.539	20.1118	6.96178	11.603	38.6766	56.4678	3.09412	53.3737	155.48	320.242	40.2236	142.33	847.79	47.1854	230.512	149.292	43.3177	583.242	1161.07	488.098	168.63
PAR	C	C	10190.4	12216.6	12673.7	28525.8	981.707	400.73	88.5146	4396.76	5602.17	127.139	2991.79	682.367	729.038	96.5613	130.358	775.709	194.732	378.199	2500.94	5920.82	11.2655	62.7649	222.091	1060.57	225.31	347.621	114.264	20.9216	6.43742	0	33.7965	37.0152	1.60936	62.7649	85.2959	302.559	25.7497	280.028	1250.47	25.7497	508.556	196.341	46.6713	584.196	1244.03	500.51	54.7181
CZA	B	A	2440.33	2221.12	2439.9	6468.86	557.555	222.676	244.337	1634.11	1112.51	63.2503	434.954	90.9764	55.4523	43.3221	82.312	528.53	570.119	384.267	611.275	799.293	2.16611	198.415	166.79	486.074	233.939	552.357	416.325	118.269	11.697	8.66442	16.0292	103.973	17.3288	19.0617	243.47	358.274	57.6184	652.864	1429.63	229.607	1047.53	81.0123	121.302	109.605	426.289	186.285	231.34
CZA	C	B	5502.39	6218.35	8791.52	18380.5	1025.88	341.448	319.915	1610.34	1827.98	86.131	1476.53	327.606	167.648	70.7505	46.9106	563.697	128.428	195.333	1662.64	1008.96	1.53805	44.6036	124.582	442.96	56.908	571.387	237.629	43.8345	6.92124	3.07611	23.8398	49.2177	2.30708	47.6797	163.803	276.081	18.4566	2662.37	4647.23	173.8	289.154	188.412	65.3673	164.572	552.161	324.529	29.9921
CZA	D	C	7118.49	7743.47	11047.5	22766.9	974.965	366.653	251.033	1842.64	2293.67	88.5385	1947.85	465.608	173.952	77.0805	45.8317	418.735	138.537	176.035	1613.48	1302.04	0	29.1656	136.453	473.941	63.5394	491.649	258.324	77.0805	9.37466	1.04163	22.9158	32.2905	1.04163	51.0398	94.7882	308.322	11.4579	3248.84	5102.94	158.328	294.781	236.45	107.288	153.119	563.521	444.776	14.5828
MEM	A	A	5700.14	5847.82	7799.15	15235.6	882.363	261.99	126.052	1638.67	2068.73	109.986	1153	305.861	232.331	82.1809	82.7988	730.359	203.907	257.665	1787.59	852.086	1.8537	67.9691	181.045	1301.3	262.608	200.818	66.1154	14.2117	10.5043	6.79691	40.7815	51.9037	7.41482	58.0827	92.6852	228.623	20.3907	386.806	2394.37	169.923	616.665	244.689	51.9037	303.39	1106.04	652.504	68.587
MEM	B	B	7116.06	7645.52	10464.1	19624.7	817.663	277.495	83.9896	1985.28	2494.16	102.928	1386.65	376.306	261.85	113.633	87.2833	797.077	222.325	285.729	1617.21	918.944	0.823427	46.1119	158.098	1150.33	192.682	201.74	70.8147	10.7046	10.7046	7.41084	29.6434	35.4074	4.11713	77.4021	72.4616	208.327	18.1154	447.121	2145.03	180.331	625.804	336.782	42.8182	261.026	1282.08	816.016	55.993
MEM	C	C	9069.65	8775.81	14261.5	24533.4	998.427	297.976	72.4247	2056.86	2573.15	104.499	1706.12	577.329	381.782	155.196	103.464	650.788	193.478	267.972	1787.86	860.82	0	42.4202	136.572	692.174	140.711	105.533	50.6973	14.4849	3.10392	3.10392	45.5241	33.1085	3.10392	81.7365	72.4247	206.928	10.3464	558.705	2908.37	171.75	685.966	424.202	49.6627	271.075	1189.84	883.582	33.1085
PAR	A	A	7473.81	8636.21	8362.03	17237	821.504	326.308	145.952	2615.68	3011.83	136.57	1895.3	513.961	413.879	75.0612	62.551	661.999	173.058	325.265	2132.99	2071.48	1.04252	58.381	286.692	1163.45	128.23	572.342	177.228	30.233	6.2551	2.08503	39.6157	28.148	2.08503	63.5936	136.57	290.862	18.7653	390.944	2177.82	146.995	330.478	249.162	59.4235	228.311	973.711	651.573	53.1684
PAR	B	B	9345.73	10326.4	10507.8	22540.3	768.897	353.983	118.961	3251.13	3404.91	147.976	2176.12	707.966	555.637	91.3972	82.6927	600.61	155.23	220.514	1955.61	1632.09	2.9015	30.4657	207.457	1228.78	156.681	422.168	168.287	31.9165	5.803	0	52.227	27.5642	0	72.5375	76.8897	282.896	10.1552	522.27	2184.83	152.329	464.24	332.222	44.9732	171.188	1273.76	842.885	47.8747
PAR	D	C	6124.36	6790.71	6617.3	14030.3	709.696	288.074	197.876	2134.68	2682.86	175.501	1390.03	342.612	328.628	45.4485	54.5382	753.746	209.063	276.187	2071.75	1555.04	1.39842	72.0184	263.601	1436.17	253.812	670.54	202.77	22.3747	13.9842	8.39049	32.1636	46.1477	3.49604	55.9366	195.778	327.229	42.6517	295.765	1359.26	163.615	464.973	209.063	38.4564	169.908	1020.84	592.928	99.9867
CZA	A	A	4570.1	5408.97	4556.37	12761.5	543.079	272.348	183.451	2582.05	2028.46	111.525	985.138	169.712	257.801	46.8729	47.681	778.251	195.573	177.794	2562.65	1323.75	0	109.101	332.151	535.805	147.084	551.968	114.758	23.4364	12.9304	8.88968	26.669	39.5995	9.69783	45.2566	244.062	421.048	36.3669	492.973	1765.81	170.52	585.911	189.108	41.2158	2849.55	1023.93	462.263	163.247
CZA	B	B	6599.86	7462.19	7157.7	19083.8	544.213	274.947	169.285	2658.58	2781.28	144.29	1633.77	346.524	337.435	47.718	37.4927	641.921	145.426	210.187	3075.54	1567.88	2.27229	68.1686	243.135	572.616	78.3939	421.509	110.206	38.6289	20.4506	3.40843	48.8542	22.7229	1.13614	44.3096	117.023	370.383	31.812	919.14	2822.18	110.206	455.594	236.318	49.9903	3524.32	1060.02	393.106	69.3048
CZA	C	C	6720.62	7600.5	8099.99	18879.7	597.929	245.491	123.961	2665.16	2759.95	148.267	1728.16	362.16	384.036	58.3345	32.8132	613.728	139.76	244.276	3027.32	1465.65	1.2153	60.7651	241.845	484.906	82.6406	348.792	134.899	27.952	12.153	3.64591	38.8897	27.952	0	42.5356	93.5783	319.625	17.0142	883.525	2595.89	98.4395	356.084	212.678	63.1957	3807.54	1167.91	438.724	77.7793
MEM	A	A	6009.84	6875.1	6356.94	17095.2	581.177	315.096	189.058	2255.69	2382.73	155.047	1402.43	354.108	386.118	54.0165	50.0153	673.206	150.046	211.064	3114.95	1343.41	2.00061	63.0192	286.087	678.207	76.0232	457.14	117.036	19.0058	12.0037	3.00092	32.0098	26.0079	3.00092	58.0177	118.036	330.101	30.0092	846.258	3738.14	114.035	488.149	205.063	39.0119	3129.96	887.271	352.108	86.0263
MEM	C	B	5546.14	6560.99	5506.99	15336.1	588.305	299.819	217.395	2426.37	2578.86	132.91	1240.49	261.698	378.122	53.5759	36.0607	786.124	180.304	225.637	2764.31	1207.52	1.03031	79.3336	257.577	585.214	61.8184	446.123	129.819	21.6364	15.4546	4.12122	40.1819	25.7577	5.15153	64.9093	156.607	338.971	31.9395	661.457	2542.8	134.97	476.001	185.455	40.1819	3783.28	1061.22	448.183	129.819
MEM	D	C	6217.47	7035.26	6903.51	17324.7	599.713	291.906	196.497	2343.2	2621.47	144.249	1408.42	307.807	375.956	46.5686	35.2104	615.614	177.188	191.953	2693.03	1317.55	0	60.1984	208.991	589.49	71.5566	382.771	115.854	31.8029	5.6791	0	31.8029	31.8029	0	45.4328	129.483	305.535	21.5806	830.284	3016.74	138.57	343.017	210.127	59.0626	3674.38	1041.55	422.525	82.9148
PAR	A	A	4926.8	6508.62	5464.15	15829.9	455.066	198.147	163.723	2608.65	2454.17	157.846	1163.69	202.345	333.323	30.2258	33.5842	797.625	208.222	215.779	2936.94	1356.8	2.51882	78.9229	340.04	678.401	88.9981	432.397	138.535	32.7446	15.1129	9.23566	34.4238	31.905	5.87724	59.612	167.921	408.888	27.707	440.793	1797.59	121.743	498.725	199.826	56.2535	3402.08	1162.85	539.866	141.893
PAR	B	B	6240.1	7954.37	8004.05	19969.4	640.435	288.472	120.082	2564.5	2652.84	93.8568	1490.67	316.077	445.82	48.3087	55.2099	763.277	218.079	231.882	3337.44	1290.53	0	35.8864	236.022	518.973	74.5334	314.696	99.3778	26.2247	4.14074	2.76049	51.0691	31.7457	5.52099	59.3506	110.42	350.583	27.6049	589.366	2473.4	140.785	478.946	240.163	33.1259	3519.63	1619.03	378.188	102.138
PAR	C	C	5874.47	7449.9	6280.14	17116.1	578.204	258.805	94.4845	3117.99	3048.15	146.862	1339.22	257.778	441.613	45.1883	41.0802	856.523	207.455	163.294	2753.4	1207.76	1.02701	103.728	280.373	736.363	82.1605	362.533	121.187	11.2971	12.3241	8.21605	26.7022	29.7832	2.05401	42.1072	142.754	358.425	29.7832	628.528	1990.34	150.97	395.397	221.833	36.9722	2675.35	1358.73	641.879	159.186
CZA	A	A	6929.92	7591.44	7112.78	19127.2	582.836	216.378	190.15	2551.36	3111.61	121.667	1478.95	315.46	206.178	40.7985	44.4412	707.417	201.078	327.845	1951.77	971.15	2.91418	57.555	185.05	1344.89	236.777	338.045	144.252	19.6707	2.91418	3.64272	30.5989	26.9562	5.82836	53.1838	206.907	421.099	26.2276	560.251	1470.2	150.809	1877.46	174.122	50.9981	201.807	1050.56	370.829	72.1259
CZA	C	B	5987.67	8348.09	6222.86	19080.4	607.088	253.024	129.908	2846.1	3231.58	126.512	1187.01	170.664	244.533	33.1139	77.2657	856.716	255.571	320.101	2086.17	946.717	0	35.6611	234.344	1254.93	218.212	358.309	92.5491	16.1324	0.849074	6.79259	37.3593	33.963	22.0759	73.8694	255.571	461.896	21.2268	326.044	1145.4	185.098	2255.99	166.418	39.0574	185.947	2178.72	568.03	83.2092
CZA	D	C	6746.11	7711.76	7134.23	18746.9	605.473	269.099	169.74	2734.46	3291.29	132.48	1336.18	240.119	182.159	43.4699	35.1899	708.973	186.299	352.934	1964.42	1081.57	3.10499	55.8898	195.614	1247.17	214.244	390.194	157.32	25.8749	4.13999	4.13999	28.9799	25.8749	8.27998	58.9948	217.349	408.824	23.8049	467.819	1342.39	198.719	1920.95	211.139	42.4349	163.53	1067.08	438.839	75.5548
MEM	A	A	6809.81	7189.08	7394.32	18577.5	593.021	240.235	68.0981	2610.43	2852.55	174.028	1655.16	292.254	232.668	45.3987	53.911	784.074	227.939	387.781	2544.22	902.3	0.945807	42.5613	231.723	1510.45	330.087	313.062	113.497	14.1871	4.72903	2.83742	26.4826	31.2116	6.62065	59.5858	191.999	314.008	11.3497	430.342	910.812	36.8865	327.249	94.5807	63.3691	2435.45	329.141	120.117	9.45807
MEM	B	B	7634.91	8856.64	9065.01	21991.1	656.278	255.566	60.5521	2876.22	3301.87	160.285	1919.86	367.765	251.113	60.5521	61.4426	681.211	173.642	447.017	2618.88	933.215	2.67142	36.5094	239.537	1406.95	271.594	305.432	113.98	21.3713	5.34283	6.2333	37.3998	35.6189	3.56189	44.5236	169.19	317.008	23.1523	475.512	908.282	16.919	382.903	119.323	61.4426	2284.06	317.008	112.199	12.4666
MEM	D	C	3642.02	3437.37	2733.18	8359.08	372.749	200.382	66.4776	3027.58	1827.66	98.7667	571.707	90.2196	85.946	20.4181	93.5434	806.753	854.237	640.084	1157.18	722.706	4.27356	205.606	227.923	1638.67	681.395	376.073	179.489	38.462	15.1949	10.4465	28.0155	62.204	18.9936	18.5188	231.722	408.837	49.3833	160.496	301.048	107.789	362.303	56.0311	116.811	1798.69	249.291	89.7447	106.839
PAR	A	A	6821.4	7421.37	7596.62	16688.2	617.851	220.853	119.815	2576.02	3100.88	135.909	1430.63	246.783	241.418	51.8602	81.3668	812.774	270.031	392.528	1808.85	1272.36	0	46.4953	179.722	1164.17	283.443	456.012	156.475	33.9774	4.47071	8.04727	31.2949	37.5539	7.15313	65.2723	194.029	392.528	18.777	453.329	1168.64	171.675	1674.73	223.535	49.1778	150.216	1010.38	405.94	74.2137
PAR	B	B	7828.5	9077.77	9260.29	20774.2	709.275	251.556	93.6243	2920.32	3761.05	116.321	1760.89	298.841	278.981	50.1221	65.2533	774.528	261.013	424.619	1942.47	1208.6	2.8371	59.5791	201.434	1046.89	186.303	320.592	170.226	25.5339	3.7828	2.8371	31.2081	24.5882	7.5656	76.6017	174.009	433.13	17.0226	676.175	1496.1	151.312	1615.26	252.502	35.9366	169.28	1124.44	487.981	53.9049
PAR	D	C	6431.41	7155.51	7316.29	16627	639.149	237.187	108.33	2584.54	3082.86	132.847	1403.16	264.554	249.73	45.6128	53.595	837.565	241.748	372.315	1776.05	1238.39	1.14032	54.1652	187.012	1124.36	253.151	434.462	232.055	26.2274	7.41208	6.27176	26.2274	33.6394	11.9734	55.8757	169.908	415.647	25.087	476.654	1302.25	179.03	1596.45	217.801	53.0249	159.645	968.132	431.041	62.7176
[truncated: 5,000 more columns]

## Sheet: SI table 7a
strain	condition	replicate	P11221	P11221	P72154	P72154	P77915	P77915	Q51416	Q51416	Q51508	Q51508	Q9HI37	Q9HI37	Q9HT07	Q9HT07	Q9HV59	Q9HV59	Q9HWE7	Q9HWE7	Q9HWX1	Q9HWX1	Q9HX17	Q9HX17	Q9HXH8	Q9HXH8	Q9HXT5	Q9HXT5	Q9HXZ1	Q9HXZ1	Q9HYD5	Q9HYD5	Q9I0F4	Q9I0F4	Q9I2N4	Q9I2N4	Q9I3I4	Q9I3I4	Q9I553	Q9I553	Q9I742	Q9I742	Q9HTQ5	Q9HTQ5	Q9HTS8	Q9HTS8	Q9HTU2	Q9HTU2	Q9HTY0
1_B	CZA	A	56077000	1353600000	9723900	1114000000	30578000	3280700000	7734600	50470000	2788300		5380000		38241000	254690000	14234000	17671000000	111350000	15881000000	43404000	1333600000	27520000	2843600000	10304000	252090000	54524000		143400000	1930700000	1051300000	3756700000	66742000	46604000		1598800	12951000	1321000000		6263800000	44572000	118970000	223180000	126070000		130520000		967340000	44797000
1_B	CZA	C	5278300	1478200000	3304800	637970000	14061000	2021100000	15480000	15386000	1993600		9184100			119270000		11787000000	159530000	10110000000	20080000	730990000	23702000	1718900000	9369600	249360000	43054000	1826500	103960000	1598300000		2720700000	33244000	8816800			9275300	822850000	38401000	4159900000	10530000	56134000	11436000	53430000	2762700	92772000	18191000	652150000	25012000
1_B	CZA	B	57773000	1866000000	10057000	1363600000		3355900000	17757000		13270000					189580000	12746000	17999000000	108370000	17207000000		1362600000	72241000	2788800000	18847000	175500000		4190700	143350000	2600800000	948010000	4348800000	111050000	46595000	36114000		18210000	1299500000	194150000	6597900000	5895100	112440000	310970000	138930000	2481300	129030000	1452600000	700180000
1_B	PAR	A		2631300000	2481400	1742200000	67435000	3587700000		8714500	19871000		4065500			574270000	11104000	21722000000	123770000	19695000000		1255900000	127300000	288970000	12065000	262570000	6753600	5346400	406230000	2484800000	1171500000	2619700000	169150000	306160000	43393000		88104000	1575800000	2684600	6566700000	39543000	1496600000	397070000	27940000	102700	204760000	38682000	1187600000
1_B	MEM	A	28348000	1896400000	181650000	716490000	10457000	2111800000	7432400				6430600			156290000		14257000000	119250000	11613000000		847200000	14124000	229350000	625710	211670000	18136000	1443200	98252000	1640400000	869750000	3770600000	21877000	21340000	28153000		10625000	951850000		4868500000	2115200	71090000	235450000	90671000	1649700	73667000	676600000	478560000
1_B	MEM	C	31784000	2726200000	13964000	1225300000	19386000	3866700000	18044000	12732000			7977400			455210000	20988000	19435000000	153790000	18097000000	72428000	1351700000	93740000	392760000	26879000	282900000	24922000		143170000	3355000000	1351400000	6227700000	101640000	32449000	31262000		17955000	1864800000		10004000000	10721000	105270000	382200000	100310000		83903000		1545400000	28055000
1_B	PAR	C	7404400	2954300000		2026600000	17137000	5018900000		15347000	37688000				41709000	329820000		24249000000	131320000	26103000000		1627900000	180450000	407200000	270070000	411050000	44588000	6427400	174600000	3520900000	1085000000	3595700000	299060000	566080000	57316000	5678000	37685000	1951900000		8632000000	38429000	1702500000		19567000	111760	230090000	1373900000	768690000	9761900
1_B	PAR	B	28018000	2120700000	10444000	2068100000	131580000	4641400000	6780600	30934000	28473000				36326000	296010000		25409000000		22508000000	103970000	1414800000	173590000	355270000	33353000	3683100000	40480000	3958200	124360000	3775900000	532850000	3578700000	254770000	458680000	69342000	5418800	31878000	2163100000	248750000	8923500000	7051100	1632500000	509610000	50137000	1110300	182270000	1418600000	1635300000	14581000
1_B	MEM	B	105990000	3481300000		2215700000	37480000	5950900000	54360000				20876000			831890000	51196000	44641000000	123840000	40661000000	306680000	3090800000	207170000	797690000	165490000	466740000	284630000		398280000	5938300000	4122300000	9812000000	170010000	39470000	93384000	31012000	49731000	3038200000		15491000000	17147000		937180000	142840000	3296400	197580000	69044000	1141200000	58669000
2_C	CZA	C	55399000	1922500000	8509500	1182400000	10286000	4114100000	40611000	16899000			6059900			258330000	33741000	22038000000	111800000	18280000000		568190000		226250000	28420000	278080000	34434000	6065100	11176000	2514000000	1019900000	4506200000	52049000	34493000	103910000	3895400		1280100000	51178000	5731700000	27958000	188010000	62076000	76547000	2943500	179110000	1668600000	697950000
2_C	CZA	B	11594000	1035100000		798390000		2818500000	18730000	10104000			3245400			345760000		18374000000	174500000	13269000000		598410000		165570000	5598600	217960000	9385000	2226100	616950	1550700000	1178400000	3474300000	24462000		62246000	8714800		3826900000	162510000	4385700000	1836900	48467000	139820000	56576000	745570	65015000		869630000
2_C	CZA	A	28069000	1447900000	6251700	961050000	34077000	3014500000	30911000	11614000		5915400	4784200			198420000		17187000000	153220000	13297000000		475380000		171630000		248540000	3622600		1746600	1511900000	1129400000	3283200000	33330000	5357200	93844000		64055000	4254000000		5045100000	15831000	61628000	9376900	38114000	3545300	75831000		540040000
2_C	PAR	C	20554000	1660100000	2389400000	1634000000	15467000	4344200000	21165000	17652000		25081000	213750000		15319000	1713300000	33517000	27165000000	207640000	20846000000		532620000		205550000		283310000	19785000	11788000	26456000	2703100000	423160000	2800200000	41884000	248390000	105550000			1728600000	85061000	8951100000	80246000	3625800000	181300000	123370000	2137200	63338000	1297000000	546050000
2_C	PAR	B		1803900000		1222200000	13282000	3882100000	19483000	15083000		2572100			4638400	217910000		25871000000	121570000	16979000000		507880000		211100000	46667000	242380000	12097000		88085000	2990300000	314820000	2683200000	21025000	159190000	122540000			1422000000	57902000	9558500000	34346000	2979000000		68019000	7470700	61115000	3377800	1288300000
2_C	PAR	A	4672400	3410100000	19164000	1649300000	15947000	5650300000		18307000		12537000	35462000		21412000	271860000	29902000	32985000000		23435000000		655200000		277630000	80267000	269810000	12226000	6168400	60878000	3263200000	403310000	3689000000	95129000	273010000	142220000	10835000	16566000	1593200000	37041000	9979600000	1153100	3195200000	23571000	106150000		59113000	49456000	1717000000
3_C	CZA	B		3636900000		1606300000		1966200000		5132700		62644000		5868600		178400000		16651000000		22618000000		781080000		218370000	129330000	336940000				2512800000		3254500000	303490000					870130000		6793100000	89250000	122520000		39389000		31301000		596230000
3_C	CZA	A		5043900000		1427100000		2025500000		11598000		61662000		10783000		1694600000		18322000000		22552000000		1185500000		322280000	153720000	262250000				3196900000		4027600000	290470000	38306000				1317700000		7830800000	82922000	151260000		56897000		139900000		2019200000
3_C	CZA	C		1698100000		731130000		1026900000	7165400			61577000		6398700		123810000		9296100000		12389000000		454070000		76036000	17909000	184970000				1201500000		1761000000	7615400	21878000				378480000		3005300000	77924000	76098000		24055000		19896000		368680000
3_C	PAR	C		5308200000		1263000000		2736200000	11532000	93670000		45785000		10487000		250030000		14834000000		18148000000		1320500000		325530000	173190000	438510000				2254400000		4654400000	80293000	16354000				975300000		6551900000		168940000		63443000		31385000		616310000
3_C	PAR	A		3745400000		1874400000		4759000000		72467000		53247000		376250000		302650000		27743000000		27787000000		1189200000		314890000	489620000	395780000				3486100000		7538500000	113300000	32058000				1290500000		10076000000		220780000		87118000		56983000		967660000
3_C	MEM	A		6348500000		1084600000		2117300000	6668100	40270000		18420000		5323400		133850000		14284000000		17202000000		1078600000		1435300000	144750000	632050000				2655800000		4426900000	271800000	43824000				820960000		7782500000	9867400	148170000		25934000		43743000		509850000
3_C	MEM	B		4249700000		859530000		1881900000	15436000			9694700				59713000		12508000000		15623000000		676320000		983520000	56858000	220050000				1714200000		3480500000	142600000	26392000				3448100000		5676000000	35772000	124020000		49086000		42501000		445470000
3_C	PAR	B		5084100000		2305300000		4702000000	13848000	71165000		34980000				496600000		29989000000		28536000000		1558900000		383470000	448760000	543480000				3284600000		7367700000	247700000	33930000				1805800000		9733500000	52185000	121160000		53772000		106840000		1228200000
3_C	MEM	C		4813200000		1291600000		2997700000	35858000			45740000		7034900		111190000		16084000000		20484000000		1003600000		1065200000	66177000	375140000				2372700000		5500500000	348450000					953320000		8531900000	261870000	171970000		52788000		45621000		582290000
4_C	CZA	B		5032500000		769710000		1301300000	41461000	9605600		958520000		8785200		150750000		16070000000		12024000000		676750000		199580000	162150000	84534000				1772600000		5389400000	354980000	332940000				1266700000		7941900000	28950000	1091100000		467150000		16119000		754840000
4_C	CZA	C		3423200000		589360000		1279700000		8574800		1299200000		8325500		157170000		11791000000		10148000000		383820000		117110000	112170000	91742000				1118200000		3604100000	111100000	253700000				874130000		4372300000	103910000	687940000		305690000		22711000		465220000
4_C	CZA	A		2525400000		428090000		1045200000	12850000			720590000		8316700		101050000		11349000000		8827300000		397690000		118060000	82095000	101370000				899010000		3773500000	100160000	162510000				666830000		3171300000	100950000	613840000		343370000		5948700		481440000
4_C	MEM	B		2582100000		962700000		2196800000	3004500	24182000		1824100000				228010000		11626000000		16827000000		540140000		2326200000	71707000	245240000				1900400000		2974800000	198340000	567610000				935450000		6422600000	260170000	2652500000		58820000		61203000		1034700000
4_C	PAR	B		3310800000		476960000		865890000		8591300		2553500000		6461900		131450000		10731000000		10703000000		511740000		122920000	69605000	116530000				1221300000		1590400000	82568000	184220000				711280000		4551500000	62914000	535840000		237110000		15007000		532030000
4_C	MEM	A		2724900000		1391500000		3430600000		9447400		2707200000		10354000		390280000		17933000000		23030000000		669460000		3511600000	87279000	277120000				3185300000		4388000000	411140000	1112800000				1248500000		9041800000	170710000	7307400000		66097000		18753000		1247700000
4_C	MEM	C		2647900000		1863900000		4559100000		46690000		3746500000		21563000		308000000		25912000000		30375000000		903340000		4097000000	103000000	412560000				4184500000		4726300000	448430000	1288100000				1966400000		9649500000	182170000	5480200000		82255000				1637500000
4_C	PAR	C		3451500000		696050000		1330400000				2674400000		7490000		318510000		13033000000		10390000000		511280000		115570000	84811000	105760000				1445700000		2126100000	112310000	291940000				884050000		4388600000	74327000	729890000		386350000		13601000		587800000
4_C	PAR	A		2281300000		610050000		736460000	16942000			1838300000				104790000		8924500000		11248000000		427990000		99207000		67433000				1301400000		1754400000	225620000	85304000				659450000		3540600000	72206000	523200000		180150000		2993200		393880000
5_B	CZA	C	21944000	1583900000		1314400000	12948000	2015000000	8599700	69121000		1533300000	70617000		72059000	190120000	19060000	18878000000	109560000	17116000000		481060000		233790000	14598000	258270000	10509000	5239300	113110000	1952100000	744300000	2210900000	78904000	49716000	33599000		30365000	742550000	55628000	5372100000	53046000	176720000	75107000	127950000		32306000	22680000	543550000
5_B	CZA	A	11797000	1942400000		2416900000	9782800	3394500000		80342000		2617000000	89023000		72494000	521580000	22244000	36030000000	94920000	26032000000	89162000	862940000		390250000	19531000	299690000	6996200	10121000	413530000	3947900000	1508300000	3704500000	55919000	166740000	55797000	4436600	20712000	1437800000		10874000000	43516000	612140000	64510000	70727000	57637000	24775000	3128500000	698940000	48469000
5_B	CZA	B	18027000	1989600000		1607000000	66579000	2616200000	12195000	108290000		2069000000	83340000		103720000	351870000		24213000000	114020000	19525000000		437950000		237660000	35141000	287920000	16477000	6164400	126640000	2818000000	1570200000	2500800000	96405000	73110000	18930000	1596100	9586300	949590000	72662000	6014000000	29028000	255310000	91289000	168310000	132780	24074000	23095000	1016800000
5_B	PAR	B		3030000000		2074400000	41178000	6443800000	33647000			5193000000	60677000		340620000	205750000	86105000	32472000000	119750000	24454000000	63351000	1083700000		394700000	113560000	188330000		6984000	239370000	3684400000	942700000	3802700000	135510000	68261000	206670000		22596000	1301800000	188530000	9285700000	7581300	286920000		178690000	32939000	7778500	3237500000	684240000	41320000
5_B	PAR	A	3623200	2337800000		2166800000	87272000	6165600000	13736000	46039000		3344500000	118520000		200280000	207690000	56717000	25863000000	276600000	22583000000	62321000	561180000		348880000	60237000	229110000	22551000	6506500	194600000	2649100000	484130000	2687900000	160650000	96671000	108300000		13861000	1300800000	102050000	8304100000	91660000	856330000	31381000	40505000	60347000	19363000	2839700000	1229300000
5_B	MEM	A		2483400000		1694800000	71370000	3375200000	13055000	64599000		3905300000	104980000		472580000	336660000	71044000	24010000000	135730000	22507000000	44412000	658970000		205130000	46873000	167210000	42474000		153850000	2680000000	693110000	3083000000	133140000	203040000	104250000	7751800		1069200000	106740000	7273800000	4693000	892060000	14486000	214620000	11102000	51381000	1080200000	519240000
5_B	MEM	C	7377600	3437800000	19734000	1411900000	88208000	2886900000	46984000	13503000		4125800000	187370000		94895000	279170000	74367000	23210000000	139060000	19588000000	95874000	623630000		68010000	42586000	249770000	4377400		105830000	2803200000	519920000	3103700000	163270000	149630000	120850000		10867000	969050000	152920000	6679500000	73476000	341800000	51939000	256720000	20046000	24255000	43911000	574980000	75520000
5_B	PAR	C	5819000	1542900000	9874900	1518400000	11111000	4566700000	25268000	17754000		1585000000	116520000		73701000	248360000	102920000	18365000000	130480000	15321000000	50744000	545630000		241890000	53344000	187880000	41863000	4958600	211040000	2136700000	555630000	2197600000	50109000	79520000	65821000	7792000		1055100000	69340000	6805300000	1291600	446290000		83351000		38485000	27301000	973100000	25525000
5_B	MEM	B	1253000	1643300000	7557200	917960000	12211000	2091300000	9341300			3488500000	90125000		121040000	155190000	16938000	20758000000	160630000	14268000000	16432000	452900000		168370000	45090000	135800000	43874000		137580000	2363100000	255510000	2212200000	111090000	161130000	35405000		10633000	4950100000	87064000	4901500000	106770000	293190000		135490000	2941400	16383000	25543000	788960000
6_C	CZA	A		4719100000		1109800000		2132600000		14414000		1497000000		6880400		114870000		17504000000		18549000000		730710000		273090000	199610000	145550000				2361200000		2823900000	148460000	755690000				1216600000		7125500000	73864000	2563300000		341690000		18064000		856160000
6_C	CZA	C		3380200000		1123300000		1824200000	5551900	11966000		1165400000				43899000		15778000000		15563000000		577670000		161140000	49071000	84246000				2329800000		2359900000	139220000	670190000				1141300000		6599200000	25362000	2412400000		201350000		16858000		855690000
6_C	CZA	B		4273000000		989790000		1682300000		12863000		846210000				197800000		17884000000		16197000000		773900000		220490000	141390000	168620000				2249100000		2662300000	317740000	759810000				1085800000		6924800000		2196200000		294190000		24179000		584430000
6_C	MEM	A		5997600000		828500000		1480000000	86698000			265880000				98071000		19462000000		15122000000		255720000		141100000	8241000	144720000				2024000000		2286900000	59242000	495310000				699710000		7154400000	65319000	128290000		336900000				639880000
6_C	PAR	C		2793800000		710670000		1140800000	16340000			664000000		8202200		109030000		12812000000		11026000000		389800000		99914000	90722000	62275000				1424400000		1754200000	73422000	263900000				760000000		4781900000	37563000	652220000		272020000		21541000		640710000
6_C	PAR	B		4987100000		1125300000		1487100000				1494600000		247850000		142530000		18137000000		18142000000		730340000		160320000	145070000	164110000				2369300000		2801500000	293350000	599280000				1286500000		7471100000	76754000	856480000		437170000		25776000		886920000
6_C	MEM	B		7959100000		750210000		1919100000	36588000			175330000		531260000		277760000		15197000000		12515000000		246230000		164920000	43779000	77973000				1773400000		1957200000	112420000	217280000				657740000		6737500000		144360000		208220000				496620000
6_C	MEM	C		3758500000		736240000		1291900000	152710000			452720000				75128000		18637000000		14173000000		185210000		140420000	40879000	146820000				1876200000		2220800000	19874000	646950000				790160000		5870200000	71115000	149230000		368140000		6472200		568080000
6_C	PAR	A		2816300000		722790000		931490000	147960000	12921000		551470000				65313000		15044000000		10621000000		250810000		96606000	20972000	126780000				1352700000		2087400000	44566000	608300000				718190000		4786300000	78828000	603820000		428200000		25750000		546580000
[truncated: 4,718 more columns]

[truncated: 1 more sheets: SI table 7b]
