# Supplementary material for: Multi-omics profiling of cross-resistance between ceftazidime-avibactam and meropenem identifies common and strain-specific mechanisms in Pseudomonas aeruginosa clinical isolates
Source: mBio. 2025 Jun 4;16(7):e03896-24. doi: 10.1128/mbio.03896-24 (PMC12239554; doi:10.1128/mbio.03896-24)
Supplement: Supplemental tables, part 2 — Tables S9 to S16 [file mbio.03896-24-s0002.xlsx]

## Sheet: SI table 9
omics	comparison	mutation_type	gene_id	gene_name	prot_id	prot_name	num_strains
Both	CZA vs MEM		PA0016	trkA	Q9I7B0	Q9I7B0_PSEAE	1
Both	CZA vs MEM		PA0044	exoT	Q9I788	EXOT_PSEAE	2
Both	CZA vs MEM		PA0045	PA0045	Q9I787	Q9I787_PSEAE	1
Both	CZA vs MEM		PA0054	kptA	Q9I778	KPTA_PSEAE	1
Both	CZA vs MEM		PA0059	osmC	Q9I773	Q9I773_PSEAE	1
Both	CZA vs MEM		PA0063	PA0063	Q9I769	Q9I769_PSEAE	1
Both	CZA vs MEM		PA0070	PA0070	Q9I762	Q9I762_PSEAE	1
Both	CZA vs MEM		PA0071	PA0071	Q9I761	Q9I761_PSEAE	1
Both	CZA vs MEM		PA0074	ppkA	Q9I758	Q9I758_PSEAE	2
Both	CZA vs MEM		PA0077	tssM1	Q9I755	TSSM1_PSEAE	1
Both	CZA vs MEM		PA0078	PA0078	Q9I754	Q9I754_PSEAE	1
Both	CZA vs MEM		PA0079	tssK1	Q9I753	TSSK1_PSEAE	1
Both	CZA vs MEM		PA0083	tssB1	Q9I749	TSSB1_PSEAE	2
Both	CZA vs MEM		PA0084	tssC1	Q9I748	TSSC1_PSEAE	2
Both	CZA vs MEM		PA0085	hcp1	Q9I747	HCP1_PSEAE	3
Both	CZA vs MEM		PA0086	tagJ	Q9I746	TAGJ_PSEAE	1
Both	CZA vs MEM		PA0088	tssF1	Q9I744	TSSF1_PSEAE	2
Both	CZA vs MEM		PA0091	vgrG1a	Q9I741	VGR1A_PSEAE	2
Both	CZA vs MEM		PA0094	eagT6	Q9I738	EAGT6_PSEAE	1
Both	CZA vs MEM		PA0100	tsi7	Q9I732	TSI7_PSEAE	1
Both	CZA vs MEM		PA0122	PA0122	Q9I710	Q9I710_PSEAE	1
Both	CZA vs MEM		PA0126	PA0126	Q9I706	Q9I706_PSEAE	1
Both	CZA vs MEM		PA0143	nuh	Q9I6Y9	Q9I6Y9_PSEAE	1
Both	CZA vs MEM		PA0156	PA0156	Q9I6X6	Q9I6X6_PSEAE	1
Both	CZA vs MEM		PA0157	PA0157	Q9I6X5	Q9I6X5_PSEAE	1
Both	CZA vs MEM		PA0158	PA0158	Q9I6X4	Q9I6X4_PSEAE	1
Both	CZA vs MEM		PA0162	opdC	Q9I6X0	Q9I6X0_PSEAE	1
Both	CZA vs MEM		PA0165	PA0165	Q9I6W7	Q9I6W7_PSEAE	2
Both	CZA vs MEM		PA0168	PA0168	Q9I6W4	Q9I6W4_PSEAE	1
Both	CZA vs MEM		PA0169	PA0169	Q9I6W3	Q9I6W3_PSEAE	1
Both	CZA vs MEM		PA0176	mcpB	Q9I6V6	MCPB_PSEAE	2
Both	CZA vs MEM		PA0178	PA0178	Q9I6V4	Q9I6V4_PSEAE	1
Both	CZA vs MEM		PA0180	mcpA	Q9I6V2	MCPA_PSEAE	2
Both	CZA vs MEM		PA0196	pntB	Q9I6T9	Q9I6T9_PSEAE	1
Both	CZA vs MEM		PA0223	PA0223	Q9I6R5	Q9I6R5_PSEAE	1
Both	CZA vs MEM		PA0229	pcaT	Q9I6Q9	Q9I6Q9_PSEAE	1
Both	CZA vs MEM		PA0259	PA0259	Q9I6N0	Q9I6N0_PSEAE	1
Both	CZA vs MEM		PA0277	PA0277	Q9I6L3	Q9I6L3_PSEAE	2
Both	CZA vs MEM		PA0290	PA0290	Q9I6K0	Q9I6K0_PSEAE	1
Both	CZA vs MEM		PA0291	oprE	G3XDA5	G3XDA5_PSEAE	2
Both	CZA vs MEM		PA0293	aguB	Q9I6J8	Q9I6J8_PSEAE	1
Both	CZA vs MEM		PA0305	PA0305	Q9I6I6	Q9I6I6_PSEAE	1
Both	CZA vs MEM		PA0309	PA0309	Q9I6I2	Q9I6I2_PSEAE	1
Both	CZA vs MEM		PA0327	PA0327	Q9I6G4	Q9I6G4_PSEAE	1
Both	CZA vs MEM		PA0342	thyA	Q9I6F1	TYSY_PSEAE	1
Both	CZA vs MEM		PA0344	PA0344	Q9I6E9	Q9I6E9_PSEAE	1
Both	CZA vs MEM		PA0345	PA0345	Q9I6E8	Q9I6E8_PSEAE	1
Both	CZA vs MEM		PA0355	pfpI	Q9I6D8	Q9I6D8_PSEAE	1
Both	CZA vs MEM		PA0366	calB	Q9I6C8	CALB_PSEAE	2
Both	CZA vs MEM		PA0370	PA0370	Q9I6C4	Q9I6C4_PSEAE	1
Both	CZA vs MEM		PA0371	PA0371	Q9I6C3	Q9I6C3_PSEAE	1
Both	CZA vs MEM		PA0399	PA0399	Q9I6A1	Q9I6A1_PSEAE	1
Both	CZA vs MEM		PA0400	PA0400	Q9I6A0	Q9I6A0_PSEAE	1
Both	CZA vs MEM		PA0402	pyrB	Q59653	PYRB_PSEAE	1
Both	CZA vs MEM		PA0406	tonB3	Q9I698	Q9I698_PSEAE	1
Both	CZA vs MEM		PA0410	pilI	P43502	PILI_PSEAE	1
Both	CZA vs MEM		PA0414	chpB	G3XD63	G3XD63_PSEAE	1
Both	CZA vs MEM		PA0425	mexA	P52477	MEXA_PSEAE	3
Both	CZA vs MEM		PA0426	mexB	P52002	MEXB_PSEAE	3
Both	CZA vs MEM		PA0427	oprM	Q51487	OPRM_PSEAE	3
Both	CZA vs MEM		PA0462	PA0462	Q9I656	Q9I656_PSEAE	1
Both	CZA vs MEM		PA0463	creB	Q9I655	Q9I655_PSEAE	1
Both	CZA vs MEM		PA0465	creD	Q9I653	Q9I653_PSEAE	2
Both	CZA vs MEM		PA0487	PA0487	Q9I631	Q9I631_PSEAE	1
Both	CZA vs MEM		PA0503	bioC	Q9I615	Q9I615_PSEAE	1
Both	CZA vs MEM		PA0504	bioD	Q9I614	BIOD_PSEAE	1
Both	CZA vs MEM		PA0507	PA0507	Q9I611	Q9I611_PSEAE	1
Both	CZA vs MEM		PA0511	nirJ	G3XD10	G3XD10_PSEAE	1
Both	CZA vs MEM		PA0512	nirH	P95415	NIRH_PSEAE	2
Both	CZA vs MEM		PA0514	nirL	P95413	NIRL_PSEAE	2
Both	CZA vs MEM		PA0516	nirF	Q51480	NIRF_PSEAE	1
Both	CZA vs MEM		PA0519	nirS	P24474	NIRS_PSEAE	1
Both	CZA vs MEM		PA0520	nirQ	Q51481	NIRQ_PSEAE	1
Both	CZA vs MEM		PA0523	norC	Q59646	NORC_PSEAE	1
Both	CZA vs MEM		PA0524	norB	Q59647	NORB_PSEAE	1
Both	CZA vs MEM		PA0537	PA0537	Q9I5Z9	Q9I5Z9_PSEAE	1
Both	CZA vs MEM		PA0541	PA0541	Q9I5Z5	Q9I5Z5_PSEAE	1
Both	CZA vs MEM		PA0545	PA0545	Q9I5Z1	Q9I5Z1_PSEAE	1
Both	CZA vs MEM		PA0546	metK	Q9I5Z0	METK_PSEAE	1
Both	CZA vs MEM		PA0559	PA0559	Q9I5X7	Q9I5X7_PSEAE	2
Both	CZA vs MEM		PA0563	PA0563	Q9I5X3	Q9I5X3_PSEAE	1
Both	CZA vs MEM		PA0579	rpsU	Q9I5V8	RS21_PSEAE	1
Both	CZA vs MEM		PA0603	potA	Q9I5T5	Q9I5T5_PSEAE	1
Both	CZA vs MEM		PA0659	PA0659	Q9I5R2	Q9I5R2_PSEAE	1
Both	CZA vs MEM		PA0745	PA0745	Q9I5I4	Q9I5I4_PSEAE	1
Both	CZA vs MEM		PA0746	PA0746	Q9I5I3	Q9I5I3_PSEAE	1
Both	CZA vs MEM		PA0747	PA0747	Q9I5I2	Q9I5I2_PSEAE	1
Both	CZA vs MEM		PA0758	PA0758	Q9I5H1	Q9I5H1_PSEAE	1
Both	CZA vs MEM		PA0782	putA	Q9I5F6	Q9I5F6_PSEAE	1
Both	CZA vs MEM		PA0783	putP	Q9I5F5	Q9I5F5_PSEAE	1
Both	CZA vs MEM		PA0792	prpD	Q9I5E6	Q9I5E6_PSEAE	2
Both	CZA vs MEM		PA0797	PA0797	Q9I5E1	Q9I5E1_PSEAE	2
Both	CZA vs MEM		PA0807	ampDh3	Q9I5D1	Q9I5D1_PSEAE	1
Both	CZA vs MEM		PA0834	PA0834	Q9I5A6	Q9I5A6_PSEAE	1
Both	CZA vs MEM		PA0852	cbpD	Q9I589	CBPD_PSEAE	2
Both	CZA vs MEM		PA0853	PA0853	Q9I588	Q9I588_PSEAE	1
Both	CZA vs MEM		PA0854	fumC1	Q9I587	FUMC1_PSEAE	1
Both	CZA vs MEM		PA0860	PA0860	Q9I581	Q9I581_PSEAE	1
Both	CZA vs MEM		PA0862	PA0862	Q9I579	Q9I579_PSEAE	1
Both	CZA vs MEM		PA0865	hpd	Q9I576	HPPD_PSEAE	1
Both	CZA vs MEM		PA0887	acsA1	Q9I558	ACSA1_PSEAE	3
Both	CZA vs MEM		PA0889	aotQ	Q9I557	Q9I557_PSEAE	1
Both	CZA vs MEM		PA0910	PA0910	Q9I547	Q9I547_PSEAE	1
Both	CZA vs MEM		PA0916	rimO	Q9I541	RIMO_PSEAE	2
Both	CZA vs MEM		PA0919	PA0919	Q9I538	Q9I538_PSEAE	1
Both	CZA vs MEM		PA0920	PA0920	Q9I537	Q9I537_PSEAE	1
Both	CZA vs MEM		PA0930	PA0930	Q9I528	Q9I528_PSEAE	1
Both	CZA vs MEM		PA0938	PA0938	Q9I520	Q9I520_PSEAE	1
Both	CZA vs MEM		PA0958	oprD	P32722	PORD_PSEAE	1
Both	CZA vs MEM		PA0996	pqsA	Q9I4X3	PQSA_PSEAE	1
Both	CZA vs MEM		PA0998	pqsC	Q9I4X1	PQSC_PSEAE	1
Both	CZA vs MEM		PA0999	pqsD	P20582	PQSD_PSEAE	1
Both	CZA vs MEM		PA1000	pqsE	P20581	PQSE_PSEAE	2
Both	CZA vs MEM		PA1001	phnA	P09785	PHNA_PSEAE	2
Both	CZA vs MEM		PA1002	phnB	P09786	PHNB_PSEAE	2
Both	CZA vs MEM		PA1003	mvfR	Q9I4X0	MVFR_PSEAE	1
Both	CZA vs MEM		PA1004	nadA	Q9I4W9	NADA_PSEAE	1
Both	CZA vs MEM		PA1005	PA1005	Q9I4W8	Q9I4W8_PSEAE	1
Both	CZA vs MEM		PA1017	pauA	Q9I4V6	Q9I4V6_PSEAE	1
Both	CZA vs MEM		PA1041	PA1041	Q9I4T3	Q9I4T3_PSEAE	1
Both	CZA vs MEM		PA1043	PA1043	Q9I4T1	Q9I4T1_PSEAE	1
Both	CZA vs MEM		PA1045	dinG	Q9I4S9	Q9I4S9_PSEAE	1
Both	CZA vs MEM		PA1053	PA1053	Q9I4S1	Q9I4S1_PSEAE	1
Both	CZA vs MEM		PA1068	PA1068	Q9I4Q6	Q9I4Q6_PSEAE	1
Both	CZA vs MEM		PA1069	PA1069	Q9I4Q5	Q9I4Q5_PSEAE	1
Both	CZA vs MEM		PA1071	braF	P21629	BRAF_PSEAE	1
Both	CZA vs MEM		PA1112	PA1112	Q9I4M3	Q9I4M3_PSEAE	1
Both	CZA vs MEM		PA1123	PA1123	Q9I4L2	Q9I4L2_PSEAE	1
Both	CZA vs MEM		PA1127	PA1127	Q9I4K8	Q9I4K8_PSEAE	1
Both	CZA vs MEM		PA1130	rhlC	Q9I4K5	Q9I4K5_PSEAE	1
Both	CZA vs MEM		PA1137	PA1137	Q9I4J8	Q9I4J8_PSEAE	2
Both	CZA vs MEM		PA1166	PA1166	Q9I4H1	Q9I4H1_PSEAE	1
Both	CZA vs MEM		PA1178	oprH	G3XD11	G3XD11_PSEAE	4
Both	CZA vs MEM		PA1179	phoP	Q9I4F9	PHOP_PSEAE	4
Both	CZA vs MEM		PA1180	phoQ	Q9I4F8	PHOQ_PSEAE	2
Both	CZA vs MEM		PA1188	PA1188	Q9I4F0	Q9I4F0_PSEAE	1
Both	CZA vs MEM		PA1195	PA1195	Q9I4E3	DDAH_PSEAE	1
Both	CZA vs MEM		PA1200	PA1200	Q9I4D8	Q9I4D8_PSEAE	1
Both	CZA vs MEM		PA1225	PA1225	Q9I4B3	Q9I4B3_PSEAE	1
Both	CZA vs MEM		PA1243	PA1243	Q9I495	Q9I495_PSEAE	1
Both	CZA vs MEM		PA1247	aprE	Q03025	APRE_PSEAE	1
Both	CZA vs MEM		PA1252	lhpD	Q9I492	PY2CR_PSEAE	1
Both	CZA vs MEM		PA1260	PA1260	Q9I484	Q9I484_PSEAE	1
Both	CZA vs MEM		PA1271	PA1271	Q9I473	Q9I473_PSEAE	1
Both	CZA vs MEM		PA1273	cobB	Q9I471	COBB_PSEAE	1
Both	CZA vs MEM		PA1276	cobC	Q9I468	COBC_PSEAE	1
Both	CZA vs MEM		PA1278	cobP	Q9I466	COBP_PSEAE	2
Both	CZA vs MEM		PA1283	PA1283	Q9I461	Q9I461_PSEAE	1
Both	CZA vs MEM		PA1287	PA1287	Q9I457	Q9I457_PSEAE	1
Both	CZA vs MEM		PA1323	PA1323	Q9I421	Q9I421_PSEAE	1
Both	CZA vs MEM		PA1324	PA1324	Q9I420	Q9I420_PSEAE	1
Both	CZA vs MEM		PA1327	PA1327	Q9I417	Q9I417_PSEAE	1
Both	CZA vs MEM		PA1337	ansB	Q9I407	ASPQ_PSEAE	1
Both	CZA vs MEM		PA1338	ggt	Q9I406	GGT_PSEAE	1
Both	CZA vs MEM		PA1340	PA1340	Q9I404	Q9I404_PSEAE	1
Both	CZA vs MEM		PA1343	PA1343	Q9I401	Q9I401_PSEAE	1
Both	CZA vs MEM		PA1344	PA1344	Q9I400	Q9I400_PSEAE	1
Both	CZA vs MEM		PA1364	PA1364	Q9I3Y0	Q9I3Y0_PSEAE	1
Both	CZA vs MEM		PA1373	fabF2	Q9I3X1	Q9I3X1_PSEAE	1
Both	CZA vs MEM		PA1408	PA1408	Q9I3T6	Q9I3T6_PSEAE	1
Both	CZA vs MEM		PA1421	gbuA	Q9I3S3	GBUA_PSEAE	1
Both	CZA vs MEM		PA1428	PA1428	Q9I3R6	Q9I3R6_PSEAE	1
Both	CZA vs MEM		PA1429	PA1429	Q9I3R5	Q9I3R5_PSEAE	1
Both	CZA vs MEM		PA1432	lasI	P33883	LASI_PSEAE	1
Both	CZA vs MEM		PA1435	PA1435	Q9I3R2	Q9I3R2_PSEAE	1
Both	CZA vs MEM		PA1436	PA1436	Q9I3R1	Q9I3R1_PSEAE	1
Both	CZA vs MEM		PA1437	PA1437	Q9I3R0	Q9I3R0_PSEAE	1
Both	CZA vs MEM		PA1438	PA1438	Q9I3Q9	Q9I3Q9_PSEAE	1
Both	CZA vs MEM		PA1449	flhB	Q9I3Q2	Q9I3Q2_PSEAE	1
Both	CZA vs MEM		PA1482	ccmH	Q9I3N0	CCMH_PSEAE	1
Both	CZA vs MEM		PA1487	PA1487	Q9I3M5	Q9I3M5_PSEAE	1
Both	CZA vs MEM		PA1494	PA1494	Q9I3L8	Q9I3L8_PSEAE	1
Both	CZA vs MEM		PA1518	PA1518	Q9I3J5	HIUH_PSEAE	1
Both	CZA vs MEM		PA1546	hemN	P77915	HEMN_PSEAE	1
Both	CZA vs MEM		PA1550	PA1550	Q9I3G7	Q9I3G7_PSEAE	1
Both	CZA vs MEM		PA1554	ccoN1	Q9I3G3	Q9I3G3_PSEAE	1
Both	CZA vs MEM		PA1555	ccoP2	Q9I3G2	Q9I3G2_PSEAE	1
Both	CZA vs MEM		PA1556	ccoO2	Q9I3G1	Q9I3G1_PSEAE	1
Both	CZA vs MEM		PA1557	ccoN2	Q9I3G0	Q9I3G0_PSEAE	1
Both	CZA vs MEM		PA1562	acnA	Q9I3F5	ACNA_PSEAE	1
Both	CZA vs MEM		PA1574	ppnP	Q9I3E3	PPNP_PSEAE	1
Both	CZA vs MEM		PA1605	PA1605	Q9I3B6	Q9I3B6_PSEAE	1
Both	CZA vs MEM		PA1633	kdpA	P57683	KDPA_PSEAE	1
Both	CZA vs MEM		PA1634	kdpB	P57698	KDPB_PSEAE	1
Both	CZA vs MEM		PA1635	kdpC	P57686	KDPC_PSEAE	1
Both	CZA vs MEM		PA1636	kdpD	Q9I389	Q9I389_PSEAE	1
Both	CZA vs MEM		PA1639	PA1639	Q9I386	Q9I386_PSEAE	1
Both	CZA vs MEM		PA1656	PA1656	Q9I369	Q9I369_PSEAE	2
Both	CZA vs MEM		PA1657	PA1657	Q9I368	Q9I368_PSEAE	2
Both	CZA vs MEM		PA1658	PA1658	Q9I367	Q9I367_PSEAE	2
Both	CZA vs MEM		PA1662	PA1662	Q9I363	Q9I363_PSEAE	2
Both	CZA vs MEM		PA1665	PA1665	Q9I360	Q9I360_PSEAE	2
Both	CZA vs MEM		PA1667	PA1667	Q9I358	Q9I358_PSEAE	2
Both	CZA vs MEM		PA1668	PA1668	Q9I357	Q9I357_PSEAE	1
Both	CZA vs MEM		PA1673	PA1673	Q9I352	HEMTB_PSEAE	1
Both	CZA vs MEM		PA1689	PA1689	Q9I338	Q9I338_PSEAE	1
Both	CZA vs MEM		PA1694	pscQ	Q9I333	Q9I333_PSEAE	1
Both	CZA vs MEM		PA1705	pcrG	Q9I326	Q9I326_PSEAE	1
Both	CZA vs MEM		PA1709	popD	Q9I323	Q9I323_PSEAE	1
Both	CZA vs MEM		PA1714	exsD	Q9I321	EXSD_PSEAE	1
Both	CZA vs MEM		PA1715	pscB	Q9I320	Q9I320_PSEAE	1
Both	CZA vs MEM		PA1717	pscD	Q9I318	Q9I318_PSEAE	1
Both	CZA vs MEM		PA1723	pscJ	Q9I314	Q9I314_PSEAE	3
Both	CZA vs MEM		PA1733	PA1733	Q9I304	Q9I304_PSEAE	1
Both	CZA vs MEM		PA1737	PA1737	Q9I300	Q9I300_PSEAE	1
Both	CZA vs MEM		PA1745	PA1745	Q9I2Z2	Q9I2Z2_PSEAE	1
Both	CZA vs MEM		PA1759	PA1759	Q9I2Y0	Q9I2Y0_PSEAE	1
Both	CZA vs MEM		PA1771	estX	Q9I2W8	Q9I2W8_PSEAE	1
Both	CZA vs MEM		PA1790	PA1790	Q9I2V2	Q9I2V2_PSEAE	1
Both	CZA vs MEM		PA1791	PA1791	Q9I2V1	Q9I2V1_PSEAE	2
Both	CZA vs MEM		PA1806	fabI	Q9ZFE4	FABI_PSEAE	2
Both	CZA vs MEM		PA1807	PA1807	Q9I2T7	Q9I2T7_PSEAE	1
Both	CZA vs MEM		PA1808	PA1808	Q9I2T6	Q9I2T6_PSEAE	1
Both	CZA vs MEM		PA1809	PA1809	Q9I2T5	Q9I2T5_PSEAE	1
Both	CZA vs MEM		PA1810	PA1810	Q9I2T4	Q9I2T4_PSEAE	1
Both	CZA vs MEM		PA1815	rnhA	Q9I2S9	RNH_PSEAE	1
Both	CZA vs MEM		PA1860	PA1860	Q9I2N5	Q9I2N5_PSEAE	1
Both	CZA vs MEM		PA1871	lasA	P14789	LASA_PSEAE	3
Both	CZA vs MEM		PA1880	PA1880	Q9I2L7	Q9I2L7_PSEAE	1
Both	CZA vs MEM		PA1889	PA1889	Q9I2K8	Q9I2K8_PSEAE	1
Both	CZA vs MEM		PA1899	phzA2	Q9I2J9	PHZA2_PSEAE	1
Both	CZA vs MEM		PA1900	phzB2	Q9S508	PHZB2_PSEAE	1
Both	CZA vs MEM		PA1902	phzD2	P0DPC1	PHZD2_PSEAE	2
Both	CZA vs MEM		PA1905	phzG2	Q820A5	Q820A5_PSEAE	2
Both	CZA vs MEM		PA1913	PA1913	Q9I2J1	Q9I2J1_PSEAE	1
Both	CZA vs MEM		PA1915	PA1915	Q9I2I9	Q9I2I9_PSEAE	1
Both	CZA vs MEM		PA1921	PA1921	Q9I2I3	Q9I2I3_PSEAE	1
Both	CZA vs MEM		PA1940	PA1940	Q9I2G4	Q9I2G4_PSEAE	1
Both	CZA vs MEM		PA1947	rbsA	Q9I2F7	Q9I2F7_PSEAE	1
Both	CZA vs MEM		PA1948	rbsC	Q9I2F6	Q9I2F6_PSEAE	1
Both	CZA vs MEM		PA1949	rbsR	Q9I2F5	Q9I2F5_PSEAE	1
Both	CZA vs MEM		PA1951	PA1951	Q9I2F3	Q9I2F3_PSEAE	1
Both	CZA vs MEM		PA1959	uppP	Q9I2E5	UPPP_PSEAE	1
Both	CZA vs MEM		PA1964	PA1964	Q9I2E0	Q9I2E0_PSEAE	1
Both	CZA vs MEM		PA1986	pqqB	Q9I2C3	PQQB_PSEAE	1
Both	CZA vs MEM		PA1987	pqqC	Q9I2C2	PQQC_PSEAE	1
Both	CZA vs MEM		PA1999	dhcA	Q9I2B0	Q9I2B0_PSEAE	1
Both	CZA vs MEM		PA2000	dhcB	Q9I2A9	Q9I2A9_PSEAE	2
Both	CZA vs MEM		PA2001	atoB	Q9I2A8	ATOB_PSEAE	2
Both	CZA vs MEM		PA2002	PA2002	Q9I2A7	Q9I2A7_PSEAE	1
Both	CZA vs MEM		PA2008	fahA	Q9I2A2	Q9I2A2_PSEAE	1
Both	CZA vs MEM		PA2009	hmgA	Q9X4G0	HGD_PSEAE	1
Both	CZA vs MEM		PA2011	liuE	Q9I2A0	LIUE_PSEAE	1
Both	CZA vs MEM		PA2012	liuD	Q9I299	Q9I299_PSEAE	2
Both	CZA vs MEM		PA2013	liuC	Q9I298	Q9I298_PSEAE	2
Both	CZA vs MEM		PA2014	liuB	Q9I297	Q9I297_PSEAE	2
Both	CZA vs MEM		PA2015	liuA	Q9I296	Q9I296_PSEAE	2
Both	CZA vs MEM		PA2016	liuR	Q9I295	Q9I295_PSEAE	1
Both	CZA vs MEM		PA2019	PA2019	G3XD21	G3XD21_PSEAE	1
Both	CZA vs MEM		PA2031	PA2031	Q9I284	Q9I284_PSEAE	1
Both	CZA vs MEM		PA2033	PA2033	Q9I282	Q9I282_PSEAE	2
Both	CZA vs MEM		PA2035	PA2035	Q9I280	Q9I280_PSEAE	1
Both	CZA vs MEM		PA2063	PA2063	Q9I252	Q9I252_PSEAE	1
Both	CZA vs MEM		PA2066	PA2066	Q9I249	Q9I249_PSEAE	1
Both	CZA vs MEM		PA2067	PA2067	Q9I248	Q9I248_PSEAE	1
Both	CZA vs MEM		PA2069	PA2069	Q9I246	Q9I246_PSEAE	1
Both	CZA vs MEM		PA2071	fusB	Q9I244	EFG2_PSEAE	1
Both	CZA vs MEM		PA2112	pxpA2	Q9I203	PXPA2_PSEAE	1
Both	CZA vs MEM		PA2119	PA2119	Q9I1Z6	Q9I1Z6_PSEAE	1
Both	CZA vs MEM		PA2127	PA2127	Q9I1Y8	Q9I1Y8_PSEAE	1
Both	CZA vs MEM		PA2142	PA2142	Q9I1X3	Q9I1X3_PSEAE	1
Both	CZA vs MEM		PA2144	glgP	Q9I1X1	Q9I1X1_PSEAE	1
Both	CZA vs MEM		PA2151	glgE	Q9I1W4	GLGE_PSEAE	1
Both	CZA vs MEM		PA2152	PA2152	Q9I1W3	Q9I1W3_PSEAE	1
Both	CZA vs MEM		PA2153	glgB	Q9I1W2	GLGB_PSEAE	1
Both	CZA vs MEM		PA2158	PA2158	Q9I1V7	Q9I1V7_PSEAE	1
Both	CZA vs MEM		PA2160	PA2160	Q9I1V5	Q9I1V5_PSEAE	1
Both	CZA vs MEM		PA2162	PA2162	Q9I1V3	Q9I1V3_PSEAE	1
Both	CZA vs MEM		PA2163	PA2163	Q9I1V2	Q9I1V2_PSEAE	1
Both	CZA vs MEM		PA2164	PA2164	Q9I1V1	Q9I1V1_PSEAE	1
Both	CZA vs MEM		PA2172	PA2172	Q9I1U3	Q9I1U3_PSEAE	1
Both	CZA vs MEM		PA2177	PA2177	Q9I1T8	Q9I1T8_PSEAE	1
Both	CZA vs MEM		PA2190	PA2190	Q9I1S5	Q9I1S5_PSEAE	1
Both	CZA vs MEM		PA2194	hcnB	Q9I1S2	HCNB_PSEAE	2
Both	CZA vs MEM		PA2195	hcnC	G3XD12	HCNC_PSEAE	1
Both	CZA vs MEM		PA2197	PA2197	Q9I1S0	Q9I1S0_PSEAE	1
Both	CZA vs MEM		PA2231	pslA	Q9I1N8	Q9I1N8_PSEAE	1
Both	CZA vs MEM		PA2232	pslB	Q9I1N7	Q9I1N7_PSEAE	1
Both	CZA vs MEM		PA2233	pslC	Q9I1N6	Q9I1N6_PSEAE	1
Both	CZA vs MEM		PA2234	pslD	Q9I1N5	Q9I1N5_PSEAE	2
Both	CZA vs MEM		PA2237	pslG	Q9I1N2	Q9I1N2_PSEAE	1
Both	CZA vs MEM		PA2242	pslL	Q9I1M7	Q9I1M7_PSEAE	1
Both	CZA vs MEM		PA2246	bkdR	Q9I1M3	BKDR_PSEAE	1
Both	CZA vs MEM		PA2248	bkdA2	Q9I1M1	ODBB_PSEAE	1
Both	CZA vs MEM		PA2249	bkdB	Q9I1M0	ODB2_PSEAE	2
Both	CZA vs MEM		PA2250	lpdV	Q9I1L9	DLDH1_PSEAE	2
Both	CZA vs MEM		PA2266	PA2266	Q9I1K7	Q9I1K7_PSEAE	1
Both	CZA vs MEM		PA2270	PA2270	Q9I1K3	Q9I1K3_PSEAE	1
Both	CZA vs MEM		PA2290	gcd	Q9I1I5	Q9I1I5_PSEAE	3
Both	CZA vs MEM		PA2291	PA2291	Q9I1I4	Q9I1I4_PSEAE	1
Both	CZA vs MEM		PA2300	chiC	Q9I1H5	Q9I1H5_PSEAE	2
Both	CZA vs MEM		PA2302	ambE	Q9I1H3	AMBE_PSEAE	2
Both	CZA vs MEM		PA2303	ambD	Q9I1H2	Q9I1H2_PSEAE	1
Both	CZA vs MEM		PA2305	ambB	Q9I1H0	AMBB_PSEAE	2
Both	CZA vs MEM		PA2310	PA2310	Q9I1G5	Q9I1G5_PSEAE	1
Both	CZA vs MEM		PA2320	gntR	Q9I1F6	GNTR_PSEAE	1
Both	CZA vs MEM		PA2321	PA2321	G3XD53	G3XD53_PSEAE	1
Both	CZA vs MEM		PA2323	PA2323	Q9I1F5	Q9I1F5_PSEAE	2
Both	CZA vs MEM		PA2330	PA2330	Q9I1E8	Q9I1E8_PSEAE	1
Both	CZA vs MEM		PA2345	PA2345	Q9I1D3	Q9I1D3_PSEAE	1
Both	CZA vs MEM		PA2366	PA2366	Q9I1B3	Q9I1B3_PSEAE	1
Both	CZA vs MEM		PA2367	PA2367	Q9I1B2	Q9I1B2_PSEAE	2
Both	CZA vs MEM		PA2378	PA2378	Q9I1A1	Q9I1A1_PSEAE	1
Both	CZA vs MEM		PA2384	PA2384	Q9I195	Q9I195_PSEAE	2
Both	CZA vs MEM		PA2385	pvdQ	Q9I194	PVDQ_PSEAE	1
Both	CZA vs MEM		PA2386	pvdA	Q51548	PVDA_PSEAE	1
Both	CZA vs MEM		PA2404	PA2404	Q9I177	Q9I177_PSEAE	2
Both	CZA vs MEM		PA2410	PA2410	Q9I171	Q9I171_PSEAE	1
Both	CZA vs MEM		PA2424	pvdL	Q9I157	Q9I157_PSEAE	1
Both	CZA vs MEM		PA2432	bexR	Q9I150	Q9I150_PSEAE	1
Both	CZA vs MEM		PA2433	PA2433	Q9I149	Q9I149_PSEAE	1
Both	CZA vs MEM		PA2445	gcvP1	Q9I137	GCSP1_PSEAE	2
Both	CZA vs MEM		PA2466	foxA	Q9I116	Q9I116_PSEAE	1
Both	CZA vs MEM		PA2480	PA2480	Q9I102	Q9I102_PSEAE	1
Both	CZA vs MEM		PA2493	mexE	Q9I0Y9	Q9I0Y9_PSEAE	1
Both	CZA vs MEM		PA2503	PA2503	Q9I0X9	Q9I0X9_PSEAE	1
Both	CZA vs MEM		PA2505	opdT	Q9I0X7	Q9I0X7_PSEAE	1
Both	CZA vs MEM		PA2536	PA2536	Q9I0U8	Q9I0U8_PSEAE	1
Both	CZA vs MEM		PA2537	PA2537	Q9I0U7	Q9I0U7_PSEAE	1
Both	CZA vs MEM		PA2540	PA2540	Q9I0U4	Q9I0U4_PSEAE	2
Both	CZA vs MEM		PA2541	PA2541	Q9I0U3	Q9I0U3_PSEAE	1
Both	CZA vs MEM		PA2542	PA2542	Q9I0U2	Q9I0U2_PSEAE	1
Both	CZA vs MEM		PA2552	PA2552	Q9I0T2	Q9I0T2_PSEAE	1
Both	CZA vs MEM		PA2553	PA2553	Q9I0T1	Q9I0T1_PSEAE	2
Both	CZA vs MEM		PA2554	PA2554	Q9I0T0	Q9I0T0_PSEAE	2
Both	CZA vs MEM		PA2557	PA2557	Q9I0S7	Q9I0S7_PSEAE	1
Both	CZA vs MEM		PA2561	ctpH	G3XDA3	CTPH_PSEAE	3
Both	CZA vs MEM		PA2572	PA2572	Q9I0R4	Q9I0R4_PSEAE	1
Both	CZA vs MEM		PA2573	PA2573	Q9I0R3	Q9I0R3_PSEAE	2
Both	CZA vs MEM		PA2575	PA2575	Q9I0R1	Q9I0R1_PSEAE	1
Both	CZA vs MEM		PA2581	PA2581	Q9I0Q5	Q9I0Q5_PSEAE	1
Both	CZA vs MEM		PA2587	pqsH	Q9I0Q0	PQSH_PSEAE	1
Both	CZA vs MEM		PA2588	PA2588	Q9I0P9	Q9I0P9_PSEAE	1
Both	CZA vs MEM		PA2633	PA2633	Q9I0K5	Q9I0K5_PSEAE	1
Both	CZA vs MEM		PA2660	PA2660	Q9I0H8	Q9I0H8_PSEAE	1
Both	CZA vs MEM		PA2664	hmp	Q9I0H4	HMP_PSEAE	1
Both	CZA vs MEM		PA2698	PA2698	Q9I0E4	Q9I0E4_PSEAE	1
Both	CZA vs MEM		PA2699	PA2699	Q9I0E3	Q9I0E3_PSEAE	1
Both	CZA vs MEM		PA2708	PA2708	Q9I0D4	Q9I0D4_PSEAE	1
Both	CZA vs MEM		PA2725	PA2725	Q9I0B7	Q9I0B7_PSEAE	1
Both	CZA vs MEM		PA2747	PA2747	Q9I096	Q9I096_PSEAE	1
Both	CZA vs MEM		PA2751	PA2751	Q9I092	Q9I092_PSEAE	1
Both	CZA vs MEM		PA2753	PA2753	Q9I090	Q9I090_PSEAE	1
Both	CZA vs MEM		PA2776	PA2776	Q9I067	Q9I067_PSEAE	1
Both	CZA vs MEM		PA2788	mcpN	Q9I055	MCPN_PSEAE	1
Both	CZA vs MEM		PA2793	PA2793	Q9I050	Q9I050_PSEAE	1
Both	CZA vs MEM		PA2796	tal	Q9I047	TAL_PSEAE	1
Both	CZA vs MEM		PA2806	queF	Q9I037	QUEF_PSEAE	1
Both	CZA vs MEM		PA2815	PA2815	Q9I028	Q9I028_PSEAE	1
Both	CZA vs MEM		PA2817	PA2817	Q9I026	Q9I026_PSEAE	1
Both	CZA vs MEM		PA2828	PA2828	Q9I015	Q9I015_PSEAE	1
Both	CZA vs MEM		PA2840	deaD	Q9I003	Q9I003_PSEAE	2
Both	CZA vs MEM		PA2862	lip	P26876	LIP_PSEAE	1
Both	CZA vs MEM		PA2863	lifO	Q01725	LIFO_PSEAE	2
Both	CZA vs MEM		PA2875	PA2875	Q9HZX1	Q9HZX1_PSEAE	1
Both	CZA vs MEM		PA2883	PA2883	Q9HZW4	Q9HZW4_PSEAE	1
Both	CZA vs MEM		PA2896	PA2896	Q9HZV1	Q9HZV1_PSEAE	1
Both	CZA vs MEM		PA2927	PA2927	Q9HZS0	Q9HZS0_PSEAE	1
Both	CZA vs MEM		PA2939	lap	Q9HZQ8	LAP_PSEAE	1
Both	CZA vs MEM		PA2998	nqrB	Q9HZK7	NQRB_PSEAE	1
Both	CZA vs MEM		PA3023	PA3023	Q9HZI3	YEGS_PSEAE	1
Both	CZA vs MEM		PA3041	PA3041	Q9HZG7	Q9HZG7_PSEAE	1
Both	CZA vs MEM		PA3048	rlmL	Q9HZG0	RLMKL_PSEAE	1
Both	CZA vs MEM		PA3054	PA3054	Q9HZF4	Q9HZF4_PSEAE	1
Both	CZA vs MEM		PA3059	pelF	Q9HZE9	Q9HZE9_PSEAE	1
Both	CZA vs MEM		PA3061	pelD	Q9HZE7	Q9HZE7_PSEAE	1
Both	CZA vs MEM		PA3062	pelC	Q9HZE6	Q9HZE6_PSEAE	1
Both	CZA vs MEM		PA3068	gdhB	Q9HZE0	DHE2_PSEAE	1
Both	CZA vs MEM		PA3101	xcpT	Q00514	GSPG_PSEAE	1
Both	CZA vs MEM		PA3102	xcpS	Q00513	GSPF_PSEAE	1
Both	CZA vs MEM		PA3103	xcpR	Q00512	GSPE_PSEAE	1
Both	CZA vs MEM		PA3104	xcpP	Q51575	GSPN_PSEAE	1
Both	CZA vs MEM		PA3105	xcpQ	P35818	GSPD_PSEAE	1
Both	CZA vs MEM		PA3114	truA	O87016	TRUA_PSEAE	1
Both	CZA vs MEM		PA3170	PA3170	Q9HZ64	Q9HZ64_PSEAE	1
Both	CZA vs MEM		PA3174	PA3174	Q9HZ60	Q9HZ60_PSEAE	1
Both	CZA vs MEM		PA3182	pgl	Q9X2N2	6PGL_PSEAE	1
Both	CZA vs MEM		PA3186	oprB	Q51485	PORB_PSEAE	1
Both	CZA vs MEM		PA3187	PA3187	Q9HZ51	Q9HZ51_PSEAE	1
Both	CZA vs MEM		PA3189	PA3189	Q9HZ49	Q9HZ49_PSEAE	1
Both	CZA vs MEM		PA3190	PA3190	Q9HZ48	Q9HZ48_PSEAE	1
Both	CZA vs MEM		PA3195	gap	P27726	G3P_PSEAE	1
Both	CZA vs MEM		PA3205	PA3205	Q9HZ35	Q9HZ35_PSEAE	1
Both	CZA vs MEM		PA3227	ppiA	Q59641	PPIA_PSEAE	2
Both	CZA vs MEM		PA3234	PA3234	Q9HZ06	Q9HZ06_PSEAE	1
Both	CZA vs MEM		PA3250	PA3250	Q9HYZ0	Q9HYZ0_PSEAE	2
Both	CZA vs MEM		PA3263	rdgC	Q9HYX7	RDGC_PSEAE	1
Both	CZA vs MEM		PA3267	PA3267	Q9HYX4	Q9HYX4_PSEAE	1
Both	CZA vs MEM		PA3268	PA3268	Q9HYX3	Q9HYX3_PSEAE	1
Both	CZA vs MEM		PA3300	fadD2	Q9HYU3	Q9HYU3_PSEAE	1
Both	CZA vs MEM		PA3308	rapA	Q9HYT6	RAPA_PSEAE	1
Both	CZA vs MEM		PA3310	PA3310	Q9HYT4	Q9HYT4_PSEAE	2
Both	CZA vs MEM		PA3326	clpP2	Q9HYR9	CLPP2_PSEAE	2
Both	CZA vs MEM		PA3327	PA3327	Q9HYR8	Q9HYR8_PSEAE	1
Both	CZA vs MEM		PA3328	PA3328	Q9HYR7	Q9HYR7_PSEAE	2
Both	CZA vs MEM		PA3329	PA3329	Q9HYR6	Q9HYR6_PSEAE	2
Both	CZA vs MEM		PA3330	PA3330	Q9HYR5	Q9HYR5_PSEAE	2
Both	CZA vs MEM		PA3331	PA3331	Q9HYR4	Q9HYR4_PSEAE	2
Both	CZA vs MEM		PA3332	PA3332	Q9HYR3	Y3332_PSEAE	2
Both	CZA vs MEM		PA3333	fabH	Q9HYR2	FABH_PSEAE	2
Both	CZA vs MEM		PA3337	hldD	Q9HYQ8	HLDD_PSEAE	1
Both	CZA vs MEM		PA3364	amiC	P27017	AMIC_PSEAE	1
Both	CZA vs MEM		PA3366	amiE	P11436	AMIE_PSEAE	2
Both	CZA vs MEM		PA3392	nosZ	Q9HYL2	NOSZ_PSEAE	1
Both	CZA vs MEM		PA3408	hasR	Q9HYJ7	Q9HYJ7_PSEAE	1
Both	CZA vs MEM		PA3414	PA3414	Q9HYJ1	Q9HYJ1_PSEAE	1
Both	CZA vs MEM		PA3418	ldh	Q9HYI7	Q9HYI7_PSEAE	1
Both	CZA vs MEM		PA3426	PA3426	Q9HYH9	Q9HYH9_PSEAE	1
Both	CZA vs MEM		PA3458	PA3458	Q9HYE8	Q9HYE8_PSEAE	1
Both	CZA vs MEM		PA3459	PA3459	Q9HYE7	Q9HYE7_PSEAE	1
Both	CZA vs MEM		PA3460	PA3460	Q9HYE6	Q9HYE6_PSEAE	1
Both	CZA vs MEM		PA3461	PA3461	Q9HYE5	Q9HYE5_PSEAE	2
Both	CZA vs MEM		PA3468	PA3468	Q9HYD8	Q9HYD8_PSEAE	1
Both	CZA vs MEM		PA3471	maeA	Q9HYD5	MAO1_PSEAE	1
Both	CZA vs MEM		PA3477	rhlR	P54292	RHLR_PSEAE	1
Both	CZA vs MEM		PA3478	rhlB	Q9HYD1	Q9HYD1_PSEAE	1
Both	CZA vs MEM		PA3479	rhlA	Q51559	RHLA_PSEAE	2
Both	CZA vs MEM		PA3485	tsi3	Q9HYC4	TSI3_PSEAE	1
Both	CZA vs MEM		PA3520	PA3520	Q9HY89	Q9HY89_PSEAE	1
Both	CZA vs MEM		PA3535	PA3535	Q9HY75	Q9HY75_PSEAE	1
Both	CZA vs MEM		PA3552	arnB	Q9HY65	ARNB_PSEAE	3
Both	CZA vs MEM		PA3553	arnC	Q9HY64	ARNC_PSEAE	2
Both	CZA vs MEM		PA3554	arnA	Q9HY63	ARNA_PSEAE	3
Both	CZA vs MEM		PA3555	arnD	Q9HY62	ARND_PSEAE	1
Both	CZA vs MEM		PA3556	arnT	Q9HY61	ARNT_PSEAE	1
Both	CZA vs MEM		PA3559	PA3559	Q9HY58	Q9HY58_PSEAE	3
Both	CZA vs MEM		PA3568	PA3568	P28812	Y3568_PSEAE	1
Both	CZA vs MEM		PA3569	mmsB	P28811	MMSB_PSEAE	1
Both	CZA vs MEM		PA3570	mmsA	P28810	MMSA_PSEAE	3
Both	CZA vs MEM		PA3581	glpF	Q51389	GLPF_PSEAE	1
Both	CZA vs MEM		PA3584	glpD	P52111	GLPD_PSEAE	1
Both	CZA vs MEM		PA3598	PA3598	Q9HY28	Q9HY28_PSEAE	1
Both	CZA vs MEM		PA3604	erdR	Q9HY22	Q9HY22_PSEAE	1
Both	CZA vs MEM		PA3607	potA2	Q9HY19	POTA2_PSEAE	2
Both	CZA vs MEM		PA3610	potD	Q9HY16	PCABP_PSEAE	2
Both	CZA vs MEM		PA3631	PA3631	Q9HXZ9	Q9HXZ9_PSEAE	1
Both	CZA vs MEM		PA3636	kdsA	Q9ZFK4	KDSA_PSEAE	1
Both	CZA vs MEM		PA3651	cdsA	Q59640	CDSA_PSEAE	1
Both	CZA vs MEM		PA3688	PA3688	Q9HXV2	Q9HXV2_PSEAE	1
Both	CZA vs MEM		PA3691	PA3691	Q9HXU9	Q9HXU9_PSEAE	1
Both	CZA vs MEM		PA3692	lptF	Q9HXU8	Q9HXU8_PSEAE	1
Both	CZA vs MEM		PA3694	PA3694	Q9HXU6	Q9HXU6_PSEAE	1
Both	CZA vs MEM		PA3713	spdH	Q9HXS8	Q9HXS8_PSEAE	1
Both	CZA vs MEM		PA3716	PA3716	Q9HXS5	Q9HXS5_PSEAE	2
Both	CZA vs MEM		PA3717	PA3717	Q9HXS4	Q9HXS4_PSEAE	1
Both	CZA vs MEM		PA3723	PA3723	Q9HXR8	Q9HXR8_PSEAE	1
Both	CZA vs MEM		PA3724	lasB	P14756	ELAS_PSEAE	1
Both	CZA vs MEM		PA3727	PA3727	Q9HXR5	Q9HXR5_PSEAE	1
Both	CZA vs MEM		PA3729	PA3729	Q9HXR3	Q9HXR3_PSEAE	2
Both	CZA vs MEM		PA3731	PA3731	Q9HXR1	Q9HXR1_PSEAE	1
Both	CZA vs MEM		PA3732	PA3732	Q9HXR0	Q9HXR0_PSEAE	1
Both	CZA vs MEM		PA3735	thrC	P29363	THRC_PSEAE	1
Both	CZA vs MEM		PA3743	trmD	Q9HXQ1	TRMD_PSEAE	1
Both	CZA vs MEM		PA3744	rimM	Q9HXQ0	RIMM_PSEAE	1
Both	CZA vs MEM		PA3745	rpsP	Q9HXP9	RS16_PSEAE	1
Both	CZA vs MEM		PA3766	PA3766	Q9HXM9	Q9HXM9_PSEAE	1
Both	CZA vs MEM		PA3790	oprC	G3XD89	G3XD89_PSEAE	1
Both	CZA vs MEM		PA3795	PA3795	Q9HXK2	Q9HXK2_PSEAE	1
Both	CZA vs MEM		PA3836	PA3836	Q9HXG8	Q9HXG8_PSEAE	1
Both	CZA vs MEM		PA3840	rlmF	Q9HXG4	RLMF_PSEAE	1
Both	CZA vs MEM		PA3846	PA3846	Q9HXG0	Q9HXG0_PSEAE	1
Both	CZA vs MEM		PA3856	PA3856	Q9HXF0	Q9HXF0_PSEAE	1
Both	CZA vs MEM		PA3858	PA3858	Q9HXE8	Q9HXE8_PSEAE	1
Both	CZA vs MEM		PA3859	PA3859	Q9HXE7	Q9HXE7_PSEAE	1
Both	CZA vs MEM		PA3860	PA3860	Q9HXE6	Q9HXE6_PSEAE	1
Both	CZA vs MEM		PA3872	narI	G3XD18	G3XD18_PSEAE	1
Both	CZA vs MEM		PA3874	narH	G3XD87	G3XD87_PSEAE	1
Both	CZA vs MEM		PA3875	narG	G3XCX1	G3XCX1_PSEAE	1
Both	CZA vs MEM		PA3876	narK2	Q9HXD4	Q9HXD4_PSEAE	1
Both	CZA vs MEM		PA3878	narX	G3XD66	G3XD66_PSEAE	1
Both	CZA vs MEM		PA3889	PA3889	Q9HXC4	GLBBP_PSEAE	1
Both	CZA vs MEM		PA3891	PA3891	Q9HXC2	Q9HXC2_PSEAE	1
Both	CZA vs MEM		PA3901	fecA	Q9HXB2	Q9HXB2_PSEAE	1
Both	CZA vs MEM		PA3908	PA3908	Q9HXA5	Q9HXA5_PSEAE	2
Both	CZA vs MEM		PA3912	ubiV	Q9HXA1	Q9HXA1_PSEAE	2
Both	CZA vs MEM		PA3919	PA3919	Q9HX94	Q9HX94_PSEAE	1
Both	CZA vs MEM		PA3922	PA3922	Q9HX91	Y3922_PSEAE	1
Both	CZA vs MEM		PA3923	PA3923	Q9HX90	Q9HX90_PSEAE	2
Both	CZA vs MEM		PA3924	PA3924	Q9HX89	Q9HX89_PSEAE	2
Both	CZA vs MEM		PA3925	PA3925	G3XD40	G3XD40_PSEAE	1
Both	CZA vs MEM		PA3934	PA3934	Q9HX82	Q9HX82_PSEAE	2
Both	CZA vs MEM		PA3935	tauD	Q9HX81	Q9HX81_PSEAE	1
Both	CZA vs MEM		PA3979	PA3979	Q9HX39	Q9HX39_PSEAE	1
Both	CZA vs MEM		PA4010	PA4010	Q9HX17	3MGH_PSEAE	2
Both	CZA vs MEM		PA4011	PA4011	Q9HX16	Q9HX16_PSEAE	2
Both	CZA vs MEM		PA4019	ubiX	Q9HX08	UBIX_PSEAE	1
Both	CZA vs MEM		PA4078	PA4078	Q9HWV0	Q9HWV0_PSEAE	1
Both	CZA vs MEM		PA4110	ampC	P24735	AMPC_PSEAE	4
Both	CZA vs MEM		PA4112	PA4112	Q9HWR8	Q9HWR8_PSEAE	1
Both	CZA vs MEM		PA4115	PA4115	Q9HWR5	Q9HWR5_PSEAE	1
Both	CZA vs MEM		PA4116	bphO	Q9HWR4	Q9HWR4_PSEAE	1
Both	CZA vs MEM		PA4117	bphP	Q9HWR3	BPHY_PSEAE	1
Both	CZA vs MEM		PA4129	PA4129	Q9HWQ2	Q9HWQ2_PSEAE	1
Both	CZA vs MEM		PA4131	PA4131	Q9HWQ0	Q9HWQ0_PSEAE	1
Both	CZA vs MEM		PA4133	PA4133	Q9HWP8	Q9HWP8_PSEAE	1
Both	CZA vs MEM		PA4143	PA4143	Q9HWN8	Q9HWN8_PSEAE	1
Both	CZA vs MEM		PA4144	PA4144	Q9HWN7	Q9HWN7_PSEAE	1
Both	CZA vs MEM		PA4154	PA4154	Q9HWM7	Q9HWM7_PSEAE	1
Both	CZA vs MEM		PA4170	PA4170	Q9HWL1	Q9HWL1_PSEAE	1
Both	CZA vs MEM		PA4171	PA4171	Q9HWL0	Q9HWL0_PSEAE	1
Both	CZA vs MEM		PA4179	PA4179	Q9HWK2	Q9HWK2_PSEAE	3
Both	CZA vs MEM		PA4190	pqsL	Q9HWJ1	Q9HWJ1_PSEAE	1
Both	CZA vs MEM		PA4191	PA4191	Q9HWJ0	Q9HWJ0_PSEAE	1
Both	CZA vs MEM		PA4198	PA4198	Q9HWI3	Q9HWI3_PSEAE	1
Both	CZA vs MEM		PA4201	ddlA	Q9HWI0	DDLA_PSEAE	1
Both	CZA vs MEM		PA4202	nmoA	Q9HWH9	NMO_PSEAE	1
Both	CZA vs MEM		PA4204	ppgL	Q9HWH7	Q9HWH7_PSEAE	1
Both	CZA vs MEM		PA4205	mexG	Q9HWH6	Q9HWH6_PSEAE	1
Both	CZA vs MEM		PA4206	mexH	Q9HWH5	Q9HWH5_PSEAE	1
Both	CZA vs MEM		PA4207	mexI	Q9HWH4	Q9HWH4_PSEAE	1
Both	CZA vs MEM		PA4209	phzM	Q9HWH2	PHZM_PSEAE	1
Both	CZA vs MEM		PA4211	phzB1	O69753	PHZB1_PSEAE	1
Both	CZA vs MEM		PA4212	phzC1	Q7DC82	Q7DC82_PSEAE	1
Both	CZA vs MEM		PA4217	phzS	Q9HWG9	PHZS_PSEAE	1
Both	CZA vs MEM		PA4218	PA4218	Q9HWG8	Q9HWG8_PSEAE	1
Both	CZA vs MEM		PA4219	PA4219	P42514	Y4219_PSEAE	1
Both	CZA vs MEM		PA4221	fptA	P42512	FPTA_PSEAE	1
Both	CZA vs MEM		PA4222	PA4222	Q9HWG7	Q9HWG7_PSEAE	2
Both	CZA vs MEM		PA4223	PA4223	Q9HWG6	Q9HWG6_PSEAE	1
Both	CZA vs MEM		PA4224	pchG	Q9HWG5	Q9HWG5_PSEAE	1
Both	CZA vs MEM		PA4225	pchF	Q9HWG4	PCHF_PSEAE	2
Both	CZA vs MEM		PA4226	pchE	G3XCV2	PCHE_PSEAE	2
Both	CZA vs MEM		PA4228	pchD	Q9HWG3	PCHD_PSEAE	1
Both	CZA vs MEM		PA4230	pchB	Q51507	PCHB_PSEAE	1
Both	CZA vs MEM		PA4231	pchA	Q51508	PCHA_PSEAE	1
Both	CZA vs MEM		PA4280	birA	Q9HWC0	Q9HWC0_PSEAE	1
Both	CZA vs MEM		PA4290	PA4290	Q9HWB0	Q9HWB0_PSEAE	1
Both	CZA vs MEM		PA4296	pprB	Q9HWA4	PPRB_PSEAE	1
Both	CZA vs MEM		PA4307	pctC	Q9HW93	PCTC_PSEAE	1
Both	CZA vs MEM		PA4317	PA4317	Q9HW84	Q9HW84_PSEAE	1
Both	CZA vs MEM		PA4320	PA4320	Q9HW81	Q9HW81_PSEAE	1
Both	CZA vs MEM		PA4328	PA4328	Q9HW73	Q9HW73_PSEAE	1
Both	CZA vs MEM		PA4332	PA4332	Q9HW69	Q9HW69_PSEAE	1
Both	CZA vs MEM		PA4345	PA4345	Q9HW56	Q9HW56_PSEAE	1
Both	CZA vs MEM		PA4358	PA4358	Q9HW43	Q9HW43_PSEAE	1
Both	CZA vs MEM		PA4362	PA4362	Q9HW39	Q9HW39_PSEAE	1
Both	CZA vs MEM		PA4378	inaA	Q9HW24	Q9HW24_PSEAE	1
Both	CZA vs MEM		PA4381	PA4381	Q9HW21	Q9HW21_PSEAE	1
Both	CZA vs MEM		PA4452	PA4452	Q9HVW5	Q9HVW5_PSEAE	1
Both	CZA vs MEM		PA4453	PA4453	Q9HVW4	Q9HVW4_PSEAE	3
Both	CZA vs MEM		PA4454	PA4454	Q9HVW3	Q9HVW3_PSEAE	3
Both	CZA vs MEM		PA4455	PA4455	Q9HVW2	Q9HVW2_PSEAE	3
Both	CZA vs MEM		PA4456	PA4456	Q9HVW1	Q9HVW1_PSEAE	2
Both	CZA vs MEM		PA4465	PA4465	Q9HVV3	Y4465_PSEAE	1
Both	CZA vs MEM		PA4468	sodA	P53652	SODM_PSEAE	1
Both	CZA vs MEM		PA4470	fumC2	Q51404	FUMC2_PSEAE	2
Both	CZA vs MEM		PA4489	PA4489	Q9HVT2	A2MGH_PSEAE	1
Both	CZA vs MEM		PA4491	PA4491	Q9HVT0	Q9HVT0_PSEAE	2
Both	CZA vs MEM		PA4495	PA4495	Q9HVS6	Q9HVS6_PSEAE	1
Both	CZA vs MEM		PA4496	PA4496	Q9HVS5	Q9HVS5_PSEAE	1
Both	CZA vs MEM		PA4497	PA4497	Q9HVS4	TRPBP_PSEAE	1
Both	CZA vs MEM		PA4500	PA4500	Q9HVS1	DIPBP_PSEAE	1
Both	CZA vs MEM		PA4506	PA4506	Q9HVR5	Q9HVR5_PSEAE	1
Both	CZA vs MEM		PA4514	piuA	G3XCY8	PIUA_PSEAE	1
Both	CZA vs MEM		PA4517	PA4517	Q9HVQ5	Q9HVQ5_PSEAE	2
Both	CZA vs MEM		PA4523	PA4523	Q9HVQ1	Q9HVQ1_PSEAE	1
Both	CZA vs MEM		PA4563	rpsT	Q9HVM1	RS20_PSEAE	1
Both	CZA vs MEM		PA4569	ispB	Q9HVL5	Q9HVL5_PSEAE	1
Both	CZA vs MEM		PA4571	PA4571	Q9HVL3	Q9HVL3_PSEAE	1
Both	CZA vs MEM		PA4583	PA4583	Q9HVK1	Q9HVK1_PSEAE	2
Both	CZA vs MEM		PA4590	pra	G3XDA9	G3XDA9_PSEAE	1
Both	CZA vs MEM		PA4600	nfxB	P32265	NFXB_PSEAE	1
Both	CZA vs MEM		PA4606	PA4606	Q9HVI3	Q9HVI3_PSEAE	1
Both	CZA vs MEM		PA4624	PA4624	Q9HVG7	Q9HVG7_PSEAE	1
Both	CZA vs MEM		PA4625	PA4625	Q9HVG6	Q9HVG6_PSEAE	1
Both	CZA vs MEM		PA4632	PA4632	Q9HVF9	Q9HVF9_PSEAE	1
Both	CZA vs MEM		PA4633	PA4633	Q9HVF8	Q9HVF8_PSEAE	1
Both	CZA vs MEM		PA4651	PA4651	Q9HVE1	Q9HVE1_PSEAE	1
Both	CZA vs MEM		PA4669	ispE	P42805	ISPE_PSEAE	1
Both	CZA vs MEM		PA4670	prs	Q9HVC5	KPRS_PSEAE	1
Both	CZA vs MEM		PA4672	pth	Q9HVC3	PTH_PSEAE	1
Both	CZA vs MEM		PA4673	ychF	Q9HVC2	Q9HVC2_PSEAE	1
Both	CZA vs MEM		PA4685	PA4685	Q9HVB0	Q9HVB0_PSEAE	1
Both	CZA vs MEM		PA4702	PA4702	Q9HV95	Q9HV95_PSEAE	1
Both	CZA vs MEM		PA4715	PA4715	Q9HV83	Q9HV83_PSEAE	2
Both	CZA vs MEM		PA4725	cbrA	Q9HV74	Q9HV74_PSEAE	1
Both	CZA vs MEM		PA4729	panB2	Q9HV70	PANB2_PSEAE	1
Both	CZA vs MEM		PA4730	panC	Q9HV69	PANC_PSEAE	1
Both	CZA vs MEM		PA4738	PA4738	Q9HV61	Y4738_PSEAE	1
Both	CZA vs MEM		PA4739	PA4739	Q9HV60	Q9HV60_PSEAE	1
Both	CZA vs MEM		PA4747	secG	Q9HV52	SECG_PSEAE	1
Both	CZA vs MEM		PA4759	dapB	P38103	DAPB_PSEAE	1
Both	CZA vs MEM		PA4772	PA4772	Q9HV36	Q9HV36_PSEAE	1
Both	CZA vs MEM		PA4778	PA4778	Q9HV30	Y4778_PSEAE	1
Both	CZA vs MEM		PA4785	PA4785	Q9HV23	Q9HV23_PSEAE	1
Both	CZA vs MEM		PA4786	PA4786	Q9HV22	Q9HV22_PSEAE	1
Both	CZA vs MEM		PA4788	PA4788	Q9HV20	Q9HV20_PSEAE	1
Both	CZA vs MEM		PA4853	PA4853	Q9HUW0	FISL_PSEAE	1
Both	CZA vs MEM		PA4854	purH	Q9HUV9	PUR9_PSEAE	1
Both	CZA vs MEM		PA4869	PA4869	Q9HUU4	Q9HUU4_PSEAE	1
Both	CZA vs MEM		PA4872	PA4872	Q9HUU1	OADC_PSEAE	1
Both	CZA vs MEM		PA4873	PA4873	Q9HUU0	Q9HUU0_PSEAE	1
Both	CZA vs MEM		PA4874	PA4874	Q9HUT9	Q9HUT9_PSEAE	1
Both	CZA vs MEM		PA4876	osmE	Q9HUT7	Q9HUT7_PSEAE	1
Both	CZA vs MEM		PA4877	PA4877	Q9HUT6	Q9HUT6_PSEAE	1
Both	CZA vs MEM		PA4879	PA4879	Q9HUT4	Q9HUT4_PSEAE	1
Both	CZA vs MEM		PA4880	PA4880	Q9HUT3	Q9HUT3_PSEAE	1
Both	CZA vs MEM		PA4915	PA4915	Q9HUP8	Q9HUP8_PSEAE	1
Both	CZA vs MEM		PA4916	PA4916	Q9HUP7	Q9HUP7_PSEAE	1
Both	CZA vs MEM		PA4928	PA4928	Q9HUN6	Y4928_PSEAE	1
Both	CZA vs MEM		PA4933	PA4933	Q9HUN1	Q9HUN1_PSEAE	1
Both	CZA vs MEM		PA4938	purA	Q9HUM6	PURA_PSEAE	1
Both	CZA vs MEM		PA4939	hisZ	Q9HUM5	HISZ_PSEAE	1
Both	CZA vs MEM		PA4980	PA4980	Q9HUI5	Q9HUI5_PSEAE	1
Both	CZA vs MEM		PA4983	aruR	Q9HUI2	ARUR_PSEAE	1
Both	CZA vs MEM		PA5025	metY	Q9HUE4	Q9HUE4_PSEAE	2
Both	CZA vs MEM		PA5049	rpmE	Q9HUD0	RL31_PSEAE	1
Both	CZA vs MEM		PA5053	hslV	Q9HUC6	HSLV_PSEAE	1
Both	CZA vs MEM		PA5056	phaC1	G3XCV5	G3XCV5_PSEAE	1
Both	CZA vs MEM		PA5058	phaC2	G3XCZ9	G3XCZ9_PSEAE	3
Both	CZA vs MEM		PA5094	PA5094	Q9HU89	Q9HU89_PSEAE	1
Both	CZA vs MEM		PA5095	PA5095	Q9HU88	Q9HU88_PSEAE	1
Both	CZA vs MEM		PA5098	hutH	Q9HU85	HUTH_PSEAE	1
Both	CZA vs MEM		PA5139	PA5139	Q9HU45	Q9HU45_PSEAE	1
Both	CZA vs MEM		PA5163	rmlA	Q9HU22	Q9HU22_PSEAE	1
Both	CZA vs MEM		PA5164	rmlC	Q9HU21	RMLC_PSEAE	1
Both	CZA vs MEM		PA5168	dctQ	Q9HU17	DCTQ_PSEAE	1
Both	CZA vs MEM		PA5186	PA5186	Q9HU03	Q9HU03_PSEAE	1
Both	CZA vs MEM		PA5192	pckA	Q9HTZ7	PCKA_PSEAE	1
Both	CZA vs MEM		PA5202	PA5202	Q9HTY7	Q9HTY7_PSEAE	1
Both	CZA vs MEM		PA5213	gcvP2	Q9HTX7	GCSP2_PSEAE	1
Both	CZA vs MEM		PA5220	PA5220	Q9HTX0	Q9HTX0_PSEAE	2
Both	CZA vs MEM		PA5296	rep	Q9HTQ8	Q9HTQ8_PSEAE	1
Both	CZA vs MEM		PA5299	PA5299	Q9HTQ5	Q9HTQ5_PSEAE	1
Both	CZA vs MEM		PA5313	PA5313	Q9HTP1	Q9HTP1_PSEAE	1
Both	CZA vs MEM		PA5314	PA5314	Q9HTP0	Q9HTP0_PSEAE	1
Both	CZA vs MEM		PA5348	hupA	Q9HTL0	DBHA_PSEAE	1
Both	CZA vs MEM		PA5354	glcE	Q9HTK4	Q9HTK4_PSEAE	1
Both	CZA vs MEM		PA5356	glcC	Q9HTK2	Q9HTK2_PSEAE	1
Both	CZA vs MEM		PA5372	betA	Q9HTJ2	BETA_PSEAE	1
Both	CZA vs MEM		PA5373	betB	Q9HTJ1	BETB_PSEAE	1
Both	CZA vs MEM		PA5374	betI	Q9HTJ0	BETI_PSEAE	1
Both	CZA vs MEM		PA5415	glyA1	Q9HTE9	GLYA1_PSEAE	1
Both	CZA vs MEM		PA5440	PA5440	Q9HTC6	Q9HTC6_PSEAE	1
Both	CZA vs MEM		PA5441	PA5441	Q9HTC5	Q9HTC5_PSEAE	1
Both	CZA vs MEM		PA5445	PA5445	Q9HTC2	Q9HTC2_PSEAE	2
Both	CZA vs MEM		PA5448	wbpY	Q9HTB9	Q9HTB9_PSEAE	1
Both	CZA vs MEM		PA5449	wbpX	G3XCU3	G3XCU3_PSEAE	1
Both	CZA vs MEM		PA5452	wbpW	Q9HTB7	Q9HTB7_PSEAE	1
Both	CZA vs MEM		PA5453	gmd	Q51366	GM4D_PSEAE	1
Both	CZA vs MEM		PA5474	PA5474	Q9HT96	Q9HT96_PSEAE	1
Both	CZA vs MEM		PA5479	gltP	Q9HT91	Q9HT91_PSEAE	1
Both	CZA vs MEM		PA5481	PA5481	Q9HT89	YID1_PSEAE	1
Both	CZA vs MEM		PA5483	algB	P23747	ALGB_PSEAE	1
Both	CZA vs MEM		PA5484	PA5484	Q9HT87	Q9HT87_PSEAE	1
Both	CZA vs MEM		PA5493	polA	Q9HT80	DPO1_PSEAE	1
Both	CZA vs MEM		PA5503	metN2	Q9HT70	METN2_PSEAE	1
Both	CZA vs MEM		PA5504	PA5504	Q9HT69	Q9HT69_PSEAE	1
Both	CZA vs MEM		PA5530	PA5530	Q9HT43	Q9HT43_PSEAE	1
Both	CZA vs MEM		PA5560	atpB	Q9HT14	ATP6_PSEAE	1
Both	CZA vs PAR		PA0038	PA0038	Q9I794	Q9I794_PSEAE	1
Both	CZA vs PAR		PA0040	PA0040	Q9I792	Q9I792_PSEAE	1
Both	CZA vs PAR		PA0044	exoT	Q9I788	EXOT_PSEAE	1
Both	CZA vs PAR		PA0045	PA0045	Q9I787	Q9I787_PSEAE	1
Both	CZA vs PAR		PA0059	osmC	Q9I773	Q9I773_PSEAE	1
Both	CZA vs PAR		PA0064	PA0064	Q9I768	Q9I768_PSEAE	1
Both	CZA vs PAR		PA0070	PA0070	Q9I762	Q9I762_PSEAE	2
Both	CZA vs PAR		PA0071	PA0071	Q9I761	Q9I761_PSEAE	2
Both	CZA vs PAR		PA0074	ppkA	Q9I758	Q9I758_PSEAE	1
Both	CZA vs PAR		PA0075	pppA	Q9I757	Q9I757_PSEAE	1
Both	CZA vs PAR		PA0077	tssM1	Q9I755	TSSM1_PSEAE	2
Both	CZA vs PAR		PA0078	PA0078	Q9I754	Q9I754_PSEAE	1
Both	CZA vs PAR		PA0079	tssK1	Q9I753	TSSK1_PSEAE	1
Both	CZA vs PAR		PA0080	PA0080	Q9I752	Q9I752_PSEAE	1
Both	CZA vs PAR		PA0081	fha1	Q9I751	Q9I751_PSEAE	2
Both	CZA vs PAR		PA0083	tssB1	Q9I749	TSSB1_PSEAE	1
Both	CZA vs PAR		PA0084	tssC1	Q9I748	TSSC1_PSEAE	2
Both	CZA vs PAR		PA0085	hcp1	Q9I747	HCP1_PSEAE	2
Both	CZA vs PAR		PA0088	tssF1	Q9I744	TSSF1_PSEAE	2
Both	CZA vs PAR		PA0091	vgrG1a	Q9I741	VGR1A_PSEAE	1
Both	CZA vs PAR		PA0093	tse6	Q9I739	TSE6_PSEAE	1
Both	CZA vs PAR		PA0094	eagT6	Q9I738	EAGT6_PSEAE	1
Both	CZA vs PAR		PA0095	vgrG1b	Q9I737	VGR1B_PSEAE	1
Both	CZA vs PAR		PA0122	PA0122	Q9I710	Q9I710_PSEAE	1
Both	CZA vs PAR		PA0126	PA0126	Q9I706	Q9I706_PSEAE	2
Both	CZA vs PAR		PA0171	PA0171	Q9I6W1	Q9I6W1_PSEAE	1
Both	CZA vs PAR		PA0172	PA0172	Q9I6W0	Q9I6W0_PSEAE	1
Both	CZA vs PAR		PA0176	mcpB	Q9I6V6	MCPB_PSEAE	1
Both	CZA vs PAR		PA0177	PA0177	Q9I6V5	Q9I6V5_PSEAE	1
Both	CZA vs PAR		PA0179	PA0179	Q9I6V3	Q9I6V3_PSEAE	1
Both	CZA vs PAR		PA0259	PA0259	Q9I6N0	Q9I6N0_PSEAE	2
Both	CZA vs PAR		PA0277	PA0277	Q9I6L3	Q9I6L3_PSEAE	1
Both	CZA vs PAR		PA0280	cysA	Q9I6L0	CYSA_PSEAE	1
Both	CZA vs PAR		PA0281	cysW	Q9I6K9	Q9I6K9_PSEAE	1
Both	CZA vs PAR		PA0291	oprE	G3XDA5	G3XDA5_PSEAE	1
Both	CZA vs PAR		PA0319	PA0319	Q9I6H2	Q9I6H2_PSEAE	1
Both	CZA vs PAR		PA0355	pfpI	Q9I6D8	Q9I6D8_PSEAE	1
Both	CZA vs PAR		PA0425	mexA	P52477	MEXA_PSEAE	2
Both	CZA vs PAR		PA0426	mexB	P52002	MEXB_PSEAE	2
Both	CZA vs PAR		PA0427	oprM	Q51487	OPRM_PSEAE	2
Both	CZA vs PAR		PA0462	PA0462	Q9I656	Q9I656_PSEAE	1
Both	CZA vs PAR		PA0465	creD	Q9I653	Q9I653_PSEAE	1
Both	CZA vs PAR		PA0500	bioB	Q9I618	BIOB_PSEAE	1
Both	CZA vs PAR		PA0510	PA0510	G3XD80	G3XD80_PSEAE	1
Both	CZA vs PAR		PA0512	nirH	P95415	NIRH_PSEAE	1
Both	CZA vs PAR		PA0514	nirL	P95413	NIRL_PSEAE	1
Both	CZA vs PAR		PA0516	nirF	Q51480	NIRF_PSEAE	1
Both	CZA vs PAR		PA0519	nirS	P24474	NIRS_PSEAE	1
Both	CZA vs PAR		PA0523	norC	Q59646	NORC_PSEAE	1
Both	CZA vs PAR		PA0524	norB	Q59647	NORB_PSEAE	1
Both	CZA vs PAR		PA0563	PA0563	Q9I5X3	Q9I5X3_PSEAE	1
Both	CZA vs PAR		PA0571	PA0571	Q9I5W5	Q9I5W5_PSEAE	1
Both	CZA vs PAR		PA0588	PA0588	Q9I5U9	Q9I5U9_PSEAE	1
Both	CZA vs PAR		PA0633	PA0633	G3XD38	G3XD38_PSEAE	1
Both	CZA vs PAR		PA0634	PA0634	G3XD68	G3XD68_PSEAE	1
Both	CZA vs PAR		PA0659	PA0659	Q9I5R2	Q9I5R2_PSEAE	1
Both	CZA vs PAR		PA0668	tyrS2	Q9I5Q3	SYY2_PSEAE	1
Both	CZA vs PAR		PA0672	pigA	G3XCZ8	PIGA_PSEAE	1
Both	CZA vs PAR		PA0706	cat	P26841	CAT4_PSEAE	1
Both	CZA vs PAR		PA0735	PA0735	Q9I5J4	Q9I5J4_PSEAE	1
Both	CZA vs PAR		PA0744	PA0744	Q9I5I5	Q9I5I5_PSEAE	1
Both	CZA vs PAR		PA0747	PA0747	Q9I5I2	Q9I5I2_PSEAE	2
Both	CZA vs PAR		PA0754	PA0754	Q9I5H5	Q9I5H5_PSEAE	1
Both	CZA vs PAR		PA0755	opdH	Q9I5H4	Q9I5H4_PSEAE	1
Both	CZA vs PAR		PA0766	mucD	G3XD20	G3XD20_PSEAE	1
Both	CZA vs PAR		PA0783	putP	Q9I5F5	Q9I5F5_PSEAE	1
Both	CZA vs PAR		PA0833	PA0833	Q9I5A7	Q9I5A7_PSEAE	1
Both	CZA vs PAR		PA0852	cbpD	Q9I589	CBPD_PSEAE	2
Both	CZA vs PAR		PA0853	PA0853	Q9I588	Q9I588_PSEAE	1
Both	CZA vs PAR		PA0865	hpd	Q9I576	HPPD_PSEAE	1
Both	CZA vs PAR		PA0919	PA0919	Q9I538	Q9I538_PSEAE	1
Both	CZA vs PAR		PA0920	PA0920	Q9I537	Q9I537_PSEAE	1
Both	CZA vs PAR		PA0928	gacS	G3XD98	G3XD98_PSEAE	1
Both	CZA vs PAR		PA0938	PA0938	Q9I520	Q9I520_PSEAE	1
Both	CZA vs PAR		PA0996	pqsA	Q9I4X3	PQSA_PSEAE	1
Both	CZA vs PAR		PA0999	pqsD	P20582	PQSD_PSEAE	1
Both	CZA vs PAR		PA1053	PA1053	Q9I4S1	Q9I4S1_PSEAE	1
Both	CZA vs PAR		PA1068	PA1068	Q9I4Q6	Q9I4Q6_PSEAE	1
Both	CZA vs PAR		PA1069	PA1069	Q9I4Q5	Q9I4Q5_PSEAE	1
Both	CZA vs PAR		PA1071	braF	P21629	BRAF_PSEAE	1
Both	CZA vs PAR		PA1080	flgE	Q9I4P9	Q9I4P9_PSEAE	1
Both	CZA vs PAR		PA1137	PA1137	Q9I4J8	Q9I4J8_PSEAE	1
Both	CZA vs PAR		PA1150	pys2	Q06584	PYS2_PSEAE	1
Both	CZA vs PAR		PA1151	imm2	Q06579	IMM2_PSEAE	1
Both	CZA vs PAR		PA1174	napA	Q9I4G3	NAPA_PSEAE	1
Both	CZA vs PAR		PA1178	oprH	G3XD11	G3XD11_PSEAE	1
Both	CZA vs PAR		PA1179	phoP	Q9I4F9	PHOP_PSEAE	1
Both	CZA vs PAR		PA1243	PA1243	Q9I495	Q9I495_PSEAE	1
Both	CZA vs PAR		PA1287	PA1287	Q9I457	Q9I457_PSEAE	1
Both	CZA vs PAR		PA1323	PA1323	Q9I421	Q9I421_PSEAE	1
Both	CZA vs PAR		PA1337	ansB	Q9I407	ASPQ_PSEAE	1
Both	CZA vs PAR		PA1338	ggt	Q9I406	GGT_PSEAE	1
Both	CZA vs PAR		PA1343	PA1343	Q9I401	Q9I401_PSEAE	1
Both	CZA vs PAR		PA1344	PA1344	Q9I400	Q9I400_PSEAE	1
Both	CZA vs PAR		PA1377	PA1377	Q9I3W7	Q9I3W7_PSEAE	1
Both	CZA vs PAR		PA1421	gbuA	Q9I3S3	GBUA_PSEAE	1
Both	CZA vs PAR		PA1435	PA1435	Q9I3R2	Q9I3R2_PSEAE	1
Both	CZA vs PAR		PA1437	PA1437	Q9I3R0	Q9I3R0_PSEAE	1
Both	CZA vs PAR		PA1438	PA1438	Q9I3Q9	Q9I3Q9_PSEAE	1
Both	CZA vs PAR		PA1462	PA1462	G3XCW7	G3XCW7_PSEAE	1
Both	CZA vs PAR		PA1494	PA1494	Q9I3L8	Q9I3L8_PSEAE	1
Both	CZA vs PAR		PA1505	moaA2	Q9I3K7	MOAA2_PSEAE	1
Both	CZA vs PAR		PA1524	xdhA	Q9I3I9	Q9I3I9_PSEAE	1
Both	CZA vs PAR		PA1527	smc	Q9I3I6	Q9I3I6_PSEAE	1
Both	CZA vs PAR		PA1557	ccoN2	Q9I3G0	Q9I3G0_PSEAE	1
Both	CZA vs PAR		PA1562	acnA	Q9I3F5	ACNA_PSEAE	1
Both	CZA vs PAR		PA1576	PA1576	Q9I3E1	Q9I3E1_PSEAE	1
Both	CZA vs PAR		PA1610	fabA	O33877	FABA_PSEAE	1
Both	CZA vs PAR		PA1639	PA1639	Q9I386	Q9I386_PSEAE	1
Both	CZA vs PAR		PA1658	PA1658	Q9I367	Q9I367_PSEAE	2
Both	CZA vs PAR		PA1662	PA1662	Q9I363	Q9I363_PSEAE	1
Both	CZA vs PAR		PA1669	PA1669	Q9I356	Q9I356_PSEAE	1
Both	CZA vs PAR		PA1689	PA1689	Q9I338	Q9I338_PSEAE	1
Both	CZA vs PAR		PA1706	pcrV	G3XD49	G3XD49_PSEAE	1
Both	CZA vs PAR		PA1707	pcrH	Q9I325	Q9I325_PSEAE	1
Both	CZA vs PAR		PA1708	popB	Q9I324	Q9I324_PSEAE	1
Both	CZA vs PAR		PA1709	popD	Q9I323	Q9I323_PSEAE	1
Both	CZA vs PAR		PA1713	exsA	P26993	EXSA_PSEAE	1
Both	CZA vs PAR		PA1714	exsD	Q9I321	EXSD_PSEAE	1
Both	CZA vs PAR		PA1716	pscC	Q9I319	Q9I319_PSEAE	1
Both	CZA vs PAR		PA1723	pscJ	Q9I314	Q9I314_PSEAE	1
Both	CZA vs PAR		PA1760	PA1760	Q9I2X9	Q9I2X9_PSEAE	1
Both	CZA vs PAR		PA1769	PA1769	Q9I2X0	PSRP_PSEAE	1
Both	CZA vs PAR		PA1775	cmpX	G3XCV6	G3XCV6_PSEAE	2
Both	CZA vs PAR		PA1791	PA1791	Q9I2V1	Q9I2V1_PSEAE	2
Both	CZA vs PAR		PA1795	cysS	Q9I2U7	SYC_PSEAE	1
Both	CZA vs PAR		PA1820	nhaB	Q9I2S5	NHAB_PSEAE	1
Both	CZA vs PAR		PA1894	PA1894	Q9I2K3	Q9I2K3_PSEAE	1
Both	CZA vs PAR		PA1905	phzG2	Q820A5	Q820A5_PSEAE	1
Both	CZA vs PAR		PA1987	pqqC	Q9I2C2	PQQC_PSEAE	1
Both	CZA vs PAR		PA2011	liuE	Q9I2A0	LIUE_PSEAE	1
Both	CZA vs PAR		PA2012	liuD	Q9I299	Q9I299_PSEAE	1
Both	CZA vs PAR		PA2013	liuC	Q9I298	Q9I298_PSEAE	1
Both	CZA vs PAR		PA2014	liuB	Q9I297	Q9I297_PSEAE	1
Both	CZA vs PAR		PA2015	liuA	Q9I296	Q9I296_PSEAE	1
Both	CZA vs PAR		PA2016	liuR	Q9I295	Q9I295_PSEAE	1
Both	CZA vs PAR		PA2065	pcoA	Q9I250	Q9I250_PSEAE	1
Both	CZA vs PAR		PA2069	PA2069	Q9I246	Q9I246_PSEAE	1
Both	CZA vs PAR		PA2071	fusB	Q9I244	EFG2_PSEAE	1
Both	CZA vs PAR		PA2191	exoY	Q9I1S4	Q9I1S4_PSEAE	1
Both	CZA vs PAR		PA2193	hcnA	G3XD67	HCNA_PSEAE	1
Both	CZA vs PAR		PA2194	hcnB	Q9I1S2	HCNB_PSEAE	1
Both	CZA vs PAR		PA2195	hcnC	G3XD12	HCNC_PSEAE	1
Both	CZA vs PAR		PA2204	PA2204	Q9I1R3	Q9I1R3_PSEAE	2
Both	CZA vs PAR		PA2229	PA2229	Q9I1P0	Q9I1P0_PSEAE	1
Both	CZA vs PAR		PA2231	pslA	Q9I1N8	Q9I1N8_PSEAE	1
Both	CZA vs PAR		PA2232	pslB	Q9I1N7	Q9I1N7_PSEAE	1
Both	CZA vs PAR		PA2233	pslC	Q9I1N6	Q9I1N6_PSEAE	1
Both	CZA vs PAR		PA2234	pslD	Q9I1N5	Q9I1N5_PSEAE	1
Both	CZA vs PAR		PA2237	pslG	Q9I1N2	Q9I1N2_PSEAE	1
Both	CZA vs PAR		PA2246	bkdR	Q9I1M3	BKDR_PSEAE	1
Both	CZA vs PAR		PA2249	bkdB	Q9I1M0	ODB2_PSEAE	1
Both	CZA vs PAR		PA2250	lpdV	Q9I1L9	DLDH1_PSEAE	1
Both	CZA vs PAR		PA2273	soxR	Q51506	SOXR_PSEAE	1
Both	CZA vs PAR		PA2290	gcd	Q9I1I5	Q9I1I5_PSEAE	1
Both	CZA vs PAR		PA2302	ambE	Q9I1H3	AMBE_PSEAE	1
Both	CZA vs PAR		PA2305	ambB	Q9I1H0	AMBB_PSEAE	2
Both	CZA vs PAR		PA2320	gntR	Q9I1F6	GNTR_PSEAE	1
Both	CZA vs PAR		PA2323	PA2323	Q9I1F5	Q9I1F5_PSEAE	1
Both	CZA vs PAR		PA2352	PA2352	Q9I1C6	Q9I1C6_PSEAE	1
Both	CZA vs PAR		PA2366	PA2366	Q9I1B3	Q9I1B3_PSEAE	1
Both	CZA vs PAR		PA2444	glyA2	Q9I138	GLYA2_PSEAE	1
Both	CZA vs PAR		PA2466	foxA	Q9I116	Q9I116_PSEAE	1
Both	CZA vs PAR		PA2536	PA2536	Q9I0U8	Q9I0U8_PSEAE	1
Both	CZA vs PAR		PA2537	PA2537	Q9I0U7	Q9I0U7_PSEAE	2
Both	CZA vs PAR		PA2540	PA2540	Q9I0U4	Q9I0U4_PSEAE	1
Both	CZA vs PAR		PA2552	PA2552	Q9I0T2	Q9I0T2_PSEAE	1
Both	CZA vs PAR		PA2553	PA2553	Q9I0T1	Q9I0T1_PSEAE	1
Both	CZA vs PAR		PA2554	PA2554	Q9I0T0	Q9I0T0_PSEAE	1
Both	CZA vs PAR		PA2561	ctpH	G3XDA3	CTPH_PSEAE	1
Both	CZA vs PAR		PA2581	PA2581	Q9I0Q5	Q9I0Q5_PSEAE	1
Both	CZA vs PAR		PA2592	PA2592	Q9I0P5	PAGBP_PSEAE	1
Both	CZA vs PAR		PA2622	cspD	Q9I0L6	Q9I0L6_PSEAE	1
Both	CZA vs PAR		PA2654	tlpQ	Q9I0I4	TLPQ_PSEAE	1
Both	CZA vs PAR		PA2662	PA2662	Q9I0H6	Q9I0H6_PSEAE	1
Both	CZA vs PAR		PA2664	hmp	Q9I0H4	HMP_PSEAE	1
Both	CZA vs PAR		PA2684	tse5	Q9I0F4	TSE5_PSEAE	1
Both	CZA vs PAR		PA2725	PA2725	Q9I0B7	Q9I0B7_PSEAE	1
Both	CZA vs PAR		PA2760	PA2760	Q9I083	Q9I083_PSEAE	1
Both	CZA vs PAR		PA2815	PA2815	Q9I028	Q9I028_PSEAE	1
Both	CZA vs PAR		PA2950	fabV	Q9HZP8	FABV_PSEAE	1
Both	CZA vs PAR		PA2967	fabG	O54438	FABG_PSEAE	1
Both	CZA vs PAR		PA2976	rne	Q9HZM8	Q9HZM8_PSEAE	1
Both	CZA vs PAR		PA3018	PA3018	Q9HZI8	Q9HZI8_PSEAE	1
Both	CZA vs PAR		PA3021	PA3021	Q9HZI5	Q9HZI5_PSEAE	1
Both	CZA vs PAR		PA3022	PA3022	Q9HZI4	Q9HZI4_PSEAE	1
Both	CZA vs PAR		PA3023	PA3023	Q9HZI3	YEGS_PSEAE	1
Both	CZA vs PAR		PA3054	PA3054	Q9HZF4	Q9HZF4_PSEAE	3
Both	CZA vs PAR		PA3082	gbt	Q9HZC6	Q9HZC6_PSEAE	1
Both	CZA vs PAR		PA3186	oprB	Q51485	PORB_PSEAE	1
Both	CZA vs PAR		PA3187	PA3187	Q9HZ51	Q9HZ51_PSEAE	1
Both	CZA vs PAR		PA3189	PA3189	Q9HZ49	Q9HZ49_PSEAE	1
Both	CZA vs PAR		PA3190	PA3190	Q9HZ48	Q9HZ48_PSEAE	2
Both	CZA vs PAR		PA3205	PA3205	Q9HZ35	Q9HZ35_PSEAE	2
Both	CZA vs PAR		PA3240	PA3240	Q9HZ00	Y3240_PSEAE	1
Both	CZA vs PAR		PA3311	PA3311	Q9HYT3	Y3311_PSEAE	1
Both	CZA vs PAR		PA3313	PA3313	Q9HYT1	Q9HYT1_PSEAE	1
Both	CZA vs PAR		PA3326	clpP2	Q9HYR9	CLPP2_PSEAE	1
Both	CZA vs PAR		PA3328	PA3328	Q9HYR7	Q9HYR7_PSEAE	1
Both	CZA vs PAR		PA3329	PA3329	Q9HYR6	Q9HYR6_PSEAE	1
Both	CZA vs PAR		PA3330	PA3330	Q9HYR5	Q9HYR5_PSEAE	1
Both	CZA vs PAR		PA3331	PA3331	Q9HYR4	Q9HYR4_PSEAE	1
Both	CZA vs PAR		PA3332	PA3332	Q9HYR3	Y3332_PSEAE	1
Both	CZA vs PAR		PA3333	fabH	Q9HYR2	FABH_PSEAE	1
Both	CZA vs PAR		PA3366	amiE	P11436	AMIE_PSEAE	1
Both	CZA vs PAR		PA3383	PA3383	Q9HYL8	Q9HYL8_PSEAE	1
Both	CZA vs PAR		PA3392	nosZ	Q9HYL2	NOSZ_PSEAE	2
Both	CZA vs PAR		PA3412	PA3412	Q9HYJ3	Q9HYJ3_PSEAE	1
Both	CZA vs PAR		PA3430	PA3430	Q9HYH5	Y3430_PSEAE	1
Both	CZA vs PAR		PA3453	PA3453	Q9HYF3	Y3453_PSEAE	1
Both	CZA vs PAR		PA3461	PA3461	Q9HYE5	Q9HYE5_PSEAE	1
Both	CZA vs PAR		PA3465	PA3465	Q9HYE1	Q9HYE1_PSEAE	1
Both	CZA vs PAR		PA3484	tse3	Q9HYC5	TSE3_PSEAE	1
Both	CZA vs PAR		PA3552	arnB	Q9HY65	ARNB_PSEAE	1
Both	CZA vs PAR		PA3554	arnA	Q9HY63	ARNA_PSEAE	1
Both	CZA vs PAR		PA3570	mmsA	P28810	MMSA_PSEAE	2
Both	CZA vs PAR		PA3629	adhC	Q9HY01	Q9HY01_PSEAE	1
Both	CZA vs PAR		PA3676	PA3676	Q9HXW4	Q9HXW4_PSEAE	1
Both	CZA vs PAR		PA3691	PA3691	Q9HXU9	Q9HXU9_PSEAE	1
Both	CZA vs PAR		PA3692	lptF	Q9HXU8	Q9HXU8_PSEAE	1
Both	CZA vs PAR		PA3698	PA3698	Q9HXU2	Q9HXU2_PSEAE	1
Both	CZA vs PAR		PA3699	PA3699	Q9HXU1	Q9HXU1_PSEAE	1
Both	CZA vs PAR		PA3716	PA3716	Q9HXS5	Q9HXS5_PSEAE	1
Both	CZA vs PAR		PA3727	PA3727	Q9HXR5	Q9HXR5_PSEAE	1
Both	CZA vs PAR		PA3729	PA3729	Q9HXR3	Q9HXR3_PSEAE	2
Both	CZA vs PAR		PA3731	PA3731	Q9HXR1	Q9HXR1_PSEAE	1
Both	CZA vs PAR		PA3811	hscB	Q9HXJ1	HSCB_PSEAE	1
Both	CZA vs PAR		PA3813	iscU	Q9HXI9	Q9HXI9_PSEAE	1
Both	CZA vs PAR		PA3836	PA3836	Q9HXG8	Q9HXG8_PSEAE	2
Both	CZA vs PAR		PA3839	PA3839	Q9HXG5	Q9HXG5_PSEAE	1
Both	CZA vs PAR		PA3876	narK2	Q9HXD4	Q9HXD4_PSEAE	1
Both	CZA vs PAR		PA3877	narK1	G3XD60	G3XD60_PSEAE	1
Both	CZA vs PAR		PA3887	nhaP	G3XD29	NHAP_PSEAE	1
Both	CZA vs PAR		PA3889	PA3889	Q9HXC4	GLBBP_PSEAE	1
Both	CZA vs PAR		PA3891	PA3891	Q9HXC2	Q9HXC2_PSEAE	1
Both	CZA vs PAR		PA3908	PA3908	Q9HXA5	Q9HXA5_PSEAE	1
Both	CZA vs PAR		PA3912	ubiV	Q9HXA1	Q9HXA1_PSEAE	1
Both	CZA vs PAR		PA3922	PA3922	Q9HX91	Y3922_PSEAE	2
Both	CZA vs PAR		PA4010	PA4010	Q9HX17	3MGH_PSEAE	1
Both	CZA vs PAR		PA4011	PA4011	Q9HX16	Q9HX16_PSEAE	1
Both	CZA vs PAR		PA4049	PA4049	Q9HWX9	Q9HWX9_PSEAE	1
Both	CZA vs PAR		PA4110	ampC	P24735	AMPC_PSEAE	3
Both	CZA vs PAR		PA4123	hpcC	Q9HWQ8	Q9HWQ8_PSEAE	1
Both	CZA vs PAR		PA4130	PA4130	Q9HWQ1	Q9HWQ1_PSEAE	1
Both	CZA vs PAR		PA4131	PA4131	Q9HWQ0	Q9HWQ0_PSEAE	1
Both	CZA vs PAR		PA4133	PA4133	Q9HWP8	Q9HWP8_PSEAE	1
Both	CZA vs PAR		PA4140	PA4140	Q9HWP1	Q9HWP1_PSEAE	1
Both	CZA vs PAR		PA4143	PA4143	Q9HWN8	Q9HWN8_PSEAE	1
Both	CZA vs PAR		PA4190	pqsL	Q9HWJ1	Q9HWJ1_PSEAE	1
Both	CZA vs PAR		PA4207	mexI	Q9HWH4	Q9HWH4_PSEAE	1
Both	CZA vs PAR		PA4209	phzM	Q9HWH2	PHZM_PSEAE	1
Both	CZA vs PAR		PA4211	phzB1	O69753	PHZB1_PSEAE	1
Both	CZA vs PAR		PA4217	phzS	Q9HWG9	PHZS_PSEAE	1
Both	CZA vs PAR		PA4235	bfr	Q9HWF9	BFR_PSEAE	1
Both	CZA vs PAR		PA4249	rpsH	Q9HWE9	RS8_PSEAE	1
Both	CZA vs PAR		PA4275	nusG	Q9HWC4	NUSG_PSEAE	1
Both	CZA vs PAR		PA4291	PA4291	Q9HWA9	Q9HWA9_PSEAE	1
Both	CZA vs PAR		PA4317	PA4317	Q9HW84	Q9HW84_PSEAE	2
Both	CZA vs PAR		PA4321	PA4321	Q9HW80	Q9HW80_PSEAE	1
Both	CZA vs PAR		PA4322	PA4322	Q9HW79	Q9HW79_PSEAE	1
Both	CZA vs PAR		PA4374	PA4374	Q9HW28	Q9HW28_PSEAE	1
Both	CZA vs PAR		PA4381	PA4381	Q9HW21	Q9HW21_PSEAE	1
Both	CZA vs PAR		PA4441	PA4441	Q9HVX4	Q9HVX4_PSEAE	1
Both	CZA vs PAR		PA4444	mltB1	Q9HVX3	Q9HVX3_PSEAE	1
Both	CZA vs PAR		PA4448	hisD	Q9HVW9	HISX_PSEAE	1
Both	CZA vs PAR		PA4452	PA4452	Q9HVW5	Q9HVW5_PSEAE	1
Both	CZA vs PAR		PA4453	PA4453	Q9HVW4	Q9HVW4_PSEAE	1
Both	CZA vs PAR		PA4454	PA4454	Q9HVW3	Q9HVW3_PSEAE	1
Both	CZA vs PAR		PA4455	PA4455	Q9HVW2	Q9HVW2_PSEAE	1
Both	CZA vs PAR		PA4456	PA4456	Q9HVW1	Q9HVW1_PSEAE	1
Both	CZA vs PAR		PA4487	PA4487	Q9HVT4	Q9HVT4_PSEAE	1
Both	CZA vs PAR		PA4489	PA4489	Q9HVT2	A2MGH_PSEAE	2
Both	CZA vs PAR		PA4491	PA4491	Q9HVT0	Q9HVT0_PSEAE	1
Both	CZA vs PAR		PA4517	PA4517	Q9HVQ5	Q9HVQ5_PSEAE	1
Both	CZA vs PAR		PA4556	pilE	G3XD43	PILE_PSEAE	1
Both	CZA vs PAR		PA4571	PA4571	Q9HVL3	Q9HVL3_PSEAE	2
Both	CZA vs PAR		PA4621	PA4621	Q9HVH0	Q9HVH0_PSEAE	1
Both	CZA vs PAR		PA4624	PA4624	Q9HVG7	Q9HVG7_PSEAE	2
Both	CZA vs PAR		PA4632	PA4632	Q9HVF9	Q9HVF9_PSEAE	1
Both	CZA vs PAR		PA4739	PA4739	Q9HV60	Q9HV60_PSEAE	1
Both	CZA vs PAR		PA4874	PA4874	Q9HUT9	Q9HUT9_PSEAE	1
Both	CZA vs PAR		PA4876	osmE	Q9HUT7	Q9HUT7_PSEAE	1
Both	CZA vs PAR		PA4880	PA4880	Q9HUT3	Q9HUT3_PSEAE	1
Both	CZA vs PAR		PA4913	PA4913	Q9HUQ0	AABP_PSEAE	1
Both	CZA vs PAR		PA4934	rpsR	Q9HUN0	RS18_PSEAE	1
Both	CZA vs PAR		PA4974	PA4974	Q9HUJ1	Q9HUJ1_PSEAE	1
Both	CZA vs PAR		PA5020	PA5020	Q9HUE9	Q9HUE9_PSEAE	1
Both	CZA vs PAR		PA5023	selO	Q9HUE6	SELO_PSEAE	1
Both	CZA vs PAR		PA5025	metY	Q9HUE4	Q9HUE4_PSEAE	1
Both	CZA vs PAR		PA5042	pilO	G3XD51	PILO_PSEAE	1
Both	CZA vs PAR		PA5060	phaF	Q9HUC3	Q9HUC3_PSEAE	1
Both	CZA vs PAR		PA5098	hutH	Q9HU85	HUTH_PSEAE	1
Both	CZA vs PAR		PA5100	hutU	Q9HU83	HUTU_PSEAE	1
Both	CZA vs PAR		PA5112	estA	O33407	ESTA_PSEAE	1
Both	CZA vs PAR		PA5113	PA5113	Q9HU71	Q9HU71_PSEAE	1
Both	CZA vs PAR		PA5114	PA5114	Q9HU70	Q9HU70_PSEAE	1
Both	CZA vs PAR		PA5136	PA5136	Q9HU48	Q9HU48_PSEAE	2
Both	CZA vs PAR		PA5139	PA5139	Q9HU45	Q9HU45_PSEAE	1
Both	CZA vs PAR		PA5167	dctP	Q9HU18	DCTP_PSEAE	1
Both	CZA vs PAR		PA5168	dctQ	Q9HU17	DCTQ_PSEAE	1
Both	CZA vs PAR		PA5217	PA5217	Q9HTX3	P5217_PSEAE	1
Both	CZA vs PAR		PA5220	PA5220	Q9HTX0	Q9HTX0_PSEAE	2
Both	CZA vs PAR		PA5261	algR	P26275	ALGR_PSEAE	1
Both	CZA vs PAR		PA5295	PA5295	Q9HTQ9	Q9HTQ9_PSEAE	1
Both	CZA vs PAR		PA5297	poxB	Q9HTQ7	Q9HTQ7_PSEAE	1
Both	CZA vs PAR		PA5317	PA5317	Q9HTN7	Q9HTN7_PSEAE	1
Both	CZA vs PAR		PA5347	PA5347	Q9HTL1	Q9HTL1_PSEAE	1
Both	CZA vs PAR		PA5366	pstB	Q51546	PSTB_PSEAE	1
Both	CZA vs PAR		PA5367	pstA	Q9HTJ5	Q9HTJ5_PSEAE	1
Both	CZA vs PAR		PA5372	betA	Q9HTJ2	BETA_PSEAE	1
Both	CZA vs PAR		PA5373	betB	Q9HTJ1	BETB_PSEAE	1
Both	CZA vs PAR		PA5441	PA5441	Q9HTC5	Q9HTC5_PSEAE	2
Both	CZA vs PAR		PA5445	PA5445	Q9HTC2	Q9HTC2_PSEAE	1
Both	CZA vs PAR		PA5456	PA5456	Q9HTB4	Q9HTB4_PSEAE	1
Both	CZA vs PAR		PA5481	PA5481	Q9HT89	YID1_PSEAE	1
Both	CZA vs PAR		PA5490	cc4	P00106	CYC4_PSEAE	1
Both	CZA vs PAR		PA5493	polA	Q9HT80	DPO1_PSEAE	1
Both	CZA vs PAR		PA5509	PA5509	Q9HT64	Q9HT64_PSEAE	1
Both	CZA vs PAR		PA5521	PA5521	Q9HT52	Q9HT52_PSEAE	1
Both	CZA vs PAR		PA5530	PA5530	Q9HT43	Q9HT43_PSEAE	1
Both	MEM vs PAR		PA0015	PA0015	Q9I7B1	Y015_PSEAE	1
Both	MEM vs PAR		PA0045	PA0045	Q9I787	Q9I787_PSEAE	1
Both	MEM vs PAR		PA0055	PA0055	Q9I777	Q9I777_PSEAE	1
Both	MEM vs PAR		PA0070	PA0070	Q9I762	Q9I762_PSEAE	1
Both	MEM vs PAR		PA0071	PA0071	Q9I761	Q9I761_PSEAE	1
Both	MEM vs PAR		PA0074	ppkA	Q9I758	Q9I758_PSEAE	1
Both	MEM vs PAR		PA0077	tssM1	Q9I755	TSSM1_PSEAE	1
Both	MEM vs PAR		PA0079	tssK1	Q9I753	TSSK1_PSEAE	1
Both	MEM vs PAR		PA0080	PA0080	Q9I752	Q9I752_PSEAE	1
Both	MEM vs PAR		PA0081	fha1	Q9I751	Q9I751_PSEAE	1
Both	MEM vs PAR		PA0083	tssB1	Q9I749	TSSB1_PSEAE	1
Both	MEM vs PAR		PA0084	tssC1	Q9I748	TSSC1_PSEAE	2
Both	MEM vs PAR		PA0085	hcp1	Q9I747	HCP1_PSEAE	2
Both	MEM vs PAR		PA0088	tssF1	Q9I744	TSSF1_PSEAE	1
Both	MEM vs PAR		PA0091	vgrG1a	Q9I741	VGR1A_PSEAE	2
Both	MEM vs PAR		PA0094	eagT6	Q9I738	EAGT6_PSEAE	1
Both	MEM vs PAR		PA0095	vgrG1b	Q9I737	VGR1B_PSEAE	1
Both	MEM vs PAR		PA0122	PA0122	Q9I710	Q9I710_PSEAE	1
Both	MEM vs PAR		PA0126	PA0126	Q9I706	Q9I706_PSEAE	1
Both	MEM vs PAR		PA0132	bauA	Q9I700	BAUA_PSEAE	2
Both	MEM vs PAR		PA0143	nuh	Q9I6Y9	Q9I6Y9_PSEAE	1
Both	MEM vs PAR		PA0158	PA0158	Q9I6X4	Q9I6X4_PSEAE	1
Both	MEM vs PAR		PA0169	PA0169	Q9I6W3	Q9I6W3_PSEAE	1
Both	MEM vs PAR		PA0176	mcpB	Q9I6V6	MCPB_PSEAE	1
Both	MEM vs PAR		PA0180	mcpA	Q9I6V2	MCPA_PSEAE	1
Both	MEM vs PAR		PA0223	PA0223	Q9I6R5	Q9I6R5_PSEAE	1
Both	MEM vs PAR		PA0277	PA0277	Q9I6L3	Q9I6L3_PSEAE	1
Both	MEM vs PAR		PA0291	oprE	G3XDA5	G3XDA5_PSEAE	1
Both	MEM vs PAR		PA0293	aguB	Q9I6J8	Q9I6J8_PSEAE	1
Both	MEM vs PAR		PA0305	PA0305	Q9I6I6	Q9I6I6_PSEAE	1
Both	MEM vs PAR		PA0355	pfpI	Q9I6D8	Q9I6D8_PSEAE	1
Both	MEM vs PAR		PA0360	PA0360	Q9I6D4	Q9I6D4_PSEAE	1
Both	MEM vs PAR		PA0366	calB	Q9I6C8	CALB_PSEAE	1
Both	MEM vs PAR		PA0370	PA0370	Q9I6C4	Q9I6C4_PSEAE	1
Both	MEM vs PAR		PA0372	PA0372	Q9I6C2	Q9I6C2_PSEAE	1
Both	MEM vs PAR		PA0399	PA0399	Q9I6A1	Q9I6A1_PSEAE	1
Both	MEM vs PAR		PA0400	PA0400	Q9I6A0	Q9I6A0_PSEAE	1
Both	MEM vs PAR		PA0424	mexR	P52003	MEXR_PSEAE	1
Both	MEM vs PAR		PA0425	mexA	P52477	MEXA_PSEAE	4
Both	MEM vs PAR		PA0426	mexB	P52002	MEXB_PSEAE	4
Both	MEM vs PAR		PA0427	oprM	Q51487	OPRM_PSEAE	3
Both	MEM vs PAR		PA0428	rhlE	Q9I689	Q9I689_PSEAE	1
Both	MEM vs PAR		PA0446	PA0446	Q9I672	Q9I672_PSEAE	1
Both	MEM vs PAR		PA0462	PA0462	Q9I656	Q9I656_PSEAE	1
Both	MEM vs PAR		PA0494	PA0494	Q9I624	Q9I624_PSEAE	1
Both	MEM vs PAR		PA0496	PA0496	Q9I622	Q9I622_PSEAE	1
Both	MEM vs PAR		PA0510	PA0510	G3XD80	G3XD80_PSEAE	1
Both	MEM vs PAR		PA0511	nirJ	G3XD10	G3XD10_PSEAE	1
Both	MEM vs PAR		PA0512	nirH	P95415	NIRH_PSEAE	1
Both	MEM vs PAR		PA0514	nirL	P95413	NIRL_PSEAE	1
Both	MEM vs PAR		PA0527	dnr	G3XCW6	G3XCW6_PSEAE	1
Both	MEM vs PAR		PA0559	PA0559	Q9I5X7	Q9I5X7_PSEAE	1
Both	MEM vs PAR		PA0563	PA0563	Q9I5X3	Q9I5X3_PSEAE	1
Both	MEM vs PAR		PA0586	PA0586	Q9I5V1	Q9I5V1_PSEAE	1
Both	MEM vs PAR		PA0602	PA0602	Q9I5T6	Q9I5T6_PSEAE	1
Both	MEM vs PAR		PA0603	potA	Q9I5T5	Q9I5T5_PSEAE	1
Both	MEM vs PAR		PA0604	PA0604	Q9I5T4	Q9I5T4_PSEAE	1
Both	MEM vs PAR		PA0622	PA0622	G3XD39	G3XD39_PSEAE	1
Both	MEM vs PAR		PA0651	trpC	P20577	TRPC_PSEAE	1
Both	MEM vs PAR		PA0659	PA0659	Q9I5R2	Q9I5R2_PSEAE	1
Both	MEM vs PAR		PA0666	anmK	Q9I5Q5	ANMK_PSEAE	1
Both	MEM vs PAR		PA0764	mucB	P38108	MUCB_PSEAE	1
Both	MEM vs PAR		PA0782	putA	Q9I5F6	Q9I5F6_PSEAE	1
Both	MEM vs PAR		PA0783	putP	Q9I5F5	Q9I5F5_PSEAE	2
Both	MEM vs PAR		PA0801	PA0801	Q9I5D7	Q9I5D7_PSEAE	1
Both	MEM vs PAR		PA0807	ampDh3	Q9I5D1	Q9I5D1_PSEAE	1
Both	MEM vs PAR		PA0833	PA0833	Q9I5A7	Q9I5A7_PSEAE	1
Both	MEM vs PAR		PA0846	cysZ	Q9I595	CYSZ_PSEAE	1
Both	MEM vs PAR		PA0849	trxB2	Q9I592	Q9I592_PSEAE	1
Both	MEM vs PAR		PA0852	cbpD	Q9I589	CBPD_PSEAE	1
Both	MEM vs PAR		PA0887	acsA1	Q9I558	ACSA1_PSEAE	2
Both	MEM vs PAR		PA0890	aotM	G3XCZ5	G3XCZ5_PSEAE	1
Both	MEM vs PAR		PA0916	rimO	Q9I541	RIMO_PSEAE	1
Both	MEM vs PAR		PA0920	PA0920	Q9I537	Q9I537_PSEAE	1
Both	MEM vs PAR		PA0938	PA0938	Q9I520	Q9I520_PSEAE	1
Both	MEM vs PAR		PA0961	PA0961	Q9I4Z8	Q9I4Z8_PSEAE	1
Both	MEM vs PAR		PA0976	queC	Q9I4Z2	QUEC_PSEAE	1
Both	MEM vs PAR		PA0998	pqsC	Q9I4X1	PQSC_PSEAE	1
Both	MEM vs PAR		PA0999	pqsD	P20582	PQSD_PSEAE	2
Both	MEM vs PAR		PA1000	pqsE	P20581	PQSE_PSEAE	1
Both	MEM vs PAR		PA1001	phnA	P09785	PHNA_PSEAE	1
Both	MEM vs PAR		PA1003	mvfR	Q9I4X0	MVFR_PSEAE	1
Both	MEM vs PAR		PA1041	PA1041	Q9I4T3	Q9I4T3_PSEAE	1
Both	MEM vs PAR		PA1053	PA1053	Q9I4S1	Q9I4S1_PSEAE	1
Both	MEM vs PAR		PA1068	PA1068	Q9I4Q6	Q9I4Q6_PSEAE	1
Both	MEM vs PAR		PA1069	PA1069	Q9I4Q5	Q9I4Q5_PSEAE	2
Both	MEM vs PAR		PA1071	braF	P21629	BRAF_PSEAE	1
Both	MEM vs PAR		PA1074	braC	P21175	BRAC_PSEAE	1
Both	MEM vs PAR		PA1080	flgE	Q9I4P9	Q9I4P9_PSEAE	1
Both	MEM vs PAR		PA1101	fliF	Q51463	FLIF_PSEAE	1
Both	MEM vs PAR		PA1123	PA1123	Q9I4L2	Q9I4L2_PSEAE	1
Both	MEM vs PAR		PA1126	PA1126	Q9I4K9	Q9I4K9_PSEAE	1
Both	MEM vs PAR		PA1130	rhlC	Q9I4K5	Q9I4K5_PSEAE	1
Both	MEM vs PAR		PA1132	PA1132	Q9I4K3	Q9I4K3_PSEAE	1
Both	MEM vs PAR		PA1135	hchA	Q9I4K0	HCHA_PSEAE	1
Both	MEM vs PAR		PA1150	pys2	Q06584	PYS2_PSEAE	1
Both	MEM vs PAR		PA1155	nrdB	Q9I4I2	Q9I4I2_PSEAE	1
Both	MEM vs PAR		PA1170	PA1170	Q9I4G7	Q9I4G7_PSEAE	1
Both	MEM vs PAR		PA1178	oprH	G3XD11	G3XD11_PSEAE	2
Both	MEM vs PAR		PA1179	phoP	Q9I4F9	PHOP_PSEAE	2
Both	MEM vs PAR		PA1180	phoQ	Q9I4F8	PHOQ_PSEAE	2
Both	MEM vs PAR		PA1195	PA1195	Q9I4E3	DDAH_PSEAE	1
Both	MEM vs PAR		PA1200	PA1200	Q9I4D8	Q9I4D8_PSEAE	1
Both	MEM vs PAR		PA1243	PA1243	Q9I495	Q9I495_PSEAE	1
Both	MEM vs PAR		PA1271	PA1271	Q9I473	Q9I473_PSEAE	2
Both	MEM vs PAR		PA1287	PA1287	Q9I457	Q9I457_PSEAE	1
Both	MEM vs PAR		PA1288	PA1288	Q9I456	Q9I456_PSEAE	1
Both	MEM vs PAR		PA1323	PA1323	Q9I421	Q9I421_PSEAE	1
Both	MEM vs PAR		PA1324	PA1324	Q9I420	Q9I420_PSEAE	1
Both	MEM vs PAR		PA1343	PA1343	Q9I401	Q9I401_PSEAE	2
Both	MEM vs PAR		PA1357	PA1357	Q9I3Y7	Q9I3Y7_PSEAE	1
Both	MEM vs PAR		PA1374	PA1374	Q9I3X0	Q9I3X0_PSEAE	1
Both	MEM vs PAR		PA1421	gbuA	Q9I3S3	GBUA_PSEAE	1
Both	MEM vs PAR		PA1428	PA1428	Q9I3R6	Q9I3R6_PSEAE	1
Both	MEM vs PAR		PA1432	lasI	P33883	LASI_PSEAE	1
Both	MEM vs PAR		PA1524	xdhA	Q9I3I9	Q9I3I9_PSEAE	1
Both	MEM vs PAR		PA1546	hemN	P77915	HEMN_PSEAE	1
Both	MEM vs PAR		PA1562	acnA	Q9I3F5	ACNA_PSEAE	2
Both	MEM vs PAR		PA1576	PA1576	Q9I3E1	Q9I3E1_PSEAE	1
Both	MEM vs PAR		PA1597	PA1597	Q9I3C4	Q9I3C4_PSEAE	1
Both	MEM vs PAR		PA1601	PA1601	Q9I3C0	Q9I3C0_PSEAE	1
Both	MEM vs PAR		PA1633	kdpA	P57683	KDPA_PSEAE	1
Both	MEM vs PAR		PA1634	kdpB	P57698	KDPB_PSEAE	1
Both	MEM vs PAR		PA1656	PA1656	Q9I369	Q9I369_PSEAE	1
Both	MEM vs PAR		PA1658	PA1658	Q9I367	Q9I367_PSEAE	2
Both	MEM vs PAR		PA1662	PA1662	Q9I363	Q9I363_PSEAE	1
Both	MEM vs PAR		PA1665	PA1665	Q9I360	Q9I360_PSEAE	1
Both	MEM vs PAR		PA1667	PA1667	Q9I358	Q9I358_PSEAE	1
Both	MEM vs PAR		PA1668	PA1668	Q9I357	Q9I357_PSEAE	1
Both	MEM vs PAR		PA1673	PA1673	Q9I352	HEMTB_PSEAE	1
Both	MEM vs PAR		PA1677	PA1677	Q9I348	Q9I348_PSEAE	2
Both	MEM vs PAR		PA1689	PA1689	Q9I338	Q9I338_PSEAE	1
Both	MEM vs PAR		PA1708	popB	Q9I324	Q9I324_PSEAE	2
Both	MEM vs PAR		PA1709	popD	Q9I323	Q9I323_PSEAE	1
Both	MEM vs PAR		PA1717	pscD	Q9I318	Q9I318_PSEAE	1
Both	MEM vs PAR		PA1791	PA1791	Q9I2V1	Q9I2V1_PSEAE	2
Both	MEM vs PAR		PA1806	fabI	Q9ZFE4	FABI_PSEAE	1
Both	MEM vs PAR		PA1807	PA1807	Q9I2T7	Q9I2T7_PSEAE	1
Both	MEM vs PAR		PA1808	PA1808	Q9I2T6	Q9I2T6_PSEAE	2
Both	MEM vs PAR		PA1809	PA1809	Q9I2T5	Q9I2T5_PSEAE	1
Both	MEM vs PAR		PA1810	PA1810	Q9I2T4	Q9I2T4_PSEAE	1
Both	MEM vs PAR		PA1829	PA1829	Q9I2R6	Q9I2R6_PSEAE	1
Both	MEM vs PAR		PA1845	tsi1	Q9I2Q0	TSI1_PSEAE	1
Both	MEM vs PAR		PA1871	lasA	P14789	LASA_PSEAE	1
Both	MEM vs PAR		PA1899	phzA2	Q9I2J9	PHZA2_PSEAE	1
Both	MEM vs PAR		PA1900	phzB2	Q9S508	PHZB2_PSEAE	1
Both	MEM vs PAR		PA1902	phzD2	P0DPC1	PHZD2_PSEAE	1
Both	MEM vs PAR		PA1905	phzG2	Q820A5	Q820A5_PSEAE	1
Both	MEM vs PAR		PA1913	PA1913	Q9I2J1	Q9I2J1_PSEAE	1
Both	MEM vs PAR		PA1914	PA1914	Q9I2J0	Q9I2J0_PSEAE	1
Both	MEM vs PAR		PA1959	uppP	Q9I2E5	UPPP_PSEAE	1
Both	MEM vs PAR		PA1986	pqqB	Q9I2C3	PQQB_PSEAE	1
Both	MEM vs PAR		PA1987	pqqC	Q9I2C2	PQQC_PSEAE	1
Both	MEM vs PAR		PA2002	PA2002	Q9I2A7	Q9I2A7_PSEAE	1
Both	MEM vs PAR		PA2007	maiA	P57109	MAAI_PSEAE	1
Both	MEM vs PAR		PA2008	fahA	Q9I2A2	Q9I2A2_PSEAE	1
Both	MEM vs PAR		PA2009	hmgA	Q9X4G0	HGD_PSEAE	1
Both	MEM vs PAR		PA2032	PA2032	Q9I283	Q9I283_PSEAE	1
Both	MEM vs PAR		PA2033	PA2033	Q9I282	Q9I282_PSEAE	1
Both	MEM vs PAR		PA2044	PA2044	Q9I271	Q9I271_PSEAE	1
Both	MEM vs PAR		PA2069	PA2069	Q9I246	Q9I246_PSEAE	1
Both	MEM vs PAR		PA2071	fusB	Q9I244	EFG2_PSEAE	1
Both	MEM vs PAR		PA2119	PA2119	Q9I1Z6	Q9I1Z6_PSEAE	1
Both	MEM vs PAR		PA2160	PA2160	Q9I1V5	Q9I1V5_PSEAE	1
Both	MEM vs PAR		PA2194	hcnB	Q9I1S2	HCNB_PSEAE	1
Both	MEM vs PAR		PA2195	hcnC	G3XD12	HCNC_PSEAE	1
Both	MEM vs PAR		PA2197	PA2197	Q9I1S0	Q9I1S0_PSEAE	1
Both	MEM vs PAR		PA2247	bkdA1	Q9I1M2	ODBA_PSEAE	1
Both	MEM vs PAR		PA2248	bkdA2	Q9I1M1	ODBB_PSEAE	1
Both	MEM vs PAR		PA2254	pvcA	Q9I1L5	PVCA_PSEAE	1
Both	MEM vs PAR		PA2290	gcd	Q9I1I5	Q9I1I5_PSEAE	1
Both	MEM vs PAR		PA2291	PA2291	Q9I1I4	Q9I1I4_PSEAE	1
Both	MEM vs PAR		PA2300	chiC	Q9I1H5	Q9I1H5_PSEAE	1
Both	MEM vs PAR		PA2302	ambE	Q9I1H3	AMBE_PSEAE	1
Both	MEM vs PAR		PA2305	ambB	Q9I1H0	AMBB_PSEAE	1
Both	MEM vs PAR		PA2323	PA2323	Q9I1F5	Q9I1F5_PSEAE	1
Both	MEM vs PAR		PA2366	PA2366	Q9I1B3	Q9I1B3_PSEAE	1
Both	MEM vs PAR		PA2367	PA2367	Q9I1B2	Q9I1B2_PSEAE	1
Both	MEM vs PAR		PA2404	PA2404	Q9I177	Q9I177_PSEAE	1
Both	MEM vs PAR		PA2442	gcvT2	Q9I140	Q9I140_PSEAE	1
Both	MEM vs PAR		PA2458	PA2458	Q9I124	Q9I124_PSEAE	1
Both	MEM vs PAR		PA2464	PA2464	Q9I118	Q9I118_PSEAE	1
Both	MEM vs PAR		PA2476	dsbG	Q9I106	DSBG_PSEAE	1
Both	MEM vs PAR		PA2481	PA2481	Q9I101	Q9I101_PSEAE	1
Both	MEM vs PAR		PA2536	PA2536	Q9I0U8	Q9I0U8_PSEAE	2
Both	MEM vs PAR		PA2537	PA2537	Q9I0U7	Q9I0U7_PSEAE	2
Both	MEM vs PAR		PA2540	PA2540	Q9I0U4	Q9I0U4_PSEAE	1
Both	MEM vs PAR		PA2552	PA2552	Q9I0T2	Q9I0T2_PSEAE	1
Both	MEM vs PAR		PA2554	PA2554	Q9I0T0	Q9I0T0_PSEAE	1
Both	MEM vs PAR		PA2561	ctpH	G3XDA3	CTPH_PSEAE	1
Both	MEM vs PAR		PA2567	PA2567	Q9I0R8	CDPD3_PSEAE	1
Both	MEM vs PAR		PA2573	PA2573	Q9I0R3	Q9I0R3_PSEAE	1
Both	MEM vs PAR		PA2581	PA2581	Q9I0Q5	Q9I0Q5_PSEAE	1
Both	MEM vs PAR		PA2587	pqsH	Q9I0Q0	PQSH_PSEAE	1
Both	MEM vs PAR		PA2588	PA2588	Q9I0P9	Q9I0P9_PSEAE	1
Both	MEM vs PAR		PA2622	cspD	Q9I0L6	Q9I0L6_PSEAE	1
Both	MEM vs PAR		PA2654	tlpQ	Q9I0I4	TLPQ_PSEAE	1
Both	MEM vs PAR		PA2679	PA2679	Q9I0F9	Q9I0F9_PSEAE	1
Both	MEM vs PAR		PA2684	tse5	Q9I0F4	TSE5_PSEAE	1
Both	MEM vs PAR		PA2725	PA2725	Q9I0B7	Q9I0B7_PSEAE	1
Both	MEM vs PAR		PA2729	PA2729	Q9I0B3	Q9I0B3_PSEAE	1
Both	MEM vs PAR		PA2747	PA2747	Q9I096	Q9I096_PSEAE	1
Both	MEM vs PAR		PA2756	PA2756	Q9I087	Q9I087_PSEAE	1
Both	MEM vs PAR		PA2760	PA2760	Q9I083	Q9I083_PSEAE	1
Both	MEM vs PAR		PA2840	deaD	Q9I003	Q9I003_PSEAE	2
Both	MEM vs PAR		PA2862	lip	P26876	LIP_PSEAE	1
Both	MEM vs PAR		PA2911	PA2911	Q9HZT6	Q9HZT6_PSEAE	2
Both	MEM vs PAR		PA2912	PA2912	Q9HZT5	Q9HZT5_PSEAE	1
Both	MEM vs PAR		PA2927	PA2927	Q9HZS0	Q9HZS0_PSEAE	1
Both	MEM vs PAR		PA3018	PA3018	Q9HZI8	Q9HZI8_PSEAE	2
Both	MEM vs PAR		PA3021	PA3021	Q9HZI5	Q9HZI5_PSEAE	1
Both	MEM vs PAR		PA3038	PA3038	Q9HZH0	Q9HZH0_PSEAE	1
Both	MEM vs PAR		PA3041	PA3041	Q9HZG7	Q9HZG7_PSEAE	1
Both	MEM vs PAR		PA3048	rlmL	Q9HZG0	RLMKL_PSEAE	1
Both	MEM vs PAR		PA3049	rmf	Q9HZF9	Q9HZF9_PSEAE	1
Both	MEM vs PAR		PA3054	PA3054	Q9HZF4	Q9HZF4_PSEAE	1
Both	MEM vs PAR		PA3059	pelF	Q9HZE9	Q9HZE9_PSEAE	1
Both	MEM vs PAR		PA3061	pelD	Q9HZE7	Q9HZE7_PSEAE	2
Both	MEM vs PAR		PA3082	gbt	Q9HZC6	Q9HZC6_PSEAE	1
Both	MEM vs PAR		PA3103	xcpR	Q00512	GSPE_PSEAE	1
Both	MEM vs PAR		PA3104	xcpP	Q51575	GSPN_PSEAE	1
Both	MEM vs PAR		PA3110	PA3110	Q9HZA9	Q9HZA9_PSEAE	1
Both	MEM vs PAR		PA3186	oprB	Q51485	PORB_PSEAE	1
Both	MEM vs PAR		PA3187	PA3187	Q9HZ51	Q9HZ51_PSEAE	1
Both	MEM vs PAR		PA3190	PA3190	Q9HZ48	Q9HZ48_PSEAE	1
Both	MEM vs PAR		PA3195	gap	P27726	G3P_PSEAE	1
Both	MEM vs PAR		PA3205	PA3205	Q9HZ35	Q9HZ35_PSEAE	1
Both	MEM vs PAR		PA3250	PA3250	Q9HYZ0	Q9HYZ0_PSEAE	1
Both	MEM vs PAR		PA3267	PA3267	Q9HYX4	Q9HYX4_PSEAE	2
Both	MEM vs PAR		PA3271	PA3271	Q9HYX0	Q9HYX0_PSEAE	2
Both	MEM vs PAR		PA3300	fadD2	Q9HYU3	Q9HYU3_PSEAE	1
Both	MEM vs PAR		PA3310	PA3310	Q9HYT4	Q9HYT4_PSEAE	1
Both	MEM vs PAR		PA3326	clpP2	Q9HYR9	CLPP2_PSEAE	1
Both	MEM vs PAR		PA3327	PA3327	Q9HYR8	Q9HYR8_PSEAE	1
Both	MEM vs PAR		PA3328	PA3328	Q9HYR7	Q9HYR7_PSEAE	1
Both	MEM vs PAR		PA3329	PA3329	Q9HYR6	Q9HYR6_PSEAE	1
Both	MEM vs PAR		PA3330	PA3330	Q9HYR5	Q9HYR5_PSEAE	1
Both	MEM vs PAR		PA3331	PA3331	Q9HYR4	Q9HYR4_PSEAE	2
Both	MEM vs PAR		PA3332	PA3332	Q9HYR3	Y3332_PSEAE	1
Both	MEM vs PAR		PA3333	fabH	Q9HYR2	FABH_PSEAE	1
Both	MEM vs PAR		PA3337	hldD	Q9HYQ8	HLDD_PSEAE	1
Both	MEM vs PAR		PA3340	PA3340	Q9HYQ5	Q9HYQ5_PSEAE	1
Both	MEM vs PAR		PA3349	PA3349	Q9HYP7	Q9HYP7_PSEAE	1
Both	MEM vs PAR		PA3366	amiE	P11436	AMIE_PSEAE	2
Both	MEM vs PAR		PA3403	PA3403	Q9HYK1	Q9HYK1_PSEAE	1
Both	MEM vs PAR		PA3418	ldh	Q9HYI7	Q9HYI7_PSEAE	1
Both	MEM vs PAR		PA3453	PA3453	Q9HYF3	Y3453_PSEAE	1
Both	MEM vs PAR		PA3460	PA3460	Q9HYE6	Q9HYE6_PSEAE	1
Both	MEM vs PAR		PA3461	PA3461	Q9HYE5	Q9HYE5_PSEAE	2
Both	MEM vs PAR		PA3465	PA3465	Q9HYE1	Q9HYE1_PSEAE	1
Both	MEM vs PAR		PA3468	PA3468	Q9HYD8	Q9HYD8_PSEAE	1
Both	MEM vs PAR		PA3476	rhlI	P54291	RHLI_PSEAE	1
Both	MEM vs PAR		PA3477	rhlR	P54292	RHLR_PSEAE	1
Both	MEM vs PAR		PA3478	rhlB	Q9HYD1	Q9HYD1_PSEAE	1
Both	MEM vs PAR		PA3479	rhlA	Q51559	RHLA_PSEAE	2
Both	MEM vs PAR		PA3484	tse3	Q9HYC5	TSE3_PSEAE	1
Both	MEM vs PAR		PA3520	PA3520	Q9HY89	Q9HY89_PSEAE	1
Both	MEM vs PAR		PA3552	arnB	Q9HY65	ARNB_PSEAE	1
Both	MEM vs PAR		PA3553	arnC	Q9HY64	ARNC_PSEAE	1
Both	MEM vs PAR		PA3554	arnA	Q9HY63	ARNA_PSEAE	2
Both	MEM vs PAR		PA3556	arnT	Q9HY61	ARNT_PSEAE	2
Both	MEM vs PAR		PA3559	PA3559	Q9HY58	Q9HY58_PSEAE	2
Both	MEM vs PAR		PA3582	glpK2	Q51390	GLPK2_PSEAE	1
Both	MEM vs PAR		PA3607	potA2	Q9HY19	POTA2_PSEAE	1
Both	MEM vs PAR		PA3610	potD	Q9HY16	PCABP_PSEAE	1
Both	MEM vs PAR		PA3678	PA3678	Q9HXW2	Q9HXW2_PSEAE	1
Both	MEM vs PAR		PA3691	PA3691	Q9HXU9	Q9HXU9_PSEAE	1
Both	MEM vs PAR		PA3692	lptF	Q9HXU8	Q9HXU8_PSEAE	2
Both	MEM vs PAR		PA3693	PA3693	Q9HXU7	Y3693_PSEAE	1
Both	MEM vs PAR		PA3698	PA3698	Q9HXU2	Q9HXU2_PSEAE	1
Both	MEM vs PAR		PA3713	spdH	Q9HXS8	Q9HXS8_PSEAE	2
Both	MEM vs PAR		PA3716	PA3716	Q9HXS5	Q9HXS5_PSEAE	1
Both	MEM vs PAR		PA3723	PA3723	Q9HXR8	Q9HXR8_PSEAE	2
Both	MEM vs PAR		PA3727	PA3727	Q9HXR5	Q9HXR5_PSEAE	1
Both	MEM vs PAR		PA3728	PA3728	Q9HXR4	Q9HXR4_PSEAE	1
Both	MEM vs PAR		PA3729	PA3729	Q9HXR3	Q9HXR3_PSEAE	2
Both	MEM vs PAR		PA3731	PA3731	Q9HXR1	Q9HXR1_PSEAE	1
Both	MEM vs PAR		PA3739	PA3739	Q9HXQ5	Q9HXQ5_PSEAE	1
Both	MEM vs PAR		PA3766	PA3766	Q9HXM9	Q9HXM9_PSEAE	1
Both	MEM vs PAR		PA3876	narK2	Q9HXD4	Q9HXD4_PSEAE	1
Both	MEM vs PAR		PA3889	PA3889	Q9HXC4	GLBBP_PSEAE	2
Both	MEM vs PAR		PA3891	PA3891	Q9HXC2	Q9HXC2_PSEAE	2
Both	MEM vs PAR		PA3908	PA3908	Q9HXA5	Q9HXA5_PSEAE	2
Both	MEM vs PAR		PA3909	eddB	Q9HXA4	Q9HXA4_PSEAE	1
Both	MEM vs PAR		PA3918	moaC	Q9HX95	MOAC_PSEAE	1
Both	MEM vs PAR		PA3922	PA3922	Q9HX91	Y3922_PSEAE	1
Both	MEM vs PAR		PA3923	PA3923	Q9HX90	Q9HX90_PSEAE	1
Both	MEM vs PAR		PA3933	PA3933	Q9HX83	Q9HX83_PSEAE	1
Both	MEM vs PAR		PA3995	PA3995	Q9HX26	Q9HX26_PSEAE	1
Both	MEM vs PAR		PA4010	PA4010	Q9HX17	3MGH_PSEAE	2
Both	MEM vs PAR		PA4011	PA4011	Q9HX16	Q9HX16_PSEAE	2
Both	MEM vs PAR		PA4019	ubiX	Q9HX08	UBIX_PSEAE	1
Both	MEM vs PAR		PA4024	eutB	Q9HX03	Q9HX03_PSEAE	1
Both	MEM vs PAR		PA4061	PA4061	Q9HWW7	Q9HWW7_PSEAE	1
Both	MEM vs PAR		PA4064	PA4064	Q9HWW4	Q9HWW4_PSEAE	1
Both	MEM vs PAR		PA4078	PA4078	Q9HWV0	Q9HWV0_PSEAE	1
Both	MEM vs PAR		PA4110	ampC	P24735	AMPC_PSEAE	1
Both	MEM vs PAR		PA4140	PA4140	Q9HWP1	Q9HWP1_PSEAE	1
Both	MEM vs PAR		PA4168	fpvB	Q9HWL3	Q9HWL3_PSEAE	1
Both	MEM vs PAR		PA4179	PA4179	Q9HWK2	Q9HWK2_PSEAE	1
Both	MEM vs PAR		PA4190	pqsL	Q9HWJ1	Q9HWJ1_PSEAE	1
Both	MEM vs PAR		PA4204	ppgL	Q9HWH7	Q9HWH7_PSEAE	1
Both	MEM vs PAR		PA4205	mexG	Q9HWH6	Q9HWH6_PSEAE	2
Both	MEM vs PAR		PA4206	mexH	Q9HWH5	Q9HWH5_PSEAE	1
Both	MEM vs PAR		PA4207	mexI	Q9HWH4	Q9HWH4_PSEAE	2
Both	MEM vs PAR		PA4209	phzM	Q9HWH2	PHZM_PSEAE	1
Both	MEM vs PAR		PA4211	phzB1	O69753	PHZB1_PSEAE	1
Both	MEM vs PAR		PA4212	phzC1	Q7DC82	Q7DC82_PSEAE	1
Both	MEM vs PAR		PA4217	phzS	Q9HWG9	PHZS_PSEAE	1
Both	MEM vs PAR		PA4290	PA4290	Q9HWB0	Q9HWB0_PSEAE	2
Both	MEM vs PAR		PA4307	pctC	Q9HW93	PCTC_PSEAE	2
Both	MEM vs PAR		PA4317	PA4317	Q9HW84	Q9HW84_PSEAE	1
Both	MEM vs PAR		PA4328	PA4328	Q9HW73	Q9HW73_PSEAE	1
Both	MEM vs PAR		PA4345	PA4345	Q9HW56	Q9HW56_PSEAE	1
Both	MEM vs PAR		PA4352	PA4352	Q9HW49	Q9HW49_PSEAE	1
Both	MEM vs PAR		PA4358	PA4358	Q9HW43	Q9HW43_PSEAE	1
Both	MEM vs PAR		PA4359	PA4359	Q9HW42	Q9HW42_PSEAE	1
Both	MEM vs PAR		PA4378	inaA	Q9HW24	Q9HW24_PSEAE	1
Both	MEM vs PAR		PA4381	PA4381	Q9HW21	Q9HW21_PSEAE	1
Both	MEM vs PAR		PA4386	groES	P30720	CH10_PSEAE	2
Both	MEM vs PAR		PA4401	PA4401	Q9HW05	Q9HW05_PSEAE	1
Both	MEM vs PAR		PA4407	ftsZ	P47204	FTSZ_PSEAE	1
Both	MEM vs PAR		PA4453	PA4453	Q9HVW4	Q9HVW4_PSEAE	1
Both	MEM vs PAR		PA4454	PA4454	Q9HVW3	Q9HVW3_PSEAE	2
Both	MEM vs PAR		PA4455	PA4455	Q9HVW2	Q9HVW2_PSEAE	2
Both	MEM vs PAR		PA4456	PA4456	Q9HVW1	Q9HVW1_PSEAE	2
Both	MEM vs PAR		PA4459	lptC	Q9HVV8	Q9HVV8_PSEAE	1
Both	MEM vs PAR		PA4469	PA4469	Q9HVV0	Q9HVV0_PSEAE	1
Both	MEM vs PAR		PA4470	fumC2	Q51404	FUMC2_PSEAE	1
Both	MEM vs PAR		PA4489	PA4489	Q9HVT2	A2MGH_PSEAE	2
Both	MEM vs PAR		PA4491	PA4491	Q9HVT0	Q9HVT0_PSEAE	2
Both	MEM vs PAR		PA4496	PA4496	Q9HVS5	Q9HVS5_PSEAE	1
Both	MEM vs PAR		PA4497	PA4497	Q9HVS4	TRPBP_PSEAE	1
Both	MEM vs PAR		PA4514	piuA	G3XCY8	PIUA_PSEAE	1
Both	MEM vs PAR		PA4515	piuC	Q9HVQ7	PIUC_PSEAE	1
Both	MEM vs PAR		PA4523	PA4523	Q9HVQ1	Q9HVQ1_PSEAE	1
Both	MEM vs PAR		PA4571	PA4571	Q9HVL3	Q9HVL3_PSEAE	2
Both	MEM vs PAR		PA4590	pra	G3XDA9	G3XDA9_PSEAE	1
Both	MEM vs PAR		PA4601	morA	Q9HVI8	Q9HVI8_PSEAE	1
Both	MEM vs PAR		PA4624	PA4624	Q9HVG7	Q9HVG7_PSEAE	1
Both	MEM vs PAR		PA4625	PA4625	Q9HVG6	Q9HVG6_PSEAE	1
Both	MEM vs PAR		PA4645	PA4645	Q9HVE7	Q9HVE7_PSEAE	1
Both	MEM vs PAR		PA4715	PA4715	Q9HV83	Q9HV83_PSEAE	2
Both	MEM vs PAR		PA4738	PA4738	Q9HV61	Y4738_PSEAE	1
Both	MEM vs PAR		PA4739	PA4739	Q9HV60	Q9HV60_PSEAE	2
Both	MEM vs PAR		PA4759	dapB	P38103	DAPB_PSEAE	1
Both	MEM vs PAR		PA4762	grpE	Q9HV42	GRPE_PSEAE	1
Both	MEM vs PAR		PA4771	lldD	Q9HV37	LLDD_PSEAE	1
Both	MEM vs PAR		PA4772	PA4772	Q9HV36	Q9HV36_PSEAE	1
Both	MEM vs PAR		PA4778	PA4778	Q9HV30	Y4778_PSEAE	1
Both	MEM vs PAR		PA4856	retS	Q9HUV7	Q9HUV7_PSEAE	1
Both	MEM vs PAR		PA4869	PA4869	Q9HUU4	Q9HUU4_PSEAE	1
Both	MEM vs PAR		PA4873	PA4873	Q9HUU0	Q9HUU0_PSEAE	1
Both	MEM vs PAR		PA4876	osmE	Q9HUT7	Q9HUT7_PSEAE	1
Both	MEM vs PAR		PA4879	PA4879	Q9HUT4	Q9HUT4_PSEAE	1
Both	MEM vs PAR		PA4880	PA4880	Q9HUT3	Q9HUT3_PSEAE	1
Both	MEM vs PAR		PA4918	PA4918	Q9HUP5	Q9HUP5_PSEAE	1
Both	MEM vs PAR		PA4919	pncB1	Q9HUP4	PNCB1_PSEAE	1
Both	MEM vs PAR		PA4938	purA	Q9HUM6	PURA_PSEAE	1
Both	MEM vs PAR		PA4939	hisZ	Q9HUM5	HISZ_PSEAE	1
Both	MEM vs PAR		PA4952	rsgA	Q9HUL3	RSGA_PSEAE	1
Both	MEM vs PAR		PA5017	PA5017	Q9HUF2	Q9HUF2_PSEAE	1
Both	MEM vs PAR		PA5020	PA5020	Q9HUE9	Q9HUE9_PSEAE	1
Both	MEM vs PAR		PA5023	selO	Q9HUE6	SELO_PSEAE	1
Both	MEM vs PAR		PA5040	pilQ	P34750	PILQ_PSEAE	1
Both	MEM vs PAR		PA5042	pilO	G3XD51	PILO_PSEAE	1
Both	MEM vs PAR		PA5058	phaC2	G3XCZ9	G3XCZ9_PSEAE	1
Both	MEM vs PAR		PA5060	phaF	Q9HUC3	Q9HUC3_PSEAE	1
Both	MEM vs PAR		PA5082	PA5082	Q9HUA1	Q9HUA1_PSEAE	1
Both	MEM vs PAR		PA5083	PA5083	Q9HUA0	Q9HUA0_PSEAE	1
Both	MEM vs PAR		PA5098	hutH	Q9HU85	HUTH_PSEAE	1
Both	MEM vs PAR		PA5100	hutU	Q9HU83	HUTU_PSEAE	1
Both	MEM vs PAR		PA5106	hutF	Q9HU77	HUTF_PSEAE	1
Both	MEM vs PAR		PA5112	estA	O33407	ESTA_PSEAE	2
Both	MEM vs PAR		PA5136	PA5136	Q9HU48	Q9HU48_PSEAE	1
Both	MEM vs PAR		PA5139	PA5139	Q9HU45	Q9HU45_PSEAE	2
Both	MEM vs PAR		PA5154	PA5154	Q9HU30	Q9HU30_PSEAE	1
Both	MEM vs PAR		PA5167	dctP	Q9HU18	DCTP_PSEAE	3
Both	MEM vs PAR		PA5168	dctQ	Q9HU17	DCTQ_PSEAE	2
Both	MEM vs PAR		PA5169	dctM	Q9HU16	DCTM_PSEAE	1
Both	MEM vs PAR		PA5178	PA5178	Q9HU11	Q9HU11_PSEAE	1
Both	MEM vs PAR		PA5201	PA5201	Q9HTY8	Q9HTY8_PSEAE	1
Both	MEM vs PAR		PA5214	gcvH2	Q9HTX6	GCSH2_PSEAE	1
Both	MEM vs PAR		PA5220	PA5220	Q9HTX0	Q9HTX0_PSEAE	1
Both	MEM vs PAR		PA5231	PA5231	Q9HTV9	Q9HTV9_PSEAE	1
Both	MEM vs PAR		PA5232	PA5232	Q9HTV8	Q9HTV8_PSEAE	1
Both	MEM vs PAR		PA5302	dadX	Q9HTQ2	ALR2_PSEAE	1
Both	MEM vs PAR		PA5317	PA5317	Q9HTN7	Q9HTN7_PSEAE	1
Both	MEM vs PAR		PA5348	hupA	Q9HTL0	DBHA_PSEAE	1
Both	MEM vs PAR		PA5356	glcC	Q9HTK2	Q9HTK2_PSEAE	1
Both	MEM vs PAR		PA5368	pstC	G3XD02	G3XD02_PSEAE	2
Both	MEM vs PAR		PA5369	pstS	G3XDA8	PSTS_PSEAE	1
Both	MEM vs PAR		PA5440	PA5440	Q9HTC6	Q9HTC6_PSEAE	1
Both	MEM vs PAR		PA5441	PA5441	Q9HTC5	Q9HTC5_PSEAE	1
Both	MEM vs PAR		PA5445	PA5445	Q9HTC2	Q9HTC2_PSEAE	2
Both	MEM vs PAR		PA5452	wbpW	Q9HTB7	Q9HTB7_PSEAE	3
Both	MEM vs PAR		PA5481	PA5481	Q9HT89	YID1_PSEAE	1
Both	MEM vs PAR		PA5509	PA5509	Q9HT64	Q9HT64_PSEAE	1
Both	MEM vs PAR		PA5545	PA5545	Q9HT29	Q9HT29_PSEAE	1
Both	MEM vs PAR		PA5550	glmR	Q9HT24	Q9HT24_PSEAE	1
Both	MEM vs PAR		PA5557	atpH	Q9HT17	ATPD_PSEAE	1
Transcriptomics	CZA vs MEM		PA0007	PA0007	Q9I7B9	Q9I7B9_PSEAE	2
Transcriptomics	CZA vs MEM		PA0013	PA0013	Q9I7B3	Q9I7B3_PSEAE	2
Transcriptomics	CZA vs MEM		PA0018	fmt	O85732	FMT_PSEAE	1
Transcriptomics	CZA vs MEM		PA0024	hemF	P43898	HEM6_PSEAE	2
Transcriptomics	CZA vs MEM		PA0025	aroE	P43904	AROE_PSEAE	1
Transcriptomics	CZA vs MEM		PA0026	plcB	Q9I7A4	Q9I7A4_PSEAE	1
Transcriptomics	CZA vs MEM		PA0027	PA0027	Q9I7A3	Q9I7A3_PSEAE	1
Transcriptomics	CZA vs MEM		PA0028	PA0028	Q9I7A2	Q9I7A2_PSEAE	1
Transcriptomics	CZA vs MEM		PA0035	trpA	P07344	TRPA_PSEAE	1
Transcriptomics	CZA vs MEM		PA0038	PA0038	Q9I794	Q9I794_PSEAE	1
Transcriptomics	CZA vs MEM		PA0040	PA0040	Q9I792	Q9I792_PSEAE	1
Transcriptomics	CZA vs MEM		PA0041	PA0041	Q9I791	Q9I791_PSEAE	1
Transcriptomics	CZA vs MEM		PA0043	PA0043	Q9I789	Q9I789_PSEAE	1
Transcriptomics	CZA vs MEM		PA0044	exoT	Q9I788	EXOT_PSEAE	1
Transcriptomics	CZA vs MEM		PA0045	PA0045	Q9I787	Q9I787_PSEAE	2
Transcriptomics	CZA vs MEM		PA0046	PA0046	Q9I786	Q9I786_PSEAE	3
Transcriptomics	CZA vs MEM		PA0048	PA0048	Q9I784	Q9I784_PSEAE	3
Transcriptomics	CZA vs MEM		PA0049	PA0049	Q9I783	Y049_PSEAE	3
Transcriptomics	CZA vs MEM		PA0051	phzH	Q9I781	Q9I781_PSEAE	2
Transcriptomics	CZA vs MEM		PA0054	kptA	Q9I778	KPTA_PSEAE	1
Transcriptomics	CZA vs MEM		PA0059	osmC	Q9I773	Q9I773_PSEAE	1
Transcriptomics	CZA vs MEM		PA0060	PA0060	Q9I772	Q9I772_PSEAE	1
Transcriptomics	CZA vs MEM		PA0062	PA0062	Q9I770	Q9I770_PSEAE	1
Transcriptomics	CZA vs MEM		PA0070	PA0070	Q9I762	Q9I762_PSEAE	1
Transcriptomics	CZA vs MEM		PA0071	PA0071	Q9I761	Q9I761_PSEAE	1
Transcriptomics	CZA vs MEM		PA0073	PA0073	Q9I759	Q9I759_PSEAE	1
Transcriptomics	CZA vs MEM		PA0074	ppkA	Q9I758	Q9I758_PSEAE	1
Transcriptomics	CZA vs MEM		PA0075	pppA	Q9I757	Q9I757_PSEAE	1
Transcriptomics	CZA vs MEM		PA0077	tssM1	Q9I755	TSSM1_PSEAE	1
Transcriptomics	CZA vs MEM		PA0078	PA0078	Q9I754	Q9I754_PSEAE	2
Transcriptomics	CZA vs MEM		PA0079	tssK1	Q9I753	TSSK1_PSEAE	1
Transcriptomics	CZA vs MEM		PA0082	tssA1	Q9I750	TSSA1_PSEAE	2
Transcriptomics	CZA vs MEM		PA0083	tssB1	Q9I749	TSSB1_PSEAE	3
Transcriptomics	CZA vs MEM		PA0084	tssC1	Q9I748	TSSC1_PSEAE	2
Transcriptomics	CZA vs MEM		PA0085	hcp1	Q9I747	HCP1_PSEAE	3
Transcriptomics	CZA vs MEM		PA0086	tagJ	Q9I746	TAGJ_PSEAE	2
Transcriptomics	CZA vs MEM		PA0087	tssE1	Q9I745	TSSE1_PSEAE	1
Transcriptomics	CZA vs MEM		PA0088	tssF1	Q9I744	TSSF1_PSEAE	3
Transcriptomics	CZA vs MEM		PA0089	PA0089	Q9I743	Q9I743_PSEAE	1
Transcriptomics	CZA vs MEM		PA0090	clpV1	Q9I742	CLPV1_PSEAE	2
Transcriptomics	CZA vs MEM		PA0091	vgrG1a	Q9I741	VGR1A_PSEAE	2
Transcriptomics	CZA vs MEM		PA0092	tsi6	Q9I740	TSI6_PSEAE	1
Transcriptomics	CZA vs MEM		PA0093	tse6	Q9I739	TSE6_PSEAE	1
Transcriptomics	CZA vs MEM		PA0094	eagT6	Q9I738	EAGT6_PSEAE	1
Transcriptomics	CZA vs MEM		PA0095	vgrG1b	Q9I737	VGR1B_PSEAE	1
Transcriptomics	CZA vs MEM		PA0097	PA0097	Q9I735	Q9I735_PSEAE	1
Transcriptomics	CZA vs MEM		PA0099	tse7	Q9I733	TSE7_PSEAE	2
Transcriptomics	CZA vs MEM		PA0100	tsi7	Q9I732	TSI7_PSEAE	1
Transcriptomics	CZA vs MEM		PA0103	PA0103	Q9I729	Q9I729_PSEAE	1
Transcriptomics	CZA vs MEM		PA0105	coxB	Q9I727	Q9I727_PSEAE	2
Transcriptomics	CZA vs MEM		PA0106	coxA	Q9I726	Q9I726_PSEAE	1
Transcriptomics	CZA vs MEM		PA0107	PA0107	Q9I725	Q9I725_PSEAE	1
Transcriptomics	CZA vs MEM		PA0108	coIII	Q9I724	Q9I724_PSEAE	1
Transcriptomics	CZA vs MEM		PA0112	PA0112	Q9I720	Q9I720_PSEAE	1
Transcriptomics	CZA vs MEM		PA0114	senC	Q9I718	Q9I718_PSEAE	1
Transcriptomics	CZA vs MEM		PA0116	PA0116	Q9I716	Q9I716_PSEAE	1
Transcriptomics	CZA vs MEM		PA0121	PA0121	Q9I711	Q9I711_PSEAE	1
Transcriptomics	CZA vs MEM		PA0122	PA0122	Q9I710	Q9I710_PSEAE	2
Transcriptomics	CZA vs MEM		PA0126	PA0126	Q9I706	Q9I706_PSEAE	2
Transcriptomics	CZA vs MEM		PA0131	bauB	Q9I701	BAUB_PSEAE	1
Transcriptomics	CZA vs MEM		PA0134	PA0134	Q9I6Z8	Q9I6Z8_PSEAE	1
Transcriptomics	CZA vs MEM		PA0141	ppk2	Q9I6Z1	PK21A_PSEAE	1
Transcriptomics	CZA vs MEM		PA0143	nuh	Q9I6Y9	Q9I6Y9_PSEAE	1
Transcriptomics	CZA vs MEM		PA0144	PA0144	Q9I6Y8	Q9I6Y8_PSEAE	1
Transcriptomics	CZA vs MEM		PA0147	PA0147	Q9I6Y5	Q9I6Y5_PSEAE	1
Transcriptomics	CZA vs MEM		PA0149	PA0149	Q9I6Y3	Q9I6Y3_PSEAE	1
Transcriptomics	CZA vs MEM		PA0154	pcaG	Q9I6X8	Q9I6X8_PSEAE	1
Transcriptomics	CZA vs MEM		PA0156	PA0156	Q9I6X6	Q9I6X6_PSEAE	1
Transcriptomics	CZA vs MEM		PA0157	PA0157	Q9I6X5	Q9I6X5_PSEAE	1
Transcriptomics	CZA vs MEM		PA0158	PA0158	Q9I6X4	Q9I6X4_PSEAE	1
Transcriptomics	CZA vs MEM		PA0162	opdC	Q9I6X0	Q9I6X0_PSEAE	2
Transcriptomics	CZA vs MEM		PA0164	PA0164	Q9I6W8	Q9I6W8_PSEAE	1
Transcriptomics	CZA vs MEM		PA0165	PA0165	Q9I6W7	Q9I6W7_PSEAE	2
Transcriptomics	CZA vs MEM		PA0168	PA0168	Q9I6W4	Q9I6W4_PSEAE	1
Transcriptomics	CZA vs MEM		PA0169	PA0169	Q9I6W3	Q9I6W3_PSEAE	1
Transcriptomics	CZA vs MEM		PA0171	PA0171	Q9I6W1	Q9I6W1_PSEAE	1
Transcriptomics	CZA vs MEM		PA0172	PA0172	Q9I6W0	Q9I6W0_PSEAE	1
Transcriptomics	CZA vs MEM		PA0175	cheR2	Q9I6V7	CHER2_PSEAE	1
Transcriptomics	CZA vs MEM		PA0176	mcpB	Q9I6V6	MCPB_PSEAE	2
Transcriptomics	CZA vs MEM		PA0177	PA0177	Q9I6V5	Q9I6V5_PSEAE	1
Transcriptomics	CZA vs MEM		PA0179	PA0179	Q9I6V3	Q9I6V3_PSEAE	1
Transcriptomics	CZA vs MEM		PA0180	mcpA	Q9I6V2	MCPA_PSEAE	1
Transcriptomics	CZA vs MEM		PA0189	PA0189	Q9I6U5	Q9I6U5_PSEAE	1
Transcriptomics	CZA vs MEM		PA0195.1	pntAB	Q14T73	Q14T73_PSEAE	2
Transcriptomics	CZA vs MEM		PA0196	pntB	Q9I6T9	Q9I6T9_PSEAE	1
Transcriptomics	CZA vs MEM		PA0200	PA0200	Q9I6T8	Q9I6T8_PSEAE	1
Transcriptomics	CZA vs MEM		PA0201	PA0201	Q9I6T7	Q9I6T7_PSEAE	1
Transcriptomics	CZA vs MEM		PA0208	mdcA	Q9I6T0	Q9I6T0_PSEAE	2
Transcriptomics	CZA vs MEM		PA0209	mdcB	Q9I6S9	MDCB_PSEAE	1
Transcriptomics	CZA vs MEM		PA0211	mdcD	Q9I6S7	Q9I6S7_PSEAE	1
Transcriptomics	CZA vs MEM		PA0212	mdcE	Q9I6S6	Q9I6S6_PSEAE	1
Transcriptomics	CZA vs MEM		PA0213	mdcG	Q9I6S5	MDCG_PSEAE	1
Transcriptomics	CZA vs MEM		PA0223	PA0223	Q9I6R5	Q9I6R5_PSEAE	2
Transcriptomics	CZA vs MEM		PA0224	PA0224	Q9I6R4	Q9I6R4_PSEAE	1
Transcriptomics	CZA vs MEM		PA0228	pcaF	Q9I6R0	PCAF_PSEAE	1
Transcriptomics	CZA vs MEM		PA0229	pcaT	Q9I6Q9	Q9I6Q9_PSEAE	1
Transcriptomics	CZA vs MEM		PA0230	pcaB	Q9I6Q8	PCAB_PSEAE	1
Transcriptomics	CZA vs MEM		PA0231	pcaD	Q9I6Q7	Q9I6Q7_PSEAE	1
Transcriptomics	CZA vs MEM		PA0232	pcaC	Q9I6Q6	Q9I6Q6_PSEAE	1
Transcriptomics	CZA vs MEM		PA0235	pcaK	Q9I6Q3	PCAK_PSEAE	1
Transcriptomics	CZA vs MEM		PA0255	PA0255	Q9I6N4	Q9I6N4_PSEAE	1
Transcriptomics	CZA vs MEM		PA0260	PA0260	Q9I6M9	Q9I6M9_PSEAE	1
Transcriptomics	CZA vs MEM		PA0261	PA0261	Q9I6M8	Q9I6M8_PSEAE	1
Transcriptomics	CZA vs MEM		PA0262	vgrG2b	Q9I6M7	VGR2B_PSEAE	1
Transcriptomics	CZA vs MEM		PA0265	davD	Q9I6M5	DAVD_PSEAE	1
Transcriptomics	CZA vs MEM		PA0266	davT	Q9I6M4	DAVT_PSEAE	1
Transcriptomics	CZA vs MEM		PA0267	PA0267	Q9I6M3	Q9I6M3_PSEAE	1
Transcriptomics	CZA vs MEM		PA0269	PA0269	Q9I6M1	Q9I6M1_PSEAE	1
Transcriptomics	CZA vs MEM		PA0277	PA0277	Q9I6L3	Q9I6L3_PSEAE	2
Transcriptomics	CZA vs MEM		PA0280	cysA	Q9I6L0	CYSA_PSEAE	1
Transcriptomics	CZA vs MEM		PA0281	cysW	Q9I6K9	Q9I6K9_PSEAE	1
Transcriptomics	CZA vs MEM		PA0286	desA	Q9I6K4	Q9I6K4_PSEAE	1
Transcriptomics	CZA vs MEM		PA0291	oprE	G3XDA5	G3XDA5_PSEAE	1
Transcriptomics	CZA vs MEM		PA0293	aguB	Q9I6J8	Q9I6J8_PSEAE	2
Transcriptomics	CZA vs MEM		PA0297	spuA	Q9I6J4	Q9I6J4_PSEAE	1
Transcriptomics	CZA vs MEM		PA0298	spuB	Q9I6J3	Q9I6J3_PSEAE	1
Transcriptomics	CZA vs MEM		PA0299	spuC	Q9I6J2	SPUC_PSEAE	1
Transcriptomics	CZA vs MEM		PA0309	PA0309	Q9I6I2	Q9I6I2_PSEAE	1
Transcriptomics	CZA vs MEM		PA0315	PA0315	Q9I6H6	Q9I6H6_PSEAE	1
Transcriptomics	CZA vs MEM		PA0320	PA0320	Q9I6H1	Q9I6H1_PSEAE	1
Transcriptomics	CZA vs MEM		PA0321	aphB	Q9I6H0	APAH2_PSEAE	3
Transcriptomics	CZA vs MEM		PA0322	PA0322	Q9I6G9	Q9I6G9_PSEAE	3
Transcriptomics	CZA vs MEM		PA0326	potA	Q9I6G5	Q9I6G5_PSEAE	1
Transcriptomics	CZA vs MEM		PA0327	PA0327	Q9I6G4	Q9I6G4_PSEAE	2
Transcriptomics	CZA vs MEM		PA0332	PA0332	Q9I6F9	Q9I6F9_PSEAE	1
Transcriptomics	CZA vs MEM		PA0338	PA0338	Q9I6F5	Q9I6F5_PSEAE	1
Transcriptomics	CZA vs MEM		PA0339	PA0339	Q9I6F4	Q9I6F4_PSEAE	1
Transcriptomics	CZA vs MEM		PA0344	PA0344	Q9I6E9	Q9I6E9_PSEAE	1
Transcriptomics	CZA vs MEM		PA0345	PA0345	Q9I6E8	Q9I6E8_PSEAE	1
Transcriptomics	CZA vs MEM		PA0348	PA0348	Q9I6E5	Q9I6E5_PSEAE	1
Transcriptomics	CZA vs MEM		PA0355	pfpI	Q9I6D8	Q9I6D8_PSEAE	1
Transcriptomics	CZA vs MEM		PA0358	PA0358	Q9I6D6	Q9I6D6_PSEAE	1
Transcriptomics	CZA vs MEM		PA0359	PA0359	Q9I6D5	Q9I6D5_PSEAE	1
Transcriptomics	CZA vs MEM		PA0364	PA0364	Q9I6D0	Q9I6D0_PSEAE	2
Transcriptomics	CZA vs MEM		PA0365	PA0365	Q9I6C9	Q9I6C9_PSEAE	1
Transcriptomics	CZA vs MEM		PA0370	PA0370	Q9I6C4	Q9I6C4_PSEAE	1
Transcriptomics	CZA vs MEM		PA0380	PA0380	Q9I6B5	Q9I6B5_PSEAE	2
Transcriptomics	CZA vs MEM		PA0383	PA0383	Q9I6B2	Q9I6B2_PSEAE	1
Transcriptomics	CZA vs MEM		PA0386	PA0386	Q9I6A9	Q9I6A9_PSEAE	1
Transcriptomics	CZA vs MEM		PA0388	PA0388	Q9I6A7	Q9I6A7_PSEAE	1
Transcriptomics	CZA vs MEM		PA0396	pilU	G3XCX3	PILU_PSEAE	1
Transcriptomics	CZA vs MEM		PA0399	PA0399	Q9I6A1	Q9I6A1_PSEAE	1
Transcriptomics	CZA vs MEM		PA0400	PA0400	Q9I6A0	Q9I6A0_PSEAE	1
Transcriptomics	CZA vs MEM		PA0411	pilJ	P42257	PILJ_PSEAE	1
Transcriptomics	CZA vs MEM		PA0424	mexR	P52003	MEXR_PSEAE	1
Transcriptomics	CZA vs MEM		PA0425	mexA	P52477	MEXA_PSEAE	3
Transcriptomics	CZA vs MEM		PA0426	mexB	P52002	MEXB_PSEAE	3
Transcriptomics	CZA vs MEM		PA0427	oprM	Q51487	OPRM_PSEAE	3
Transcriptomics	CZA vs MEM		PA0439	PA0439	Q9I678	Q9I678_PSEAE	1
Transcriptomics	CZA vs MEM		PA0441	dht	Q9I676	HYDA_PSEAE	2
Transcriptomics	CZA vs MEM		PA0443	PA0443	Q9I674	Q9I674_PSEAE	1
Transcriptomics	CZA vs MEM		PA0446	PA0446	Q9I672	Q9I672_PSEAE	1
Transcriptomics	CZA vs MEM		PA0447	gcdH	Q9I671	Q9I671_PSEAE	2
Transcriptomics	CZA vs MEM		PA0449	PA0449	Q9I669	Q9I669_PSEAE	1
Transcriptomics	CZA vs MEM		PA0450	PA0450	Q9I668	Q9I668_PSEAE	1
Transcriptomics	CZA vs MEM		PA0452	PA0452	Q9I666	Q9I666_PSEAE	1
Transcriptomics	CZA vs MEM		PA0457	PA0457	Q9I661	Q9I661_PSEAE	1
Transcriptomics	CZA vs MEM		PA0460	PA0460	Q9I658	Q9I658_PSEAE	1
Transcriptomics	CZA vs MEM		PA0463	creB	Q9I655	Q9I655_PSEAE	2
Transcriptomics	CZA vs MEM		PA0465	creD	Q9I653	Q9I653_PSEAE	3
Transcriptomics	CZA vs MEM		PA0466	PA0466	Q9I652	Q9I652_PSEAE	3
Transcriptomics	CZA vs MEM		PA0468	PA0468	Q9I650	Q9I650_PSEAE	1
Transcriptomics	CZA vs MEM		PA0470	fiuA	Q9I648	Q9I648_PSEAE	1
Transcriptomics	CZA vs MEM		PA0472	PA0472	Q9I646	Q9I646_PSEAE	1
Transcriptomics	CZA vs MEM		PA0477	PA0477	Q9I641	Q9I641_PSEAE	1
Transcriptomics	CZA vs MEM		PA0479	PA0479	Q9I639	Q9I639_PSEAE	1
Transcriptomics	CZA vs MEM		PA0485	PA0485	Q9I633	Y485_PSEAE	1
Transcriptomics	CZA vs MEM		PA0487	PA0487	Q9I631	Q9I631_PSEAE	1
Transcriptomics	CZA vs MEM		PA0493	PA0493	Q9I625	Q9I625_PSEAE	1
Transcriptomics	CZA vs MEM		PA0495	PA0495	Q9I623	Q9I623_PSEAE	1
Transcriptomics	CZA vs MEM		PA0502	PA0502	Q9I616	Q9I616_PSEAE	1
Transcriptomics	CZA vs MEM		PA0503	bioC	Q9I615	Q9I615_PSEAE	2
Transcriptomics	CZA vs MEM		PA0504	bioD	Q9I614	BIOD_PSEAE	1
Transcriptomics	CZA vs MEM		PA0506	PA0506	Q9I612	Q9I612_PSEAE	1
Transcriptomics	CZA vs MEM		PA0509	nirN	Q9I609	NIRN_PSEAE	3
Transcriptomics	CZA vs MEM		PA0510	PA0510	G3XD80	G3XD80_PSEAE	1
Transcriptomics	CZA vs MEM		PA0511	nirJ	G3XD10	G3XD10_PSEAE	3
Transcriptomics	CZA vs MEM		PA0512	nirH	P95415	NIRH_PSEAE	2
Transcriptomics	CZA vs MEM		PA0513	nirG	P95414	NIRG_PSEAE	1
Transcriptomics	CZA vs MEM		PA0514	nirL	P95413	NIRL_PSEAE	3
Transcriptomics	CZA vs MEM		PA0515	nirD	P95412	NIRD_PSEAE	2
Transcriptomics	CZA vs MEM		PA0516	nirF	Q51480	NIRF_PSEAE	2
Transcriptomics	CZA vs MEM		PA0517	nirC	Q51479	NIRC_PSEAE	2
Transcriptomics	CZA vs MEM		PA0518	nirM	P00099	CY551_PSEAE	3
Transcriptomics	CZA vs MEM		PA0519	nirS	P24474	NIRS_PSEAE	2
Transcriptomics	CZA vs MEM		PA0520	nirQ	Q51481	NIRQ_PSEAE	2
Transcriptomics	CZA vs MEM		PA0521	PA0521	G3XD44	G3XD44_PSEAE	2
Transcriptomics	CZA vs MEM		PA0523	norC	Q59646	NORC_PSEAE	3
Transcriptomics	CZA vs MEM		PA0524	norB	Q59647	NORB_PSEAE	3
Transcriptomics	CZA vs MEM		PA0525	PA0525	Q51484	Y525_PSEAE	2
Transcriptomics	CZA vs MEM		PA0527	dnr	G3XCW6	G3XCW6_PSEAE	1
Transcriptomics	CZA vs MEM		PA0529	PA0529	Q9I607	Q9I607_PSEAE	3
Transcriptomics	CZA vs MEM		PA0530	PA0530	Q9I606	Q9I606_PSEAE	1
Transcriptomics	CZA vs MEM		PA0531	PA0531	Q9I605	Q9I605_PSEAE	2
Transcriptomics	CZA vs MEM		PA0534	PA0534	Q9I602	Q9I602_PSEAE	1
Transcriptomics	CZA vs MEM		PA0535	PA0535	Q9I601	Q9I601_PSEAE	1
Transcriptomics	CZA vs MEM		PA0537	PA0537	Q9I5Z9	Q9I5Z9_PSEAE	1
Transcriptomics	CZA vs MEM		PA0539	PA0539	Q9I5Z7	Q9I5Z7_PSEAE	1
Transcriptomics	CZA vs MEM		PA0540	PA0540	Q9I5Z6	Q9I5Z6_PSEAE	2
Transcriptomics	CZA vs MEM		PA0543	PA0543	Q9I5Z3	Q9I5Z3_PSEAE	1
Transcriptomics	CZA vs MEM		PA0545	PA0545	Q9I5Z1	Q9I5Z1_PSEAE	1
Transcriptomics	CZA vs MEM		PA0550	PA0550	Q9I5Y6	Q9I5Y6_PSEAE	1
Transcriptomics	CZA vs MEM		PA0559	PA0559	Q9I5X7	Q9I5X7_PSEAE	1
Transcriptomics	CZA vs MEM		PA0563	PA0563	Q9I5X3	Q9I5X3_PSEAE	1
Transcriptomics	CZA vs MEM		PA0567	PA0567	Q9I5W9	Y567_PSEAE	1
Transcriptomics	CZA vs MEM		PA0570	PA0570	Q9I5W6	Q9I5W6_PSEAE	1
Transcriptomics	CZA vs MEM		PA0571	PA0571	Q9I5W5	Q9I5W5_PSEAE	1
Transcriptomics	CZA vs MEM		PA0572	impA	Q9I5W4	IMPA_PSEAE	1
Transcriptomics	CZA vs MEM		PA0575	PA0575	Q9I5W1	Q9I5W1_PSEAE	1
Transcriptomics	CZA vs MEM		PA0579	rpsU	Q9I5V8	RS21_PSEAE	1
Transcriptomics	CZA vs MEM		PA0581	plsY	Q9I5V6	PLSY_PSEAE	1
Transcriptomics	CZA vs MEM		PA0592	rsmA	Q9I5U5	RSMA_PSEAE	1
Transcriptomics	CZA vs MEM		PA0602	PA0602	Q9I5T6	Q9I5T6_PSEAE	1
Transcriptomics	CZA vs MEM		PA0603	potA	Q9I5T5	Q9I5T5_PSEAE	2
Transcriptomics	CZA vs MEM		PA0604	PA0604	Q9I5T4	Q9I5T4_PSEAE	1
Transcriptomics	CZA vs MEM		PA0605	PA0605	Q9I5T3	Q9I5T3_PSEAE	3
Transcriptomics	CZA vs MEM		PA0606	PA0606	Q9I5T2	Q9I5T2_PSEAE	1
Transcriptomics	CZA vs MEM		PA0607	rpe	Q9I5T1	Q9I5T1_PSEAE	1
Transcriptomics	CZA vs MEM		PA0610	prtN	Q06552	PRTN_PSEAE	1
Transcriptomics	CZA vs MEM		PA0612	ptrB	G3XDA6	G3XDA6_PSEAE	1
Transcriptomics	CZA vs MEM		PA0613	PA0613	G3XD86	G3XD86_PSEAE	3
Transcriptomics	CZA vs MEM		PA0614	PA0614	Q9I5T0	Q9I5T0_PSEAE	2
Transcriptomics	CZA vs MEM		PA0615	PA0615	G3XD82	G3XD82_PSEAE	1
Transcriptomics	CZA vs MEM		PA0616	PA0616	G3XCT9	G3XCT9_PSEAE	2
Transcriptomics	CZA vs MEM		PA0617	PA0617	G3XD42	G3XD42_PSEAE	2
Transcriptomics	CZA vs MEM		PA0618	PA0618	G3XCX5	G3XCX5_PSEAE	2
Transcriptomics	CZA vs MEM		PA0619	PA0619	G3XD92	G3XD92_PSEAE	2
Transcriptomics	CZA vs MEM		PA0620	PA0620	G3XD71	G3XD71_PSEAE	2
Transcriptomics	CZA vs MEM		PA0622	PA0622	G3XD39	G3XD39_PSEAE	2
Transcriptomics	CZA vs MEM		PA0623	PA0623	Q9I5S9	Q9I5S9_PSEAE	2
Transcriptomics	CZA vs MEM		PA0625	PA0625	G3XD83	G3XD83_PSEAE	2
Transcriptomics	CZA vs MEM		PA0626	PA0626	G3XD65	G3XD65_PSEAE	2
Transcriptomics	CZA vs MEM		PA0627	PA0627	G3XD62	G3XD62_PSEAE	3
Transcriptomics	CZA vs MEM		PA0628	PA0628	G3XCU8	G3XCU8_PSEAE	2
Transcriptomics	CZA vs MEM		PA0629	PA0629	G3XD75	G3XD75_PSEAE	3
Transcriptomics	CZA vs MEM		PA0630	PA0630	G3XD06	G3XD06_PSEAE	1
Transcriptomics	CZA vs MEM		PA0631	PA0631	G3XDB1	G3XDB1_PSEAE	1
Transcriptomics	CZA vs MEM		PA0632	PA0632	G3XCU4	G3XCU4_PSEAE	1
Transcriptomics	CZA vs MEM		PA0633	PA0633	G3XD38	G3XD38_PSEAE	1
Transcriptomics	CZA vs MEM		PA0634	PA0634	G3XD68	G3XD68_PSEAE	1
Transcriptomics	CZA vs MEM		PA0635	PA0635	G3XD56	G3XD56_PSEAE	1
Transcriptomics	CZA vs MEM		PA0636	PA0636	G3XD57	G3XD57_PSEAE	1
Transcriptomics	CZA vs MEM		PA0637	PA0637	G3XCW1	G3XCW1_PSEAE	1
Transcriptomics	CZA vs MEM		PA0638	PA0638	Q9I5S8	Q9I5S8_PSEAE	1
Transcriptomics	CZA vs MEM		PA0639	PA0639	Q9I5S7	Q9I5S7_PSEAE	1
Transcriptomics	CZA vs MEM		PA0640	PA0640	Q9I5S6	Q9I5S6_PSEAE	1
Transcriptomics	CZA vs MEM		PA0641	PA0641	Q9I5S5	Q9I5S5_PSEAE	1
Transcriptomics	CZA vs MEM		PA0646	PA0646	Q9I5S0	Q9I5S0_PSEAE	1
Transcriptomics	CZA vs MEM		PA0666	anmK	Q9I5Q5	ANMK_PSEAE	1
Transcriptomics	CZA vs MEM		PA0667	PA0667	Q9I5Q4	Q9I5Q4_PSEAE	1
Transcriptomics	CZA vs MEM		PA0672	pigA	G3XCZ8	PIGA_PSEAE	1
Transcriptomics	CZA vs MEM		PA0679	PA0679	Q9I5P6	Q9I5P6_PSEAE	1
Transcriptomics	CZA vs MEM		PA0712	PA0712	Q9I5L6	Y712_PSEAE	1
Transcriptomics	CZA vs MEM		PA0713	PA0713	Q9I5L5	Q9I5L5_PSEAE	1
Transcriptomics	CZA vs MEM		PA0714	PA0714	Q9I5L4	Q9I5L4_PSEAE	1
Transcriptomics	CZA vs MEM		PA0720	PA0720	Q9I5K8	Q9I5K8_PSEAE	1
Transcriptomics	CZA vs MEM		PA0722				1
Transcriptomics	CZA vs MEM		PA0730	phaG	Q51553	PHAG_PSEAE	2
Transcriptomics	CZA vs MEM		PA0735	PA0735	Q9I5J4	Q9I5J4_PSEAE	1
Transcriptomics	CZA vs MEM		PA0737	PA0737	Q9I5J2	Q9I5J2_PSEAE	1
Transcriptomics	CZA vs MEM		PA0741	PA0741	Q9I5I8	Q9I5I8_PSEAE	1
Transcriptomics	CZA vs MEM		PA0743	PA0743	Q9I5I6	SERDH_PSEAE	1
Transcriptomics	CZA vs MEM		PA0744	PA0744	Q9I5I5	Q9I5I5_PSEAE	1
Transcriptomics	CZA vs MEM		PA0745	PA0745	Q9I5I4	Q9I5I4_PSEAE	1
Transcriptomics	CZA vs MEM		PA0746	PA0746	Q9I5I3	Q9I5I3_PSEAE	3
Transcriptomics	CZA vs MEM		PA0747	PA0747	Q9I5I2	Q9I5I2_PSEAE	3
Transcriptomics	CZA vs MEM		PA0749	PA0749	Q9I5I0	Q9I5I0_PSEAE	1
Transcriptomics	CZA vs MEM		PA0751	PA0751	Q9I5H8	Q9I5H8_PSEAE	2
Transcriptomics	CZA vs MEM		PA0752	PA0752	Q9I5H7	Q9I5H7_PSEAE	3
Transcriptomics	CZA vs MEM		PA0753	PA0753	Q9I5H6	Q9I5H6_PSEAE	1
Transcriptomics	CZA vs MEM		PA0754	PA0754	Q9I5H5	Q9I5H5_PSEAE	2
Transcriptomics	CZA vs MEM		PA0755	opdH	Q9I5H4	Q9I5H4_PSEAE	1
Transcriptomics	CZA vs MEM		PA0760	sdhE	Q9I5G9	SDHE_PSEAE	1
Transcriptomics	CZA vs MEM		PA0764	mucB	P38108	MUCB_PSEAE	1
Transcriptomics	CZA vs MEM		PA0765	mucC	G3XCY1	G3XCY1_PSEAE	1
Transcriptomics	CZA vs MEM		PA0766	mucD	G3XD20	G3XD20_PSEAE	1
Transcriptomics	CZA vs MEM		PA0775	cmoA	Q9I5G3	CMOA_PSEAE	1
Transcriptomics	CZA vs MEM		PA0776	PA0776	Q9I5G2	Q9I5G2_PSEAE	1
Transcriptomics	CZA vs MEM		PA0779	lon	Q9I5F9	Q9I5F9_PSEAE	1
Transcriptomics	CZA vs MEM		PA0781	PA0781	Q9I5F7	Q9I5F7_PSEAE	2
Transcriptomics	CZA vs MEM		PA0782	putA	Q9I5F6	Q9I5F6_PSEAE	2
Transcriptomics	CZA vs MEM		PA0783	putP	Q9I5F5	Q9I5F5_PSEAE	2
Transcriptomics	CZA vs MEM		PA0784	PA0784	Q9I5F4	Q9I5F4_PSEAE	1
Transcriptomics	CZA vs MEM		PA0785	azoR1	Q9I5F3	AZOR1_PSEAE	1
Transcriptomics	CZA vs MEM		PA0788	PA0788	Q9I5F0	Q9I5F0_PSEAE	1
Transcriptomics	CZA vs MEM		PA0789	PA0789	Q9I5E9	Q9I5E9_PSEAE	1
Transcriptomics	CZA vs MEM		PA0792	prpD	Q9I5E6	Q9I5E6_PSEAE	3
Transcriptomics	CZA vs MEM		PA0793	PA0793	Q9I5E5	Q9I5E5_PSEAE	2
Transcriptomics	CZA vs MEM		PA0794	PA0794	Q9I5E4	Q9I5E4_PSEAE	2
Transcriptomics	CZA vs MEM		PA0795	prpC	Q9I5E3	Q9I5E3_PSEAE	3
Transcriptomics	CZA vs MEM		PA0796	prpB	Q9I5E2	Q9I5E2_PSEAE	3
Transcriptomics	CZA vs MEM		PA0797	PA0797	Q9I5E1	Q9I5E1_PSEAE	2
Transcriptomics	CZA vs MEM		PA0801	PA0801	Q9I5D7	Q9I5D7_PSEAE	1
Transcriptomics	CZA vs MEM		PA0802	PA0802	Q9I5D6	Q9I5D6_PSEAE	1
Transcriptomics	CZA vs MEM		PA0807	ampDh3	Q9I5D1	Q9I5D1_PSEAE	1
Transcriptomics	CZA vs MEM		PA0808	PA0808	Q9I5D0	Q9I5D0_PSEAE	1
Transcriptomics	CZA vs MEM		PA0810	PA0810	Q9I5C9	Q9I5C9_PSEAE	1
Transcriptomics	CZA vs MEM		PA0815	PA0815	Q9I5C4	Q9I5C4_PSEAE	1
Transcriptomics	CZA vs MEM		PA0828	PA0828	Q9I5B1	Q9I5B1_PSEAE	1
Transcriptomics	CZA vs MEM		PA0829	PA0829	Q9I5B0	Q9I5B0_PSEAE	1
Transcriptomics	CZA vs MEM		PA0831	oruR	P72171	ORUR_PSEAE	1
Transcriptomics	CZA vs MEM		PA0834	PA0834	Q9I5A6	Q9I5A6_PSEAE	1
Transcriptomics	CZA vs MEM		PA0835	pta	Q9I5A5	PTA_PSEAE	1
Transcriptomics	CZA vs MEM		PA0840	PA0840	Q9I5A0	Q9I5A0_PSEAE	2
Transcriptomics	CZA vs MEM		PA0844	plcH	P06200	PHLC_PSEAE	1
Transcriptomics	CZA vs MEM		PA0845	PA0845	Q9I596	NCASE_PSEAE	1
Transcriptomics	CZA vs MEM		PA0849	trxB2	Q9I592	Q9I592_PSEAE	1
Transcriptomics	CZA vs MEM		PA0852	cbpD	Q9I589	CBPD_PSEAE	3
Transcriptomics	CZA vs MEM		PA0854	fumC1	Q9I587	FUMC1_PSEAE	2
Transcriptomics	CZA vs MEM		PA0855	PA0855	Q9I586	Q9I586_PSEAE	1
Transcriptomics	CZA vs MEM		PA0864	PA0864	Q9I577	Q9I577_PSEAE	1
Transcriptomics	CZA vs MEM		PA0865	hpd	Q9I576	HPPD_PSEAE	1
Transcriptomics	CZA vs MEM		PA0866	aroP2	Q9I575	Q9I575_PSEAE	2
Transcriptomics	CZA vs MEM		PA0867	mliC	Q9I574	MLIC_PSEAE	2
Transcriptomics	CZA vs MEM		PA0870	phhC	P43336	PHHC_PSEAE	1
Transcriptomics	CZA vs MEM		PA0871	phhB	P43335	PHS_PSEAE	1
Transcriptomics	CZA vs MEM		PA0872	phhA	P43334	PH4H_PSEAE	1
Transcriptomics	CZA vs MEM		PA0887	acsA1	Q9I558	ACSA1_PSEAE	2
Transcriptomics	CZA vs MEM		PA0907	PA0907	Q9I550	Q9I550_PSEAE	1
Transcriptomics	CZA vs MEM		PA0908	PA0908	Q9I549	Q9I549_PSEAE	1
Transcriptomics	CZA vs MEM		PA0909	PA0909	Q9I548	Q9I548_PSEAE	1
Transcriptomics	CZA vs MEM		PA0910	PA0910	Q9I547	Q9I547_PSEAE	1
Transcriptomics	CZA vs MEM		PA0911	PA0911	Q9I546	Q9I546_PSEAE	3
Transcriptomics	CZA vs MEM		PA0915	PA0915	Q9I542	Q9I542_PSEAE	1
Transcriptomics	CZA vs MEM		PA0916	rimO	Q9I541	RIMO_PSEAE	2
Transcriptomics	CZA vs MEM		PA0918	PA0918	Q9I539	Q9I539_PSEAE	2
Transcriptomics	CZA vs MEM		PA0919	PA0919	Q9I538	Q9I538_PSEAE	1
Transcriptomics	CZA vs MEM		PA0920	PA0920	Q9I537	Q9I537_PSEAE	2
Transcriptomics	CZA vs MEM		PA0921	PA0921	Q9I536	Q9I536_PSEAE	3
Transcriptomics	CZA vs MEM		PA0923	dinB	Q9I534	DPO4_PSEAE	1
Transcriptomics	CZA vs MEM		PA0924	PA0924	Q9I533	Q9I533_PSEAE	4
Transcriptomics	CZA vs MEM		PA0929	PA0929	Q9I529	Q9I529_PSEAE	2
Transcriptomics	CZA vs MEM		PA0930	PA0930	Q9I528	Q9I528_PSEAE	1
Transcriptomics	CZA vs MEM		PA0938	PA0938	Q9I520	Q9I520_PSEAE	1
Transcriptomics	CZA vs MEM		PA0958	oprD	P32722	PORD_PSEAE	2
Transcriptomics	CZA vs MEM		PA0975	queE	Q9I4Z3	Q9I4Z3_PSEAE	1
Transcriptomics	CZA vs MEM		PA0976	queC	Q9I4Z2	QUEC_PSEAE	1
Transcriptomics	CZA vs MEM		PA0977	PA0977	Q9I4Z1	Q9I4Z1_PSEAE	1
Transcriptomics	CZA vs MEM		PA0980	PA0980	Q9I4Y9	Q9I4Y9_PSEAE	1
Transcriptomics	CZA vs MEM		PA0981	PA0981	Q9I4Y8	Q9I4Y8_PSEAE	1
Transcriptomics	CZA vs MEM		PA0982	PA0982	Q9I4Y7	Q9I4Y7_PSEAE	2
Transcriptomics	CZA vs MEM		PA0989	PA0989	Q9I4Y0	Q9I4Y0_PSEAE	2
Transcriptomics	CZA vs MEM		PA0996	pqsA	Q9I4X3	PQSA_PSEAE	3
Transcriptomics	CZA vs MEM		PA0997	pqsB	Q9I4X2	PQSB_PSEAE	3
Transcriptomics	CZA vs MEM		PA0998	pqsC	Q9I4X1	PQSC_PSEAE	3
Transcriptomics	CZA vs MEM		PA0999	pqsD	P20582	PQSD_PSEAE	3
Transcriptomics	CZA vs MEM		PA1000	pqsE	P20581	PQSE_PSEAE	3
Transcriptomics	CZA vs MEM		PA1001	phnA	P09785	PHNA_PSEAE	2
Transcriptomics	CZA vs MEM		PA1002	phnB	P09786	PHNB_PSEAE	4
Transcriptomics	CZA vs MEM		PA1003	mvfR	Q9I4X0	MVFR_PSEAE	2
Transcriptomics	CZA vs MEM		PA1014	PA1014	Q9I4V9	Q9I4V9_PSEAE	1
Transcriptomics	CZA vs MEM		PA1017	pauA	Q9I4V6	Q9I4V6_PSEAE	1
Transcriptomics	CZA vs MEM		PA1037	PA1037	Q9I4T7	Q9I4T7_PSEAE	1
Transcriptomics	CZA vs MEM		PA1041	PA1041	Q9I4T3	Q9I4T3_PSEAE	2
Transcriptomics	CZA vs MEM		PA1043	PA1043	Q9I4T1	Q9I4T1_PSEAE	1
Transcriptomics	CZA vs MEM		PA1049	pdxH	Q9I4S5	PDXH_PSEAE	1
Transcriptomics	CZA vs MEM		PA1050	PA1050	Q9I4S4	Q9I4S4_PSEAE	1
Transcriptomics	CZA vs MEM		PA1051	PA1051	Q9I4S3	Q9I4S3_PSEAE	2
Transcriptomics	CZA vs MEM		PA1052	PA1052	Q9I4S2	Q9I4S2_PSEAE	2
Transcriptomics	CZA vs MEM		PA1053	PA1053	Q9I4S1	Q9I4S1_PSEAE	2
Transcriptomics	CZA vs MEM		PA1068	PA1068	Q9I4Q6	Q9I4Q6_PSEAE	1
Transcriptomics	CZA vs MEM		PA1069	PA1069	Q9I4Q5	Q9I4Q5_PSEAE	1
Transcriptomics	CZA vs MEM		PA1070	braG	P21630	BRAG_PSEAE	1
Transcriptomics	CZA vs MEM		PA1071	braF	P21629	BRAF_PSEAE	1
Transcriptomics	CZA vs MEM		PA1072	braE	P21628	BRAE_PSEAE	1
Transcriptomics	CZA vs MEM		PA1073	braD	P21627	BRAD_PSEAE	1
Transcriptomics	CZA vs MEM		PA1074	braC	P21175	BRAC_PSEAE	1
Transcriptomics	CZA vs MEM		PA1099	fleR	Q9I4N3	FLER_PSEAE	1
Transcriptomics	CZA vs MEM		PA1104	fliI	Q9I4N1	FLII_PSEAE	1
Transcriptomics	CZA vs MEM		PA1106	PA1106	Q9I4M9	Q9I4M9_PSEAE	1
Transcriptomics	CZA vs MEM		PA1111	PA1111	Q9I4M4	Q9I4M4_PSEAE	1
Transcriptomics	CZA vs MEM		PA1116	PA1116	Q9I4L9	Q9I4L9_PSEAE	1
Transcriptomics	CZA vs MEM		PA1123	PA1123	Q9I4L2	Q9I4L2_PSEAE	1
Transcriptomics	CZA vs MEM		PA1127	PA1127	Q9I4K8	Q9I4K8_PSEAE	1
Transcriptomics	CZA vs MEM		PA1130	rhlC	Q9I4K5	Q9I4K5_PSEAE	1
Transcriptomics	CZA vs MEM		PA1131	PA1131	Q9I4K4	Q9I4K4_PSEAE	1
Transcriptomics	CZA vs MEM		PA1132	PA1132	Q9I4K3	Q9I4K3_PSEAE	1
Transcriptomics	CZA vs MEM		PA1134	PA1134	Q9I4K1	Q9I4K1_PSEAE	1
Transcriptomics	CZA vs MEM		PA1135	hchA	Q9I4K0	HCHA_PSEAE	1
Transcriptomics	CZA vs MEM		PA1137	PA1137	Q9I4J8	Q9I4J8_PSEAE	3
Transcriptomics	CZA vs MEM		PA1140	PA1140	Q9I4J5	Q9I4J5_PSEAE	2
Transcriptomics	CZA vs MEM		PA1150	pys2	Q06584	PYS2_PSEAE	1
Transcriptomics	CZA vs MEM		PA1160	PA1160	Q9I4H7	Q9I4H7_PSEAE	2
Transcriptomics	CZA vs MEM		PA1161	rrmA	Q9I4H6	Q9I4H6_PSEAE	1
Transcriptomics	CZA vs MEM		PA1163	ndvB	Q9I4H4	Q9I4H4_PSEAE	1
Transcriptomics	CZA vs MEM		PA1166	PA1166	Q9I4H1	Q9I4H1_PSEAE	1
Transcriptomics	CZA vs MEM		PA1168	PA1168	Q9I4G9	Q9I4G9_PSEAE	2
Transcriptomics	CZA vs MEM		PA1169	loxA	Q9I4G8	LOXA_PSEAE	2
Transcriptomics	CZA vs MEM		PA1172	napC	Q9I4G5	Q9I4G5_PSEAE	1
Transcriptomics	CZA vs MEM		PA1175	napD	Q9I4G2	Q9I4G2_PSEAE	1
Transcriptomics	CZA vs MEM		PA1176	napF	Q9I4G1	Q9I4G1_PSEAE	1
Transcriptomics	CZA vs MEM		PA1177	napE	Q9I4G0	Q9I4G0_PSEAE	1
Transcriptomics	CZA vs MEM		PA1178	oprH	G3XD11	G3XD11_PSEAE	4
Transcriptomics	CZA vs MEM		PA1179	phoP	Q9I4F9	PHOP_PSEAE	4
Transcriptomics	CZA vs MEM		PA1180	phoQ	Q9I4F8	PHOQ_PSEAE	4
Transcriptomics	CZA vs MEM		PA1181	PA1181	Q9I4F7	Q9I4F7_PSEAE	3
Transcriptomics	CZA vs MEM		PA1183	dctA2	Q9I4F5	DCTA2_PSEAE	3
Transcriptomics	CZA vs MEM		PA1184	PA1184	Q9I4F4	Q9I4F4_PSEAE	1
Transcriptomics	CZA vs MEM		PA1188	PA1188	Q9I4F0	Q9I4F0_PSEAE	1
Transcriptomics	CZA vs MEM		PA1194	PA1194	Q9I4E4	Q9I4E4_PSEAE	2
Transcriptomics	CZA vs MEM		PA1195	PA1195	Q9I4E3	DDAH_PSEAE	1
Transcriptomics	CZA vs MEM		PA1200	PA1200	Q9I4D8	Q9I4D8_PSEAE	1
Transcriptomics	CZA vs MEM		PA1202	PA1202	Q9I4D6	Q9I4D6_PSEAE	2
Transcriptomics	CZA vs MEM		PA1203	PA1203	Q9I4D5	Q9I4D5_PSEAE	1
Transcriptomics	CZA vs MEM		PA1204	PA1204	Q9I4D4	FMNRE_PSEAE	1
Transcriptomics	CZA vs MEM		PA1212	PA1212	Q9I4C6	Q9I4C6_PSEAE	1
Transcriptomics	CZA vs MEM		PA1213	PA1213	Q9I4C5	Q9I4C5_PSEAE	1
Transcriptomics	CZA vs MEM		PA1214	PA1214	Q9I4C4	Q9I4C4_PSEAE	1
Transcriptomics	CZA vs MEM		PA1215	PA1215	Q9I4C3	Q9I4C3_PSEAE	1
Transcriptomics	CZA vs MEM		PA1216	PA1216	Q9I4C2	Q9I4C2_PSEAE	2
Transcriptomics	CZA vs MEM		PA1217	PA1217	Q9I4C1	Q9I4C1_PSEAE	1
Transcriptomics	CZA vs MEM		PA1218	PA1218	Q9I4C0	Q9I4C0_PSEAE	1
Transcriptomics	CZA vs MEM		PA1220	PA1220	Q9I4B8	Q9I4B8_PSEAE	1
Transcriptomics	CZA vs MEM		PA1221	PA1221	Q9I4B7	Q9I4B7_PSEAE	1
Transcriptomics	CZA vs MEM		PA1223	PA1223	Q9I4B5	Q9I4B5_PSEAE	1
Transcriptomics	CZA vs MEM		PA1225	PA1225	Q9I4B3	Q9I4B3_PSEAE	1
Transcriptomics	CZA vs MEM		PA1230	PA1230	Q9I4A8	Q9I4A8_PSEAE	1
Transcriptomics	CZA vs MEM		PA1242	PA1242	Q9I496	Q9I496_PSEAE	2
Transcriptomics	CZA vs MEM		PA1243	PA1243	Q9I495	Q9I495_PSEAE	1
Transcriptomics	CZA vs MEM		PA1244	PA1244	Q9I494	Q9I494_PSEAE	1
Transcriptomics	CZA vs MEM		PA1245	PA1245	G3XCU0	G3XCU0_PSEAE	1
Transcriptomics	CZA vs MEM		PA1246	aprD	Q03024	APRD_PSEAE	1
Transcriptomics	CZA vs MEM		PA1247	aprE	Q03025	APRE_PSEAE	2
Transcriptomics	CZA vs MEM		PA1248	aprF	Q03027	APRF_PSEAE	1
Transcriptomics	CZA vs MEM		PA1249	aprA	Q03023	APRA_PSEAE	1
Transcriptomics	CZA vs MEM		PA1250	inh	Q03026	INH_PSEAE	1
Transcriptomics	CZA vs MEM		PA1252	lhpD	Q9I492	PY2CR_PSEAE	1
Transcriptomics	CZA vs MEM		PA1256	PA1256	Q9I488	Q9I488_PSEAE	1
Transcriptomics	CZA vs MEM		PA1260	PA1260	Q9I484	Q9I484_PSEAE	1
Transcriptomics	CZA vs MEM		PA1270	PA1270	Q9I474	Q9I474_PSEAE	1
Transcriptomics	CZA vs MEM		PA1273	cobB	Q9I471	COBB_PSEAE	1
Transcriptomics	CZA vs MEM		PA1274	PA1274	Q9I470	Q9I470_PSEAE	1
Transcriptomics	CZA vs MEM		PA1276	cobC	Q9I468	COBC_PSEAE	1
Transcriptomics	CZA vs MEM		PA1278	cobP	Q9I466	COBP_PSEAE	2
Transcriptomics	CZA vs MEM		PA1279	cobT	Q9I465	COBT_PSEAE	1
Transcriptomics	CZA vs MEM		PA1280	PA1280	Q9I464	Q9I464_PSEAE	1
Transcriptomics	CZA vs MEM		PA1281	cobS	Q9I463	COBS_PSEAE	1
Transcriptomics	CZA vs MEM		PA1282	PA1282	Q9I462	Q9I462_PSEAE	2
Transcriptomics	CZA vs MEM		PA1283	PA1283	Q9I461	Q9I461_PSEAE	1
Transcriptomics	CZA vs MEM		PA1287	PA1287	Q9I457	Q9I457_PSEAE	1
Transcriptomics	CZA vs MEM		PA1291	PA1291	Q9I453	Q9I453_PSEAE	1
Transcriptomics	CZA vs MEM		PA1296	PA1296	Q9I448	Q9I448_PSEAE	2
Transcriptomics	CZA vs MEM		PA1299	PA1299	Q9I445	Y1299_PSEAE	1
Transcriptomics	CZA vs MEM		PA1302	PA1302	Q9I442	Q9I442_PSEAE	1
Transcriptomics	CZA vs MEM		PA1310	phnW	Q9I434	PHNW_PSEAE	1
Transcriptomics	CZA vs MEM		PA1317	cyoA	Q9I427	CYOA_PSEAE	1
Transcriptomics	CZA vs MEM		PA1318	cyoB	Q9I426	CYOB_PSEAE	3
Transcriptomics	CZA vs MEM		PA1319	cyoC	Q9I425	CYOC_PSEAE	2
Transcriptomics	CZA vs MEM		PA1320	cyoD	Q9I424	CYOD_PSEAE	3
Transcriptomics	CZA vs MEM		PA1321	cyoE2	Q9I423	CYOE2_PSEAE	3
Transcriptomics	CZA vs MEM		PA1323	PA1323	Q9I421	Q9I421_PSEAE	1
Transcriptomics	CZA vs MEM		PA1324	PA1324	Q9I420	Q9I420_PSEAE	1
Transcriptomics	CZA vs MEM		PA1327	PA1327	Q9I417	Q9I417_PSEAE	1
Transcriptomics	CZA vs MEM		PA1330	PA1330	Q9I414	Q9I414_PSEAE	1
Transcriptomics	CZA vs MEM		PA1332	PA1332	Q9I412	Q9I412_PSEAE	1
Transcriptomics	CZA vs MEM		PA1333	PA1333	Q9I411	Q9I411_PSEAE	1
Transcriptomics	CZA vs MEM		PA1336	PA1336	Q9I408	Q9I408_PSEAE	1
Transcriptomics	CZA vs MEM		PA1338	ggt	Q9I406	GGT_PSEAE	1
Transcriptomics	CZA vs MEM		PA1343	PA1343	Q9I401	Q9I401_PSEAE	4
Transcriptomics	CZA vs MEM		PA1344	PA1344	Q9I400	Q9I400_PSEAE	2
Transcriptomics	CZA vs MEM		PA1345	PA1345	Q9I3Z9	Q9I3Z9_PSEAE	3
Transcriptomics	CZA vs MEM		PA1353	PA1353	Q9I3Z1	Q9I3Z1_PSEAE	1
Transcriptomics	CZA vs MEM		PA1354	PA1354	Q9I3Z0	Q9I3Z0_PSEAE	1
Transcriptomics	CZA vs MEM		PA1356	PA1356	Q9I3Y8	Q9I3Y8_PSEAE	1
Transcriptomics	CZA vs MEM		PA1357	PA1357	Q9I3Y7	Q9I3Y7_PSEAE	1
Transcriptomics	CZA vs MEM		PA1364	PA1364	Q9I3Y0	Q9I3Y0_PSEAE	1
Transcriptomics	CZA vs MEM		PA1373	fabF2	Q9I3X1	Q9I3X1_PSEAE	2
Transcriptomics	CZA vs MEM		PA1375	pdxB	Q9I3W9	PDXB_PSEAE	1
Transcriptomics	CZA vs MEM		PA1378	PA1378	Q9I3W6	Q9I3W6_PSEAE	1
Transcriptomics	CZA vs MEM		PA1404	PA1404	Q9I3U0	Q9I3U0_PSEAE	1
Transcriptomics	CZA vs MEM		PA1406	PA1406	Q9I3T8	Q9I3T8_PSEAE	1
Transcriptomics	CZA vs MEM		PA1408	PA1408	Q9I3T6	Q9I3T6_PSEAE	1
Transcriptomics	CZA vs MEM		PA1409	aphA	Q9I3T5	APAH1_PSEAE	3
Transcriptomics	CZA vs MEM		PA1410	PA1410	Q9I3T4	Q9I3T4_PSEAE	4
Transcriptomics	CZA vs MEM		PA1413	PA1413	Q9I3T1	Q9I3T1_PSEAE	1
Transcriptomics	CZA vs MEM		PA1417	PA1417	Q9I3S7	Q9I3S7_PSEAE	2
Transcriptomics	CZA vs MEM		PA1418	PA1418	Q9I3S6	Q9I3S6_PSEAE	2
Transcriptomics	CZA vs MEM		PA1419	PA1419	Q9I3S5	Q9I3S5_PSEAE	1
Transcriptomics	CZA vs MEM		PA1420	PA1420	Q9I3S4	Q9I3S4_PSEAE	2
Transcriptomics	CZA vs MEM		PA1421	gbuA	Q9I3S3	GBUA_PSEAE	1
Transcriptomics	CZA vs MEM		PA1422	gbuR	Q9I3S2	Q9I3S2_PSEAE	1
Transcriptomics	CZA vs MEM		PA1423	bdlA	Q9I3S1	BDLA_PSEAE	1
Transcriptomics	CZA vs MEM		PA1425	PA1425	Q9I3R9	Q9I3R9_PSEAE	1
Transcriptomics	CZA vs MEM		PA1427	PA1427	Q9I3R7	Q9I3R7_PSEAE	1
Transcriptomics	CZA vs MEM		PA1428	PA1428	Q9I3R6	Q9I3R6_PSEAE	1
Transcriptomics	CZA vs MEM		PA1429	PA1429	Q9I3R5	Q9I3R5_PSEAE	2
Transcriptomics	CZA vs MEM		PA1431	rsaL	G3XD78	G3XD78_PSEAE	1
Transcriptomics	CZA vs MEM		PA1432	lasI	P33883	LASI_PSEAE	1
Transcriptomics	CZA vs MEM		PA1435	PA1435	Q9I3R2	Q9I3R2_PSEAE	2
Transcriptomics	CZA vs MEM		PA1436	PA1436	Q9I3R1	Q9I3R1_PSEAE	2
Transcriptomics	CZA vs MEM		PA1437	PA1437	Q9I3R0	Q9I3R0_PSEAE	1
Transcriptomics	CZA vs MEM		PA1438	PA1438	Q9I3Q9	Q9I3Q9_PSEAE	1
Transcriptomics	CZA vs MEM		PA1451	PA1451	Q9I3Q0	Q9I3Q0_PSEAE	1
Transcriptomics	CZA vs MEM		PA1465	PA1465	Q9I3P7	Q9I3P7_PSEAE	2
Transcriptomics	CZA vs MEM		PA1467	PA1467	Q9I3P5	Q9I3P5_PSEAE	1
Transcriptomics	CZA vs MEM		PA1468	PA1468	Q9I3P4	Q9I3P4_PSEAE	1
Transcriptomics	CZA vs MEM		PA1471	PA1471	Q9I3P1	Q9I3P1_PSEAE	1
Transcriptomics	CZA vs MEM		PA1476	ccmB	Q9I3N6	CCMB_PSEAE	1
Transcriptomics	CZA vs MEM		PA1477	ccmC	Q9I3N5	CCMC_PSEAE	1
Transcriptomics	CZA vs MEM		PA1480	ccmF	Q9I3N2	CCMF_PSEAE	1
Transcriptomics	CZA vs MEM		PA1481	dsbE	Q9I3N1	DSBE_PSEAE	1
Transcriptomics	CZA vs MEM		PA1485	PA1485	Q9I3M7	Q9I3M7_PSEAE	1
Transcriptomics	CZA vs MEM		PA1487	PA1487	Q9I3M5	Q9I3M5_PSEAE	1
Transcriptomics	CZA vs MEM		PA1488	PA1488	Q9I3M4	Q9I3M4_PSEAE	1
Transcriptomics	CZA vs MEM		PA1489	PA1489	Q9I3M3	Q9I3M3_PSEAE	1
Transcriptomics	CZA vs MEM		PA1494	PA1494	Q9I3L8	Q9I3L8_PSEAE	1
Transcriptomics	CZA vs MEM		PA1495	PA1495	Q9I3L7	Q9I3L7_PSEAE	1
Transcriptomics	CZA vs MEM		PA1507	PA1507	Q9I3K5	Q9I3K5_PSEAE	1
Transcriptomics	CZA vs MEM		PA1510	PA1510	Q9I3K2	Q9I3K2_PSEAE	1
Transcriptomics	CZA vs MEM		PA1511	vgrG2a	Q9I3K1	VGR2A_PSEAE	1
Transcriptomics	CZA vs MEM		PA1512				2
Transcriptomics	CZA vs MEM		PA1518	PA1518	Q9I3J5	HIUH_PSEAE	1
Transcriptomics	CZA vs MEM		PA1519	PA1519	Q9I3J4	Q9I3J4_PSEAE	1
Transcriptomics	CZA vs MEM		PA1523	xdhB	Q9I3J0	Q9I3J0_PSEAE	1
Transcriptomics	CZA vs MEM		PA1524	xdhA	Q9I3I9	Q9I3I9_PSEAE	1
Transcriptomics	CZA vs MEM		PA1531	PA1531	Q9I3I2	Q9I3I2_PSEAE	1
Transcriptomics	CZA vs MEM		PA1535	PA1535	Q9I3H8	Q9I3H8_PSEAE	1
Transcriptomics	CZA vs MEM		PA1541	PA1541	Q9I3H2	Q9I3H2_PSEAE	1
Transcriptomics	CZA vs MEM		PA1546	hemN	P77915	HEMN_PSEAE	2
Transcriptomics	CZA vs MEM		PA1548	PA1548	Q9I3G9	Q9I3G9_PSEAE	1
Transcriptomics	CZA vs MEM		PA1550	PA1550	Q9I3G7	Q9I3G7_PSEAE	1
Transcriptomics	CZA vs MEM		PA1551	PA1551	Q9I3G6	Q9I3G6_PSEAE	1
Transcriptomics	CZA vs MEM		PA1552	ccoP1	Q9I3G5	Q9I3G5_PSEAE	1
Transcriptomics	CZA vs MEM		PA1552.1	ccoQ1	E1JGJ6	E1JGJ6_PSEAE	1
Transcriptomics	CZA vs MEM		PA1553	ccoO1	Q9I3G4	Q9I3G4_PSEAE	1
Transcriptomics	CZA vs MEM		PA1554	ccoN1	Q9I3G3	Q9I3G3_PSEAE	1
Transcriptomics	CZA vs MEM		PA1555	ccoP2	Q9I3G2	Q9I3G2_PSEAE	1
Transcriptomics	CZA vs MEM		PA1555.1	ccoQ2	E1JGJ7	E1JGJ7_PSEAE	1
Transcriptomics	CZA vs MEM		PA1556	ccoO2	Q9I3G1	Q9I3G1_PSEAE	1
Transcriptomics	CZA vs MEM		PA1557	ccoN2	Q9I3G0	Q9I3G0_PSEAE	2
Transcriptomics	CZA vs MEM		PA1558	PA1558	Q9I3F9	Q9I3F9_PSEAE	1
Transcriptomics	CZA vs MEM		PA1562	acnA	Q9I3F5	ACNA_PSEAE	1
Transcriptomics	CZA vs MEM		PA1565	PA1565	Q9I3F2	Q9I3F2_PSEAE	1
Transcriptomics	CZA vs MEM		PA1571	PA1571	Q9I3E6	Q9I3E6_PSEAE	1
Transcriptomics	CZA vs MEM		PA1577	PA1577	Q9I3E0	Q9I3E0_PSEAE	1
Transcriptomics	CZA vs MEM		PA1585	sucA	Q9I3D3	Q9I3D3_PSEAE	1
Transcriptomics	CZA vs MEM		PA1586	sucB	Q9I3D2	ODO2_PSEAE	1
Transcriptomics	CZA vs MEM		PA1587	lpdG	Q9I3D1	DLDH2_PSEAE	1
Transcriptomics	CZA vs MEM		PA1591	PA1591	Q9I3D0	Q9I3D0_PSEAE	1
Transcriptomics	CZA vs MEM		PA1592	PA1592	Q9I3C9	Q9I3C9_PSEAE	2
Transcriptomics	CZA vs MEM		PA1596	htpG	Q9I3C5	HTPG_PSEAE	2
Transcriptomics	CZA vs MEM		PA1597	PA1597	Q9I3C4	Q9I3C4_PSEAE	1
Transcriptomics	CZA vs MEM		PA1600	PA1600	Q9I3C1	Q9I3C1_PSEAE	1
Transcriptomics	CZA vs MEM		PA1601	PA1601	Q9I3C0	Q9I3C0_PSEAE	1
Transcriptomics	CZA vs MEM		PA1602	PA1602	Q9I3B9	Q9I3B9_PSEAE	1
Transcriptomics	CZA vs MEM		PA1605	PA1605	Q9I3B6	Q9I3B6_PSEAE	1
Transcriptomics	CZA vs MEM		PA1606	PA1606	Q9I3B5	Q9I3B5_PSEAE	1
Transcriptomics	CZA vs MEM		PA1608	PA1608	Q9I3B3	Q9I3B3_PSEAE	1
Transcriptomics	CZA vs MEM		PA1618	PA1618	Q9I3A4	Y1618_PSEAE	1
Transcriptomics	CZA vs MEM		PA1626	PA1626	Q9I396	Q9I396_PSEAE	1
Transcriptomics	CZA vs MEM		PA1633	kdpA	P57683	KDPA_PSEAE	2
Transcriptomics	CZA vs MEM		PA1634	kdpB	P57698	KDPB_PSEAE	2
Transcriptomics	CZA vs MEM		PA1635	kdpC	P57686	KDPC_PSEAE	1
Transcriptomics	CZA vs MEM		PA1636	kdpD	Q9I389	Q9I389_PSEAE	1
Transcriptomics	CZA vs MEM		PA1637	kdpE	Q9I388	Q9I388_PSEAE	1
Transcriptomics	CZA vs MEM		PA1641	PA1641	Q9I384	Q9I384_PSEAE	1
Transcriptomics	CZA vs MEM		PA1646	PA1646	Q9I379	Q9I379_PSEAE	2
Transcriptomics	CZA vs MEM		PA1648	PA1648	Q9I377	Q9I377_PSEAE	1
Transcriptomics	CZA vs MEM		PA1656	PA1656	Q9I369	Q9I369_PSEAE	2
Transcriptomics	CZA vs MEM		PA1657	PA1657	Q9I368	Q9I368_PSEAE	2
Transcriptomics	CZA vs MEM		PA1658	PA1658	Q9I367	Q9I367_PSEAE	2
Transcriptomics	CZA vs MEM		PA1659	PA1659	Q9I366	Q9I366_PSEAE	2
Transcriptomics	CZA vs MEM		PA1660	PA1660	Q9I365	Q9I365_PSEAE	2
Transcriptomics	CZA vs MEM		PA1661	PA1661	Q9I364	Q9I364_PSEAE	2
Transcriptomics	CZA vs MEM		PA1662	PA1662	Q9I363	Q9I363_PSEAE	2
Transcriptomics	CZA vs MEM		PA1663	PA1663	Q9I362	Q9I362_PSEAE	2
Transcriptomics	CZA vs MEM		PA1664	PA1664	Q9I361	Q9I361_PSEAE	1
Transcriptomics	CZA vs MEM		PA1665	PA1665	Q9I360	Q9I360_PSEAE	2
Transcriptomics	CZA vs MEM		PA1666	PA1666	Q9I359	Q9I359_PSEAE	2
Transcriptomics	CZA vs MEM		PA1667	PA1667	Q9I358	Q9I358_PSEAE	2
Transcriptomics	CZA vs MEM		PA1668	PA1668	Q9I357	Q9I357_PSEAE	2
Transcriptomics	CZA vs MEM		PA1669	PA1669	Q9I356	Q9I356_PSEAE	2
Transcriptomics	CZA vs MEM		PA1670	stp1	Q9I355	Q9I355_PSEAE	2
Transcriptomics	CZA vs MEM		PA1671	stk1	Q9I354	Q9I354_PSEAE	2
Transcriptomics	CZA vs MEM		PA1673	PA1673	Q9I352	HEMTB_PSEAE	1
Transcriptomics	CZA vs MEM		PA1676	PA1676	Q9I349	Q9I349_PSEAE	1
Transcriptomics	CZA vs MEM		PA1680	PA1680	Q9I345	Q9I345_PSEAE	1
Transcriptomics	CZA vs MEM		PA1687	speE1	Q9X6R0	SPEE1_PSEAE	1
Transcriptomics	CZA vs MEM		PA1688	PA1688	G3XD03	G3XD03_PSEAE	2
Transcriptomics	CZA vs MEM		PA1689	PA1689	Q9I338	Q9I338_PSEAE	1
Transcriptomics	CZA vs MEM		PA1690	pscU	Q9I337	Q9I337_PSEAE	2
Transcriptomics	CZA vs MEM		PA1691	pscT	Q9I336	Q9I336_PSEAE	2
Transcriptomics	CZA vs MEM		PA1692	PA1692	Q9I335	Q9I335_PSEAE	2
Transcriptomics	CZA vs MEM		PA1693	pscR	Q9I334	Q9I334_PSEAE	3
Transcriptomics	CZA vs MEM		PA1694	pscQ	Q9I333	Q9I333_PSEAE	3
Transcriptomics	CZA vs MEM		PA1695	pscP	Q9I332	Q9I332_PSEAE	1
Transcriptomics	CZA vs MEM		PA1696	pscO	Q9I331	Q9I331_PSEAE	1
Transcriptomics	CZA vs MEM		PA1697	PA1697	Q9I330	Q9I330_PSEAE	3
Transcriptomics	CZA vs MEM		PA1698	popN	G3XCX6	G3XCX6_PSEAE	1
Transcriptomics	CZA vs MEM		PA1699	PA1699	G3XCT8	G3XCT8_PSEAE	3
Transcriptomics	CZA vs MEM		PA1700	PA1700	Q9I329	Q9I329_PSEAE	1
Transcriptomics	CZA vs MEM		PA1701	PA1701	G3XD37	G3XD37_PSEAE	1
Transcriptomics	CZA vs MEM		PA1702	PA1702	Q9I328	Q9I328_PSEAE	1
Transcriptomics	CZA vs MEM		PA1703	pcrD	Q9I327	Q9I327_PSEAE	3
Transcriptomics	CZA vs MEM		PA1704	pcrR	G3XCW4	G3XCW4_PSEAE	1
Transcriptomics	CZA vs MEM		PA1705	pcrG	Q9I326	Q9I326_PSEAE	1
Transcriptomics	CZA vs MEM		PA1706	pcrV	G3XD49	G3XD49_PSEAE	2
Transcriptomics	CZA vs MEM		PA1707	pcrH	Q9I325	Q9I325_PSEAE	2
Transcriptomics	CZA vs MEM		PA1708	popB	Q9I324	Q9I324_PSEAE	2
Transcriptomics	CZA vs MEM		PA1709	popD	Q9I323	Q9I323_PSEAE	2
Transcriptomics	CZA vs MEM		PA1710	exsC	P26995	EXSC_PSEAE	1
Transcriptomics	CZA vs MEM		PA1711	exsE	Q9I322	EXSE_PSEAE	1
Transcriptomics	CZA vs MEM		PA1712	exsB	P26994	EXSB_PSEAE	2
Transcriptomics	CZA vs MEM		PA1713	exsA	P26993	EXSA_PSEAE	1
Transcriptomics	CZA vs MEM		PA1714	exsD	Q9I321	EXSD_PSEAE	1
Transcriptomics	CZA vs MEM		PA1715	pscB	Q9I320	Q9I320_PSEAE	2
Transcriptomics	CZA vs MEM		PA1716	pscC	Q9I319	Q9I319_PSEAE	3
Transcriptomics	CZA vs MEM		PA1717	pscD	Q9I318	Q9I318_PSEAE	1
Transcriptomics	CZA vs MEM		PA1718	pscE	Q9I317	PSCE_PSEAE	1
Transcriptomics	CZA vs MEM		PA1719	sctF	P95434	SCTF_PSEAE	2
Transcriptomics	CZA vs MEM		PA1720	pscG	P95435	PSCG_PSEAE	1
Transcriptomics	CZA vs MEM		PA1721	pscH	Q9I316	Q9I316_PSEAE	1
Transcriptomics	CZA vs MEM		PA1722	pscI	Q9I315	PSCI_PSEAE	2
Transcriptomics	CZA vs MEM		PA1723	pscJ	Q9I314	Q9I314_PSEAE	2
Transcriptomics	CZA vs MEM		PA1724	pscK	Q9I313	Q9I313_PSEAE	1
Transcriptomics	CZA vs MEM		PA1725	pscL	Q9I312	Q9I312_PSEAE	2
Transcriptomics	CZA vs MEM		PA1736	PA1736	Q9I301	Q9I301_PSEAE	1
Transcriptomics	CZA vs MEM		PA1738	PA1738	Q9I2Z9	Q9I2Z9_PSEAE	1
Transcriptomics	CZA vs MEM		PA1740	PA1740	Q9I2Z7	Q9I2Z7_PSEAE	1
Transcriptomics	CZA vs MEM		PA1742	PA1742	Q9I2Z5	Q9I2Z5_PSEAE	1
Transcriptomics	CZA vs MEM		PA1745	PA1745	Q9I2Z2	Q9I2Z2_PSEAE	1
Transcriptomics	CZA vs MEM		PA1746	PA1746	Q9I2Z1	Q9I2Z1_PSEAE	1
Transcriptomics	CZA vs MEM		PA1751	PA1751	Q9I2Y6	Q9I2Y6_PSEAE	1
Transcriptomics	CZA vs MEM		PA1759	PA1759	Q9I2Y0	Q9I2Y0_PSEAE	1
Transcriptomics	CZA vs MEM		PA1760	PA1760	Q9I2X9	Q9I2X9_PSEAE	1
Transcriptomics	CZA vs MEM		PA1761	PA1761	Q9I2X8	Q9I2X8_PSEAE	1
Transcriptomics	CZA vs MEM		PA1762	PA1762	Q9I2X7	Q9I2X7_PSEAE	1
Transcriptomics	CZA vs MEM		PA1763	PA1763	Q9I2X6	Q9I2X6_PSEAE	1
[truncated: 8,880 more rows]

## Sheet: SI table 10
gene_id	set_name	in_set
PA0801	Alam 2022 - PAO1 - MEM	FALSE
PA0801	Dong 2024 - PAO1 - MEM	FALSE
PA0801	Khaledi 2020 - 414 strains - MEM	FALSE
PA0801	Castanheira 2022 - 213 strains - CZA	FALSE
PA0801	Castanheira 2022 - 213 strains - MEM	FALSE
PA3564	Alam 2022 - PAO1 - MEM	FALSE
PA3564	Dong 2024 - PAO1 - MEM	FALSE
PA3564	Khaledi 2020 - 414 strains - MEM	FALSE
PA3564	Castanheira 2022 - 213 strains - CZA	FALSE
PA3564	Castanheira 2022 - 213 strains - MEM	FALSE
PA0129	Alam 2022 - PAO1 - MEM	FALSE
PA0129	Dong 2024 - PAO1 - MEM	FALSE
PA0129	Khaledi 2020 - 414 strains - MEM	FALSE
PA0129	Castanheira 2022 - 213 strains - CZA	FALSE
PA0129	Castanheira 2022 - 213 strains - MEM	FALSE
PA4304	Alam 2022 - PAO1 - MEM	FALSE
PA4304	Dong 2024 - PAO1 - MEM	FALSE
PA4304	Khaledi 2020 - 414 strains - MEM	FALSE
PA4304	Castanheira 2022 - 213 strains - CZA	FALSE
PA4304	Castanheira 2022 - 213 strains - MEM	FALSE
PA3745	Alam 2022 - PAO1 - MEM	FALSE
PA3745	Dong 2024 - PAO1 - MEM	FALSE
PA3745	Khaledi 2020 - 414 strains - MEM	FALSE
PA3745	Castanheira 2022 - 213 strains - CZA	FALSE
PA3745	Castanheira 2022 - 213 strains - MEM	FALSE
PA4296	Alam 2022 - PAO1 - MEM	FALSE
PA4296	Dong 2024 - PAO1 - MEM	FALSE
PA4296	Khaledi 2020 - 414 strains - MEM	FALSE
PA4296	Castanheira 2022 - 213 strains - CZA	FALSE
PA4296	Castanheira 2022 - 213 strains - MEM	FALSE
PA1429	Alam 2022 - PAO1 - MEM	FALSE
PA1429	Dong 2024 - PAO1 - MEM	TRUE
PA1429	Khaledi 2020 - 414 strains - MEM	FALSE
PA1429	Castanheira 2022 - 213 strains - CZA	FALSE
PA1429	Castanheira 2022 - 213 strains - MEM	FALSE
PA4487	Alam 2022 - PAO1 - MEM	TRUE
PA4487	Dong 2024 - PAO1 - MEM	FALSE
PA4487	Khaledi 2020 - 414 strains - MEM	FALSE
PA4487	Castanheira 2022 - 213 strains - CZA	FALSE
PA4487	Castanheira 2022 - 213 strains - MEM	FALSE
PA1402	Alam 2022 - PAO1 - MEM	FALSE
PA1402	Dong 2024 - PAO1 - MEM	FALSE
PA1402	Khaledi 2020 - 414 strains - MEM	FALSE
PA1402	Castanheira 2022 - 213 strains - CZA	FALSE
PA1402	Castanheira 2022 - 213 strains - MEM	FALSE
PA4760	Alam 2022 - PAO1 - MEM	FALSE
PA4760	Dong 2024 - PAO1 - MEM	FALSE
PA4760	Khaledi 2020 - 414 strains - MEM	FALSE
PA4760	Castanheira 2022 - 213 strains - CZA	FALSE
PA4760	Castanheira 2022 - 213 strains - MEM	FALSE
PA4238	Alam 2022 - PAO1 - MEM	FALSE
PA4238	Dong 2024 - PAO1 - MEM	TRUE
PA4238	Khaledi 2020 - 414 strains - MEM	FALSE
PA4238	Castanheira 2022 - 213 strains - CZA	FALSE
PA4238	Castanheira 2022 - 213 strains - MEM	FALSE
PA0737	Alam 2022 - PAO1 - MEM	FALSE
PA0737	Dong 2024 - PAO1 - MEM	TRUE
PA0737	Khaledi 2020 - 414 strains - MEM	FALSE
PA0737	Castanheira 2022 - 213 strains - CZA	FALSE
PA0737	Castanheira 2022 - 213 strains - MEM	FALSE
PA5497	Alam 2022 - PAO1 - MEM	FALSE
PA5497	Dong 2024 - PAO1 - MEM	TRUE
PA5497	Khaledi 2020 - 414 strains - MEM	FALSE
PA5497	Castanheira 2022 - 213 strains - CZA	FALSE
PA5497	Castanheira 2022 - 213 strains - MEM	FALSE
PA3715	Alam 2022 - PAO1 - MEM	FALSE
PA3715	Dong 2024 - PAO1 - MEM	FALSE
PA3715	Khaledi 2020 - 414 strains - MEM	FALSE
PA3715	Castanheira 2022 - 213 strains - CZA	FALSE
PA3715	Castanheira 2022 - 213 strains - MEM	FALSE
PA5479	Alam 2022 - PAO1 - MEM	FALSE
PA5479	Dong 2024 - PAO1 - MEM	FALSE
PA5479	Khaledi 2020 - 414 strains - MEM	FALSE
PA5479	Castanheira 2022 - 213 strains - CZA	FALSE
PA5479	Castanheira 2022 - 213 strains - MEM	FALSE
PA2024	Alam 2022 - PAO1 - MEM	FALSE
PA2024	Dong 2024 - PAO1 - MEM	FALSE
PA2024	Khaledi 2020 - 414 strains - MEM	FALSE
PA2024	Castanheira 2022 - 213 strains - CZA	FALSE
PA2024	Castanheira 2022 - 213 strains - MEM	FALSE
PA2192	Alam 2022 - PAO1 - MEM	FALSE
PA2192	Dong 2024 - PAO1 - MEM	TRUE
PA2192	Khaledi 2020 - 414 strains - MEM	FALSE
PA2192	Castanheira 2022 - 213 strains - CZA	FALSE
PA2192	Castanheira 2022 - 213 strains - MEM	FALSE
PA1485	Alam 2022 - PAO1 - MEM	FALSE
PA1485	Dong 2024 - PAO1 - MEM	FALSE
PA1485	Khaledi 2020 - 414 strains - MEM	FALSE
PA1485	Castanheira 2022 - 213 strains - CZA	FALSE
PA1485	Castanheira 2022 - 213 strains - MEM	FALSE
PA0996	Alam 2022 - PAO1 - MEM	FALSE
PA0996	Dong 2024 - PAO1 - MEM	FALSE
PA0996	Khaledi 2020 - 414 strains - MEM	FALSE
PA0996	Castanheira 2022 - 213 strains - CZA	FALSE
PA0996	Castanheira 2022 - 213 strains - MEM	FALSE
PA3253	Alam 2022 - PAO1 - MEM	FALSE
PA3253	Dong 2024 - PAO1 - MEM	TRUE
PA3253	Khaledi 2020 - 414 strains - MEM	FALSE
PA3253	Castanheira 2022 - 213 strains - CZA	FALSE
PA3253	Castanheira 2022 - 213 strains - MEM	FALSE
PA1893	Alam 2022 - PAO1 - MEM	FALSE
PA1893	Dong 2024 - PAO1 - MEM	TRUE
PA1893	Khaledi 2020 - 414 strains - MEM	FALSE
PA1893	Castanheira 2022 - 213 strains - CZA	FALSE
PA1893	Castanheira 2022 - 213 strains - MEM	FALSE
PA0169	Alam 2022 - PAO1 - MEM	FALSE
PA0169	Dong 2024 - PAO1 - MEM	FALSE
PA0169	Khaledi 2020 - 414 strains - MEM	FALSE
PA0169	Castanheira 2022 - 213 strains - CZA	FALSE
PA0169	Castanheira 2022 - 213 strains - MEM	FALSE
PA1030	Alam 2022 - PAO1 - MEM	FALSE
PA1030	Dong 2024 - PAO1 - MEM	FALSE
PA1030	Khaledi 2020 - 414 strains - MEM	FALSE
PA1030	Castanheira 2022 - 213 strains - CZA	FALSE
PA1030	Castanheira 2022 - 213 strains - MEM	FALSE
PA4825	Alam 2022 - PAO1 - MEM	FALSE
PA4825	Dong 2024 - PAO1 - MEM	FALSE
PA4825	Khaledi 2020 - 414 strains - MEM	FALSE
PA4825	Castanheira 2022 - 213 strains - CZA	FALSE
PA4825	Castanheira 2022 - 213 strains - MEM	FALSE
PA4107	Alam 2022 - PAO1 - MEM	FALSE
PA4107	Dong 2024 - PAO1 - MEM	FALSE
PA4107	Khaledi 2020 - 414 strains - MEM	FALSE
PA4107	Castanheira 2022 - 213 strains - CZA	FALSE
PA4107	Castanheira 2022 - 213 strains - MEM	FALSE
PA1003	Alam 2022 - PAO1 - MEM	FALSE
PA1003	Dong 2024 - PAO1 - MEM	FALSE
PA1003	Khaledi 2020 - 414 strains - MEM	FALSE
PA1003	Castanheira 2022 - 213 strains - CZA	FALSE
PA1003	Castanheira 2022 - 213 strains - MEM	FALSE
PA5208	Alam 2022 - PAO1 - MEM	FALSE
PA5208	Dong 2024 - PAO1 - MEM	TRUE
PA5208	Khaledi 2020 - 414 strains - MEM	FALSE
PA5208	Castanheira 2022 - 213 strains - CZA	FALSE
PA5208	Castanheira 2022 - 213 strains - MEM	FALSE
PA0743	Alam 2022 - PAO1 - MEM	FALSE
PA0743	Dong 2024 - PAO1 - MEM	FALSE
PA0743	Khaledi 2020 - 414 strains - MEM	FALSE
PA0743	Castanheira 2022 - 213 strains - CZA	FALSE
PA0743	Castanheira 2022 - 213 strains - MEM	FALSE
PA2778	Alam 2022 - PAO1 - MEM	FALSE
PA2778	Dong 2024 - PAO1 - MEM	FALSE
PA2778	Khaledi 2020 - 414 strains - MEM	FALSE
PA2778	Castanheira 2022 - 213 strains - CZA	FALSE
PA2778	Castanheira 2022 - 213 strains - MEM	FALSE
PA4093	Alam 2022 - PAO1 - MEM	FALSE
PA4093	Dong 2024 - PAO1 - MEM	FALSE
PA4093	Khaledi 2020 - 414 strains - MEM	FALSE
PA4093	Castanheira 2022 - 213 strains - CZA	FALSE
PA4093	Castanheira 2022 - 213 strains - MEM	FALSE
PA4774	Alam 2022 - PAO1 - MEM	FALSE
PA4774	Dong 2024 - PAO1 - MEM	TRUE
PA4774	Khaledi 2020 - 414 strains - MEM	TRUE
PA4774	Castanheira 2022 - 213 strains - CZA	TRUE
PA4774	Castanheira 2022 - 213 strains - MEM	FALSE
PA1641	Alam 2022 - PAO1 - MEM	FALSE
PA1641	Dong 2024 - PAO1 - MEM	FALSE
PA1641	Khaledi 2020 - 414 strains - MEM	FALSE
PA1641	Castanheira 2022 - 213 strains - CZA	FALSE
PA1641	Castanheira 2022 - 213 strains - MEM	FALSE
PA0962	Alam 2022 - PAO1 - MEM	FALSE
PA0962	Dong 2024 - PAO1 - MEM	TRUE
PA0962	Khaledi 2020 - 414 strains - MEM	FALSE
PA0962	Castanheira 2022 - 213 strains - CZA	FALSE
PA0962	Castanheira 2022 - 213 strains - MEM	FALSE
PA0457	Alam 2022 - PAO1 - MEM	FALSE
PA0457	Dong 2024 - PAO1 - MEM	FALSE
PA0457	Khaledi 2020 - 414 strains - MEM	FALSE
PA0457	Castanheira 2022 - 213 strains - CZA	FALSE
PA0457	Castanheira 2022 - 213 strains - MEM	FALSE
PA1311	Alam 2022 - PAO1 - MEM	FALSE
PA1311	Dong 2024 - PAO1 - MEM	FALSE
PA1311	Khaledi 2020 - 414 strains - MEM	FALSE
PA1311	Castanheira 2022 - 213 strains - CZA	FALSE
PA1311	Castanheira 2022 - 213 strains - MEM	FALSE
PA0831	Alam 2022 - PAO1 - MEM	FALSE
PA0831	Dong 2024 - PAO1 - MEM	FALSE
PA0831	Khaledi 2020 - 414 strains - MEM	FALSE
PA0831	Castanheira 2022 - 213 strains - CZA	FALSE
PA0831	Castanheira 2022 - 213 strains - MEM	FALSE
PA2817	Alam 2022 - PAO1 - MEM	FALSE
PA2817	Dong 2024 - PAO1 - MEM	FALSE
PA2817	Khaledi 2020 - 414 strains - MEM	FALSE
PA2817	Castanheira 2022 - 213 strains - CZA	FALSE
PA2817	Castanheira 2022 - 213 strains - MEM	FALSE
PA4236	Alam 2022 - PAO1 - MEM	FALSE
PA4236	Dong 2024 - PAO1 - MEM	TRUE
PA4236	Khaledi 2020 - 414 strains - MEM	FALSE
PA4236	Castanheira 2022 - 213 strains - CZA	FALSE
PA4236	Castanheira 2022 - 213 strains - MEM	FALSE
PA2562	Alam 2022 - PAO1 - MEM	FALSE
PA2562	Dong 2024 - PAO1 - MEM	TRUE
PA2562	Khaledi 2020 - 414 strains - MEM	FALSE
PA2562	Castanheira 2022 - 213 strains - CZA	FALSE
PA2562	Castanheira 2022 - 213 strains - MEM	FALSE
PA4734	Alam 2022 - PAO1 - MEM	FALSE
PA4734	Dong 2024 - PAO1 - MEM	FALSE
PA4734	Khaledi 2020 - 414 strains - MEM	FALSE
PA4734	Castanheira 2022 - 213 strains - CZA	FALSE
PA4734	Castanheira 2022 - 213 strains - MEM	FALSE
PA5517	Alam 2022 - PAO1 - MEM	FALSE
PA5517	Dong 2024 - PAO1 - MEM	FALSE
PA5517	Khaledi 2020 - 414 strains - MEM	FALSE
PA5517	Castanheira 2022 - 213 strains - CZA	FALSE
PA5517	Castanheira 2022 - 213 strains - MEM	FALSE
PA1592	Alam 2022 - PAO1 - MEM	FALSE
PA1592	Dong 2024 - PAO1 - MEM	FALSE
PA1592	Khaledi 2020 - 414 strains - MEM	FALSE
PA1592	Castanheira 2022 - 213 strains - CZA	FALSE
PA1592	Castanheira 2022 - 213 strains - MEM	FALSE
PA3227	Alam 2022 - PAO1 - MEM	FALSE
PA3227	Dong 2024 - PAO1 - MEM	FALSE
PA3227	Khaledi 2020 - 414 strains - MEM	FALSE
PA3227	Castanheira 2022 - 213 strains - CZA	FALSE
PA3227	Castanheira 2022 - 213 strains - MEM	FALSE
PA3727	Alam 2022 - PAO1 - MEM	FALSE
PA3727	Dong 2024 - PAO1 - MEM	FALSE
PA3727	Khaledi 2020 - 414 strains - MEM	FALSE
PA3727	Castanheira 2022 - 213 strains - CZA	FALSE
PA3727	Castanheira 2022 - 213 strains - MEM	FALSE
PA1056	Alam 2022 - PAO1 - MEM	FALSE
PA1056	Dong 2024 - PAO1 - MEM	FALSE
PA1056	Khaledi 2020 - 414 strains - MEM	FALSE
PA1056	Castanheira 2022 - 213 strains - CZA	FALSE
PA1056	Castanheira 2022 - 213 strains - MEM	FALSE
PA4985	Alam 2022 - PAO1 - MEM	FALSE
PA4985	Dong 2024 - PAO1 - MEM	FALSE
PA4985	Khaledi 2020 - 414 strains - MEM	FALSE
PA4985	Castanheira 2022 - 213 strains - CZA	FALSE
PA4985	Castanheira 2022 - 213 strains - MEM	FALSE
PA5209	Alam 2022 - PAO1 - MEM	FALSE
PA5209	Dong 2024 - PAO1 - MEM	FALSE
PA5209	Khaledi 2020 - 414 strains - MEM	FALSE
PA5209	Castanheira 2022 - 213 strains - CZA	FALSE
PA5209	Castanheira 2022 - 213 strains - MEM	FALSE
PA1350	Alam 2022 - PAO1 - MEM	FALSE
PA1350	Dong 2024 - PAO1 - MEM	FALSE
PA1350	Khaledi 2020 - 414 strains - MEM	FALSE
PA1350	Castanheira 2022 - 213 strains - CZA	FALSE
PA1350	Castanheira 2022 - 213 strains - MEM	FALSE
PA5299	Alam 2022 - PAO1 - MEM	FALSE
PA5299	Dong 2024 - PAO1 - MEM	FALSE
PA5299	Khaledi 2020 - 414 strains - MEM	FALSE
PA5299	Castanheira 2022 - 213 strains - CZA	FALSE
PA5299	Castanheira 2022 - 213 strains - MEM	FALSE
PA1949	Alam 2022 - PAO1 - MEM	FALSE
PA1949	Dong 2024 - PAO1 - MEM	FALSE
PA1949	Khaledi 2020 - 414 strains - MEM	FALSE
PA1949	Castanheira 2022 - 213 strains - CZA	FALSE
PA1949	Castanheira 2022 - 213 strains - MEM	FALSE
PA1191	Alam 2022 - PAO1 - MEM	FALSE
PA1191	Dong 2024 - PAO1 - MEM	FALSE
PA1191	Khaledi 2020 - 414 strains - MEM	FALSE
PA1191	Castanheira 2022 - 213 strains - CZA	FALSE
PA1191	Castanheira 2022 - 213 strains - MEM	FALSE
PA0077	Alam 2022 - PAO1 - MEM	FALSE
PA0077	Dong 2024 - PAO1 - MEM	FALSE
PA0077	Khaledi 2020 - 414 strains - MEM	FALSE
PA0077	Castanheira 2022 - 213 strains - CZA	FALSE
PA0077	Castanheira 2022 - 213 strains - MEM	FALSE
PA5176	Alam 2022 - PAO1 - MEM	FALSE
PA5176	Dong 2024 - PAO1 - MEM	FALSE
PA5176	Khaledi 2020 - 414 strains - MEM	FALSE
PA5176	Castanheira 2022 - 213 strains - CZA	FALSE
PA5176	Castanheira 2022 - 213 strains - MEM	FALSE
PA1789	Alam 2022 - PAO1 - MEM	FALSE
PA1789	Dong 2024 - PAO1 - MEM	TRUE
PA1789	Khaledi 2020 - 414 strains - MEM	FALSE
PA1789	Castanheira 2022 - 213 strains - CZA	FALSE
PA1789	Castanheira 2022 - 213 strains - MEM	FALSE
PA2430	Alam 2022 - PAO1 - MEM	FALSE
PA2430	Dong 2024 - PAO1 - MEM	FALSE
PA2430	Khaledi 2020 - 414 strains - MEM	FALSE
PA2430	Castanheira 2022 - 213 strains - CZA	FALSE
PA2430	Castanheira 2022 - 213 strains - MEM	FALSE
PA2698	Alam 2022 - PAO1 - MEM	FALSE
PA2698	Dong 2024 - PAO1 - MEM	FALSE
PA2698	Khaledi 2020 - 414 strains - MEM	FALSE
PA2698	Castanheira 2022 - 213 strains - CZA	FALSE
PA2698	Castanheira 2022 - 213 strains - MEM	FALSE
PA4651	Alam 2022 - PAO1 - MEM	FALSE
PA4651	Dong 2024 - PAO1 - MEM	FALSE
PA4651	Khaledi 2020 - 414 strains - MEM	FALSE
PA4651	Castanheira 2022 - 213 strains - CZA	FALSE
PA4651	Castanheira 2022 - 213 strains - MEM	FALSE
PA4081	Alam 2022 - PAO1 - MEM	FALSE
PA4081	Dong 2024 - PAO1 - MEM	FALSE
PA4081	Khaledi 2020 - 414 strains - MEM	FALSE
PA4081	Castanheira 2022 - 213 strains - CZA	FALSE
PA4081	Castanheira 2022 - 213 strains - MEM	FALSE
PA0084	Alam 2022 - PAO1 - MEM	FALSE
PA0084	Dong 2024 - PAO1 - MEM	FALSE
PA0084	Khaledi 2020 - 414 strains - MEM	FALSE
PA0084	Castanheira 2022 - 213 strains - CZA	FALSE
PA0084	Castanheira 2022 - 213 strains - MEM	FALSE
PA5186	Alam 2022 - PAO1 - MEM	FALSE
PA5186	Dong 2024 - PAO1 - MEM	FALSE
PA5186	Khaledi 2020 - 414 strains - MEM	FALSE
PA5186	Castanheira 2022 - 213 strains - CZA	FALSE
PA5186	Castanheira 2022 - 213 strains - MEM	FALSE
PA2280	Alam 2022 - PAO1 - MEM	FALSE
PA2280	Dong 2024 - PAO1 - MEM	TRUE
PA2280	Khaledi 2020 - 414 strains - MEM	FALSE
PA2280	Castanheira 2022 - 213 strains - CZA	FALSE
PA2280	Castanheira 2022 - 213 strains - MEM	FALSE
PA3655	Alam 2022 - PAO1 - MEM	FALSE
PA3655	Dong 2024 - PAO1 - MEM	TRUE
PA3655	Khaledi 2020 - 414 strains - MEM	FALSE
PA3655	Castanheira 2022 - 213 strains - CZA	FALSE
PA3655	Castanheira 2022 - 213 strains - MEM	FALSE
PA0952	Alam 2022 - PAO1 - MEM	FALSE
PA0952	Dong 2024 - PAO1 - MEM	TRUE
PA0952	Khaledi 2020 - 414 strains - MEM	FALSE
PA0952	Castanheira 2022 - 213 strains - CZA	FALSE
PA0952	Castanheira 2022 - 213 strains - MEM	FALSE
PA2682	Alam 2022 - PAO1 - MEM	FALSE
PA2682	Dong 2024 - PAO1 - MEM	FALSE
PA2682	Khaledi 2020 - 414 strains - MEM	FALSE
PA2682	Castanheira 2022 - 213 strains - CZA	FALSE
PA2682	Castanheira 2022 - 213 strains - MEM	FALSE
PA2259	Alam 2022 - PAO1 - MEM	FALSE
PA2259	Dong 2024 - PAO1 - MEM	FALSE
PA2259	Khaledi 2020 - 414 strains - MEM	FALSE
PA2259	Castanheira 2022 - 213 strains - CZA	FALSE
PA2259	Castanheira 2022 - 213 strains - MEM	FALSE
PA1410	Alam 2022 - PAO1 - MEM	FALSE
PA1410	Dong 2024 - PAO1 - MEM	FALSE
PA1410	Khaledi 2020 - 414 strains - MEM	FALSE
PA1410	Castanheira 2022 - 213 strains - CZA	FALSE
PA1410	Castanheira 2022 - 213 strains - MEM	FALSE
PA0086	Alam 2022 - PAO1 - MEM	FALSE
PA0086	Dong 2024 - PAO1 - MEM	FALSE
PA0086	Khaledi 2020 - 414 strains - MEM	FALSE
PA0086	Castanheira 2022 - 213 strains - CZA	FALSE
PA0086	Castanheira 2022 - 213 strains - MEM	FALSE
PA1837	Alam 2022 - PAO1 - MEM	FALSE
PA1837	Dong 2024 - PAO1 - MEM	FALSE
PA1837	Khaledi 2020 - 414 strains - MEM	FALSE
PA1837	Castanheira 2022 - 213 strains - CZA	FALSE
PA1837	Castanheira 2022 - 213 strains - MEM	FALSE
PA2195	Alam 2022 - PAO1 - MEM	FALSE
PA2195	Dong 2024 - PAO1 - MEM	TRUE
PA2195	Khaledi 2020 - 414 strains - MEM	FALSE
PA2195	Castanheira 2022 - 213 strains - CZA	FALSE
PA2195	Castanheira 2022 - 213 strains - MEM	FALSE
PA4080	Alam 2022 - PAO1 - MEM	FALSE
PA4080	Dong 2024 - PAO1 - MEM	TRUE
PA4080	Khaledi 2020 - 414 strains - MEM	FALSE
PA4080	Castanheira 2022 - 213 strains - CZA	FALSE
PA4080	Castanheira 2022 - 213 strains - MEM	FALSE
PA0041	Alam 2022 - PAO1 - MEM	FALSE
PA0041	Dong 2024 - PAO1 - MEM	FALSE
PA0041	Khaledi 2020 - 414 strains - MEM	FALSE
PA0041	Castanheira 2022 - 213 strains - CZA	FALSE
PA0041	Castanheira 2022 - 213 strains - MEM	FALSE
PA1302	Alam 2022 - PAO1 - MEM	FALSE
PA1302	Dong 2024 - PAO1 - MEM	TRUE
PA1302	Khaledi 2020 - 414 strains - MEM	FALSE
PA1302	Castanheira 2022 - 213 strains - CZA	FALSE
PA1302	Castanheira 2022 - 213 strains - MEM	FALSE
PA0531	Alam 2022 - PAO1 - MEM	FALSE
PA0531	Dong 2024 - PAO1 - MEM	FALSE
PA0531	Khaledi 2020 - 414 strains - MEM	FALSE
PA0531	Castanheira 2022 - 213 strains - CZA	FALSE
PA0531	Castanheira 2022 - 213 strains - MEM	FALSE
PA0915	Alam 2022 - PAO1 - MEM	TRUE
PA0915	Dong 2024 - PAO1 - MEM	FALSE
PA0915	Khaledi 2020 - 414 strains - MEM	FALSE
PA0915	Castanheira 2022 - 213 strains - CZA	FALSE
PA0915	Castanheira 2022 - 213 strains - MEM	FALSE
PA4645	Alam 2022 - PAO1 - MEM	FALSE
PA4645	Dong 2024 - PAO1 - MEM	FALSE
PA4645	Khaledi 2020 - 414 strains - MEM	FALSE
PA4645	Castanheira 2022 - 213 strains - CZA	FALSE
PA4645	Castanheira 2022 - 213 strains - MEM	FALSE
PA0019	Alam 2022 - PAO1 - MEM	FALSE
PA0019	Dong 2024 - PAO1 - MEM	FALSE
PA0019	Khaledi 2020 - 414 strains - MEM	FALSE
PA0019	Castanheira 2022 - 213 strains - CZA	FALSE
PA0019	Castanheira 2022 - 213 strains - MEM	FALSE
PA0507	Alam 2022 - PAO1 - MEM	FALSE
PA0507	Dong 2024 - PAO1 - MEM	FALSE
PA0507	Khaledi 2020 - 414 strains - MEM	FALSE
PA0507	Castanheira 2022 - 213 strains - CZA	FALSE
PA0507	Castanheira 2022 - 213 strains - MEM	FALSE
PA1829	Alam 2022 - PAO1 - MEM	FALSE
PA1829	Dong 2024 - PAO1 - MEM	FALSE
PA1829	Khaledi 2020 - 414 strains - MEM	FALSE
PA1829	Castanheira 2022 - 213 strains - CZA	FALSE
PA1829	Castanheira 2022 - 213 strains - MEM	FALSE
PA4677	Alam 2022 - PAO1 - MEM	FALSE
PA4677	Dong 2024 - PAO1 - MEM	FALSE
PA4677	Khaledi 2020 - 414 strains - MEM	FALSE
PA4677	Castanheira 2022 - 213 strains - CZA	FALSE
PA4677	Castanheira 2022 - 213 strains - MEM	FALSE
PA3097	Alam 2022 - PAO1 - MEM	FALSE
PA3097	Dong 2024 - PAO1 - MEM	FALSE
PA3097	Khaledi 2020 - 414 strains - MEM	FALSE
PA3097	Castanheira 2022 - 213 strains - CZA	FALSE
PA3097	Castanheira 2022 - 213 strains - MEM	FALSE
PA1791	Alam 2022 - PAO1 - MEM	FALSE
PA1791	Dong 2024 - PAO1 - MEM	FALSE
PA1791	Khaledi 2020 - 414 strains - MEM	FALSE
PA1791	Castanheira 2022 - 213 strains - CZA	FALSE
PA1791	Castanheira 2022 - 213 strains - MEM	FALSE
PA4222	Alam 2022 - PAO1 - MEM	TRUE
PA4222	Dong 2024 - PAO1 - MEM	TRUE
PA4222	Khaledi 2020 - 414 strains - MEM	FALSE
PA4222	Castanheira 2022 - 213 strains - CZA	FALSE
PA4222	Castanheira 2022 - 213 strains - MEM	FALSE
PA1019	Alam 2022 - PAO1 - MEM	FALSE
PA1019	Dong 2024 - PAO1 - MEM	FALSE
PA1019	Khaledi 2020 - 414 strains - MEM	FALSE
PA1019	Castanheira 2022 - 213 strains - CZA	FALSE
PA1019	Castanheira 2022 - 213 strains - MEM	FALSE
PA3952	Alam 2022 - PAO1 - MEM	FALSE
PA3952	Dong 2024 - PAO1 - MEM	FALSE
PA3952	Khaledi 2020 - 414 strains - MEM	FALSE
PA3952	Castanheira 2022 - 213 strains - CZA	FALSE
PA3952	Castanheira 2022 - 213 strains - MEM	FALSE
PA0841	Alam 2022 - PAO1 - MEM	FALSE
PA0841	Dong 2024 - PAO1 - MEM	FALSE
PA0841	Khaledi 2020 - 414 strains - MEM	FALSE
PA0841	Castanheira 2022 - 213 strains - CZA	FALSE
PA0841	Castanheira 2022 - 213 strains - MEM	FALSE
PA1659	Alam 2022 - PAO1 - MEM	FALSE
PA1659	Dong 2024 - PAO1 - MEM	TRUE
PA1659	Khaledi 2020 - 414 strains - MEM	FALSE
PA1659	Castanheira 2022 - 213 strains - CZA	FALSE
PA1659	Castanheira 2022 - 213 strains - MEM	FALSE
PA4377	Alam 2022 - PAO1 - MEM	FALSE
PA4377	Dong 2024 - PAO1 - MEM	TRUE
PA4377	Khaledi 2020 - 414 strains - MEM	FALSE
PA4377	Castanheira 2022 - 213 strains - CZA	FALSE
PA4377	Castanheira 2022 - 213 strains - MEM	FALSE
PA2039	Alam 2022 - PAO1 - MEM	FALSE
PA2039	Dong 2024 - PAO1 - MEM	FALSE
PA2039	Khaledi 2020 - 414 strains - MEM	FALSE
PA2039	Castanheira 2022 - 213 strains - CZA	FALSE
PA2039	Castanheira 2022 - 213 strains - MEM	FALSE
PA0172	Alam 2022 - PAO1 - MEM	FALSE
PA0172	Dong 2024 - PAO1 - MEM	FALSE
PA0172	Khaledi 2020 - 414 strains - MEM	FALSE
PA0172	Castanheira 2022 - 213 strains - CZA	FALSE
PA0172	Castanheira 2022 - 213 strains - MEM	FALSE
PA4217	Alam 2022 - PAO1 - MEM	FALSE
PA4217	Dong 2024 - PAO1 - MEM	FALSE
PA4217	Khaledi 2020 - 414 strains - MEM	TRUE
PA4217	Castanheira 2022 - 213 strains - CZA	FALSE
PA4217	Castanheira 2022 - 213 strains - MEM	FALSE
PA5252	Alam 2022 - PAO1 - MEM	FALSE
PA5252	Dong 2024 - PAO1 - MEM	FALSE
PA5252	Khaledi 2020 - 414 strains - MEM	FALSE
PA5252	Castanheira 2022 - 213 strains - CZA	FALSE
PA5252	Castanheira 2022 - 213 strains - MEM	FALSE
PA3721	Alam 2022 - PAO1 - MEM	FALSE
PA3721	Dong 2024 - PAO1 - MEM	FALSE
PA3721	Khaledi 2020 - 414 strains - MEM	FALSE
PA3721	Castanheira 2022 - 213 strains - CZA	FALSE
PA3721	Castanheira 2022 - 213 strains - MEM	FALSE
PA3911	Alam 2022 - PAO1 - MEM	FALSE
PA3911	Dong 2024 - PAO1 - MEM	TRUE
PA3911	Khaledi 2020 - 414 strains - MEM	FALSE
PA3911	Castanheira 2022 - 213 strains - CZA	FALSE
PA3911	Castanheira 2022 - 213 strains - MEM	FALSE
PA3779	Alam 2022 - PAO1 - MEM	FALSE
PA3779	Dong 2024 - PAO1 - MEM	FALSE
PA3779	Khaledi 2020 - 414 strains - MEM	FALSE
PA3779	Castanheira 2022 - 213 strains - CZA	FALSE
PA3779	Castanheira 2022 - 213 strains - MEM	FALSE
PA0752	Alam 2022 - PAO1 - MEM	FALSE
PA0752	Dong 2024 - PAO1 - MEM	FALSE
PA0752	Khaledi 2020 - 414 strains - MEM	FALSE
PA0752	Castanheira 2022 - 213 strains - CZA	FALSE
PA0752	Castanheira 2022 - 213 strains - MEM	FALSE
PA1172	Alam 2022 - PAO1 - MEM	FALSE
PA1172	Dong 2024 - PAO1 - MEM	FALSE
PA1172	Khaledi 2020 - 414 strains - MEM	FALSE
PA1172	Castanheira 2022 - 213 strains - CZA	FALSE
PA1172	Castanheira 2022 - 213 strains - MEM	FALSE
PA5510	Alam 2022 - PAO1 - MEM	FALSE
PA5510	Dong 2024 - PAO1 - MEM	FALSE
PA5510	Khaledi 2020 - 414 strains - MEM	FALSE
PA5510	Castanheira 2022 - 213 strains - CZA	FALSE
PA5510	Castanheira 2022 - 213 strains - MEM	FALSE
PA2012	Alam 2022 - PAO1 - MEM	FALSE
PA2012	Dong 2024 - PAO1 - MEM	FALSE
PA2012	Khaledi 2020 - 414 strains - MEM	FALSE
PA2012	Castanheira 2022 - 213 strains - CZA	FALSE
PA2012	Castanheira 2022 - 213 strains - MEM	FALSE
PA1888	Alam 2022 - PAO1 - MEM	FALSE
PA1888	Dong 2024 - PAO1 - MEM	TRUE
PA1888	Khaledi 2020 - 414 strains - MEM	FALSE
PA1888	Castanheira 2022 - 213 strains - CZA	FALSE
PA1888	Castanheira 2022 - 213 strains - MEM	FALSE
PA1358	Alam 2022 - PAO1 - MEM	FALSE
PA1358	Dong 2024 - PAO1 - MEM	FALSE
PA1358	Khaledi 2020 - 414 strains - MEM	FALSE
PA1358	Castanheira 2022 - 213 strains - CZA	FALSE
PA1358	Castanheira 2022 - 213 strains - MEM	FALSE
PA5400	Alam 2022 - PAO1 - MEM	FALSE
PA5400	Dong 2024 - PAO1 - MEM	FALSE
PA5400	Khaledi 2020 - 414 strains - MEM	FALSE
PA5400	Castanheira 2022 - 213 strains - CZA	FALSE
PA5400	Castanheira 2022 - 213 strains - MEM	FALSE
PA1782	Alam 2022 - PAO1 - MEM	FALSE
PA1782	Dong 2024 - PAO1 - MEM	TRUE
PA1782	Khaledi 2020 - 414 strains - MEM	FALSE
PA1782	Castanheira 2022 - 213 strains - CZA	FALSE
PA1782	Castanheira 2022 - 213 strains - MEM	FALSE
PA3568	Alam 2022 - PAO1 - MEM	FALSE
PA3568	Dong 2024 - PAO1 - MEM	FALSE
PA3568	Khaledi 2020 - 414 strains - MEM	FALSE
PA3568	Castanheira 2022 - 213 strains - CZA	FALSE
PA3568	Castanheira 2022 - 213 strains - MEM	FALSE
PA2420	Alam 2022 - PAO1 - MEM	FALSE
PA2420	Dong 2024 - PAO1 - MEM	FALSE
PA2420	Khaledi 2020 - 414 strains - MEM	FALSE
PA2420	Castanheira 2022 - 213 strains - CZA	FALSE
PA2420	Castanheira 2022 - 213 strains - MEM	FALSE
PA0742	Alam 2022 - PAO1 - MEM	FALSE
PA0742	Dong 2024 - PAO1 - MEM	FALSE
PA0742	Khaledi 2020 - 414 strains - MEM	FALSE
PA0742	Castanheira 2022 - 213 strains - CZA	FALSE
PA0742	Castanheira 2022 - 213 strains - MEM	FALSE
PA4385	Alam 2022 - PAO1 - MEM	FALSE
PA4385	Dong 2024 - PAO1 - MEM	FALSE
PA4385	Khaledi 2020 - 414 strains - MEM	FALSE
PA4385	Castanheira 2022 - 213 strains - CZA	FALSE
PA4385	Castanheira 2022 - 213 strains - MEM	FALSE
PA5457	Alam 2022 - PAO1 - MEM	FALSE
PA5457	Dong 2024 - PAO1 - MEM	FALSE
PA5457	Khaledi 2020 - 414 strains - MEM	FALSE
PA5457	Castanheira 2022 - 213 strains - CZA	FALSE
PA5457	Castanheira 2022 - 213 strains - MEM	FALSE
PA4241	Alam 2022 - PAO1 - MEM	FALSE
PA4241	Dong 2024 - PAO1 - MEM	FALSE
PA4241	Khaledi 2020 - 414 strains - MEM	FALSE
PA4241	Castanheira 2022 - 213 strains - CZA	FALSE
PA4241	Castanheira 2022 - 213 strains - MEM	FALSE
PA3932	Alam 2022 - PAO1 - MEM	FALSE
PA3932	Dong 2024 - PAO1 - MEM	TRUE
PA3932	Khaledi 2020 - 414 strains - MEM	FALSE
PA3932	Castanheira 2022 - 213 strains - CZA	FALSE
PA3932	Castanheira 2022 - 213 strains - MEM	FALSE
PA2756	Alam 2022 - PAO1 - MEM	FALSE
PA2756	Dong 2024 - PAO1 - MEM	FALSE
PA2756	Khaledi 2020 - 414 strains - MEM	FALSE
PA2756	Castanheira 2022 - 213 strains - CZA	FALSE
PA2756	Castanheira 2022 - 213 strains - MEM	FALSE
PA5055	Alam 2022 - PAO1 - MEM	FALSE
PA5055	Dong 2024 - PAO1 - MEM	FALSE
PA5055	Khaledi 2020 - 414 strains - MEM	FALSE
PA5055	Castanheira 2022 - 213 strains - CZA	FALSE
PA5055	Castanheira 2022 - 213 strains - MEM	FALSE
PA3635	Alam 2022 - PAO1 - MEM	FALSE
PA3635	Dong 2024 - PAO1 - MEM	FALSE
PA3635	Khaledi 2020 - 414 strains - MEM	FALSE
PA3635	Castanheira 2022 - 213 strains - CZA	FALSE
PA3635	Castanheira 2022 - 213 strains - MEM	FALSE
PA3760	Alam 2022 - PAO1 - MEM	FALSE
PA3760	Dong 2024 - PAO1 - MEM	FALSE
PA3760	Khaledi 2020 - 414 strains - MEM	FALSE
PA3760	Castanheira 2022 - 213 strains - CZA	FALSE
PA3760	Castanheira 2022 - 213 strains - MEM	FALSE
PA5530	Alam 2022 - PAO1 - MEM	FALSE
PA5530	Dong 2024 - PAO1 - MEM	TRUE
PA5530	Khaledi 2020 - 414 strains - MEM	FALSE
PA5530	Castanheira 2022 - 213 strains - CZA	FALSE
PA5530	Castanheira 2022 - 213 strains - MEM	FALSE
PA4144	Alam 2022 - PAO1 - MEM	FALSE
PA4144	Dong 2024 - PAO1 - MEM	FALSE
PA4144	Khaledi 2020 - 414 strains - MEM	FALSE
PA4144	Castanheira 2022 - 213 strains - CZA	FALSE
PA4144	Castanheira 2022 - 213 strains - MEM	FALSE
PA5118	Alam 2022 - PAO1 - MEM	FALSE
PA5118	Dong 2024 - PAO1 - MEM	FALSE
PA5118	Khaledi 2020 - 414 strains - MEM	FALSE
PA5118	Castanheira 2022 - 213 strains - CZA	FALSE
PA5118	Castanheira 2022 - 213 strains - MEM	FALSE
PA2394	Alam 2022 - PAO1 - MEM	FALSE
PA2394	Dong 2024 - PAO1 - MEM	TRUE
PA2394	Khaledi 2020 - 414 strains - MEM	FALSE
PA2394	Castanheira 2022 - 213 strains - CZA	FALSE
PA2394	Castanheira 2022 - 213 strains - MEM	FALSE
PA1751	Alam 2022 - PAO1 - MEM	FALSE
PA1751	Dong 2024 - PAO1 - MEM	FALSE
PA1751	Khaledi 2020 - 414 strains - MEM	FALSE
PA1751	Castanheira 2022 - 213 strains - CZA	FALSE
PA1751	Castanheira 2022 - 213 strains - MEM	FALSE
PA4158	Alam 2022 - PAO1 - MEM	FALSE
PA4158	Dong 2024 - PAO1 - MEM	FALSE
PA4158	Khaledi 2020 - 414 strains - MEM	FALSE
PA4158	Castanheira 2022 - 213 strains - CZA	FALSE
PA4158	Castanheira 2022 - 213 strains - MEM	FALSE
PA4772	Alam 2022 - PAO1 - MEM	FALSE
PA4772	Dong 2024 - PAO1 - MEM	TRUE
PA4772	Khaledi 2020 - 414 strains - MEM	FALSE
PA4772	Castanheira 2022 - 213 strains - CZA	FALSE
PA4772	Castanheira 2022 - 213 strains - MEM	FALSE
PA3069	Alam 2022 - PAO1 - MEM	FALSE
PA3069	Dong 2024 - PAO1 - MEM	FALSE
PA3069	Khaledi 2020 - 414 strains - MEM	FALSE
PA3069	Castanheira 2022 - 213 strains - CZA	FALSE
PA3069	Castanheira 2022 - 213 strains - MEM	FALSE
PA0938	Alam 2022 - PAO1 - MEM	FALSE
PA0938	Dong 2024 - PAO1 - MEM	FALSE
PA0938	Khaledi 2020 - 414 strains - MEM	FALSE
PA0938	Castanheira 2022 - 213 strains - CZA	FALSE
PA0938	Castanheira 2022 - 213 strains - MEM	FALSE
PA4715	Alam 2022 - PAO1 - MEM	FALSE
PA4715	Dong 2024 - PAO1 - MEM	FALSE
PA4715	Khaledi 2020 - 414 strains - MEM	FALSE
PA4715	Castanheira 2022 - 213 strains - CZA	FALSE
PA4715	Castanheira 2022 - 213 strains - MEM	FALSE
PA1345	Alam 2022 - PAO1 - MEM	FALSE
PA1345	Dong 2024 - PAO1 - MEM	TRUE
PA1345	Khaledi 2020 - 414 strains - MEM	FALSE
PA1345	Castanheira 2022 - 213 strains - CZA	FALSE
PA1345	Castanheira 2022 - 213 strains - MEM	FALSE
PA0114	Alam 2022 - PAO1 - MEM	FALSE
PA0114	Dong 2024 - PAO1 - MEM	TRUE
PA0114	Khaledi 2020 - 414 strains - MEM	FALSE
PA0114	Castanheira 2022 - 213 strains - CZA	FALSE
PA0114	Castanheira 2022 - 213 strains - MEM	FALSE
PA1190	Alam 2022 - PAO1 - MEM	FALSE
PA1190	Dong 2024 - PAO1 - MEM	FALSE
PA1190	Khaledi 2020 - 414 strains - MEM	FALSE
PA1190	Castanheira 2022 - 213 strains - CZA	FALSE
PA1190	Castanheira 2022 - 213 strains - MEM	FALSE
PA2004	Alam 2022 - PAO1 - MEM	FALSE
PA2004	Dong 2024 - PAO1 - MEM	FALSE
PA2004	Khaledi 2020 - 414 strains - MEM	FALSE
PA2004	Castanheira 2022 - 213 strains - CZA	FALSE
PA2004	Castanheira 2022 - 213 strains - MEM	FALSE
PA3641	Alam 2022 - PAO1 - MEM	TRUE
PA3641	Dong 2024 - PAO1 - MEM	FALSE
PA3641	Khaledi 2020 - 414 strains - MEM	FALSE
PA3641	Castanheira 2022 - 213 strains - CZA	FALSE
PA3641	Castanheira 2022 - 213 strains - MEM	FALSE
PA3918	Alam 2022 - PAO1 - MEM	FALSE
PA3918	Dong 2024 - PAO1 - MEM	TRUE
PA3918	Khaledi 2020 - 414 strains - MEM	FALSE
PA3918	Castanheira 2022 - 213 strains - CZA	FALSE
PA3918	Castanheira 2022 - 213 strains - MEM	FALSE
PA2066	Alam 2022 - PAO1 - MEM	FALSE
PA2066	Dong 2024 - PAO1 - MEM	FALSE
PA2066	Khaledi 2020 - 414 strains - MEM	FALSE
PA2066	Castanheira 2022 - 213 strains - CZA	FALSE
PA2066	Castanheira 2022 - 213 strains - MEM	FALSE
PA0504	Alam 2022 - PAO1 - MEM	FALSE
PA0504	Dong 2024 - PAO1 - MEM	FALSE
PA0504	Khaledi 2020 - 414 strains - MEM	FALSE
PA0504	Castanheira 2022 - 213 strains - CZA	FALSE
PA0504	Castanheira 2022 - 213 strains - MEM	FALSE
PA4955	Alam 2022 - PAO1 - MEM	FALSE
PA4955	Dong 2024 - PAO1 - MEM	FALSE
PA4955	Khaledi 2020 - 414 strains - MEM	FALSE
PA4955	Castanheira 2022 - 213 strains - CZA	FALSE
PA4955	Castanheira 2022 - 213 strains - MEM	FALSE
PA2326	Alam 2022 - PAO1 - MEM	FALSE
PA2326	Dong 2024 - PAO1 - MEM	TRUE
PA2326	Khaledi 2020 - 414 strains - MEM	FALSE
PA2326	Castanheira 2022 - 213 strains - CZA	FALSE
PA2326	Castanheira 2022 - 213 strains - MEM	FALSE
PA5507	Alam 2022 - PAO1 - MEM	FALSE
PA5507	Dong 2024 - PAO1 - MEM	FALSE
PA5507	Khaledi 2020 - 414 strains - MEM	FALSE
PA5507	Castanheira 2022 - 213 strains - CZA	FALSE
PA5507	Castanheira 2022 - 213 strains - MEM	FALSE
PA2969	Alam 2022 - PAO1 - MEM	FALSE
PA2969	Dong 2024 - PAO1 - MEM	FALSE
PA2969	Khaledi 2020 - 414 strains - MEM	FALSE
PA2969	Castanheira 2022 - 213 strains - CZA	FALSE
PA2969	Castanheira 2022 - 213 strains - MEM	FALSE
PA1702	Alam 2022 - PAO1 - MEM	FALSE
PA1702	Dong 2024 - PAO1 - MEM	TRUE
PA1702	Khaledi 2020 - 414 strains - MEM	FALSE
PA1702	Castanheira 2022 - 213 strains - CZA	FALSE
PA1702	Castanheira 2022 - 213 strains - MEM	FALSE
PA2830	Alam 2022 - PAO1 - MEM	FALSE
PA2830	Dong 2024 - PAO1 - MEM	FALSE
PA2830	Khaledi 2020 - 414 strains - MEM	FALSE
PA2830	Castanheira 2022 - 213 strains - CZA	FALSE
PA2830	Castanheira 2022 - 213 strains - MEM	FALSE
PA2385	Alam 2022 - PAO1 - MEM	FALSE
PA2385	Dong 2024 - PAO1 - MEM	TRUE
PA2385	Khaledi 2020 - 414 strains - MEM	FALSE
PA2385	Castanheira 2022 - 213 strains - CZA	FALSE
PA2385	Castanheira 2022 - 213 strains - MEM	FALSE
PA3859	Alam 2022 - PAO1 - MEM	FALSE
PA3859	Dong 2024 - PAO1 - MEM	TRUE
PA3859	Khaledi 2020 - 414 strains - MEM	FALSE
PA3859	Castanheira 2022 - 213 strains - CZA	FALSE
PA3859	Castanheira 2022 - 213 strains - MEM	FALSE
PA2258	Alam 2022 - PAO1 - MEM	FALSE
PA2258	Dong 2024 - PAO1 - MEM	FALSE
PA2258	Khaledi 2020 - 414 strains - MEM	FALSE
PA2258	Castanheira 2022 - 213 strains - CZA	FALSE
PA2258	Castanheira 2022 - 213 strains - MEM	FALSE
PA4129	Alam 2022 - PAO1 - MEM	FALSE
PA4129	Dong 2024 - PAO1 - MEM	TRUE
PA4129	Khaledi 2020 - 414 strains - MEM	FALSE
PA4129	Castanheira 2022 - 213 strains - CZA	FALSE
PA4129	Castanheira 2022 - 213 strains - MEM	FALSE
PA5538	Alam 2022 - PAO1 - MEM	FALSE
PA5538	Dong 2024 - PAO1 - MEM	FALSE
PA5538	Khaledi 2020 - 414 strains - MEM	FALSE
PA5538	Castanheira 2022 - 213 strains - CZA	FALSE
PA5538	Castanheira 2022 - 213 strains - MEM	FALSE
PA2827	Alam 2022 - PAO1 - MEM	FALSE
PA2827	Dong 2024 - PAO1 - MEM	FALSE
PA2827	Khaledi 2020 - 414 strains - MEM	FALSE
PA2827	Castanheira 2022 - 213 strains - CZA	FALSE
PA2827	Castanheira 2022 - 213 strains - MEM	FALSE
PA2912	Alam 2022 - PAO1 - MEM	FALSE
PA2912	Dong 2024 - PAO1 - MEM	FALSE
PA2912	Khaledi 2020 - 414 strains - MEM	FALSE
PA2912	Castanheira 2022 - 213 strains - CZA	FALSE
PA2912	Castanheira 2022 - 213 strains - MEM	FALSE
PA1987	Alam 2022 - PAO1 - MEM	FALSE
PA1987	Dong 2024 - PAO1 - MEM	FALSE
PA1987	Khaledi 2020 - 414 strains - MEM	FALSE
PA1987	Castanheira 2022 - 213 strains - CZA	FALSE
PA1987	Castanheira 2022 - 213 strains - MEM	FALSE
PA5296	Alam 2022 - PAO1 - MEM	FALSE
PA5296	Dong 2024 - PAO1 - MEM	FALSE
PA5296	Khaledi 2020 - 414 strains - MEM	FALSE
PA5296	Castanheira 2022 - 213 strains - CZA	FALSE
PA5296	Castanheira 2022 - 213 strains - MEM	FALSE
PA0356	Alam 2022 - PAO1 - MEM	FALSE
PA0356	Dong 2024 - PAO1 - MEM	FALSE
PA0356	Khaledi 2020 - 414 strains - MEM	FALSE
PA0356	Castanheira 2022 - 213 strains - CZA	FALSE
PA0356	Castanheira 2022 - 213 strains - MEM	FALSE
PA5091	Alam 2022 - PAO1 - MEM	FALSE
PA5091	Dong 2024 - PAO1 - MEM	FALSE
PA5091	Khaledi 2020 - 414 strains - MEM	FALSE
PA5091	Castanheira 2022 - 213 strains - CZA	FALSE
PA5091	Castanheira 2022 - 213 strains - MEM	FALSE
PA0498	Alam 2022 - PAO1 - MEM	FALSE
PA0498	Dong 2024 - PAO1 - MEM	FALSE
PA0498	Khaledi 2020 - 414 strains - MEM	FALSE
PA0498	Castanheira 2022 - 213 strains - CZA	FALSE
PA0498	Castanheira 2022 - 213 strains - MEM	FALSE
PA4773	Alam 2022 - PAO1 - MEM	FALSE
PA4773	Dong 2024 - PAO1 - MEM	TRUE
PA4773	Khaledi 2020 - 414 strains - MEM	TRUE
PA4773	Castanheira 2022 - 213 strains - CZA	TRUE
PA4773	Castanheira 2022 - 213 strains - MEM	FALSE
PA4611	Alam 2022 - PAO1 - MEM	FALSE
PA4611	Dong 2024 - PAO1 - MEM	TRUE
PA4611	Khaledi 2020 - 414 strains - MEM	FALSE
PA4611	Castanheira 2022 - 213 strains - CZA	FALSE
PA4611	Castanheira 2022 - 213 strains - MEM	FALSE
PA2988	Alam 2022 - PAO1 - MEM	FALSE
PA2988	Dong 2024 - PAO1 - MEM	FALSE
PA2988	Khaledi 2020 - 414 strains - MEM	FALSE
PA2988	Castanheira 2022 - 213 strains - CZA	FALSE
PA2988	Castanheira 2022 - 213 strains - MEM	FALSE
PA3730	Alam 2022 - PAO1 - MEM	FALSE
PA3730	Dong 2024 - PAO1 - MEM	FALSE
PA3730	Khaledi 2020 - 414 strains - MEM	FALSE
PA3730	Castanheira 2022 - 213 strains - CZA	FALSE
PA3730	Castanheira 2022 - 213 strains - MEM	FALSE
PA3855	Alam 2022 - PAO1 - MEM	FALSE
PA3855	Dong 2024 - PAO1 - MEM	FALSE
PA3855	Khaledi 2020 - 414 strains - MEM	FALSE
PA3855	Castanheira 2022 - 213 strains - CZA	FALSE
PA3855	Castanheira 2022 - 213 strains - MEM	FALSE
PA0529	Alam 2022 - PAO1 - MEM	FALSE
PA0529	Dong 2024 - PAO1 - MEM	FALSE
PA0529	Khaledi 2020 - 414 strains - MEM	FALSE
PA0529	Castanheira 2022 - 213 strains - CZA	FALSE
PA0529	Castanheira 2022 - 213 strains - MEM	FALSE
PA4272	Alam 2022 - PAO1 - MEM	TRUE
PA4272	Dong 2024 - PAO1 - MEM	TRUE
PA4272	Khaledi 2020 - 414 strains - MEM	FALSE
PA4272	Castanheira 2022 - 213 strains - CZA	FALSE
PA4272	Castanheira 2022 - 213 strains - MEM	FALSE
PA1535	Alam 2022 - PAO1 - MEM	TRUE
PA1535	Dong 2024 - PAO1 - MEM	FALSE
PA1535	Khaledi 2020 - 414 strains - MEM	FALSE
PA1535	Castanheira 2022 - 213 strains - CZA	FALSE
PA1535	Castanheira 2022 - 213 strains - MEM	FALSE
PA2339	Alam 2022 - PAO1 - MEM	FALSE
PA2339	Dong 2024 - PAO1 - MEM	TRUE
PA2339	Khaledi 2020 - 414 strains - MEM	FALSE
PA2339	Castanheira 2022 - 213 strains - CZA	FALSE
PA2339	Castanheira 2022 - 213 strains - MEM	FALSE
PA5403	Alam 2022 - PAO1 - MEM	FALSE
PA5403	Dong 2024 - PAO1 - MEM	FALSE
PA5403	Khaledi 2020 - 414 strains - MEM	FALSE
PA5403	Castanheira 2022 - 213 strains - CZA	FALSE
PA5403	Castanheira 2022 - 213 strains - MEM	FALSE
PA5561	Alam 2022 - PAO1 - MEM	FALSE
PA5561	Dong 2024 - PAO1 - MEM	FALSE
PA5561	Khaledi 2020 - 414 strains - MEM	FALSE
PA5561	Castanheira 2022 - 213 strains - CZA	FALSE
PA5561	Castanheira 2022 - 213 strains - MEM	FALSE
PA2536	Alam 2022 - PAO1 - MEM	TRUE
PA2536	Dong 2024 - PAO1 - MEM	FALSE
PA2536	Khaledi 2020 - 414 strains - MEM	FALSE
PA2536	Castanheira 2022 - 213 strains - CZA	FALSE
PA2536	Castanheira 2022 - 213 strains - MEM	FALSE
PA5461	Alam 2022 - PAO1 - MEM	FALSE
PA5461	Dong 2024 - PAO1 - MEM	TRUE
PA5461	Khaledi 2020 - 414 strains - MEM	FALSE
PA5461	Castanheira 2022 - 213 strains - CZA	FALSE
PA5461	Castanheira 2022 - 213 strains - MEM	FALSE
PA2153	Alam 2022 - PAO1 - MEM	FALSE
PA2153	Dong 2024 - PAO1 - MEM	TRUE
PA2153	Khaledi 2020 - 414 strains - MEM	FALSE
PA2153	Castanheira 2022 - 213 strains - CZA	FALSE
PA2153	Castanheira 2022 - 213 strains - MEM	FALSE
PA2938	Alam 2022 - PAO1 - MEM	FALSE
PA2938	Dong 2024 - PAO1 - MEM	TRUE
PA2938	Khaledi 2020 - 414 strains - MEM	FALSE
PA2938	Castanheira 2022 - 213 strains - CZA	FALSE
PA2938	Castanheira 2022 - 213 strains - MEM	FALSE
PA2266	Alam 2022 - PAO1 - MEM	FALSE
PA2266	Dong 2024 - PAO1 - MEM	FALSE
PA2266	Khaledi 2020 - 414 strains - MEM	FALSE
PA2266	Castanheira 2022 - 213 strains - CZA	FALSE
PA2266	Castanheira 2022 - 213 strains - MEM	FALSE
PA3031	Alam 2022 - PAO1 - MEM	FALSE
PA3031	Dong 2024 - PAO1 - MEM	FALSE
PA3031	Khaledi 2020 - 414 strains - MEM	FALSE
PA3031	Castanheira 2022 - 213 strains - CZA	FALSE
PA3031	Castanheira 2022 - 213 strains - MEM	FALSE
PA2424	Alam 2022 - PAO1 - MEM	FALSE
PA2424	Dong 2024 - PAO1 - MEM	TRUE
PA2424	Khaledi 2020 - 414 strains - MEM	FALSE
PA2424	Castanheira 2022 - 213 strains - CZA	FALSE
PA2424	Castanheira 2022 - 213 strains - MEM	FALSE
PA0811	Alam 2022 - PAO1 - MEM	FALSE
PA0811	Dong 2024 - PAO1 - MEM	FALSE
PA0811	Khaledi 2020 - 414 strains - MEM	FALSE
PA0811	Castanheira 2022 - 213 strains - CZA	FALSE
PA0811	Castanheira 2022 - 213 strains - MEM	FALSE
PA1151	Alam 2022 - PAO1 - MEM	FALSE
PA1151	Dong 2024 - PAO1 - MEM	TRUE
PA1151	Khaledi 2020 - 414 strains - MEM	FALSE
PA1151	Castanheira 2022 - 213 strains - CZA	FALSE
PA1151	Castanheira 2022 - 213 strains - MEM	FALSE
PA2761	Alam 2022 - PAO1 - MEM	FALSE
PA2761	Dong 2024 - PAO1 - MEM	FALSE
PA2761	Khaledi 2020 - 414 strains - MEM	FALSE
PA2761	Castanheira 2022 - 213 strains - CZA	FALSE
PA2761	Castanheira 2022 - 213 strains - MEM	FALSE
PA2110	Alam 2022 - PAO1 - MEM	FALSE
PA2110	Dong 2024 - PAO1 - MEM	TRUE
PA2110	Khaledi 2020 - 414 strains - MEM	FALSE
PA2110	Castanheira 2022 - 213 strains - CZA	FALSE
PA2110	Castanheira 2022 - 213 strains - MEM	FALSE
PA2021	Alam 2022 - PAO1 - MEM	FALSE
PA2021	Dong 2024 - PAO1 - MEM	TRUE
PA2021	Khaledi 2020 - 414 strains - MEM	FALSE
PA2021	Castanheira 2022 - 213 strains - CZA	FALSE
PA2021	Castanheira 2022 - 213 strains - MEM	FALSE
PA5023	Alam 2022 - PAO1 - MEM	FALSE
PA5023	Dong 2024 - PAO1 - MEM	FALSE
PA5023	Khaledi 2020 - 414 strains - MEM	FALSE
PA5023	Castanheira 2022 - 213 strains - CZA	FALSE
PA5023	Castanheira 2022 - 213 strains - MEM	FALSE
PA3133	Alam 2022 - PAO1 - MEM	FALSE
PA3133	Dong 2024 - PAO1 - MEM	TRUE
PA3133	Khaledi 2020 - 414 strains - MEM	FALSE
PA3133	Castanheira 2022 - 213 strains - CZA	FALSE
PA3133	Castanheira 2022 - 213 strains - MEM	FALSE
PA2570	Alam 2022 - PAO1 - MEM	TRUE
PA2570	Dong 2024 - PAO1 - MEM	TRUE
PA2570	Khaledi 2020 - 414 strains - MEM	TRUE
PA2570	Castanheira 2022 - 213 strains - CZA	FALSE
PA2570	Castanheira 2022 - 213 strains - MEM	FALSE
PA4498	Alam 2022 - PAO1 - MEM	FALSE
PA4498	Dong 2024 - PAO1 - MEM	TRUE
PA4498	Khaledi 2020 - 414 strains - MEM	FALSE
PA4498	Castanheira 2022 - 213 strains - CZA	FALSE
PA4498	Castanheira 2022 - 213 strains - MEM	FALSE
PA3680	Alam 2022 - PAO1 - MEM	FALSE
PA3680	Dong 2024 - PAO1 - MEM	FALSE
PA3680	Khaledi 2020 - 414 strains - MEM	FALSE
PA3680	Castanheira 2022 - 213 strains - CZA	FALSE
PA3680	Castanheira 2022 - 213 strains - MEM	FALSE
PA0162	Alam 2022 - PAO1 - MEM	FALSE
PA0162	Dong 2024 - PAO1 - MEM	TRUE
PA0162	Khaledi 2020 - 414 strains - MEM	FALSE
PA0162	Castanheira 2022 - 213 strains - CZA	FALSE
PA0162	Castanheira 2022 - 213 strains - MEM	FALSE
PA4430	Alam 2022 - PAO1 - MEM	FALSE
PA4430	Dong 2024 - PAO1 - MEM	TRUE
PA4430	Khaledi 2020 - 414 strains - MEM	FALSE
PA4430	Castanheira 2022 - 213 strains - CZA	FALSE
PA4430	Castanheira 2022 - 213 strains - MEM	FALSE
PA0617	Alam 2022 - PAO1 - MEM	TRUE
PA0617	Dong 2024 - PAO1 - MEM	FALSE
PA0617	Khaledi 2020 - 414 strains - MEM	FALSE
PA0617	Castanheira 2022 - 213 strains - CZA	FALSE
PA0617	Castanheira 2022 - 213 strains - MEM	FALSE
PA1318	Alam 2022 - PAO1 - MEM	FALSE
PA1318	Dong 2024 - PAO1 - MEM	FALSE
PA1318	Khaledi 2020 - 414 strains - MEM	FALSE
PA1318	Castanheira 2022 - 213 strains - CZA	FALSE
PA1318	Castanheira 2022 - 213 strains - MEM	FALSE
PA3556	Alam 2022 - PAO1 - MEM	FALSE
PA3556	Dong 2024 - PAO1 - MEM	TRUE
PA3556	Khaledi 2020 - 414 strains - MEM	FALSE
PA3556	Castanheira 2022 - 213 strains - CZA	FALSE
PA3556	Castanheira 2022 - 213 strains - MEM	FALSE
PA3879	Alam 2022 - PAO1 - MEM	FALSE
PA3879	Dong 2024 - PAO1 - MEM	TRUE
PA3879	Khaledi 2020 - 414 strains - MEM	FALSE
PA3879	Castanheira 2022 - 213 strains - CZA	FALSE
PA3879	Castanheira 2022 - 213 strains - MEM	FALSE
PA3740	Alam 2022 - PAO1 - MEM	FALSE
PA3740	Dong 2024 - PAO1 - MEM	FALSE
PA3740	Khaledi 2020 - 414 strains - MEM	FALSE
PA3740	Castanheira 2022 - 213 strains - CZA	FALSE
PA3740	Castanheira 2022 - 213 strains - MEM	FALSE
PA4073	Alam 2022 - PAO1 - MEM	FALSE
PA4073	Dong 2024 - PAO1 - MEM	FALSE
PA4073	Khaledi 2020 - 414 strains - MEM	FALSE
PA4073	Castanheira 2022 - 213 strains - CZA	FALSE
PA4073	Castanheira 2022 - 213 strains - MEM	FALSE
PA3175	Alam 2022 - PAO1 - MEM	FALSE
PA3175	Dong 2024 - PAO1 - MEM	FALSE
PA3175	Khaledi 2020 - 414 strains - MEM	FALSE
PA3175	Castanheira 2022 - 213 strains - CZA	FALSE
PA3175	Castanheira 2022 - 213 strains - MEM	FALSE
PA3415	Alam 2022 - PAO1 - MEM	TRUE
PA3415	Dong 2024 - PAO1 - MEM	FALSE
PA3415	Khaledi 2020 - 414 strains - MEM	FALSE
PA3415	Castanheira 2022 - 213 strains - CZA	FALSE
PA3415	Castanheira 2022 - 213 strains - MEM	FALSE
PA5548	Alam 2022 - PAO1 - MEM	FALSE
PA5548	Dong 2024 - PAO1 - MEM	FALSE
PA5548	Khaledi 2020 - 414 strains - MEM	FALSE
PA5548	Castanheira 2022 - 213 strains - CZA	FALSE
PA5548	Castanheira 2022 - 213 strains - MEM	FALSE
PA2255	Alam 2022 - PAO1 - MEM	FALSE
PA2255	Dong 2024 - PAO1 - MEM	TRUE
PA2255	Khaledi 2020 - 414 strains - MEM	FALSE
PA2255	Castanheira 2022 - 213 strains - CZA	FALSE
PA2255	Castanheira 2022 - 213 strains - MEM	FALSE
PA5092	Alam 2022 - PAO1 - MEM	FALSE
PA5092	Dong 2024 - PAO1 - MEM	FALSE
PA5092	Khaledi 2020 - 414 strains - MEM	FALSE
PA5092	Castanheira 2022 - 213 strains - CZA	FALSE
PA5092	Castanheira 2022 - 213 strains - MEM	FALSE
PA1040	Alam 2022 - PAO1 - MEM	FALSE
PA1040	Dong 2024 - PAO1 - MEM	FALSE
PA1040	Khaledi 2020 - 414 strains - MEM	FALSE
PA1040	Castanheira 2022 - 213 strains - CZA	FALSE
PA1040	Castanheira 2022 - 213 strains - MEM	FALSE
PA4592	Alam 2022 - PAO1 - MEM	FALSE
PA4592	Dong 2024 - PAO1 - MEM	FALSE
PA4592	Khaledi 2020 - 414 strains - MEM	FALSE
PA4592	Castanheira 2022 - 213 strains - CZA	FALSE
PA4592	Castanheira 2022 - 213 strains - MEM	FALSE
PA4896	Alam 2022 - PAO1 - MEM	FALSE
PA4896	Dong 2024 - PAO1 - MEM	TRUE
PA4896	Khaledi 2020 - 414 strains - MEM	FALSE
PA4896	Castanheira 2022 - 213 strains - CZA	FALSE
PA4896	Castanheira 2022 - 213 strains - MEM	FALSE
PA4455	Alam 2022 - PAO1 - MEM	FALSE
PA4455	Dong 2024 - PAO1 - MEM	FALSE
PA4455	Khaledi 2020 - 414 strains - MEM	FALSE
PA4455	Castanheira 2022 - 213 strains - CZA	FALSE
PA4455	Castanheira 2022 - 213 strains - MEM	FALSE
PA1951	Alam 2022 - PAO1 - MEM	FALSE
PA1951	Dong 2024 - PAO1 - MEM	TRUE
PA1951	Khaledi 2020 - 414 strains - MEM	FALSE
PA1951	Castanheira 2022 - 213 strains - CZA	FALSE
PA1951	Castanheira 2022 - 213 strains - MEM	FALSE
PA1818	Alam 2022 - PAO1 - MEM	FALSE
PA1818	Dong 2024 - PAO1 - MEM	FALSE
PA1818	Khaledi 2020 - 414 strains - MEM	FALSE
PA1818	Castanheira 2022 - 213 strains - CZA	FALSE
PA1818	Castanheira 2022 - 213 strains - MEM	FALSE
PA3558	Alam 2022 - PAO1 - MEM	FALSE
PA3558	Dong 2024 - PAO1 - MEM	FALSE
PA3558	Khaledi 2020 - 414 strains - MEM	FALSE
PA3558	Castanheira 2022 - 213 strains - CZA	TRUE
PA3558	Castanheira 2022 - 213 strains - MEM	FALSE
PA1577	Alam 2022 - PAO1 - MEM	FALSE
PA1577	Dong 2024 - PAO1 - MEM	FALSE
PA1577	Khaledi 2020 - 414 strains - MEM	FALSE
PA1577	Castanheira 2022 - 213 strains - CZA	FALSE
PA1577	Castanheira 2022 - 213 strains - MEM	FALSE
PA2180	Alam 2022 - PAO1 - MEM	FALSE
PA2180	Dong 2024 - PAO1 - MEM	TRUE
PA2180	Khaledi 2020 - 414 strains - MEM	FALSE
PA2180	Castanheira 2022 - 213 strains - CZA	FALSE
PA2180	Castanheira 2022 - 213 strains - MEM	FALSE
PA2660	Alam 2022 - PAO1 - MEM	FALSE
PA2660	Dong 2024 - PAO1 - MEM	FALSE
PA2660	Khaledi 2020 - 414 strains - MEM	FALSE
PA2660	Castanheira 2022 - 213 strains - CZA	FALSE
PA2660	Castanheira 2022 - 213 strains - MEM	FALSE
PA0049	Alam 2022 - PAO1 - MEM	FALSE
PA0049	Dong 2024 - PAO1 - MEM	FALSE
PA0049	Khaledi 2020 - 414 strains - MEM	FALSE
PA0049	Castanheira 2022 - 213 strains - CZA	FALSE
PA0049	Castanheira 2022 - 213 strains - MEM	FALSE
PA4166	Alam 2022 - PAO1 - MEM	FALSE
PA4166	Dong 2024 - PAO1 - MEM	FALSE
PA4166	Khaledi 2020 - 414 strains - MEM	FALSE
PA4166	Castanheira 2022 - 213 strains - CZA	FALSE
PA4166	Castanheira 2022 - 213 strains - MEM	FALSE
PA0792	Alam 2022 - PAO1 - MEM	FALSE
PA0792	Dong 2024 - PAO1 - MEM	FALSE
PA0792	Khaledi 2020 - 414 strains - MEM	FALSE
PA0792	Castanheira 2022 - 213 strains - CZA	FALSE
PA0792	Castanheira 2022 - 213 strains - MEM	FALSE
PA4357	Alam 2022 - PAO1 - MEM	FALSE
PA4357	Dong 2024 - PAO1 - MEM	FALSE
PA4357	Khaledi 2020 - 414 strains - MEM	FALSE
PA4357	Castanheira 2022 - 213 strains - CZA	FALSE
PA4357	Castanheira 2022 - 213 strains - MEM	FALSE
PA5408	Alam 2022 - PAO1 - MEM	FALSE
PA5408	Dong 2024 - PAO1 - MEM	FALSE
PA5408	Khaledi 2020 - 414 strains - MEM	FALSE
PA5408	Castanheira 2022 - 213 strains - CZA	FALSE
PA5408	Castanheira 2022 - 213 strains - MEM	FALSE
PA2726	Alam 2022 - PAO1 - MEM	FALSE
PA2726	Dong 2024 - PAO1 - MEM	FALSE
PA2726	Khaledi 2020 - 414 strains - MEM	FALSE
PA2726	Castanheira 2022 - 213 strains - CZA	FALSE
PA2726	Castanheira 2022 - 213 strains - MEM	FALSE
PA4669	Alam 2022 - PAO1 - MEM	FALSE
PA4669	Dong 2024 - PAO1 - MEM	FALSE
PA4669	Khaledi 2020 - 414 strains - MEM	FALSE
PA4669	Castanheira 2022 - 213 strains - CZA	FALSE
PA4669	Castanheira 2022 - 213 strains - MEM	FALSE
PA0139	Alam 2022 - PAO1 - MEM	FALSE
PA0139	Dong 2024 - PAO1 - MEM	TRUE
PA0139	Khaledi 2020 - 414 strains - MEM	FALSE
PA0139	Castanheira 2022 - 213 strains - CZA	FALSE
PA0139	Castanheira 2022 - 213 strains - MEM	FALSE
PA4580	Alam 2022 - PAO1 - MEM	FALSE
PA4580	Dong 2024 - PAO1 - MEM	FALSE
PA4580	Khaledi 2020 - 414 strains - MEM	FALSE
PA4580	Castanheira 2022 - 213 strains - CZA	FALSE
PA4580	Castanheira 2022 - 213 strains - MEM	FALSE
PA2278	Alam 2022 - PAO1 - MEM	FALSE
PA2278	Dong 2024 - PAO1 - MEM	FALSE
PA2278	Khaledi 2020 - 414 strains - MEM	FALSE
PA2278	Castanheira 2022 - 213 strains - CZA	FALSE
PA2278	Castanheira 2022 - 213 strains - MEM	FALSE
PA1083	Alam 2022 - PAO1 - MEM	FALSE
PA1083	Dong 2024 - PAO1 - MEM	TRUE
PA1083	Khaledi 2020 - 414 strains - MEM	FALSE
PA1083	Castanheira 2022 - 213 strains - CZA	FALSE
PA1083	Castanheira 2022 - 213 strains - MEM	FALSE
PA2478	Alam 2022 - PAO1 - MEM	FALSE
PA2478	Dong 2024 - PAO1 - MEM	FALSE
PA2478	Khaledi 2020 - 414 strains - MEM	FALSE
PA2478	Castanheira 2022 - 213 strains - CZA	FALSE
PA2478	Castanheira 2022 - 213 strains - MEM	FALSE
PA4863	Alam 2022 - PAO1 - MEM	FALSE
PA4863	Dong 2024 - PAO1 - MEM	FALSE
PA4863	Khaledi 2020 - 414 strains - MEM	FALSE
PA4863	Castanheira 2022 - 213 strains - CZA	FALSE
PA4863	Castanheira 2022 - 213 strains - MEM	FALSE
PA3235	Alam 2022 - PAO1 - MEM	FALSE
PA3235	Dong 2024 - PAO1 - MEM	FALSE
PA3235	Khaledi 2020 - 414 strains - MEM	FALSE
PA3235	Castanheira 2022 - 213 strains - CZA	FALSE
PA3235	Castanheira 2022 - 213 strains - MEM	FALSE
PA3045	Alam 2022 - PAO1 - MEM	FALSE
PA3045	Dong 2024 - PAO1 - MEM	FALSE
PA3045	Khaledi 2020 - 414 strains - MEM	FALSE
PA3045	Castanheira 2022 - 213 strains - CZA	FALSE
PA3045	Castanheira 2022 - 213 strains - MEM	FALSE
PA2374	Alam 2022 - PAO1 - MEM	FALSE
PA2374	Dong 2024 - PAO1 - MEM	TRUE
PA2374	Khaledi 2020 - 414 strains - MEM	FALSE
PA2374	Castanheira 2022 - 213 strains - CZA	FALSE
PA2374	Castanheira 2022 - 213 strains - MEM	FALSE
PA4432	Alam 2022 - PAO1 - MEM	FALSE
PA4432	Dong 2024 - PAO1 - MEM	FALSE
PA4432	Khaledi 2020 - 414 strains - MEM	FALSE
PA4432	Castanheira 2022 - 213 strains - CZA	FALSE
PA4432	Castanheira 2022 - 213 strains - MEM	FALSE
PA2238	Alam 2022 - PAO1 - MEM	FALSE
PA2238	Dong 2024 - PAO1 - MEM	FALSE
PA2238	Khaledi 2020 - 414 strains - MEM	FALSE
PA2238	Castanheira 2022 - 213 strains - CZA	FALSE
PA2238	Castanheira 2022 - 213 strains - MEM	FALSE
PA3101	Alam 2022 - PAO1 - MEM	FALSE
PA3101	Dong 2024 - PAO1 - MEM	TRUE
PA3101	Khaledi 2020 - 414 strains - MEM	FALSE
PA3101	Castanheira 2022 - 213 strains - CZA	FALSE
PA3101	Castanheira 2022 - 213 strains - MEM	FALSE
PA5052	Alam 2022 - PAO1 - MEM	FALSE
PA5052	Dong 2024 - PAO1 - MEM	FALSE
PA5052	Khaledi 2020 - 414 strains - MEM	FALSE
PA5052	Castanheira 2022 - 213 strains - CZA	FALSE
PA5052	Castanheira 2022 - 213 strains - MEM	FALSE
PA2772	Alam 2022 - PAO1 - MEM	FALSE
PA2772	Dong 2024 - PAO1 - MEM	FALSE
PA2772	Khaledi 2020 - 414 strains - MEM	FALSE
PA2772	Castanheira 2022 - 213 strains - CZA	FALSE
PA2772	Castanheira 2022 - 213 strains - MEM	FALSE
PA5153	Alam 2022 - PAO1 - MEM	FALSE
PA5153	Dong 2024 - PAO1 - MEM	TRUE
PA5153	Khaledi 2020 - 414 strains - MEM	FALSE
PA5153	Castanheira 2022 - 213 strains - CZA	FALSE
PA5153	Castanheira 2022 - 213 strains - MEM	FALSE
PA2450	Alam 2022 - PAO1 - MEM	FALSE
PA2450	Dong 2024 - PAO1 - MEM	FALSE
PA2450	Khaledi 2020 - 414 strains - MEM	FALSE
PA2450	Castanheira 2022 - 213 strains - CZA	FALSE
PA2450	Castanheira 2022 - 213 strains - MEM	FALSE
PA3236	Alam 2022 - PAO1 - MEM	FALSE
PA3236	Dong 2024 - PAO1 - MEM	FALSE
PA3236	Khaledi 2020 - 414 strains - MEM	FALSE
PA3236	Castanheira 2022 - 213 strains - CZA	FALSE
PA3236	Castanheira 2022 - 213 strains - MEM	FALSE
PA2902	Alam 2022 - PAO1 - MEM	FALSE
PA2902	Dong 2024 - PAO1 - MEM	FALSE
PA2902	Khaledi 2020 - 414 strains - MEM	FALSE
PA2902	Castanheira 2022 - 213 strains - CZA	FALSE
PA2902	Castanheira 2022 - 213 strains - MEM	FALSE
PA4794	Alam 2022 - PAO1 - MEM	FALSE
PA4794	Dong 2024 - PAO1 - MEM	FALSE
PA4794	Khaledi 2020 - 414 strains - MEM	FALSE
PA4794	Castanheira 2022 - 213 strains - CZA	FALSE
PA4794	Castanheira 2022 - 213 strains - MEM	FALSE
PA0120	Alam 2022 - PAO1 - MEM	FALSE
PA0120	Dong 2024 - PAO1 - MEM	FALSE
PA0120	Khaledi 2020 - 414 strains - MEM	FALSE
PA0120	Castanheira 2022 - 213 strains - CZA	FALSE
PA0120	Castanheira 2022 - 213 strains - MEM	FALSE
PA2158	Alam 2022 - PAO1 - MEM	FALSE
PA2158	Dong 2024 - PAO1 - MEM	TRUE
PA2158	Khaledi 2020 - 414 strains - MEM	FALSE
PA2158	Castanheira 2022 - 213 strains - CZA	FALSE
PA2158	Castanheira 2022 - 213 strains - MEM	FALSE
PA1635	Alam 2022 - PAO1 - MEM	FALSE
PA1635	Dong 2024 - PAO1 - MEM	FALSE
PA1635	Khaledi 2020 - 414 strains - MEM	FALSE
PA1635	Castanheira 2022 - 213 strains - CZA	FALSE
PA1635	Castanheira 2022 - 213 strains - MEM	FALSE
PA4205	Alam 2022 - PAO1 - MEM	FALSE
PA4205	Dong 2024 - PAO1 - MEM	TRUE
PA4205	Khaledi 2020 - 414 strains - MEM	FALSE
PA4205	Castanheira 2022 - 213 strains - CZA	FALSE
PA4205	Castanheira 2022 - 213 strains - MEM	FALSE
PA5095	Alam 2022 - PAO1 - MEM	FALSE
PA5095	Dong 2024 - PAO1 - MEM	FALSE
PA5095	Khaledi 2020 - 414 strains - MEM	FALSE
PA5095	Castanheira 2022 - 213 strains - CZA	FALSE
PA5095	Castanheira 2022 - 213 strains - MEM	FALSE
PA1688	Alam 2022 - PAO1 - MEM	FALSE
PA1688	Dong 2024 - PAO1 - MEM	FALSE
PA1688	Khaledi 2020 - 414 strains - MEM	FALSE
PA1688	Castanheira 2022 - 213 strains - CZA	FALSE
PA1688	Castanheira 2022 - 213 strains - MEM	FALSE
PA2410	Alam 2022 - PAO1 - MEM	FALSE
PA2410	Dong 2024 - PAO1 - MEM	FALSE
PA2410	Khaledi 2020 - 414 strains - MEM	FALSE
PA2410	Castanheira 2022 - 213 strains - CZA	FALSE
PA2410	Castanheira 2022 - 213 strains - MEM	FALSE
PA2828	Alam 2022 - PAO1 - MEM	FALSE
PA2828	Dong 2024 - PAO1 - MEM	FALSE
PA2828	Khaledi 2020 - 414 strains - MEM	FALSE
PA2828	Castanheira 2022 - 213 strains - CZA	FALSE
PA2828	Castanheira 2022 - 213 strains - MEM	FALSE
PA2820	Alam 2022 - PAO1 - MEM	FALSE
PA2820	Dong 2024 - PAO1 - MEM	FALSE
PA2820	Khaledi 2020 - 414 strains - MEM	FALSE
PA2820	Castanheira 2022 - 213 strains - CZA	FALSE
PA2820	Castanheira 2022 - 213 strains - MEM	FALSE
PA5449	Alam 2022 - PAO1 - MEM	FALSE
PA5449	Dong 2024 - PAO1 - MEM	FALSE
PA5449	Khaledi 2020 - 414 strains - MEM	FALSE
PA5449	Castanheira 2022 - 213 strains - CZA	FALSE
PA5449	Castanheira 2022 - 213 strains - MEM	FALSE
PA4034	Alam 2022 - PAO1 - MEM	FALSE
PA4034	Dong 2024 - PAO1 - MEM	FALSE
PA4034	Khaledi 2020 - 414 strains - MEM	FALSE
PA4034	Castanheira 2022 - 213 strains - CZA	FALSE
PA4034	Castanheira 2022 - 213 strains - MEM	FALSE
PA4569	Alam 2022 - PAO1 - MEM	FALSE
PA4569	Dong 2024 - PAO1 - MEM	FALSE
PA4569	Khaledi 2020 - 414 strains - MEM	FALSE
PA4569	Castanheira 2022 - 213 strains - CZA	FALSE
PA4569	Castanheira 2022 - 213 strains - MEM	FALSE
PA2063	Alam 2022 - PAO1 - MEM	FALSE
PA2063	Dong 2024 - PAO1 - MEM	FALSE
PA2063	Khaledi 2020 - 414 strains - MEM	FALSE
PA2063	Castanheira 2022 - 213 strains - CZA	FALSE
PA2063	Castanheira 2022 - 213 strains - MEM	FALSE
PA5304	Alam 2022 - PAO1 - MEM	FALSE
PA5304	Dong 2024 - PAO1 - MEM	TRUE
PA5304	Khaledi 2020 - 414 strains - MEM	FALSE
PA5304	Castanheira 2022 - 213 strains - CZA	FALSE
PA5304	Castanheira 2022 - 213 strains - MEM	FALSE
PA1555	Alam 2022 - PAO1 - MEM	FALSE
PA1555	Dong 2024 - PAO1 - MEM	TRUE
PA1555	Khaledi 2020 - 414 strains - MEM	FALSE
PA1555	Castanheira 2022 - 213 strains - CZA	FALSE
PA1555	Castanheira 2022 - 213 strains - MEM	FALSE
PA5086	Alam 2022 - PAO1 - MEM	FALSE
PA5086	Dong 2024 - PAO1 - MEM	FALSE
PA5086	Khaledi 2020 - 414 strains - MEM	FALSE
PA5086	Castanheira 2022 - 213 strains - CZA	FALSE
PA5086	Castanheira 2022 - 213 strains - MEM	FALSE
PA4710	Alam 2022 - PAO1 - MEM	FALSE
PA4710	Dong 2024 - PAO1 - MEM	TRUE
PA4710	Khaledi 2020 - 414 strains - MEM	FALSE
PA4710	Castanheira 2022 - 213 strains - CZA	FALSE
PA4710	Castanheira 2022 - 213 strains - MEM	FALSE
PA1001	Alam 2022 - PAO1 - MEM	FALSE
PA1001	Dong 2024 - PAO1 - MEM	FALSE
PA1001	Khaledi 2020 - 414 strains - MEM	FALSE
PA1001	Castanheira 2022 - 213 strains - CZA	FALSE
PA1001	Castanheira 2022 - 213 strains - MEM	FALSE
PA5040	Alam 2022 - PAO1 - MEM	FALSE
PA5040	Dong 2024 - PAO1 - MEM	TRUE
PA5040	Khaledi 2020 - 414 strains - MEM	FALSE
PA5040	Castanheira 2022 - 213 strains - CZA	FALSE
PA5040	Castanheira 2022 - 213 strains - MEM	FALSE
PA3430	Alam 2022 - PAO1 - MEM	FALSE
PA3430	Dong 2024 - PAO1 - MEM	FALSE
PA3430	Khaledi 2020 - 414 strains - MEM	FALSE
PA3430	Castanheira 2022 - 213 strains - CZA	FALSE
PA3430	Castanheira 2022 - 213 strains - MEM	FALSE
PA2528	Alam 2022 - PAO1 - MEM	FALSE
PA2528	Dong 2024 - PAO1 - MEM	TRUE
PA2528	Khaledi 2020 - 414 strains - MEM	FALSE
PA2528	Castanheira 2022 - 213 strains - CZA	FALSE
PA2528	Castanheira 2022 - 213 strains - MEM	FALSE
PA0618	Alam 2022 - PAO1 - MEM	TRUE
PA0618	Dong 2024 - PAO1 - MEM	FALSE
PA0618	Khaledi 2020 - 414 strains - MEM	FALSE
PA0618	Castanheira 2022 - 213 strains - CZA	FALSE
PA0618	Castanheira 2022 - 213 strains - MEM	FALSE
PA1053	Alam 2022 - PAO1 - MEM	FALSE
PA1053	Dong 2024 - PAO1 - MEM	FALSE
PA1053	Khaledi 2020 - 414 strains - MEM	FALSE
PA1053	Castanheira 2022 - 213 strains - CZA	FALSE
PA1053	Castanheira 2022 - 213 strains - MEM	FALSE
PA5170	Alam 2022 - PAO1 - MEM	FALSE
PA5170	Dong 2024 - PAO1 - MEM	TRUE
PA5170	Khaledi 2020 - 414 strains - MEM	FALSE
PA5170	Castanheira 2022 - 213 strains - CZA	FALSE
PA5170	Castanheira 2022 - 213 strains - MEM	FALSE
PA3287	Alam 2022 - PAO1 - MEM	FALSE
PA3287	Dong 2024 - PAO1 - MEM	FALSE
PA3287	Khaledi 2020 - 414 strains - MEM	FALSE
PA3287	Castanheira 2022 - 213 strains - CZA	FALSE
PA3287	Castanheira 2022 - 213 strains - MEM	FALSE
PA1178	Alam 2022 - PAO1 - MEM	FALSE
PA1178	Dong 2024 - PAO1 - MEM	TRUE
PA1178	Khaledi 2020 - 414 strains - MEM	FALSE
PA1178	Castanheira 2022 - 213 strains - CZA	FALSE
PA1178	Castanheira 2022 - 213 strains - MEM	FALSE
PA2077	Alam 2022 - PAO1 - MEM	FALSE
PA2077	Dong 2024 - PAO1 - MEM	TRUE
PA2077	Khaledi 2020 - 414 strains - MEM	FALSE
PA2077	Castanheira 2022 - 213 strains - CZA	FALSE
PA2077	Castanheira 2022 - 213 strains - MEM	FALSE
PA2015	Alam 2022 - PAO1 - MEM	FALSE
PA2015	Dong 2024 - PAO1 - MEM	FALSE
PA2015	Khaledi 2020 - 414 strains - MEM	FALSE
PA2015	Castanheira 2022 - 213 strains - CZA	FALSE
PA2015	Castanheira 2022 - 213 strains - MEM	FALSE
PA2775	Alam 2022 - PAO1 - MEM	FALSE
PA2775	Dong 2024 - PAO1 - MEM	FALSE
PA2775	Khaledi 2020 - 414 strains - MEM	FALSE
PA2775	Castanheira 2022 - 213 strains - CZA	FALSE
PA2775	Castanheira 2022 - 213 strains - MEM	FALSE
PA0200	Alam 2022 - PAO1 - MEM	FALSE
PA0200	Dong 2024 - PAO1 - MEM	TRUE
PA0200	Khaledi 2020 - 414 strains - MEM	FALSE
PA0200	Castanheira 2022 - 213 strains - CZA	FALSE
PA0200	Castanheira 2022 - 213 strains - MEM	FALSE
PA2252	Alam 2022 - PAO1 - MEM	FALSE
PA2252	Dong 2024 - PAO1 - MEM	FALSE
PA2252	Khaledi 2020 - 414 strains - MEM	FALSE
PA2252	Castanheira 2022 - 213 strains - CZA	FALSE
PA2252	Castanheira 2022 - 213 strains - MEM	FALSE
PA3355	Alam 2022 - PAO1 - MEM	FALSE
PA3355	Dong 2024 - PAO1 - MEM	FALSE
PA3355	Khaledi 2020 - 414 strains - MEM	FALSE
PA3355	Castanheira 2022 - 213 strains - CZA	FALSE
PA3355	Castanheira 2022 - 213 strains - MEM	FALSE
PA5306	Alam 2022 - PAO1 - MEM	FALSE
PA5306	Dong 2024 - PAO1 - MEM	FALSE
PA5306	Khaledi 2020 - 414 strains - MEM	FALSE
PA5306	Castanheira 2022 - 213 strains - CZA	FALSE
PA5306	Castanheira 2022 - 213 strains - MEM	FALSE
PA5082	Alam 2022 - PAO1 - MEM	FALSE
PA5082	Dong 2024 - PAO1 - MEM	FALSE
PA5082	Khaledi 2020 - 414 strains - MEM	FALSE
PA5082	Castanheira 2022 - 213 strains - CZA	FALSE
PA5082	Castanheira 2022 - 213 strains - MEM	FALSE
PA2199	Alam 2022 - PAO1 - MEM	FALSE
PA2199	Dong 2024 - PAO1 - MEM	FALSE
PA2199	Khaledi 2020 - 414 strains - MEM	FALSE
PA2199	Castanheira 2022 - 213 strains - CZA	FALSE
PA2199	Castanheira 2022 - 213 strains - MEM	FALSE
PA5347	Alam 2022 - PAO1 - MEM	FALSE
PA5347	Dong 2024 - PAO1 - MEM	FALSE
PA5347	Khaledi 2020 - 414 strains - MEM	FALSE
PA5347	Castanheira 2022 - 213 strains - CZA	FALSE
PA5347	Castanheira 2022 - 213 strains - MEM	FALSE
PA0821	Alam 2022 - PAO1 - MEM	FALSE
PA0821	Dong 2024 - PAO1 - MEM	FALSE
PA0821	Khaledi 2020 - 414 strains - MEM	FALSE
PA0821	Castanheira 2022 - 213 strains - CZA	FALSE
PA0821	Castanheira 2022 - 213 strains - MEM	FALSE
PA3959	Alam 2022 - PAO1 - MEM	FALSE
PA3959	Dong 2024 - PAO1 - MEM	FALSE
PA3959	Khaledi 2020 - 414 strains - MEM	FALSE
PA3959	Castanheira 2022 - 213 strains - CZA	FALSE
PA3959	Castanheira 2022 - 213 strains - MEM	FALSE
PA5495	Alam 2022 - PAO1 - MEM	FALSE
PA5495	Dong 2024 - PAO1 - MEM	TRUE
PA5495	Khaledi 2020 - 414 strains - MEM	FALSE
PA5495	Castanheira 2022 - 213 strains - CZA	FALSE
PA5495	Castanheira 2022 - 213 strains - MEM	FALSE
PA5429	Alam 2022 - PAO1 - MEM	TRUE
PA5429	Dong 2024 - PAO1 - MEM	FALSE
PA5429	Khaledi 2020 - 414 strains - MEM	FALSE
PA5429	Castanheira 2022 - 213 strains - CZA	FALSE
PA5429	Castanheira 2022 - 213 strains - MEM	FALSE
PA1697	Alam 2022 - PAO1 - MEM	FALSE
PA1697	Dong 2024 - PAO1 - MEM	FALSE
PA1697	Khaledi 2020 - 414 strains - MEM	FALSE
PA1697	Castanheira 2022 - 213 strains - CZA	FALSE
PA1697	Castanheira 2022 - 213 strains - MEM	FALSE
PA3819	Alam 2022 - PAO1 - MEM	FALSE
PA3819	Dong 2024 - PAO1 - MEM	TRUE
PA3819	Khaledi 2020 - 414 strains - MEM	FALSE
PA3819	Castanheira 2022 - 213 strains - CZA	FALSE
PA3819	Castanheira 2022 - 213 strains - MEM	FALSE
PA3609	Alam 2022 - PAO1 - MEM	TRUE
PA3609	Dong 2024 - PAO1 - MEM	FALSE
PA3609	Khaledi 2020 - 414 strains - MEM	FALSE
PA3609	Castanheira 2022 - 213 strains - CZA	FALSE
PA3609	Castanheira 2022 - 213 strains - MEM	FALSE
PA3554	Alam 2022 - PAO1 - MEM	FALSE
PA3554	Dong 2024 - PAO1 - MEM	TRUE
PA3554	Khaledi 2020 - 414 strains - MEM	FALSE
PA3554	Castanheira 2022 - 213 strains - CZA	TRUE
PA3554	Castanheira 2022 - 213 strains - MEM	FALSE
PA5297	Alam 2022 - PAO1 - MEM	FALSE
PA5297	Dong 2024 - PAO1 - MEM	FALSE
PA5297	Khaledi 2020 - 414 strains - MEM	FALSE
PA5297	Castanheira 2022 - 213 strains - CZA	FALSE
PA5297	Castanheira 2022 - 213 strains - MEM	FALSE
PA4879	Alam 2022 - PAO1 - MEM	FALSE
PA4879	Dong 2024 - PAO1 - MEM	FALSE
PA4879	Khaledi 2020 - 414 strains - MEM	FALSE
PA4879	Castanheira 2022 - 213 strains - CZA	FALSE
PA4879	Castanheira 2022 - 213 strains - MEM	FALSE
PA1548	Alam 2022 - PAO1 - MEM	FALSE
PA1548	Dong 2024 - PAO1 - MEM	FALSE
PA1548	Khaledi 2020 - 414 strains - MEM	FALSE
PA1548	Castanheira 2022 - 213 strains - CZA	FALSE
PA1548	Castanheira 2022 - 213 strains - MEM	FALSE
PA4718	Alam 2022 - PAO1 - MEM	FALSE
PA4718	Dong 2024 - PAO1 - MEM	FALSE
PA4718	Khaledi 2020 - 414 strains - MEM	FALSE
PA4718	Castanheira 2022 - 213 strains - CZA	FALSE
PA4718	Castanheira 2022 - 213 strains - MEM	FALSE
PA0435	Alam 2022 - PAO1 - MEM	FALSE
PA0435	Dong 2024 - PAO1 - MEM	FALSE
PA0435	Khaledi 2020 - 414 strains - MEM	FALSE
PA0435	Castanheira 2022 - 213 strains - CZA	FALSE
PA0435	Castanheira 2022 - 213 strains - MEM	FALSE
PA3877	Alam 2022 - PAO1 - MEM	FALSE
PA3877	Dong 2024 - PAO1 - MEM	TRUE
PA3877	Khaledi 2020 - 414 strains - MEM	FALSE
PA3877	Castanheira 2022 - 213 strains - CZA	FALSE
PA3877	Castanheira 2022 - 213 strains - MEM	FALSE
PA2175	Alam 2022 - PAO1 - MEM	FALSE
PA2175	Dong 2024 - PAO1 - MEM	FALSE
PA2175	Khaledi 2020 - 414 strains - MEM	FALSE
PA2175	Castanheira 2022 - 213 strains - CZA	FALSE
PA2175	Castanheira 2022 - 213 strains - MEM	FALSE
PA1540	Alam 2022 - PAO1 - MEM	FALSE
PA1540	Dong 2024 - PAO1 - MEM	TRUE
PA1540	Khaledi 2020 - 414 strains - MEM	FALSE
PA1540	Castanheira 2022 - 213 strains - CZA	FALSE
PA1540	Castanheira 2022 - 213 strains - MEM	FALSE
PA4770	Alam 2022 - PAO1 - MEM	FALSE
PA4770	Dong 2024 - PAO1 - MEM	FALSE
PA4770	Khaledi 2020 - 414 strains - MEM	FALSE
PA4770	Castanheira 2022 - 213 strains - CZA	FALSE
PA4770	Castanheira 2022 - 213 strains - MEM	FALSE
PA3214	Alam 2022 - PAO1 - MEM	FALSE
PA3214	Dong 2024 - PAO1 - MEM	FALSE
PA3214	Khaledi 2020 - 414 strains - MEM	FALSE
PA3214	Castanheira 2022 - 213 strains - CZA	FALSE
PA3214	Castanheira 2022 - 213 strains - MEM	FALSE
PA4541	Alam 2022 - PAO1 - MEM	FALSE
PA4541	Dong 2024 - PAO1 - MEM	FALSE
PA4541	Khaledi 2020 - 414 strains - MEM	FALSE
PA4541	Castanheira 2022 - 213 strains - CZA	FALSE
PA4541	Castanheira 2022 - 213 strains - MEM	FALSE
PA5043	Alam 2022 - PAO1 - MEM	FALSE
PA5043	Dong 2024 - PAO1 - MEM	TRUE
PA5043	Khaledi 2020 - 414 strains - MEM	FALSE
PA5043	Castanheira 2022 - 213 strains - CZA	FALSE
PA5043	Castanheira 2022 - 213 strains - MEM	FALSE
PA1123	Alam 2022 - PAO1 - MEM	FALSE
PA1123	Dong 2024 - PAO1 - MEM	TRUE
PA1123	Khaledi 2020 - 414 strains - MEM	FALSE
PA1123	Castanheira 2022 - 213 strains - CZA	FALSE
PA1123	Castanheira 2022 - 213 strains - MEM	FALSE
PA1679	Alam 2022 - PAO1 - MEM	FALSE
PA1679	Dong 2024 - PAO1 - MEM	TRUE
PA1679	Khaledi 2020 - 414 strains - MEM	FALSE
PA1679	Castanheira 2022 - 213 strains - CZA	FALSE
PA1679	Castanheira 2022 - 213 strains - MEM	FALSE
PA2686	Alam 2022 - PAO1 - MEM	FALSE
PA2686	Dong 2024 - PAO1 - MEM	TRUE
PA2686	Khaledi 2020 - 414 strains - MEM	FALSE
PA2686	Castanheira 2022 - 213 strains - CZA	FALSE
PA2686	Castanheira 2022 - 213 strains - MEM	FALSE
PA4586	Alam 2022 - PAO1 - MEM	TRUE
PA4586	Dong 2024 - PAO1 - MEM	TRUE
PA4586	Khaledi 2020 - 414 strains - MEM	FALSE
PA4586	Castanheira 2022 - 213 strains - CZA	FALSE
PA4586	Castanheira 2022 - 213 strains - MEM	FALSE
PA4839	Alam 2022 - PAO1 - MEM	FALSE
PA4839	Dong 2024 - PAO1 - MEM	FALSE
PA4839	Khaledi 2020 - 414 strains - MEM	FALSE
PA4839	Castanheira 2022 - 213 strains - CZA	FALSE
PA4839	Castanheira 2022 - 213 strains - MEM	FALSE
PA2163	Alam 2022 - PAO1 - MEM	FALSE
PA2163	Dong 2024 - PAO1 - MEM	TRUE
PA2163	Khaledi 2020 - 414 strains - MEM	FALSE
PA2163	Castanheira 2022 - 213 strains - CZA	FALSE
PA2163	Castanheira 2022 - 213 strains - MEM	FALSE
PA1661	Alam 2022 - PAO1 - MEM	FALSE
PA1661	Dong 2024 - PAO1 - MEM	FALSE
PA1661	Khaledi 2020 - 414 strains - MEM	FALSE
PA1661	Castanheira 2022 - 213 strains - CZA	FALSE
PA1661	Castanheira 2022 - 213 strains - MEM	FALSE
PA2584	Alam 2022 - PAO1 - MEM	FALSE
PA2584	Dong 2024 - PAO1 - MEM	FALSE
PA2584	Khaledi 2020 - 414 strains - MEM	FALSE
PA2584	Castanheira 2022 - 213 strains - CZA	FALSE
PA2584	Castanheira 2022 - 213 strains - MEM	FALSE
PA0579	Alam 2022 - PAO1 - MEM	FALSE
PA0579	Dong 2024 - PAO1 - MEM	TRUE
PA0579	Khaledi 2020 - 414 strains - MEM	FALSE
PA0579	Castanheira 2022 - 213 strains - CZA	FALSE
PA0579	Castanheira 2022 - 213 strains - MEM	FALSE
PA0088	Alam 2022 - PAO1 - MEM	FALSE
PA0088	Dong 2024 - PAO1 - MEM	FALSE
PA0088	Khaledi 2020 - 414 strains - MEM	FALSE
PA0088	Castanheira 2022 - 213 strains - CZA	FALSE
PA0088	Castanheira 2022 - 213 strains - MEM	FALSE
PA1896	Alam 2022 - PAO1 - MEM	FALSE
PA1896	Dong 2024 - PAO1 - MEM	FALSE
PA1896	Khaledi 2020 - 414 strains - MEM	FALSE
PA1896	Castanheira 2022 - 213 strains - CZA	FALSE
PA1896	Castanheira 2022 - 213 strains - MEM	FALSE
PA1693	Alam 2022 - PAO1 - MEM	FALSE
PA1693	Dong 2024 - PAO1 - MEM	FALSE
PA1693	Khaledi 2020 - 414 strains - MEM	FALSE
PA1693	Castanheira 2022 - 213 strains - CZA	FALSE
PA1693	Castanheira 2022 - 213 strains - MEM	FALSE
PA0766	Alam 2022 - PAO1 - MEM	FALSE
PA0766	Dong 2024 - PAO1 - MEM	FALSE
PA0766	Khaledi 2020 - 414 strains - MEM	FALSE
PA0766	Castanheira 2022 - 213 strains - CZA	FALSE
PA0766	Castanheira 2022 - 213 strains - MEM	FALSE
PA4520	Alam 2022 - PAO1 - MEM	FALSE
PA4520	Dong 2024 - PAO1 - MEM	FALSE
PA4520	Khaledi 2020 - 414 strains - MEM	FALSE
PA4520	Castanheira 2022 - 213 strains - CZA	FALSE
PA4520	Castanheira 2022 - 213 strains - MEM	FALSE
PA2357	Alam 2022 - PAO1 - MEM	FALSE
PA2357	Dong 2024 - PAO1 - MEM	TRUE
PA2357	Khaledi 2020 - 414 strains - MEM	FALSE
PA2357	Castanheira 2022 - 213 strains - CZA	FALSE
PA2357	Castanheira 2022 - 213 strains - MEM	FALSE
PA2168	Alam 2022 - PAO1 - MEM	FALSE
PA2168	Dong 2024 - PAO1 - MEM	TRUE
PA2168	Khaledi 2020 - 414 strains - MEM	FALSE
PA2168	Castanheira 2022 - 213 strains - CZA	FALSE
PA2168	Castanheira 2022 - 213 strains - MEM	FALSE
PA4929	Alam 2022 - PAO1 - MEM	FALSE
PA4929	Dong 2024 - PAO1 - MEM	FALSE
PA4929	Khaledi 2020 - 414 strains - MEM	FALSE
PA4929	Castanheira 2022 - 213 strains - CZA	FALSE
PA4929	Castanheira 2022 - 213 strains - MEM	FALSE
PA4427	Alam 2022 - PAO1 - MEM	FALSE
PA4427	Dong 2024 - PAO1 - MEM	TRUE
PA4427	Khaledi 2020 - 414 strains - MEM	FALSE
PA4427	Castanheira 2022 - 213 strains - CZA	FALSE
PA4427	Castanheira 2022 - 213 strains - MEM	FALSE
PA4880	Alam 2022 - PAO1 - MEM	FALSE
PA4880	Dong 2024 - PAO1 - MEM	FALSE
PA4880	Khaledi 2020 - 414 strains - MEM	FALSE
PA4880	Castanheira 2022 - 213 strains - CZA	FALSE
PA4880	Castanheira 2022 - 213 strains - MEM	FALSE
PA1557	Alam 2022 - PAO1 - MEM	FALSE
PA1557	Dong 2024 - PAO1 - MEM	TRUE
PA1557	Khaledi 2020 - 414 strains - MEM	FALSE
PA1557	Castanheira 2022 - 213 strains - CZA	FALSE
PA1557	Castanheira 2022 - 213 strains - MEM	FALSE
PA2229	Alam 2022 - PAO1 - MEM	FALSE
PA2229	Dong 2024 - PAO1 - MEM	FALSE
PA2229	Khaledi 2020 - 414 strains - MEM	FALSE
PA2229	Castanheira 2022 - 213 strains - CZA	FALSE
PA2229	Castanheira 2022 - 213 strains - MEM	FALSE
PA2630	Alam 2022 - PAO1 - MEM	FALSE
PA2630	Dong 2024 - PAO1 - MEM	TRUE
PA2630	Khaledi 2020 - 414 strains - MEM	FALSE
PA2630	Castanheira 2022 - 213 strains - CZA	FALSE
PA2630	Castanheira 2022 - 213 strains - MEM	FALSE
PA3080	Alam 2022 - PAO1 - MEM	FALSE
PA3080	Dong 2024 - PAO1 - MEM	FALSE
PA3080	Khaledi 2020 - 414 strains - MEM	FALSE
PA3080	Castanheira 2022 - 213 strains - CZA	FALSE
PA3080	Castanheira 2022 - 213 strains - MEM	FALSE
PA3739	Alam 2022 - PAO1 - MEM	FALSE
PA3739	Dong 2024 - PAO1 - MEM	FALSE
PA3739	Khaledi 2020 - 414 strains - MEM	FALSE
PA3739	Castanheira 2022 - 213 strains - CZA	FALSE
PA3739	Castanheira 2022 - 213 strains - MEM	FALSE
PA0518	Alam 2022 - PAO1 - MEM	FALSE
PA0518	Dong 2024 - PAO1 - MEM	TRUE
PA0518	Khaledi 2020 - 414 strains - MEM	FALSE
PA0518	Castanheira 2022 - 213 strains - CZA	FALSE
PA0518	Castanheira 2022 - 213 strains - MEM	FALSE
PA0496	Alam 2022 - PAO1 - MEM	FALSE
PA0496	Dong 2024 - PAO1 - MEM	TRUE
PA0496	Khaledi 2020 - 414 strains - MEM	FALSE
PA0496	Castanheira 2022 - 213 strains - CZA	FALSE
PA0496	Castanheira 2022 - 213 strains - MEM	FALSE
PA3365	Alam 2022 - PAO1 - MEM	FALSE
PA3365	Dong 2024 - PAO1 - MEM	FALSE
PA3365	Khaledi 2020 - 414 strains - MEM	FALSE
PA3365	Castanheira 2022 - 213 strains - CZA	FALSE
PA3365	Castanheira 2022 - 213 strains - MEM	FALSE
PA3541	Alam 2022 - PAO1 - MEM	FALSE
PA3541	Dong 2024 - PAO1 - MEM	FALSE
PA3541	Khaledi 2020 - 414 strains - MEM	TRUE
PA3541	Castanheira 2022 - 213 strains - CZA	FALSE
PA3541	Castanheira 2022 - 213 strains - MEM	FALSE
PA0927	Alam 2022 - PAO1 - MEM	FALSE
PA0927	Dong 2024 - PAO1 - MEM	FALSE
PA0927	Khaledi 2020 - 414 strains - MEM	FALSE
PA0927	Castanheira 2022 - 213 strains - CZA	FALSE
PA0927	Castanheira 2022 - 213 strains - MEM	FALSE
PA1731	Alam 2022 - PAO1 - MEM	FALSE
PA1731	Dong 2024 - PAO1 - MEM	FALSE
PA1731	Khaledi 2020 - 414 strains - MEM	FALSE
PA1731	Castanheira 2022 - 213 strains - CZA	FALSE
PA1731	Castanheira 2022 - 213 strains - MEM	FALSE
PA3103	Alam 2022 - PAO1 - MEM	FALSE
PA3103	Dong 2024 - PAO1 - MEM	FALSE
PA3103	Khaledi 2020 - 414 strains - MEM	FALSE
PA3103	Castanheira 2022 - 213 strains - CZA	FALSE
PA3103	Castanheira 2022 - 213 strains - MEM	FALSE
PA1561	Alam 2022 - PAO1 - MEM	FALSE
PA1561	Dong 2024 - PAO1 - MEM	TRUE
PA1561	Khaledi 2020 - 414 strains - MEM	FALSE
PA1561	Castanheira 2022 - 213 strains - CZA	FALSE
PA1561	Castanheira 2022 - 213 strains - MEM	FALSE
PA4873	Alam 2022 - PAO1 - MEM	FALSE
PA4873	Dong 2024 - PAO1 - MEM	FALSE
PA4873	Khaledi 2020 - 414 strains - MEM	FALSE
PA4873	Castanheira 2022 - 213 strains - CZA	FALSE
PA4873	Castanheira 2022 - 213 strains - MEM	FALSE
PA0257	Alam 2022 - PAO1 - MEM	FALSE
PA0257	Dong 2024 - PAO1 - MEM	FALSE
PA0257	Khaledi 2020 - 414 strains - MEM	FALSE
PA0257	Castanheira 2022 - 213 strains - CZA	FALSE
PA0257	Castanheira 2022 - 213 strains - MEM	FALSE
PA2325	Alam 2022 - PAO1 - MEM	FALSE
PA2325	Dong 2024 - PAO1 - MEM	FALSE
PA2325	Khaledi 2020 - 414 strains - MEM	FALSE
PA2325	Castanheira 2022 - 213 strains - CZA	FALSE
PA2325	Castanheira 2022 - 213 strains - MEM	FALSE
PA4204	Alam 2022 - PAO1 - MEM	FALSE
PA4204	Dong 2024 - PAO1 - MEM	FALSE
PA4204	Khaledi 2020 - 414 strains - MEM	FALSE
PA4204	Castanheira 2022 - 213 strains - CZA	FALSE
PA4204	Castanheira 2022 - 213 strains - MEM	FALSE
PA2708	Alam 2022 - PAO1 - MEM	FALSE
PA2708	Dong 2024 - PAO1 - MEM	TRUE
PA2708	Khaledi 2020 - 414 strains - MEM	FALSE
PA2708	Castanheira 2022 - 213 strains - CZA	FALSE
PA2708	Castanheira 2022 - 213 strains - MEM	FALSE
PA0258	Alam 2022 - PAO1 - MEM	FALSE
PA0258	Dong 2024 - PAO1 - MEM	TRUE
PA0258	Khaledi 2020 - 414 strains - MEM	FALSE
PA0258	Castanheira 2022 - 213 strains - CZA	FALSE
PA0258	Castanheira 2022 - 213 strains - MEM	FALSE
PA4179	Alam 2022 - PAO1 - MEM	FALSE
PA4179	Dong 2024 - PAO1 - MEM	FALSE
PA4179	Khaledi 2020 - 414 strains - MEM	FALSE
PA4179	Castanheira 2022 - 213 strains - CZA	FALSE
PA4179	Castanheira 2022 - 213 strains - MEM	FALSE
PA4339	Alam 2022 - PAO1 - MEM	FALSE
PA4339	Dong 2024 - PAO1 - MEM	FALSE
PA4339	Khaledi 2020 - 414 strains - MEM	FALSE
PA4339	Castanheira 2022 - 213 strains - CZA	FALSE
PA4339	Castanheira 2022 - 213 strains - MEM	FALSE
PA5056	Alam 2022 - PAO1 - MEM	FALSE
PA5056	Dong 2024 - PAO1 - MEM	FALSE
PA5056	Khaledi 2020 - 414 strains - MEM	FALSE
PA5056	Castanheira 2022 - 213 strains - CZA	FALSE
PA5056	Castanheira 2022 - 213 strains - MEM	FALSE
PA2234	Alam 2022 - PAO1 - MEM	FALSE
PA2234	Dong 2024 - PAO1 - MEM	FALSE
PA2234	Khaledi 2020 - 414 strains - MEM	FALSE
PA2234	Castanheira 2022 - 213 strains - CZA	FALSE
PA2234	Castanheira 2022 - 213 strains - MEM	FALSE
PA3231	Alam 2022 - PAO1 - MEM	FALSE
PA3231	Dong 2024 - PAO1 - MEM	FALSE
PA3231	Khaledi 2020 - 414 strains - MEM	FALSE
PA3231	Castanheira 2022 - 213 strains - CZA	FALSE
PA3231	Castanheira 2022 - 213 strains - MEM	FALSE
PA1073	Alam 2022 - PAO1 - MEM	FALSE
PA1073	Dong 2024 - PAO1 - MEM	FALSE
PA1073	Khaledi 2020 - 414 strains - MEM	FALSE
PA1073	Castanheira 2022 - 213 strains - CZA	FALSE
PA1073	Castanheira 2022 - 213 strains - MEM	FALSE
PA1739	Alam 2022 - PAO1 - MEM	FALSE
PA1739	Dong 2024 - PAO1 - MEM	FALSE
PA1739	Khaledi 2020 - 414 strains - MEM	FALSE
PA1739	Castanheira 2022 - 213 strains - CZA	FALSE
PA1739	Castanheira 2022 - 213 strains - MEM	FALSE
PA2911	Alam 2022 - PAO1 - MEM	FALSE
PA2911	Dong 2024 - PAO1 - MEM	FALSE
PA2911	Khaledi 2020 - 414 strains - MEM	FALSE
PA2911	Castanheira 2022 - 213 strains - CZA	FALSE
PA2911	Castanheira 2022 - 213 strains - MEM	FALSE
PA3422	Alam 2022 - PAO1 - MEM	FALSE
PA3422	Dong 2024 - PAO1 - MEM	FALSE
PA3422	Khaledi 2020 - 414 strains - MEM	FALSE
PA3422	Castanheira 2022 - 213 strains - CZA	FALSE
PA3422	Castanheira 2022 - 213 strains - MEM	FALSE
PA0783	Alam 2022 - PAO1 - MEM	FALSE
PA0783	Dong 2024 - PAO1 - MEM	TRUE
PA0783	Khaledi 2020 - 414 strains - MEM	FALSE
PA0783	Castanheira 2022 - 213 strains - CZA	FALSE
PA0783	Castanheira 2022 - 213 strains - MEM	FALSE
PA1554	Alam 2022 - PAO1 - MEM	FALSE
PA1554	Dong 2024 - PAO1 - MEM	FALSE
PA1554	Khaledi 2020 - 414 strains - MEM	FALSE
PA1554	Castanheira 2022 - 213 strains - CZA	FALSE
PA1554	Castanheira 2022 - 213 strains - MEM	FALSE
PA3759	Alam 2022 - PAO1 - MEM	FALSE
PA3759	Dong 2024 - PAO1 - MEM	FALSE
PA3759	Khaledi 2020 - 414 strains - MEM	FALSE
PA3759	Castanheira 2022 - 213 strains - CZA	FALSE
PA3759	Castanheira 2022 - 213 strains - MEM	FALSE
PA1415	Alam 2022 - PAO1 - MEM	FALSE
PA1415	Dong 2024 - PAO1 - MEM	FALSE
PA1415	Khaledi 2020 - 414 strains - MEM	FALSE
PA1415	Castanheira 2022 - 213 strains - CZA	FALSE
PA1415	Castanheira 2022 - 213 strains - MEM	FALSE
PA3186	Alam 2022 - PAO1 - MEM	FALSE
PA3186	Dong 2024 - PAO1 - MEM	TRUE
PA3186	Khaledi 2020 - 414 strains - MEM	FALSE
PA3186	Castanheira 2022 - 213 strains - CZA	FALSE
PA3186	Castanheira 2022 - 213 strains - MEM	FALSE
PA3850	Alam 2022 - PAO1 - MEM	FALSE
PA3850	Dong 2024 - PAO1 - MEM	FALSE
PA3850	Khaledi 2020 - 414 strains - MEM	FALSE
PA3850	Castanheira 2022 - 213 strains - CZA	FALSE
PA3850	Castanheira 2022 - 213 strains - MEM	FALSE
PA4505	Alam 2022 - PAO1 - MEM	FALSE
PA4505	Dong 2024 - PAO1 - MEM	FALSE
PA4505	Khaledi 2020 - 414 strains - MEM	FALSE
PA4505	Castanheira 2022 - 213 strains - CZA	FALSE
PA4505	Castanheira 2022 - 213 strains - MEM	FALSE
PA1664	Alam 2022 - PAO1 - MEM	FALSE
PA1664	Dong 2024 - PAO1 - MEM	FALSE
PA1664	Khaledi 2020 - 414 strains - MEM	FALSE
PA1664	Castanheira 2022 - 213 strains - CZA	FALSE
PA1664	Castanheira 2022 - 213 strains - MEM	FALSE
PA1838	Alam 2022 - PAO1 - MEM	FALSE
PA1838	Dong 2024 - PAO1 - MEM	FALSE
PA1838	Khaledi 2020 - 414 strains - MEM	FALSE
PA1838	Castanheira 2022 - 213 strains - CZA	FALSE
PA1838	Castanheira 2022 - 213 strains - MEM	FALSE
PA1934	Alam 2022 - PAO1 - MEM	FALSE
PA1934	Dong 2024 - PAO1 - MEM	FALSE
PA1934	Khaledi 2020 - 414 strains - MEM	FALSE
PA1934	Castanheira 2022 - 213 strains - CZA	FALSE
PA1934	Castanheira 2022 - 213 strains - MEM	FALSE
PA0132	Alam 2022 - PAO1 - MEM	FALSE
PA0132	Dong 2024 - PAO1 - MEM	FALSE
PA0132	Khaledi 2020 - 414 strains - MEM	FALSE
PA0132	Castanheira 2022 - 213 strains - CZA	FALSE
PA0132	Castanheira 2022 - 213 strains - MEM	FALSE
PA3058	Alam 2022 - PAO1 - MEM	FALSE
PA3058	Dong 2024 - PAO1 - MEM	TRUE
PA3058	Khaledi 2020 - 414 strains - MEM	FALSE
PA3058	Castanheira 2022 - 213 strains - CZA	FALSE
PA3058	Castanheira 2022 - 213 strains - MEM	FALSE
PA3813	Alam 2022 - PAO1 - MEM	FALSE
PA3813	Dong 2024 - PAO1 - MEM	FALSE
PA3813	Khaledi 2020 - 414 strains - MEM	FALSE
PA3813	Castanheira 2022 - 213 strains - CZA	FALSE
PA3813	Castanheira 2022 - 213 strains - MEM	FALSE
PA3540	Alam 2022 - PAO1 - MEM	FALSE
PA3540	Dong 2024 - PAO1 - MEM	TRUE
PA3540	Khaledi 2020 - 414 strains - MEM	TRUE
PA3540	Castanheira 2022 - 213 strains - CZA	FALSE
PA3540	Castanheira 2022 - 213 strains - MEM	FALSE
PA4273	Alam 2022 - PAO1 - MEM	FALSE
PA4273	Dong 2024 - PAO1 - MEM	TRUE
PA4273	Khaledi 2020 - 414 strains - MEM	FALSE
PA4273	Castanheira 2022 - 213 strains - CZA	FALSE
PA4273	Castanheira 2022 - 213 strains - MEM	FALSE
PA3889	Alam 2022 - PAO1 - MEM	FALSE
PA3889	Dong 2024 - PAO1 - MEM	FALSE
PA3889	Khaledi 2020 - 414 strains - MEM	FALSE
PA3889	Castanheira 2022 - 213 strains - CZA	FALSE
PA3889	Castanheira 2022 - 213 strains - MEM	FALSE
PA0764	Alam 2022 - PAO1 - MEM	FALSE
PA0764	Dong 2024 - PAO1 - MEM	FALSE
PA0764	Khaledi 2020 - 414 strains - MEM	FALSE
PA0764	Castanheira 2022 - 213 strains - CZA	FALSE
PA0764	Castanheira 2022 - 213 strains - MEM	FALSE
PA1883	Alam 2022 - PAO1 - MEM	FALSE
PA1883	Dong 2024 - PAO1 - MEM	TRUE
PA1883	Khaledi 2020 - 414 strains - MEM	FALSE
PA1883	Castanheira 2022 - 213 strains - CZA	FALSE
PA1883	Castanheira 2022 - 213 strains - MEM	FALSE
PA0105	Alam 2022 - PAO1 - MEM	FALSE
PA0105	Dong 2024 - PAO1 - MEM	FALSE
PA0105	Khaledi 2020 - 414 strains - MEM	FALSE
PA0105	Castanheira 2022 - 213 strains - CZA	FALSE
PA0105	Castanheira 2022 - 213 strains - MEM	FALSE
PA2703	Alam 2022 - PAO1 - MEM	FALSE
PA2703	Dong 2024 - PAO1 - MEM	FALSE
PA2703	Khaledi 2020 - 414 strains - MEM	FALSE
PA2703	Castanheira 2022 - 213 strains - CZA	FALSE
PA2703	Castanheira 2022 - 213 strains - MEM	FALSE
PA1175	Alam 2022 - PAO1 - MEM	FALSE
PA1175	Dong 2024 - PAO1 - MEM	FALSE
PA1175	Khaledi 2020 - 414 strains - MEM	FALSE
PA1175	Castanheira 2022 - 213 strains - CZA	FALSE
PA1175	Castanheira 2022 - 213 strains - MEM	FALSE
PA3810	Alam 2022 - PAO1 - MEM	FALSE
PA3810	Dong 2024 - PAO1 - MEM	FALSE
PA3810	Khaledi 2020 - 414 strains - MEM	FALSE
PA3810	Castanheira 2022 - 213 strains - CZA	FALSE
PA3810	Castanheira 2022 - 213 strains - MEM	FALSE
PA3703	Alam 2022 - PAO1 - MEM	FALSE
PA3703	Dong 2024 - PAO1 - MEM	FALSE
PA3703	Khaledi 2020 - 414 strains - MEM	FALSE
PA3703	Castanheira 2022 - 213 strains - CZA	FALSE
PA3703	Castanheira 2022 - 213 strains - MEM	FALSE
PA1786	Alam 2022 - PAO1 - MEM	FALSE
PA1786	Dong 2024 - PAO1 - MEM	FALSE
PA1786	Khaledi 2020 - 414 strains - MEM	FALSE
PA1786	Castanheira 2022 - 213 strains - CZA	FALSE
PA1786	Castanheira 2022 - 213 strains - MEM	FALSE
PA5212	Alam 2022 - PAO1 - MEM	FALSE
PA5212	Dong 2024 - PAO1 - MEM	TRUE
PA5212	Khaledi 2020 - 414 strains - MEM	FALSE
PA5212	Castanheira 2022 - 213 strains - CZA	FALSE
PA5212	Castanheira 2022 - 213 strains - MEM	FALSE
PA0144	Alam 2022 - PAO1 - MEM	FALSE
PA0144	Dong 2024 - PAO1 - MEM	FALSE
PA0144	Khaledi 2020 - 414 strains - MEM	FALSE
PA0144	Castanheira 2022 - 213 strains - CZA	FALSE
PA0144	Castanheira 2022 - 213 strains - MEM	FALSE
PA2753	Alam 2022 - PAO1 - MEM	FALSE
PA2753	Dong 2024 - PAO1 - MEM	TRUE
PA2753	Khaledi 2020 - 414 strains - MEM	FALSE
PA2753	Castanheira 2022 - 213 strains - CZA	FALSE
PA2753	Castanheira 2022 - 213 strains - MEM	FALSE
PA4748	Alam 2022 - PAO1 - MEM	FALSE
PA4748	Dong 2024 - PAO1 - MEM	FALSE
PA4748	Khaledi 2020 - 414 strains - MEM	FALSE
PA4748	Castanheira 2022 - 213 strains - CZA	FALSE
PA4748	Castanheira 2022 - 213 strains - MEM	FALSE
PA3105	Alam 2022 - PAO1 - MEM	FALSE
PA3105	Dong 2024 - PAO1 - MEM	FALSE
PA3105	Khaledi 2020 - 414 strains - MEM	FALSE
PA3105	Castanheira 2022 - 213 strains - CZA	FALSE
PA3105	Castanheira 2022 - 213 strains - MEM	FALSE
PA0094	Alam 2022 - PAO1 - MEM	FALSE
PA0094	Dong 2024 - PAO1 - MEM	FALSE
PA0094	Khaledi 2020 - 414 strains - MEM	FALSE
PA0094	Castanheira 2022 - 213 strains - CZA	FALSE
PA0094	Castanheira 2022 - 213 strains - MEM	FALSE
PA3394	Alam 2022 - PAO1 - MEM	FALSE
PA3394	Dong 2024 - PAO1 - MEM	FALSE
PA3394	Khaledi 2020 - 414 strains - MEM	FALSE
PA3394	Castanheira 2022 - 213 strains - CZA	FALSE
PA3394	Castanheira 2022 - 213 strains - MEM	FALSE
PA4503	Alam 2022 - PAO1 - MEM	FALSE
PA4503	Dong 2024 - PAO1 - MEM	FALSE
PA4503	Khaledi 2020 - 414 strains - MEM	FALSE
PA4503	Castanheira 2022 - 213 strains - CZA	FALSE
PA4503	Castanheira 2022 - 213 strains - MEM	FALSE
PA2408	Alam 2022 - PAO1 - MEM	FALSE
PA2408	Dong 2024 - PAO1 - MEM	FALSE
PA2408	Khaledi 2020 - 414 strains - MEM	FALSE
PA2408	Castanheira 2022 - 213 strains - CZA	FALSE
PA2408	Castanheira 2022 - 213 strains - MEM	FALSE
PA2372	Alam 2022 - PAO1 - MEM	FALSE
PA2372	Dong 2024 - PAO1 - MEM	FALSE
PA2372	Khaledi 2020 - 414 strains - MEM	FALSE
PA2372	Castanheira 2022 - 213 strains - CZA	FALSE
PA2372	Castanheira 2022 - 213 strains - MEM	FALSE
PA0572	Alam 2022 - PAO1 - MEM	FALSE
PA0572	Dong 2024 - PAO1 - MEM	FALSE
PA0572	Khaledi 2020 - 414 strains - MEM	FALSE
PA0572	Castanheira 2022 - 213 strains - CZA	FALSE
PA0572	Castanheira 2022 - 213 strains - MEM	FALSE
PA0157	Alam 2022 - PAO1 - MEM	FALSE
PA0157	Dong 2024 - PAO1 - MEM	FALSE
PA0157	Khaledi 2020 - 414 strains - MEM	FALSE
PA0157	Castanheira 2022 - 213 strains - CZA	FALSE
PA0157	Castanheira 2022 - 213 strains - MEM	FALSE
PA1335	Alam 2022 - PAO1 - MEM	FALSE
PA1335	Dong 2024 - PAO1 - MEM	FALSE
PA1335	Khaledi 2020 - 414 strains - MEM	FALSE
PA1335	Castanheira 2022 - 213 strains - CZA	FALSE
PA1335	Castanheira 2022 - 213 strains - MEM	FALSE
PA3372	Alam 2022 - PAO1 - MEM	FALSE
PA3372	Dong 2024 - PAO1 - MEM	FALSE
PA3372	Khaledi 2020 - 414 strains - MEM	FALSE
PA3372	Castanheira 2022 - 213 strains - CZA	FALSE
PA3372	Castanheira 2022 - 213 strains - MEM	FALSE
PA1932	Alam 2022 - PAO1 - MEM	FALSE
PA1932	Dong 2024 - PAO1 - MEM	TRUE
PA1932	Khaledi 2020 - 414 strains - MEM	FALSE
PA1932	Castanheira 2022 - 213 strains - CZA	FALSE
PA1932	Castanheira 2022 - 213 strains - MEM	FALSE
PA0277	Alam 2022 - PAO1 - MEM	TRUE
PA0277	Dong 2024 - PAO1 - MEM	FALSE
PA0277	Khaledi 2020 - 414 strains - MEM	FALSE
PA0277	Castanheira 2022 - 213 strains - CZA	FALSE
PA0277	Castanheira 2022 - 213 strains - MEM	FALSE
PA0293	Alam 2022 - PAO1 - MEM	FALSE
PA0293	Dong 2024 - PAO1 - MEM	FALSE
PA0293	Khaledi 2020 - 414 strains - MEM	FALSE
PA0293	Castanheira 2022 - 213 strains - CZA	FALSE
PA0293	Castanheira 2022 - 213 strains - MEM	FALSE
PA4316	Alam 2022 - PAO1 - MEM	FALSE
PA4316	Dong 2024 - PAO1 - MEM	FALSE
PA4316	Khaledi 2020 - 414 strains - MEM	FALSE
PA4316	Castanheira 2022 - 213 strains - CZA	FALSE
PA4316	Castanheira 2022 - 213 strains - MEM	FALSE
PA4145	Alam 2022 - PAO1 - MEM	FALSE
PA4145	Dong 2024 - PAO1 - MEM	FALSE
PA4145	Khaledi 2020 - 414 strains - MEM	FALSE
PA4145	Castanheira 2022 - 213 strains - CZA	FALSE
PA4145	Castanheira 2022 - 213 strains - MEM	FALSE
PA5348	Alam 2022 - PAO1 - MEM	FALSE
PA5348	Dong 2024 - PAO1 - MEM	TRUE
PA5348	Khaledi 2020 - 414 strains - MEM	FALSE
PA5348	Castanheira 2022 - 213 strains - CZA	FALSE
PA5348	Castanheira 2022 - 213 strains - MEM	FALSE
PA4958	Alam 2022 - PAO1 - MEM	FALSE
PA4958	Dong 2024 - PAO1 - MEM	FALSE
PA4958	Khaledi 2020 - 414 strains - MEM	FALSE
PA4958	Castanheira 2022 - 213 strains - CZA	FALSE
PA4958	Castanheira 2022 - 213 strains - MEM	FALSE
PA1519	Alam 2022 - PAO1 - MEM	FALSE
PA1519	Dong 2024 - PAO1 - MEM	TRUE
PA1519	Khaledi 2020 - 414 strains - MEM	FALSE
PA1519	Castanheira 2022 - 213 strains - CZA	FALSE
PA1519	Castanheira 2022 - 213 strains - MEM	FALSE
PA2282	Alam 2022 - PAO1 - MEM	FALSE
PA2282	Dong 2024 - PAO1 - MEM	TRUE
PA2282	Khaledi 2020 - 414 strains - MEM	FALSE
PA2282	Castanheira 2022 - 213 strains - CZA	FALSE
PA2282	Castanheira 2022 - 213 strains - MEM	FALSE
PA4249	Alam 2022 - PAO1 - MEM	FALSE
PA4249	Dong 2024 - PAO1 - MEM	FALSE
PA4249	Khaledi 2020 - 414 strains - MEM	FALSE
PA4249	Castanheira 2022 - 213 strains - CZA	FALSE
PA4249	Castanheira 2022 - 213 strains - MEM	FALSE
PA0567	Alam 2022 - PAO1 - MEM	FALSE
PA0567	Dong 2024 - PAO1 - MEM	FALSE
PA0567	Khaledi 2020 - 414 strains - MEM	FALSE
PA0567	Castanheira 2022 - 213 strains - CZA	FALSE
PA0567	Castanheira 2022 - 213 strains - MEM	FALSE
PA5542	Alam 2022 - PAO1 - MEM	FALSE
PA5542	Dong 2024 - PAO1 - MEM	FALSE
PA5542	Khaledi 2020 - 414 strains - MEM	FALSE
PA5542	Castanheira 2022 - 213 strains - CZA	FALSE
PA5542	Castanheira 2022 - 213 strains - MEM	FALSE
PA2035	Alam 2022 - PAO1 - MEM	FALSE
PA2035	Dong 2024 - PAO1 - MEM	FALSE
PA2035	Khaledi 2020 - 414 strains - MEM	FALSE
PA2035	Castanheira 2022 - 213 strains - CZA	FALSE
PA2035	Castanheira 2022 - 213 strains - MEM	FALSE
PA0822	Alam 2022 - PAO1 - MEM	FALSE
PA0822	Dong 2024 - PAO1 - MEM	FALSE
PA0822	Khaledi 2020 - 414 strains - MEM	FALSE
PA0822	Castanheira 2022 - 213 strains - CZA	FALSE
PA0822	Castanheira 2022 - 213 strains - MEM	FALSE
PA3099	Alam 2022 - PAO1 - MEM	FALSE
PA3099	Dong 2024 - PAO1 - MEM	FALSE
PA3099	Khaledi 2020 - 414 strains - MEM	FALSE
PA3099	Castanheira 2022 - 213 strains - CZA	FALSE
PA3099	Castanheira 2022 - 213 strains - MEM	FALSE
PA4454	Alam 2022 - PAO1 - MEM	FALSE
PA4454	Dong 2024 - PAO1 - MEM	FALSE
PA4454	Khaledi 2020 - 414 strains - MEM	FALSE
PA4454	Castanheira 2022 - 213 strains - CZA	FALSE
PA4454	Castanheira 2022 - 213 strains - MEM	FALSE
PA3871	Alam 2022 - PAO1 - MEM	FALSE
PA3871	Dong 2024 - PAO1 - MEM	FALSE
PA3871	Khaledi 2020 - 414 strains - MEM	FALSE
PA3871	Castanheira 2022 - 213 strains - CZA	FALSE
PA3871	Castanheira 2022 - 213 strains - MEM	FALSE
PA0672	Alam 2022 - PAO1 - MEM	FALSE
PA0672	Dong 2024 - PAO1 - MEM	TRUE
PA0672	Khaledi 2020 - 414 strains - MEM	FALSE
PA0672	Castanheira 2022 - 213 strains - CZA	FALSE
PA0672	Castanheira 2022 - 213 strains - MEM	FALSE
PA4386	Alam 2022 - PAO1 - MEM	FALSE
PA4386	Dong 2024 - PAO1 - MEM	FALSE
PA4386	Khaledi 2020 - 414 strains - MEM	FALSE
PA4386	Castanheira 2022 - 213 strains - CZA	FALSE
PA4386	Castanheira 2022 - 213 strains - MEM	FALSE
PA0327	Alam 2022 - PAO1 - MEM	FALSE
PA0327	Dong 2024 - PAO1 - MEM	TRUE
PA0327	Khaledi 2020 - 414 strains - MEM	FALSE
PA0327	Castanheira 2022 - 213 strains - CZA	FALSE
PA0327	Castanheira 2022 - 213 strains - MEM	FALSE
PA3349	Alam 2022 - PAO1 - MEM	FALSE
PA3349	Dong 2024 - PAO1 - MEM	TRUE
PA3349	Khaledi 2020 - 414 strains - MEM	FALSE
PA3349	Castanheira 2022 - 213 strains - CZA	FALSE
PA3349	Castanheira 2022 - 213 strains - MEM	FALSE
PA2407	Alam 2022 - PAO1 - MEM	FALSE
PA2407	Dong 2024 - PAO1 - MEM	FALSE
PA2407	Khaledi 2020 - 414 strains - MEM	FALSE
PA2407	Castanheira 2022 - 213 strains - CZA	FALSE
PA2407	Castanheira 2022 - 213 strains - MEM	FALSE
PA2571	Alam 2022 - PAO1 - MEM	FALSE
PA2571	Dong 2024 - PAO1 - MEM	TRUE
PA2571	Khaledi 2020 - 414 strains - MEM	FALSE
PA2571	Castanheira 2022 - 213 strains - CZA	FALSE
PA2571	Castanheira 2022 - 213 strains - MEM	FALSE
PA4584	Alam 2022 - PAO1 - MEM	TRUE
PA4584	Dong 2024 - PAO1 - MEM	FALSE
PA4584	Khaledi 2020 - 414 strains - MEM	FALSE
PA4584	Castanheira 2022 - 213 strains - CZA	FALSE
PA4584	Castanheira 2022 - 213 strains - MEM	FALSE
PA0909	Alam 2022 - PAO1 - MEM	TRUE
PA0909	Dong 2024 - PAO1 - MEM	TRUE
PA0909	Khaledi 2020 - 414 strains - MEM	FALSE
PA0909	Castanheira 2022 - 213 strains - CZA	FALSE
PA0909	Castanheira 2022 - 213 strains - MEM	FALSE
PA2552	Alam 2022 - PAO1 - MEM	FALSE
PA2552	Dong 2024 - PAO1 - MEM	FALSE
PA2552	Khaledi 2020 - 414 strains - MEM	FALSE
PA2552	Castanheira 2022 - 213 strains - CZA	FALSE
PA2552	Castanheira 2022 - 213 strains - MEM	FALSE
PA1724	Alam 2022 - PAO1 - MEM	FALSE
PA1724	Dong 2024 - PAO1 - MEM	FALSE
PA1724	Khaledi 2020 - 414 strains - MEM	FALSE
PA1724	Castanheira 2022 - 213 strains - CZA	FALSE
PA1724	Castanheira 2022 - 213 strains - MEM	FALSE
PA2555	Alam 2022 - PAO1 - MEM	FALSE
PA2555	Dong 2024 - PAO1 - MEM	FALSE
PA2555	Khaledi 2020 - 414 strains - MEM	FALSE
PA2555	Castanheira 2022 - 213 strains - CZA	FALSE
PA2555	Castanheira 2022 - 213 strains - MEM	FALSE
PA1913	Alam 2022 - PAO1 - MEM	FALSE
PA1913	Dong 2024 - PAO1 - MEM	TRUE
PA1913	Khaledi 2020 - 414 strains - MEM	FALSE
PA1913	Castanheira 2022 - 213 strains - CZA	FALSE
PA1913	Castanheira 2022 - 213 strains - MEM	FALSE
PA3431	Alam 2022 - PAO1 - MEM	FALSE
PA3431	Dong 2024 - PAO1 - MEM	FALSE
PA3431	Khaledi 2020 - 414 strains - MEM	FALSE
PA3431	Castanheira 2022 - 213 strains - CZA	FALSE
PA3431	Castanheira 2022 - 213 strains - MEM	FALSE
PA2448	Alam 2022 - PAO1 - MEM	FALSE
PA2448	Dong 2024 - PAO1 - MEM	FALSE
PA2448	Khaledi 2020 - 414 strains - MEM	FALSE
PA2448	Castanheira 2022 - 213 strains - CZA	FALSE
PA2448	Castanheira 2022 - 213 strains - MEM	FALSE
PA2119	Alam 2022 - PAO1 - MEM	FALSE
PA2119	Dong 2024 - PAO1 - MEM	TRUE
PA2119	Khaledi 2020 - 414 strains - MEM	FALSE
PA2119	Castanheira 2022 - 213 strains - CZA	FALSE
PA2119	Castanheira 2022 - 213 strains - MEM	FALSE
PA3581	Alam 2022 - PAO1 - MEM	FALSE
PA3581	Dong 2024 - PAO1 - MEM	FALSE
PA3581	Khaledi 2020 - 414 strains - MEM	FALSE
PA3581	Castanheira 2022 - 213 strains - CZA	FALSE
[truncated: 12,996 more rows]

## Sheet: SI table 11
set1	set2	set1_size	set2_size	overlap_size	union_size	odds_ratio	pval	padj	overlap_ratio_to_set1	overlap_ratio_to_set2
1_B - CZA vs PAR	1_B - CZA vs PAR	693	693	693	693	inf	0	0	1	1
1_B - CZA vs PAR	1_B - MEM vs PAR	693	570	413	850	44.2782	4.69951e-296	1.00256e-294	0.59596	0.724561
1_B - CZA vs PAR	2_C - CZA vs PAR	693	503	158	1038	3.87349	1.30106e-32	8.54028e-32	0.227994	0.314115
1_B - CZA vs PAR	3_C - CZA vs PAR	693	126	56	763	6.02826	1.70551e-19	8.23794e-19	0.0808081	0.444444
1_B - CZA vs PAR	3_C - MEM vs PAR	693	930	187	1436	2.05275	2.69735e-13	1.21144e-12	0.269841	0.201075
1_B - CZA vs PAR	4_C - CZA vs PAR	693	1390	235	1848	1.65036	1.65709e-08	4.37335e-08	0.339105	0.169065
1_B - CZA vs PAR	4_C - MEM vs PAR	693	659	183	1169	3.31233	3.45601e-30	2.05753e-29	0.264069	0.277693
1_B - CZA vs PAR	5_B - CZA vs PAR	693	230	44	879	1.70731	0.00295511	0.00478803	0.0634921	0.191304
1_B - CZA vs PAR	5_B - MEM vs PAR	693	34	20	707	10.3078	1.58615e-10	5.23274e-10	0.02886	0.588235
1_B - CZA vs PAR	6_C - CZA vs PAR	693	20	5	708	2.35223	0.0935511	0.116258	0.00721501	0.25
1_B - CZA vs PAR	6_C - MEM vs PAR	693	582	179	1096	3.86012	7.76674e-36	5.68082e-35	0.258297	0.30756
1_B - CZA vs PAR	Alam 2022 - PAO1 - MEM	693	167	38	822	2.13217	0.000179915	0.000324354	0.0548341	0.227545
1_B - CZA vs PAR	Dong 2024 - PAO1 - MEM	693	1153	210	1636	1.8106	1.61479e-10	5.23274e-10	0.30303	0.182134
1_B - CZA vs PAR	Khaledi 2020 - 414 strains - MEM	693	60	8	745	1.08276	0.843427	0.899656	0.011544	0.133333
1_B - CZA vs PAR	Castanheira 2022 - 213 strains - CZA	693	13	6	700	6.06737	0.00288992	0.00474243	0.00865801	0.461538
1_B - CZA vs PAR	Castanheira 2022 - 213 strains - MEM	693	2	1	694	7.03613	0.233647	0.269431	0.001443	0.5
1_B - MEM vs PAR	1_B - CZA vs PAR	570	693	413	850	44.2782	4.69951e-296	1.00256e-294	0.724561	0.59596
1_B - MEM vs PAR	1_B - MEM vs PAR	570	570	570	570	inf	0	0	1	1
1_B - MEM vs PAR	2_C - CZA vs PAR	570	503	151	922	4.75151	2.48729e-39	2.05402e-38	0.264912	0.300199
1_B - MEM vs PAR	3_C - CZA vs PAR	570	126	32	664	3.0999	7.15906e-07	1.66611e-06	0.0561404	0.253968
1_B - MEM vs PAR	3_C - MEM vs PAR	570	930	134	1366	1.62048	1.07296e-05	2.28898e-05	0.235088	0.144086
1_B - MEM vs PAR	4_C - CZA vs PAR	570	1390	168	1792	1.28964	0.0106072	0.0157875	0.294737	0.120863
1_B - MEM vs PAR	4_C - MEM vs PAR	570	659	123	1106	2.2881	2.33725e-12	8.67152e-12	0.215789	0.186646
1_B - MEM vs PAR	5_B - CZA vs PAR	570	230	35	765	1.60968	0.0143818	0.020919	0.0614035	0.152174
1_B - MEM vs PAR	5_B - MEM vs PAR	570	34	9	595	3.18802	0.00586219	0.00915074	0.0157895	0.264706
1_B - MEM vs PAR	6_C - CZA vs PAR	570	20	4	586	2.19832	0.141578	0.17259	0.00701754	0.2
1_B - MEM vs PAR	6_C - MEM vs PAR	570	582	168	984	4.62225	1.02837e-41	9.4022e-41	0.294737	0.28866
1_B - MEM vs PAR	Alam 2022 - PAO1 - MEM	570	167	44	693	3.312	1.59687e-09	4.59324e-09	0.077193	0.263473
1_B - MEM vs PAR	Dong 2024 - PAO1 - MEM	570	1153	146	1577	1.363	0.00317999	0.00508799	0.25614	0.126626
1_B - MEM vs PAR	Khaledi 2020 - 414 strains - MEM	570	60	11	619	1.98667	0.050536	0.0660062	0.0192982	0.183333
1_B - MEM vs PAR	Castanheira 2022 - 213 strains - CZA	570	13	4	579	3.91362	0.0367717	0.0506105	0.00701754	0.307692
1_B - MEM vs PAR	Castanheira 2022 - 213 strains - MEM	570	2	1	571	8.77329	0.194443	0.228337	0.00175439	0.5
2_C - CZA vs PAR	1_B - CZA vs PAR	503	693	158	1038	3.87349	1.30106e-32	8.54028e-32	0.314115	0.227994
2_C - CZA vs PAR	1_B - MEM vs PAR	503	570	151	922	4.75151	2.48729e-39	2.05402e-38	0.300199	0.264912
2_C - CZA vs PAR	2_C - CZA vs PAR	503	503	503	503	inf	0	0	1	1
2_C - CZA vs PAR	3_C - CZA vs PAR	503	126	34	595	3.91471	2.63604e-09	7.25619e-09	0.0675944	0.269841
2_C - CZA vs PAR	3_C - MEM vs PAR	503	930	146	1287	2.23052	4.48208e-13	1.82129e-12	0.290258	0.156989
2_C - CZA vs PAR	4_C - CZA vs PAR	503	1390	167	1726	1.55935	1.47191e-05	3.08859e-05	0.332008	0.120144
2_C - CZA vs PAR	4_C - MEM vs PAR	503	659	175	987	5.04435	9.59415e-47	9.44654e-46	0.347913	0.265554
2_C - CZA vs PAR	5_B - CZA vs PAR	503	230	51	682	3.07672	8.11527e-10	2.38794e-09	0.101392	0.221739
2_C - CZA vs PAR	5_B - MEM vs PAR	503	34	6	531	2.16959	0.120661	0.148506	0.0119284	0.176471
2_C - CZA vs PAR	6_C - CZA vs PAR	503	20	11	512	12.5477	2.34441e-07	5.77085e-07	0.0218688	0.55
2_C - CZA vs PAR	6_C - MEM vs PAR	503	582	236	849	12.0424	1.52689e-112	2.44303e-111	0.469185	0.405498
2_C - CZA vs PAR	Alam 2022 - PAO1 - MEM	503	167	47	623	4.24306	3.70531e-13	1.55501e-12	0.0934394	0.281437
2_C - CZA vs PAR	Dong 2024 - PAO1 - MEM	503	1153	116	1540	1.16284	0.184581	0.218763	0.230616	0.100607
2_C - CZA vs PAR	Khaledi 2020 - 414 strains - MEM	503	60	14	549	3.12252	0.000707805	0.00122431	0.027833	0.233333
2_C - CZA vs PAR	Castanheira 2022 - 213 strains - CZA	503	13	2	514	1.83234	0.331372	0.368832	0.00397614	0.153846
2_C - CZA vs PAR	Castanheira 2022 - 213 strains - MEM	503	2	1	504	10.0777	0.172677	0.206567	0.00198807	0.5
3_C - CZA vs PAR	1_B - CZA vs PAR	126	693	56	763	6.02826	1.70551e-19	8.23794e-19	0.444444	0.0808081
3_C - CZA vs PAR	1_B - MEM vs PAR	126	570	32	664	3.0999	7.15906e-07	1.66611e-06	0.253968	0.0561404
3_C - CZA vs PAR	2_C - CZA vs PAR	126	503	34	595	3.91471	2.63604e-09	7.25619e-09	0.269841	0.0675944
3_C - CZA vs PAR	3_C - CZA vs PAR	126	126	126	126	inf	1.21806e-260	2.39865e-259	1	1
3_C - CZA vs PAR	3_C - MEM vs PAR	126	930	86	970	11.7002	8.25918e-39	6.40713e-38	0.68254	0.0924731
3_C - CZA vs PAR	4_C - CZA vs PAR	126	1390	83	1433	6.09936	1.42848e-22	7.78066e-22	0.65873	0.0597122
3_C - CZA vs PAR	4_C - MEM vs PAR	126	659	67	718	9.29383	2.3828e-30	1.48779e-29	0.531746	0.101669
3_C - CZA vs PAR	5_B - CZA vs PAR	126	230	24	332	5.97487	1.80229e-10	5.69612e-10	0.190476	0.104348
3_C - CZA vs PAR	5_B - MEM vs PAR	126	34	0	160	0	1	1	0	0
3_C - CZA vs PAR	6_C - CZA vs PAR	126	20	8	138	30.6497	5.56113e-09	1.49858e-08	0.0634921	0.4
3_C - CZA vs PAR	6_C - MEM vs PAR	126	582	41	667	4.36525	8.20679e-12	2.95907e-11	0.325397	0.0704467
3_C - CZA vs PAR	Alam 2022 - PAO1 - MEM	126	167	14	279	4.31699	2.07127e-05	4.2083e-05	0.111111	0.0838323
3_C - CZA vs PAR	Dong 2024 - PAO1 - MEM	126	1153	59	1220	3.49583	3.44505e-11	1.17591e-10	0.468254	0.0511709
3_C - CZA vs PAR	Khaledi 2020 - 414 strains - MEM	126	60	4	182	3.15222	0.0461635	0.0615514	0.031746	0.0666667
3_C - CZA vs PAR	Castanheira 2022 - 213 strains - CZA	126	13	0	139	0	1	1	0	0
3_C - CZA vs PAR	Castanheira 2022 - 213 strains - MEM	126	2	1	127	43.488	0.0447903	0.060349	0.00793651	0.5
3_C - MEM vs PAR	1_B - CZA vs PAR	930	693	187	1436	2.05275	2.69735e-13	1.21144e-12	0.201075	0.269841
3_C - MEM vs PAR	1_B - MEM vs PAR	930	570	134	1366	1.62048	1.07296e-05	2.28898e-05	0.144086	0.235088
3_C - MEM vs PAR	2_C - CZA vs PAR	930	503	146	1287	2.23052	4.48208e-13	1.82129e-12	0.156989	0.290258
3_C - MEM vs PAR	3_C - CZA vs PAR	930	126	86	970	11.7002	8.25918e-39	6.40713e-38	0.0924731	0.68254
3_C - MEM vs PAR	3_C - MEM vs PAR	930	930	930	930	inf	0	0	1	1
3_C - MEM vs PAR	4_C - CZA vs PAR	930	1390	388	1932	2.59413	5.42591e-35	3.75415e-34	0.417204	0.279137
3_C - MEM vs PAR	4_C - MEM vs PAR	930	659	263	1326	4.21884	3.99879e-53	4.26538e-52	0.282796	0.39909
3_C - MEM vs PAR	5_B - CZA vs PAR	930	230	65	1095	2.03482	7.7295e-06	1.67691e-05	0.0698925	0.282609
3_C - MEM vs PAR	5_B - MEM vs PAR	930	34	17	947	5.05586	7.34652e-06	1.6213e-05	0.0182796	0.5
3_C - MEM vs PAR	6_C - CZA vs PAR	930	20	11	939	6.14968	0.000104393	0.000196505	0.011828	0.55
3_C - MEM vs PAR	6_C - MEM vs PAR	930	582	186	1326	2.67487	8.17792e-22	4.27254e-21	0.2	0.319588
3_C - MEM vs PAR	Alam 2022 - PAO1 - MEM	930	167	51	1046	2.2593	7.04977e-06	1.58311e-05	0.0548387	0.305389
3_C - MEM vs PAR	Dong 2024 - PAO1 - MEM	930	1153	318	1765	2.36344	5.04972e-26	2.87273e-25	0.341935	0.275802
3_C - MEM vs PAR	Khaledi 2020 - 414 strains - MEM	930	60	18	972	2.15883	0.00872448	0.0132944	0.0193548	0.3
3_C - MEM vs PAR	Castanheira 2022 - 213 strains - CZA	930	13	9	934	11.3086	3.70503e-05	7.41005e-05	0.00967742	0.692308
3_C - MEM vs PAR	Castanheira 2022 - 213 strains - MEM	930	2	1	931	4.98601	0.306429	0.347106	0.00107527	0.5
4_C - CZA vs PAR	1_B - CZA vs PAR	1390	693	235	1848	1.65036	1.65709e-08	4.37335e-08	0.169065	0.339105
4_C - CZA vs PAR	1_B - MEM vs PAR	1390	570	168	1792	1.28964	0.0106072	0.0157875	0.120863	0.294737
4_C - CZA vs PAR	2_C - CZA vs PAR	1390	503	167	1726	1.55935	1.47191e-05	3.08859e-05	0.120144	0.332008
4_C - CZA vs PAR	3_C - CZA vs PAR	1390	126	83	1433	6.09936	1.42848e-22	7.78066e-22	0.0597122	0.65873
4_C - CZA vs PAR	3_C - MEM vs PAR	1390	930	388	1932	2.59413	5.42591e-35	3.75415e-34	0.279137	0.417204
4_C - CZA vs PAR	4_C - CZA vs PAR	1390	1390	1390	1390	inf	0	0	1	1
4_C - CZA vs PAR	4_C - MEM vs PAR	1390	659	359	1690	4.49533	9.19977e-68	1.1215e-66	0.258273	0.544765
4_C - CZA vs PAR	5_B - CZA vs PAR	1390	230	106	1514	2.69567	1.46312e-12	5.59043e-12	0.076259	0.46087
4_C - CZA vs PAR	5_B - MEM vs PAR	1390	34	10	1414	1.25272	0.552789	0.609974	0.00719424	0.294118
4_C - CZA vs PAR	6_C - CZA vs PAR	1390	20	11	1399	3.6906	0.00386235	0.00610346	0.00791367	0.55
4_C - CZA vs PAR	6_C - MEM vs PAR	1390	582	222	1750	2.01314	9.67437e-14	4.50298e-13	0.159712	0.381443
4_C - CZA vs PAR	Alam 2022 - PAO1 - MEM	1390	167	65	1492	1.95794	5.63999e-05	0.000107749	0.0467626	0.389222
4_C - CZA vs PAR	Dong 2024 - PAO1 - MEM	1390	1153	386	2157	1.70727	3.18261e-13	1.38093e-12	0.277698	0.334779
4_C - CZA vs PAR	Khaledi 2020 - 414 strains - MEM	1390	60	16	1434	1.09356	0.764761	0.8226	0.0115108	0.266667
4_C - CZA vs PAR	Castanheira 2022 - 213 strains - CZA	1390	13	0	1403	0	0.0477811	0.0630513	0	0
4_C - CZA vs PAR	Castanheira 2022 - 213 strains - MEM	1390	2	0	1392	0	1	1	0	0
4_C - MEM vs PAR	1_B - CZA vs PAR	659	693	183	1169	3.31233	3.45601e-30	2.05753e-29	0.277693	0.264069
4_C - MEM vs PAR	1_B - MEM vs PAR	659	570	123	1106	2.2881	2.33725e-12	8.67152e-12	0.186646	0.215789
4_C - MEM vs PAR	2_C - CZA vs PAR	659	503	175	987	5.04435	9.59415e-47	9.44654e-46	0.265554	0.347913
4_C - MEM vs PAR	3_C - CZA vs PAR	659	126	67	718	9.29383	2.3828e-30	1.48779e-29	0.101669	0.531746
4_C - MEM vs PAR	3_C - MEM vs PAR	659	930	263	1326	4.21884	3.99879e-53	4.26538e-52	0.39909	0.282796
4_C - MEM vs PAR	4_C - CZA vs PAR	659	1390	359	1690	4.49533	9.19977e-68	1.1215e-66	0.544765	0.258273
4_C - MEM vs PAR	4_C - MEM vs PAR	659	659	659	659	inf	0	0	1	1
4_C - MEM vs PAR	5_B - CZA vs PAR	659	230	81	808	4.4722	2.11117e-21	1.05972e-20	0.122914	0.352174
4_C - MEM vs PAR	5_B - MEM vs PAR	659	34	19	674	9.67615	6.46052e-10	1.94576e-09	0.0288316	0.558824
4_C - MEM vs PAR	6_C - CZA vs PAR	659	20	14	665	17.7189	1.84607e-09	5.19333e-09	0.0212443	0.7
4_C - MEM vs PAR	6_C - MEM vs PAR	659	582	222	1019	6.4122	5.09127e-70	6.85982e-69	0.336874	0.381443
4_C - MEM vs PAR	Alam 2022 - PAO1 - MEM	659	167	38	788	2.26504	4.81634e-05	9.48448e-05	0.0576631	0.227545
4_C - MEM vs PAR	Dong 2024 - PAO1 - MEM	659	1153	182	1630	1.54546	6.33168e-06	1.44724e-05	0.276176	0.157849
4_C - MEM vs PAR	Khaledi 2020 - 414 strains - MEM	659	60	28	691	6.7601	1.68381e-11	5.90486e-11	0.0424886	0.466667
4_C - MEM vs PAR	Castanheira 2022 - 213 strains - CZA	659	13	10	662	25.1721	1.04622e-07	2.62581e-07	0.0151745	0.769231
4_C - MEM vs PAR	Castanheira 2022 - 213 strains - MEM	659	2	0	661	0	1	1	0	0
5_B - CZA vs PAR	1_B - CZA vs PAR	230	693	44	879	1.70731	0.00295511	0.00478803	0.191304	0.0634921
5_B - CZA vs PAR	1_B - MEM vs PAR	230	570	35	765	1.60968	0.0143818	0.020919	0.152174	0.0614035
5_B - CZA vs PAR	2_C - CZA vs PAR	230	503	51	682	3.07672	8.11527e-10	2.38794e-09	0.221739	0.101392
5_B - CZA vs PAR	3_C - CZA vs PAR	230	126	24	332	5.97487	1.80229e-10	5.69612e-10	0.104348	0.190476
5_B - CZA vs PAR	3_C - MEM vs PAR	230	930	65	1095	2.03482	7.7295e-06	1.67691e-05	0.282609	0.0698925
5_B - CZA vs PAR	4_C - CZA vs PAR	230	1390	106	1514	2.69567	1.46312e-12	5.59043e-12	0.46087	0.076259
5_B - CZA vs PAR	4_C - MEM vs PAR	230	659	81	808	4.4722	2.11117e-21	1.05972e-20	0.352174	0.122914
5_B - CZA vs PAR	5_B - CZA vs PAR	230	230	230	230	inf	0	0	1	1
5_B - CZA vs PAR	5_B - MEM vs PAR	230	34	6	258	5.07494	0.00237682	0.00405644	0.026087	0.176471
5_B - CZA vs PAR	6_C - CZA vs PAR	230	20	8	242	15.979	6.19692e-07	1.4689e-06	0.0347826	0.4
5_B - CZA vs PAR	6_C - MEM vs PAR	230	582	50	762	2.50679	3.91045e-07	9.44411e-07	0.217391	0.0859107
5_B - CZA vs PAR	Alam 2022 - PAO1 - MEM	230	167	14	383	2.19438	0.00962377	0.0144923	0.0608696	0.0838323
5_B - CZA vs PAR	Dong 2024 - PAO1 - MEM	230	1153	75	1308	1.9099	1.90339e-05	3.92957e-05	0.326087	0.0650477
5_B - CZA vs PAR	Khaledi 2020 - 414 strains - MEM	230	60	6	284	2.62004	0.0363474	0.0505703	0.026087	0.1
5_B - CZA vs PAR	Castanheira 2022 - 213 strains - CZA	230	13	0	243	0	1	1	0	0
5_B - CZA vs PAR	Castanheira 2022 - 213 strains - MEM	230	2	1	231	23.2838	0.0809869	0.102637	0.00434783	0.5
5_B - MEM vs PAR	1_B - CZA vs PAR	34	693	20	707	10.3078	1.58615e-10	5.23274e-10	0.588235	0.02886
5_B - MEM vs PAR	1_B - MEM vs PAR	34	570	9	595	3.18802	0.00586219	0.00915074	0.264706	0.0157895
5_B - MEM vs PAR	2_C - CZA vs PAR	34	503	6	531	2.16959	0.120661	0.148506	0.176471	0.0119284
5_B - MEM vs PAR	3_C - CZA vs PAR	34	126	0	160	0	1	1	0	0
5_B - MEM vs PAR	3_C - MEM vs PAR	34	930	17	947	5.05586	7.34652e-06	1.6213e-05	0.5	0.0182796
5_B - MEM vs PAR	4_C - CZA vs PAR	34	1390	10	1414	1.25272	0.552789	0.609974	0.294118	0.00719424
5_B - MEM vs PAR	4_C - MEM vs PAR	34	659	19	674	9.67615	6.46052e-10	1.94576e-09	0.558824	0.0288316
5_B - MEM vs PAR	5_B - CZA vs PAR	34	230	6	258	5.07494	0.00237682	0.00405644	0.176471	0.026087
5_B - MEM vs PAR	5_B - MEM vs PAR	34	34	34	34	inf	1.49122e-89	2.2456e-88	1	1
5_B - MEM vs PAR	6_C - CZA vs PAR	34	20	0	54	0	1	1	0	0
5_B - MEM vs PAR	6_C - MEM vs PAR	34	582	6	610	1.84263	0.161311	0.19479	0.176471	0.0103093
5_B - MEM vs PAR	Alam 2022 - PAO1 - MEM	34	167	2	199	2.03182	0.271923	0.310769	0.0588235	0.011976
5_B - MEM vs PAR	Dong 2024 - PAO1 - MEM	34	1153	17	1170	3.86708	0.000134965	0.000246793	0.5	0.0147441
5_B - MEM vs PAR	Khaledi 2020 - 414 strains - MEM	34	60	2	92	5.89871	0.0514261	0.0664903	0.0588235	0.0333333
5_B - MEM vs PAR	Castanheira 2022 - 213 strains - CZA	34	13	2	45	31.3523	0.00271155	0.00450751	0.0588235	0.153846
5_B - MEM vs PAR	Castanheira 2022 - 213 strains - MEM	34	2	1	35	167.515	0.0121874	0.0179308	0.0294118	0.5
6_C - CZA vs PAR	1_B - CZA vs PAR	20	693	5	708	2.35223	0.0935511	0.116258	0.25	0.00721501
6_C - CZA vs PAR	1_B - MEM vs PAR	20	570	4	586	2.19832	0.141578	0.17259	0.2	0.00701754
6_C - CZA vs PAR	2_C - CZA vs PAR	20	503	11	512	12.5477	2.34441e-07	5.77085e-07	0.55	0.0218688
6_C - CZA vs PAR	3_C - CZA vs PAR	20	126	8	138	30.6497	5.56113e-09	1.49858e-08	0.4	0.0634921
6_C - CZA vs PAR	3_C - MEM vs PAR	20	930	11	939	6.14968	0.000104393	0.000196505	0.55	0.011828
6_C - CZA vs PAR	4_C - CZA vs PAR	20	1390	11	1399	3.6906	0.00386235	0.00610346	0.55	0.00791367
6_C - CZA vs PAR	4_C - MEM vs PAR	20	659	14	665	17.7189	1.84607e-09	5.19333e-09	0.7	0.0212443
6_C - CZA vs PAR	5_B - CZA vs PAR	20	230	8	242	15.979	6.19692e-07	1.4689e-06	0.4	0.0347826
6_C - CZA vs PAR	5_B - MEM vs PAR	20	34	0	54	0	1	1	0	0
6_C - CZA vs PAR	6_C - CZA vs PAR	20	20	20	20	inf	3.1246e-57	3.63589e-56	1	1
6_C - CZA vs PAR	6_C - MEM vs PAR	20	582	16	586	35.1731	5.53102e-13	2.17837e-12	0.8	0.0274914
6_C - CZA vs PAR	Alam 2022 - PAO1 - MEM	20	167	4	183	8.25153	0.00260518	0.00438767	0.2	0.0239521
6_C - CZA vs PAR	Dong 2024 - PAO1 - MEM	20	1153	5	1168	1.27613	0.586253	0.64137	0.25	0.00433651
6_C - CZA vs PAR	Khaledi 2020 - 414 strains - MEM	20	60	4	76	24.5089	5.19734e-05	0.000100797	0.2	0.0666667
6_C - CZA vs PAR	Castanheira 2022 - 213 strains - CZA	20	13	0	33	0	1	1	0	0
6_C - CZA vs PAR	Castanheira 2022 - 213 strains - MEM	20	2	1	21	291.684	0.00717808	0.0110698	0.05	0.5
6_C - MEM vs PAR	1_B - CZA vs PAR	582	693	179	1096	3.86012	7.76674e-36	5.68082e-35	0.30756	0.258297
6_C - MEM vs PAR	1_B - MEM vs PAR	582	570	168	984	4.62225	1.02837e-41	9.4022e-41	0.28866	0.294737
6_C - MEM vs PAR	2_C - CZA vs PAR	582	503	236	849	12.0424	1.52689e-112	2.44303e-111	0.405498	0.469185
6_C - MEM vs PAR	3_C - CZA vs PAR	582	126	41	667	4.36525	8.20679e-12	2.95907e-11	0.0704467	0.325397
6_C - MEM vs PAR	3_C - MEM vs PAR	582	930	186	1326	2.67487	8.17792e-22	4.27254e-21	0.319588	0.2
6_C - MEM vs PAR	4_C - CZA vs PAR	582	1390	222	1750	2.01314	9.67437e-14	4.50298e-13	0.381443	0.159712
6_C - MEM vs PAR	4_C - MEM vs PAR	582	659	222	1019	6.4122	5.09127e-70	6.85982e-69	0.381443	0.336874
6_C - MEM vs PAR	5_B - CZA vs PAR	582	230	50	762	2.50679	3.91045e-07	9.44411e-07	0.0859107	0.217391
6_C - MEM vs PAR	5_B - MEM vs PAR	582	34	6	610	1.84263	0.161311	0.19479	0.0103093	0.176471
6_C - MEM vs PAR	6_C - CZA vs PAR	582	20	16	586	35.1731	5.53102e-13	2.17837e-12	0.0274914	0.8
6_C - MEM vs PAR	6_C - MEM vs PAR	582	582	582	582	inf	0	0	1	1
6_C - MEM vs PAR	Alam 2022 - PAO1 - MEM	582	167	46	703	3.44702	2.68012e-10	8.26639e-10	0.0790378	0.275449
6_C - MEM vs PAR	Dong 2024 - PAO1 - MEM	582	1153	137	1598	1.20146	0.0836257	0.104942	0.235395	0.11882
6_C - MEM vs PAR	Khaledi 2020 - 414 strains - MEM	582	60	12	630	2.16491	0.0298565	0.0424625	0.0206186	0.2
6_C - MEM vs PAR	Castanheira 2022 - 213 strains - CZA	582	13	2	593	1.55799	0.638605	0.692724	0.00343643	0.153846
6_C - MEM vs PAR	Castanheira 2022 - 213 strains - MEM	582	2	1	583	8.57143	0.198311	0.230762	0.00171821	0.5
Alam 2022 - PAO1 - MEM	1_B - CZA vs PAR	167	693	38	822	2.13217	0.000179915	0.000324354	0.227545	0.0548341
Alam 2022 - PAO1 - MEM	1_B - MEM vs PAR	167	570	44	693	3.312	1.59687e-09	4.59324e-09	0.263473	0.077193
Alam 2022 - PAO1 - MEM	2_C - CZA vs PAR	167	503	47	623	4.24306	3.70531e-13	1.55501e-12	0.281437	0.0934394
Alam 2022 - PAO1 - MEM	3_C - CZA vs PAR	167	126	14	279	4.31699	2.07127e-05	4.2083e-05	0.0838323	0.111111
Alam 2022 - PAO1 - MEM	3_C - MEM vs PAR	167	930	51	1046	2.2593	7.04977e-06	1.58311e-05	0.305389	0.0548387
Alam 2022 - PAO1 - MEM	4_C - CZA vs PAR	167	1390	65	1492	1.95794	5.63999e-05	0.000107749	0.389222	0.0467626
Alam 2022 - PAO1 - MEM	4_C - MEM vs PAR	167	659	38	788	2.26504	4.81634e-05	9.48448e-05	0.227545	0.0576631
Alam 2022 - PAO1 - MEM	5_B - CZA vs PAR	167	230	14	383	2.19438	0.00962377	0.0144923	0.0838323	0.0608696
Alam 2022 - PAO1 - MEM	5_B - MEM vs PAR	167	34	2	199	2.03182	0.271923	0.310769	0.011976	0.0588235
Alam 2022 - PAO1 - MEM	6_C - CZA vs PAR	167	20	4	183	8.25153	0.00260518	0.00438767	0.0239521	0.2
Alam 2022 - PAO1 - MEM	6_C - MEM vs PAR	167	582	46	703	3.44702	2.68012e-10	8.26639e-10	0.275449	0.0790378
Alam 2022 - PAO1 - MEM	Alam 2022 - PAO1 - MEM	167	167	167	167	inf	0	0	1	1
Alam 2022 - PAO1 - MEM	Dong 2024 - PAO1 - MEM	167	1153	65	1255	2.52325	5.20019e-08	1.3447e-07	0.389222	0.0563747
Alam 2022 - PAO1 - MEM	Khaledi 2020 - 414 strains - MEM	167	60	5	222	2.99888	0.0331786	0.0466688	0.0299401	0.0833333
Alam 2022 - PAO1 - MEM	Castanheira 2022 - 213 strains - CZA	167	13	1	179	2.70281	0.327444	0.367656	0.00598802	0.0769231
Alam 2022 - PAO1 - MEM	Castanheira 2022 - 213 strains - MEM	167	2	1	168	32.5	0.0591436	0.0757038	0.00598802	0.5
Dong 2024 - PAO1 - MEM	1_B - CZA vs PAR	1153	693	210	1636	1.8106	1.61479e-10	5.23274e-10	0.182134	0.30303
Dong 2024 - PAO1 - MEM	1_B - MEM vs PAR	1153	570	146	1577	1.363	0.00317999	0.00508799	0.126626	0.25614
Dong 2024 - PAO1 - MEM	2_C - CZA vs PAR	1153	503	116	1540	1.16284	0.184581	0.218763	0.100607	0.230616
Dong 2024 - PAO1 - MEM	3_C - CZA vs PAR	1153	126	59	1220	3.49583	3.44505e-11	1.17591e-10	0.0511709	0.468254
Dong 2024 - PAO1 - MEM	3_C - MEM vs PAR	1153	930	318	1765	2.36344	5.04972e-26	2.87273e-25	0.275802	0.341935
Dong 2024 - PAO1 - MEM	4_C - CZA vs PAR	1153	1390	386	2157	1.70727	3.18261e-13	1.38093e-12	0.334779	0.277698
Dong 2024 - PAO1 - MEM	4_C - MEM vs PAR	1153	659	182	1630	1.54546	6.33168e-06	1.44724e-05	0.157849	0.276176
Dong 2024 - PAO1 - MEM	5_B - CZA vs PAR	1153	230	75	1308	1.9099	1.90339e-05	3.92957e-05	0.0650477	0.326087
Dong 2024 - PAO1 - MEM	5_B - MEM vs PAR	1153	34	17	1170	3.86708	0.000134965	0.000246793	0.0147441	0.5
Dong 2024 - PAO1 - MEM	6_C - CZA vs PAR	1153	20	5	1168	1.27613	0.586253	0.64137	0.00433651	0.25
Dong 2024 - PAO1 - MEM	6_C - MEM vs PAR	1153	582	137	1598	1.20146	0.0836257	0.104942	0.11882	0.235395
Dong 2024 - PAO1 - MEM	Alam 2022 - PAO1 - MEM	1153	167	65	1255	2.52325	5.20019e-08	1.3447e-07	0.0563747	0.389222
Dong 2024 - PAO1 - MEM	Dong 2024 - PAO1 - MEM	1153	1153	1153	1153	inf	0	0	1	1
Dong 2024 - PAO1 - MEM	Khaledi 2020 - 414 strains - MEM	1153	60	20	1193	1.92983	0.0234713	0.0337565	0.0173461	0.333333
Dong 2024 - PAO1 - MEM	Castanheira 2022 - 213 strains - CZA	1153	13	9	1157	8.66565	0.000217433	0.000386548	0.00780572	0.692308
Dong 2024 - PAO1 - MEM	Castanheira 2022 - 213 strains - MEM	1153	2	2	1153	inf	0.0429281	0.0584553	0.00173461	1
Khaledi 2020 - 414 strains - MEM	1_B - CZA vs PAR	60	693	8	745	1.08276	0.843427	0.899656	0.133333	0.011544
Khaledi 2020 - 414 strains - MEM	1_B - MEM vs PAR	60	570	11	619	1.98667	0.050536	0.0660062	0.183333	0.0192982
Khaledi 2020 - 414 strains - MEM	2_C - CZA vs PAR	60	503	14	549	3.12252	0.000707805	0.00122431	0.233333	0.027833
Khaledi 2020 - 414 strains - MEM	3_C - CZA vs PAR	60	126	4	182	3.15222	0.0461635	0.0615514	0.0666667	0.031746
Khaledi 2020 - 414 strains - MEM	3_C - MEM vs PAR	60	930	18	972	2.15883	0.00872448	0.0132944	0.3	0.0193548
Khaledi 2020 - 414 strains - MEM	4_C - CZA vs PAR	60	1390	16	1434	1.09356	0.764761	0.8226	0.266667	0.0115108
Khaledi 2020 - 414 strains - MEM	4_C - MEM vs PAR	60	659	28	691	6.7601	1.68381e-11	5.90486e-11	0.466667	0.0424886
Khaledi 2020 - 414 strains - MEM	5_B - CZA vs PAR	60	230	6	284	2.62004	0.0363474	0.0505703	0.1	0.026087
Khaledi 2020 - 414 strains - MEM	5_B - MEM vs PAR	60	34	2	92	5.89871	0.0514261	0.0664903	0.0333333	0.0588235
Khaledi 2020 - 414 strains - MEM	6_C - CZA vs PAR	60	20	4	76	24.5089	5.19734e-05	0.000100797	0.0666667	0.2
Khaledi 2020 - 414 strains - MEM	6_C - MEM vs PAR	60	582	12	630	2.16491	0.0298565	0.0424625	0.2	0.0206186
Khaledi 2020 - 414 strains - MEM	Alam 2022 - PAO1 - MEM	60	167	5	222	2.99888	0.0331786	0.0466688	0.0833333	0.0299401
Khaledi 2020 - 414 strains - MEM	Dong 2024 - PAO1 - MEM	60	1153	20	1193	1.92983	0.0234713	0.0337565	0.333333	0.0173461
Khaledi 2020 - 414 strains - MEM	Khaledi 2020 - 414 strains - MEM	60	60	60	60	inf	2.11926e-143	3.87522e-142	1	1
Khaledi 2020 - 414 strains - MEM	Castanheira 2022 - 213 strains - CZA	60	13	3	70	28.9263	0.000315468	0.00055315	0.05	0.230769
Khaledi 2020 - 414 strains - MEM	Castanheira 2022 - 213 strains - MEM	60	2	2	60	inf	0.000114286	0.00021201	0.0333333	1
Castanheira 2022 - 213 strains - CZA	1_B - CZA vs PAR	13	693	6	700	6.06737	0.00288992	0.00474243	0.461538	0.00865801
Castanheira 2022 - 213 strains - CZA	1_B - MEM vs PAR	13	570	4	579	3.91362	0.0367717	0.0506105	0.307692	0.00701754
Castanheira 2022 - 213 strains - CZA	2_C - CZA vs PAR	13	503	2	514	1.83234	0.331372	0.368832	0.153846	0.00397614
Castanheira 2022 - 213 strains - CZA	3_C - CZA vs PAR	13	126	0	139	0	1	1	0	0
Castanheira 2022 - 213 strains - CZA	3_C - MEM vs PAR	13	930	9	934	11.3086	3.70503e-05	7.41005e-05	0.692308	0.00967742
Castanheira 2022 - 213 strains - CZA	4_C - CZA vs PAR	13	1390	0	1403	0	0.0477811	0.0630513	0	0
Castanheira 2022 - 213 strains - CZA	4_C - MEM vs PAR	13	659	10	662	25.1721	1.04622e-07	2.62581e-07	0.769231	0.0151745
Castanheira 2022 - 213 strains - CZA	5_B - CZA vs PAR	13	230	0	243	0	1	1	0	0
Castanheira 2022 - 213 strains - CZA	5_B - MEM vs PAR	13	34	2	45	31.3523	0.00271155	0.00450751	0.153846	0.0588235
Castanheira 2022 - 213 strains - CZA	6_C - CZA vs PAR	13	20	0	33	0	1	1	0	0
Castanheira 2022 - 213 strains - CZA	6_C - MEM vs PAR	13	582	2	593	1.55799	0.638605	0.692724	0.153846	0.00343643
Castanheira 2022 - 213 strains - CZA	Alam 2022 - PAO1 - MEM	13	167	1	179	2.70281	0.327444	0.367656	0.0769231	0.00598802
Castanheira 2022 - 213 strains - CZA	Dong 2024 - PAO1 - MEM	13	1153	9	1157	8.66565	0.000217433	0.000386548	0.692308	0.00780572
Castanheira 2022 - 213 strains - CZA	Khaledi 2020 - 414 strains - MEM	13	60	3	70	28.9263	0.000315468	0.00055315	0.230769	0.05
Castanheira 2022 - 213 strains - CZA	Castanheira 2022 - 213 strains - CZA	13	13	13	13	inf	1.29228e-39	1.14077e-38	1	1
Castanheira 2022 - 213 strains - CZA	Castanheira 2022 - 213 strains - MEM	13	2	0	15	0	1	1	0	0
Castanheira 2022 - 213 strains - MEM	1_B - CZA vs PAR	2	693	1	694	7.03613	0.233647	0.269431	0.5	0.001443
Castanheira 2022 - 213 strains - MEM	1_B - MEM vs PAR	2	570	1	571	8.77329	0.194443	0.228337	0.5	0.00175439
Castanheira 2022 - 213 strains - MEM	2_C - CZA vs PAR	2	503	1	504	10.0777	0.172677	0.206567	0.5	0.00198807
Castanheira 2022 - 213 strains - MEM	3_C - CZA vs PAR	2	126	1	127	43.488	0.0447903	0.060349	0.5	0.00793651
Castanheira 2022 - 213 strains - MEM	3_C - MEM vs PAR	2	930	1	931	4.98601	0.306429	0.347106	0.5	0.00107527
Castanheira 2022 - 213 strains - MEM	4_C - CZA vs PAR	2	1390	0	1392	0	1	1	0	0
Castanheira 2022 - 213 strains - MEM	4_C - MEM vs PAR	2	659	0	661	0	1	1	0	0
Castanheira 2022 - 213 strains - MEM	5_B - CZA vs PAR	2	230	1	231	23.2838	0.0809869	0.102637	0.5	0.00434783
Castanheira 2022 - 213 strains - MEM	5_B - MEM vs PAR	2	34	1	35	167.515	0.0121874	0.0179308	0.5	0.0294118
Castanheira 2022 - 213 strains - MEM	6_C - CZA vs PAR	2	20	1	21	291.684	0.00717808	0.0110698	0.5	0.05
Castanheira 2022 - 213 strains - MEM	6_C - MEM vs PAR	2	582	1	583	8.57143	0.198311	0.230762	0.5	0.00171821
Castanheira 2022 - 213 strains - MEM	Alam 2022 - PAO1 - MEM	2	167	1	168	32.5	0.0591436	0.0757038	0.5	0.00598802
Castanheira 2022 - 213 strains - MEM	Dong 2024 - PAO1 - MEM	2	1153	2	1153	inf	0.0429281	0.0584553	1	0.00173461
Castanheira 2022 - 213 strains - MEM	Khaledi 2020 - 414 strains - MEM	2	60	2	60	inf	0.000114286	0.00021201	1	0.0333333
Castanheira 2022 - 213 strains - MEM	Castanheira 2022 - 213 strains - CZA	2	13	0	15	0	1	1	0	0
Castanheira 2022 - 213 strains - MEM	Castanheira 2022 - 213 strains - MEM	2	2	2	2	inf	6.46383e-08	1.65474e-07	1	1

## Sheet: SI table 12a
omics	mic	model_type	strain_left_out	accuracy_train	accuracy_test
Proteomics	CZA	full		0.960784
Proteomics	MEM	full		1
Transcriptomics	CZA	full		0.980392
Transcriptomics	MEM	full		0.960784
Proteomics	CZA	leave one out	1_B	1	0.777778
Proteomics	CZA	leave one out	2_C	1	0.666667
Proteomics	CZA	leave one out	3_C	0.952381	0.111111
Proteomics	CZA	leave one out	4_C	0.952381	0.666667
Proteomics	CZA	leave one out	5_B	1	0.666667
Proteomics	CZA	leave one out	6_C	1	0.666667
Proteomics	MEM	leave one out	1_B	1	0.222222
Proteomics	MEM	leave one out	2_C	1	0.833333
Proteomics	MEM	leave one out	3_C	1	0.666667
Proteomics	MEM	leave one out	4_C	1	0.666667
Proteomics	MEM	leave one out	5_B	1	0.777778
Proteomics	MEM	leave one out	6_C	1	1
Transcriptomics	CZA	leave one out	1_B	0.928571	0.222222
Transcriptomics	CZA	leave one out	2_C	0.977778	0.5
Transcriptomics	CZA	leave one out	3_C	0.97619	0.222222
Transcriptomics	CZA	leave one out	4_C	1	1
Transcriptomics	CZA	leave one out	5_B	1	0.111111
Transcriptomics	CZA	leave one out	6_C	0.97619	0.666667
Transcriptomics	MEM	leave one out	1_B	1	0.666667
Transcriptomics	MEM	leave one out	2_C	0.955556	0.666667
Transcriptomics	MEM	leave one out	3_C	0.928571	0.777778
Transcriptomics	MEM	leave one out	4_C	1	0.666667
Transcriptomics	MEM	leave one out	5_B	0.952381	0.555556
Transcriptomics	MEM	leave one out	6_C	0.952381	0.333333

## Sheet: SI table 12b
gene_id	omics	mic	models_with_strain_left_out	loadings	num_strains	gene_name
PA2047	T	MEM	5_B,1_B,2_C,6_C,4_C,3_C	0.0156277	6	PA2047
PA5163	P	MEM	5_B,1_B,2_C,6_C,4_C,3_C	-0.0210478	6	rmlA
PA1097	P	MEM	5_B,1_B,2_C,6_C,4_C,3_C	-0.0204084	6	fleQ
PA2544	P	MEM	5_B,1_B,2_C,6_C,4_C,3_C	-0.0189468	6	PA2544
PA4259	P	CZA	5_B,1_B,2_C,6_C,4_C,3_C	0.036284	6	rpsS
PA1408	T	CZA	5_B,1_B,2_C,6_C,3_C	0.00932817	5	PA1408
PA3337	P	MEM	5_B,1_B,2_C,6_C,3_C	-0.0114251	5	hldD
PA2035	T	MEM	5_B,1_B,6_C,4_C,3_C	0.00833545	5	PA2035
PA5164	P	MEM	5_B,2_C,6_C,4_C,3_C	-0.0385166	5	rmlC
PA2965	T	MEM	5_B,1_B,2_C,6_C,4_C	-0.00670254	5	fabF1
PA4951	T	CZA	5_B,1_B,2_C,6_C,3_C	-0.0320424	5	orn
PA1338	P	CZA	5_B,2_C,6_C,4_C,3_C	0.0615585	5	ggt
PA1795	P	CZA	5_B,2_C,6_C,4_C,3_C	0.0536549	5	cysS
PA4421	P	CZA	5_B,2_C,6_C,4_C,3_C	-0.053027	5	mraZ
PA4847	P	CZA	5_B,2_C,6_C,4_C,3_C	0.0532482	5	accB
PA3417	P	MEM	5_B,1_B,2_C,4_C,3_C	-0.00733297	5	pdhA
PA3967	T	MEM	5_B,1_B,2_C,6_C,4_C	-0.00906917	5	PA3967
PA1656	T	MEM	5_B,2_C,6_C,4_C,3_C	-0.0257367	5	PA1656
PA1642	P	CZA	1_B,2_C,6_C,4_C,3_C	-0.00891765	5	selD
PA5172	P	MEM	5_B,1_B,2_C,6_C,3_C	0.00683355	5	arcB
PA0291	T	MEM	5_B,2_C,6_C,4_C,3_C	-0.0260846	5	oprE
PA1789	P	MEM	5_B,1_B,2_C,6_C,3_C	0.00734175	5	PA1789
PA1582	P	MEM	5_B,1_B,2_C,4_C,3_C	-0.0125216	5	sdhD
PA0730	T	MEM	5_B,2_C,6_C,4_C,3_C	-0.02461	5	phaG
PA4663	P	MEM	5_B,1_B,2_C,6_C,4_C	0.00977864	5	moeB
PA4997	P	MEM	5_B,1_B,2_C,4_C,3_C	0.0126304	5	msbA
PA2950	P	MEM	5_B,1_B,2_C,6_C,4_C	0.00648794	5	fabV
PA0460	T	CZA	5_B,1_B,6_C,4_C,3_C	0.0103487	5	PA0460
PA0449	P	MEM	5_B,2_C,6_C,4_C,3_C	0.00821843	5	PA0449
PA2001	P	MEM	5_B,1_B,2_C,4_C,3_C	-0.0135429	5	atoB
PA3263	P	MEM	5_B,2_C,6_C,4_C,3_C	0.0392907	5	rdgC
PA1999	P	MEM	1_B,2_C,6_C,4_C,3_C	-0.0144218	5	dhcA
PA5022	P	MEM	5_B,2_C,6_C,4_C,3_C	0.0347301	5	PA5022
PA5027	P	MEM	1_B,2_C,6_C,4_C,3_C	-0.0123571	5	PA5027
PA3082	P	CZA	5_B,1_B,2_C,6_C,4_C	0.060361	5	gbt
PA1817	T	MEM	5_B,2_C,6_C,4_C,3_C	0.0254855	5	PA1817
PA3598	T	CZA	5_B,1_B,2_C,6_C,3_C	0.00797426	5	PA3598
PA1592	T	CZA	5_B,1_B,2_C,4_C,3_C	0.00743881	5	PA1592
PA0764	P	CZA	5_B,2_C,6_C,4_C,3_C	-0.0566943	5	mucB
PA2616	P	CZA	5_B,2_C,6_C,4_C,3_C	-0.0559391	5	trxB1
PA2000	P	MEM	1_B,2_C,6_C,4_C,3_C	-0.0129823	5	dhcB
PA5473	T	CZA	5_B,1_B,2_C,6_C,3_C	0.00967784	5	PA5473
PA0169	P	MEM	5_B,1_B,2_C,4_C,3_C	0.0109228	5	PA0169
PA0141	P	MEM	5_B,2_C,6_C,4_C,3_C	0.00830803	5	ppk2
PA0938	T	MEM	5_B,2_C,6_C,4_C,3_C	-0.0227241	5	PA0938
PA1132	T	MEM	5_B,2_C,6_C,4_C,3_C	-0.0238336	5	PA1132
PA2624	P	CZA	5_B,1_B,2_C,4_C,3_C	0.00990318	5	idh
PA2197	P	CZA	5_B,2_C,6_C,4_C,3_C	-0.0517627	5	PA2197
PA0285	T	MEM	5_B,2_C,6_C,4_C,3_C	-0.0272189	5	PA0285
PA4329	P	MEM	5_B,2_C,6_C,4_C,3_C	0.0379208	5	pykA
PA2483	T	MEM	5_B,2_C,6_C,4_C,3_C	0.02625	5	PA2483
PA4275	P	CZA	5_B,2_C,6_C,4_C,3_C	0.0585472	5	nusG
PA4277	P	MEM	5_B,1_B,2_C,4_C,3_C	0.0088075	5	tufA
PA4015	P	MEM	5_B,2_C,6_C,4_C,3_C	-0.036894	5	PA4015
PA0061	T	CZA	5_B,1_B,2_C,4_C,3_C	0.00690936	5	PA0061
PA5556	P	CZA	5_B,2_C,6_C,4_C,3_C	0.0577662	5	atpA
PA5546	P	MEM	5_B,1_B,2_C,4_C,3_C	-0.00971704	5	PA5546
PA2761	T	MEM	5_B,2_C,6_C,4_C,3_C	-0.0234053	5	PA2761
PA2760	P	CZA	5_B,1_B,2_C,6_C,4_C	0.0577092	5	PA2760
PA0337	T	MEM	5_B,2_C,6_C,4_C,3_C	0.0258572	5	ptsP
PA1171	T	CZA	5_B,1_B,2_C,6_C,3_C	0.031015	5	PA1171
PA5440	P	MEM	5_B,1_B,2_C,6_C,3_C	0.014152	5	PA5440
PA1800	P	CZA	5_B,2_C,6_C,4_C,3_C	0.0520991	5	tig
PA3945	T	CZA	5_B,1_B,2_C,6_C,4_C	0.0249632	5	PA3945
PA0059	T	CZA	5_B,2_C,6_C,1_B	0.018787	4	osmC
PA1584	P	MEM	5_B,2_C,3_C,6_C	-0.00198234	4	sdhB
PA1596	P	MEM	5_B,2_C,3_C,6_C	0.00145125	4	htpG
PA0966	P	CZA	5_B,2_C,3_C,4_C	0.0535137	4	ruvA
PA4877	P	MEM	5_B,2_C,3_C,6_C	-0.0303392	4	PA4877
PA3452	T	MEM	5_B,3_C,6_C,4_C	-0.0184471	4	mqo1
PA1608	P	MEM	5_B,2_C,3_C,6_C	0.0321011	4	PA1608
PA3038	P	CZA	5_B,2_C,6_C,4_C	0.0539242	4	PA3038
PA4879	T	CZA	5_B,2_C,6_C,1_B	0.019491	4	PA4879
PA5492	P	MEM	5_B,2_C,3_C,6_C	-0.00147245	4	engB
PA1850	T	MEM	5_B,2_C,4_C,1_B	0.000979244	4	PA1850
PA0467	P	MEM	5_B,2_C,3_C,6_C	-0.0287965	4	PA0467
PA5037	T	CZA	5_B,2_C,3_C,6_C	-0.0317913	4	PA5037
PA4112	T	CZA	5_B,2_C,6_C,1_B	0.0174737	4	PA4112
PA0047	T	MEM	5_B,2_C,3_C,4_C	0.0347447	4	PA0047
PA5557	P	CZA	5_B,2_C,6_C,4_C	0.0491407	4	atpH
PA3112	P	MEM	5_B,2_C,3_C,6_C	-0.00253012	4	accD
PA3102	P	MEM	5_B,2_C,3_C,6_C	-0.0289274	4	xcpS
PA3104	P	MEM	5_B,2_C,3_C,6_C	-0.0315212	4	xcpP
PA2450	T	CZA	5_B,2_C,3_C,6_C	0.0305295	4	PA2450
PA2614	T	MEM	5_B,2_C,6_C,4_C	-0.0327212	4	lolA
PA5025	P	CZA	5_B,2_C,4_C,1_B	0.0271564	4	metY
PA0432	P	MEM	5_B,2_C,3_C,6_C	-0.0340119	4	ahcY
PA3469	T	CZA	5_B,2_C,3_C,6_C	0.0293718	4	PA3469
PA3002	P	CZA	2_C,3_C,4_C,1_B	0.00521129	4	mfd
PA2555	T	CZA	5_B,2_C,6_C,1_B	0.0200776	4	PA2555
PA3385	T	CZA	5_B,2_C,3_C,4_C	-0.0129374	4	amrZ
PA3349	P	MEM	5_B,2_C,4_C,1_B	-0.000223198	4	PA3349
PA3647	P	MEM	5_B,2_C,3_C,6_C	-0.0334488	4	PA3647
PA5436	P	MEM	5_B,3_C,4_C,1_B	-0.0263605	4	PA5436
PA2552	T	CZA	5_B,2_C,6_C,1_B	0.0192303	4	PA2552
PA4869	T	MEM	5_B,2_C,3_C,6_C	-0.0378715	4	PA4869
PA4850	T	MEM	5_B,2_C,6_C,4_C	0.0337364	4	prmA
PA0516	P	CZA	6_C,3_C,4_C,1_B	-0.00526875	4	nirF
PA0534	T	CZA	5_B,2_C,3_C,6_C	0.0297436	4	PA0534
PA1582	P	CZA	2_C,3_C,4_C,1_B	0.024869	4	sdhD
PA5492	P	CZA	2_C,3_C,4_C,1_B	0.0254703	4	engB
PA5485	P	MEM	5_B,2_C,6_C,1_B	0.0286016	4	ampDh2
PA0579	P	CZA	6_C,3_C,4_C,1_B	-0.00141674	4	rpsU
PA3105	P	MEM	5_B,2_C,3_C,6_C	-0.0346895	4	xcpQ
PA5332	T	CZA	5_B,2_C,3_C,1_B	-0.0299643	4	crc
PA4948	T	CZA	5_B,3_C,6_C,1_B	-0.0307079	4	PA4948
PA0502	T	CZA	5_B,2_C,3_C,1_B	0.000308831	4	PA0502
PA3326	P	MEM	5_B,2_C,3_C,6_C	-0.0280528	4	clpP2
PA0141	P	CZA	2_C,3_C,4_C,1_B	0.00544711	4	ppk2
PA3355	T	CZA	5_B,2_C,6_C,1_B	0.0187003	4	PA3355
PA1614	P	MEM	5_B,2_C,4_C,1_B	0.0227583	4	gpsA
PA3480	P	MEM	5_B,3_C,4_C,1_B	-0.025044	4	dcd
PA1607	T	MEM	5_B,2_C,3_C,6_C	0.0363459	4	PA1607
PA4726	T	MEM	5_B,2_C,3_C,6_C	0.0370516	4	cbrB
PA4800	T	MEM	5_B,3_C,6_C,4_C	-0.019109	4	PA4800
PA0579	P	MEM	5_B,2_C,6_C,4_C	-0.00257442	4	rpsU
PA4778	P	MEM	5_B,2_C,3_C,6_C	-0.0321991	4	PA4778
PA4790	T	CZA	5_B,2_C,3_C,1_B	0.0306798	4	cmoM
PA3309	P	MEM	5_B,2_C,6_C,4_C	0.0227732	4	PA3309
PA0130	P	MEM	5_B,2_C,6_C,4_C	0.00086578	4	bauC
PA3348	P	MEM	5_B,2_C,4_C,1_B	0.0257044	4	cheR1
PA5414	T	MEM	5_B,2_C,6_C,4_C	0.0330126	4	PA5414
PA1680	T	CZA	5_B,2_C,3_C,1_B	-0.000248347	4	PA1680
PA3460	T	CZA	5_B,2_C,6_C,1_B	0.0185383	4	PA3460
PA4916	P	MEM	5_B,2_C,3_C,6_C	-0.0342173	4	PA4916
PA0134	T	MEM	5_B,2_C,3_C,6_C	0.0378637	4	PA0134
PA0143	P	MEM	5_B,2_C,3_C,6_C	-0.031335	4	nuh
PA3262	P	MEM	5_B,2_C,6_C,1_B	-0.0221842	4	PA3262
PA2019	T	MEM	5_B,2_C,4_C,1_B	0.0165997	4	PA2019
PA0329	P	MEM	5_B,2_C,3_C,1_B	0.00083567	4	PA0329
PA5297	T	CZA	6_C,5_B,4_C,1_B	0.0213221	4	poxB
PA5173	P	MEM	5_B,2_C,3_C,6_C	-0.00228664	4	arcC
PA5212	T	CZA	5_B,2_C,3_C,1_B	0.00144159	4	PA5212
PA2167	T	CZA	5_B,2_C,6_C,1_B	0.0193651	4	PA2167
PA2741	P	MEM	5_B,2_C,6_C,1_B	-0.00281274	4	rplT
PA0336	P	MEM	5_B,2_C,4_C,1_B	0.00380425	4	rppH
PA3831	P	CZA	5_B,2_C,6_C,4_C	-0.0524866	4	pepA
PA3831	T	MEM	5_B,2_C,3_C,6_C	0.0344165	4	pepA
PA5526	T	MEM	5_B,2_C,6_C,4_C	-0.0331504	4	PA5526
PA4003	P	MEM	5_B,2_C,3_C,1_B	-0.0275165	4	pbpA
PA3890	T	CZA	5_B,2_C,6_C,1_B	0.0181738	4	PA3890
PA3878	P	MEM	5_B,2_C,3_C,6_C	0.0331198	4	narX
PA3861	P	CZA	2_C,3_C,4_C,1_B	0.0279463	4	rhlB
PA0854	T	CZA	5_B,2_C,3_C,1_B	0.00165313	4	fumC1
PA4406	P	CZA	5_B,2_C,3_C,4_C	-0.0502171	4	lpxC
PA4386	P	CZA	5_B,3_C,6_C,4_C	0.0507709	4	groES
PA4370	P	MEM	5_B,2_C,3_C,6_C	0.00191807	4	icmP
PA3731	P	MEM	5_B,2_C,3_C,4_C	-0.0294289	4	PA3731
PA0865	P	MEM	5_B,2_C,3_C,6_C	-0.0321487	4	hpd
PA0366	P	MEM	5_B,2_C,3_C,6_C	-0.0262051	4	calB
PA3834	P	CZA	5_B,2_C,6_C,4_C	0.0485258	4	valS
PA1071	P	CZA	5_B,2_C,6_C,1_B	0.0565558	4	braF
PA4204	T	CZA	5_B,2_C,6_C,1_B	0.020118	4	ppgL
PA4247	P	CZA	5_B,2_C,3_C,1_B	0.0562313	4	rplR
PA4249	P	CZA	2_C,3_C,4_C,1_B	0.0290141	4	rpsH
PA2788	P	MEM	5_B,2_C,3_C,6_C	-0.0293617	4	mcpN
PA5315	P	MEM	5_B,2_C,3_C,6_C	-0.00095018	4	rpmG
PA5273	T	CZA	5_B,2_C,3_C,6_C	0.0303549	4	PA5273
PA2707	P	CZA	5_B,2_C,6_C,4_C	-0.0487565	4	PA2707
PA2643	P	MEM	5_B,2_C,4_C,1_B	-0.00153135	4	nuoH
PA2645	T	CZA	5_B,2_C,6_C,4_C	-0.0162875	4	nuoJ
PA2071	P	CZA	5_B,2_C,6_C,1_B	-0.0561545	4	fusB
PA1115	T	MEM	5_B,2_C,3_C,6_C	0.0413992	4	PA1115
PA0938	P	MEM	5_B,2_C,3_C,6_C	-0.0318606	4	PA0938
PA4317	T	MEM	5_B,2_C,3_C,4_C	-0.0188612	4	PA4317
PA4309	P	MEM	6_C,3_C,4_C,1_B	-0.00174536	4	pctA
PA4352	P	MEM	6_C,3_C,4_C,1_B	-0.0005452	4	PA4352
PA4358	T	MEM	5_B,2_C,3_C,6_C	0.0374481	4	PA4358
PA4328	P	MEM	5_B,3_C,4_C,1_B	-0.0266633	4	PA4328
PA1224	T	MEM	5_B,2_C,3_C,6_C	0.0349628	4	PA1224
PA1243	T	CZA	5_B,2_C,6_C,1_B	0.0184991	4	PA1243
PA2911	P	CZA	5_B,2_C,6_C,4_C	0.0513838	4	PA2911
PA2864	P	MEM	5_B,2_C,3_C,4_C	-0.00104182	4	PA2864
PA1159	P	MEM	5_B,2_C,3_C,6_C	-0.0309606	4	PA1159
PA0408	P	CZA	5_B,2_C,6_C,1_B	0.0585911	4	pilG
PA0401	P	CZA	2_C,3_C,4_C,1_B	0.0267957	4	pyrC'
PA0401	P	MEM	6_C,5_B,4_C,1_B	0.00087092	4	pyrC'
PA3070	T	CZA	5_B,2_C,3_C,6_C	-0.0297765	4	PA3070
PA1833	T	MEM	5_B,3_C,4_C,1_B	0.00202186	4	PA1833
PA5056	P	MEM	5_B,2_C,3_C,6_C	-0.0310663	4	phaC1
PA5040	P	MEM	5_B,2_C,3_C,6_C	-0.00327635	4	pilQ
PA5044	P	CZA	5_B,2_C,3_C,1_B	0.0511085	4	pilM
PA0426	T	MEM	5_B,2_C,3_C,6_C	0.0373867	4	mexB
PA0427	T	MEM	5_B,2_C,3_C,6_C	0.0384217	4	oprM
PA0376	T	CZA	5_B,2_C,3_C,1_B	-0.0302983	4	rpoH
PA5104	P	MEM	5_B,2_C,4_C,1_B	-0.00261029	4	PA5104
PA5077	P	MEM	5_B,2_C,3_C,6_C	0.0307917	4	opgH
PA2967	P	MEM	5_B,2_C,6_C,4_C	-0.00320868	4	fabG
PA1555	P	MEM	5_B,2_C,3_C,6_C	0.034167	4	ccoP2
PA3660	T	MEM	5_B,3_C,6_C,4_C	0.0183321	4	PA3660
PA3670	P	MEM	5_B,2_C,3_C,6_C	0.00362973	4	PA3670
PA3644	T	MEM	5_B,3_C,4_C,1_B	-0.000484918	4	lpxA
PA1556	P	MEM	5_B,3_C,6_C,4_C	0.0272867	4	ccoO2
PA0705	T	MEM	5_B,3_C,6_C,4_C	-0.018228	4	migA
PA0661	T	MEM	5_B,2_C,3_C,6_C	-0.0343045	4	PA0661
PA4575	T	MEM	5_B,2_C,3_C,6_C	0.0364845	4	PA4575
PA0425	T	MEM	5_B,2_C,3_C,6_C	0.0390378	4	mexA
PA0353	T	MEM	5_B,3_C,6_C,4_C	0.0186215	4	ilvD
PA1997	T	MEM	5_B,2_C,4_C,1_B	0.000837906	4	PA1997
PA5133	P	MEM	6_C,5_B,4_C,1_B	0.00148582	4	PA5133
PA2008	P	MEM	5_B,2_C,3_C,6_C	-0.029982	4	fahA
PA2875	P	CZA	5_B,2_C,6_C,1_B	0.0515048	4	PA2875
PA2025	T	MEM	6_C,5_B,4_C,1_B	5.27388e-06	4	gor
PA2011	T	CZA	5_B,2_C,6_C,1_B	0.0193294	4	liuE
PA2012	T	CZA	5_B,2_C,6_C,1_B	0.0181731	4	liuD
PA2013	T	CZA	5_B,2_C,6_C,1_B	0.0190793	4	liuC
PA2014	T	CZA	5_B,2_C,6_C,1_B	0.019387	4	liuB
PA0833	P	CZA	5_B,3_C,6_C,4_C	-0.0503431	4	PA0833
PA3602	P	CZA	5_B,2_C,3_C,4_C	-0.0551108	4	PA3602
PA3672	P	MEM	5_B,2_C,3_C,6_C	0.00390547	4	PA3672
PA3673	P	MEM	5_B,2_C,4_C,1_B	0.00159565	4	plsB
PA4448	P	CZA	5_B,2_C,6_C,4_C	0.0517103	4	hisD
PA3690	P	MEM	5_B,2_C,3_C,6_C	-0.0307614	4	PA3690
PA3691	T	CZA	5_B,2_C,6_C,1_B	0.0192281	4	PA3691
PA3692	P	MEM	5_B,2_C,3_C,6_C	-0.0144366	4	lptF
PA3676	T	MEM	5_B,2_C,3_C,6_C	-0.0364631	4	PA3676
PA3731	P	CZA	5_B,3_C,4_C,1_B	0.00403068	4	PA3731
PA4489	P	CZA	2_C,3_C,4_C,1_B	0.0314085	4	PA4489
PA4519	P	MEM	5_B,2_C,3_C,6_C	-0.0324941	4	speC
PA1457	T	MEM	5_B,2_C,4_C,1_B	-0.0178969	4	cheZ
PA4434	T	MEM	5_B,2_C,6_C,4_C	0.0181647	4	PA4434
PA4164	T	MEM	5_B,2_C,4_C	0.0318446	3	PA4164
PA5504	P	MEM	5_B,2_C,1_B	-0.0194149	3	PA5504
PA5496	P	MEM	3_C,4_C,1_B	0.0191357	3	nrdJb
PA2699	P	CZA	5_B,2_C,6_C	-0.0521148	3	PA2699
PA2644	P	CZA	2_C,3_C,1_B	0.0187096	3	nuoI
PA2248	T	CZA	5_B,2_C,1_B	0.0135903	3	bkdA2
PA2238	T	CZA	5_B,2_C,1_B	0.0119568	3	pslH
PA2641	P	CZA	2_C,3_C,1_B	0.0173635	3	nuoF
PA2642	P	CZA	3_C,4_C,1_B	-0.0208114	3	nuoG
PA2638	P	MEM	5_B,3_C,4_C	-0.0166222	3	nuoB
PA2622	P	MEM	5_B,3_C,6_C	-0.0230813	3	cspD
PA4047	P	MEM	5_B,3_C,4_C	-0.0159156	3	ribA
PA1093	T	MEM	5_B,3_C,6_C	-0.0347802	3	PA1093
PA1121	T	MEM	5_B,2_C,4_C	0.03107	3	yfiR
PA4003	P	CZA	3_C,6_C,4_C	-0.0180061	3	pbpA
PA1127	T	MEM	5_B,3_C,4_C	0.0127883	3	PA1127
PA2250	T	CZA	5_B,2_C,1_B	0.0124177	3	lpdV
PA2708	T	CZA	5_B,2_C,6_C	0.0353148	3	PA2708
PA2691	T	MEM	5_B,4_C,1_B	-0.00922827	3	PA2691
PA4325	T	CZA	5_B,3_C,4_C	0.00994781	3	PA4325
PA0945	T	MEM	2_C,6_C,4_C	0.0342722	3	purM
PA0948	T	CZA	5_B,2_C,3_C	0.0296227	3	PA0948
PA4310	P	MEM	5_B,2_C,4_C	-0.0186233	3	pctB
PA0936	P	MEM	5_B,4_C,1_B	-0.0166181	3	lpxO2
PA4318	T	CZA	5_B,3_C,6_C	0.0307444	3	PA4318
PA4323	T	CZA	5_B,3_C,6_C	0.031746	3	PA4323
PA4044	P	CZA	5_B,3_C,1_B	0.0162074	3	dxs
PA2942	T	MEM	5_B,4_C,1_B	0.0112216	3	PA2942
PA2876	P	MEM	2_C,3_C,6_C	0.0120778	3	pyrF
PA2894	T	CZA	2_C,6_C,1_B	0.0123969	3	PA2894
PA2054	T	MEM	5_B,4_C,1_B	-0.0110314	3	cynR
PA1164	P	CZA	2_C,3_C,4_C	-0.0550141	3	PA1164
PA3942	P	MEM	5_B,2_C,6_C	0.0563621	3	tesB
PA3940	P	CZA	3_C,4_C,1_B	0.0180958	3	PA3940
PA3940	T	MEM	2_C,6_C,4_C	0.0334843	3	PA3940
PA4934	P	CZA	3_C,4_C,1_B	0.0193293	3	rpsR
PA4934	P	MEM	5_B,2_C,6_C	0.0141338	3	rpsR
PA3340	P	MEM	3_C,4_C,1_B	0.0183706	3	PA3340
PA3309	P	CZA	2_C,3_C,4_C	0.0173429	3	PA3309
PA3221	P	MEM	2_C,4_C,1_B	0.0138414	3	csaA
PA3260	T	MEM	5_B,2_C,4_C	0.0340909	3	PA3260
PA3239	T	MEM	2_C,6_C,4_C	-0.0326201	3	PA3239
PA3203	T	MEM	5_B,2_C,1_B	0.0102369	3	PA3203
PA0535	T	CZA	5_B,2_C,3_C	0.0291756	3	PA0535
PA4833	T	MEM	5_B,4_C,1_B	-0.0105146	3	PA4833
PA4808	P	CZA	5_B,2_C,3_C	0.0231878	3	selA
PA0516	P	MEM	5_B,2_C,4_C	-0.0192621	3	nirF
PA0501	T	CZA	5_B,6_C,1_B	0.0123755	3	bioF
PA4958	T	MEM	5_B,2_C,4_C	0.0337649	3	fimW
PA4960	P	MEM	5_B,2_C,6_C	0.0146199	3	PA4960
PA4930	T	CZA	5_B,2_C,6_C	0.0305412	3	alr
PA4865	T	MEM	5_B,2_C,4_C	0.0126341	3	ureA
PA0578	P	CZA	3_C,6_C,4_C	0.019898	3	PA0578
PA0578	P	MEM	5_B,2_C,4_C	0.0193763	3	PA0578
PA0566	T	CZA	5_B,3_C,6_C	0.0285253	3	PA0566
PA0569	T	CZA	5_B,3_C,6_C	0.0318935	3	PA0569
PA0562	T	CZA	5_B,2_C,3_C	0.0286591	3	PA0562
PA0546	T	CZA	5_B,6_C,4_C	-0.034549	3	metK
PA0549	T	MEM	5_B,2_C,4_C	0.0324405	3	PA0549
PA3461	T	CZA	5_B,6_C,1_B	0.0144935	3	PA3461
PA3438	T	MEM	5_B,3_C,6_C	-0.0364246	3	folE1
PA3418	P	MEM	3_C,4_C,1_B	0.0219641	3	ldh
PA1644	T	CZA	5_B,2_C,3_C	0.0290736	3	PA1644
PA3477	P	MEM	5_B,3_C,6_C	-0.0216716	3	rhlR
PA3352	P	MEM	2_C,6_C,1_B	-0.0201078	3	PA3352
PA3353	P	MEM	5_B,2_C,6_C	0.0136167	3	PA3353
PA4880	P	CZA	5_B,6_C,4_C	-0.0539548	3	PA4880
PA3022	P	MEM	5_B,2_C,3_C	-0.018679	3	PA3022
PA3031	P	CZA	5_B,2_C,1_B	-0.0526945	3	PA3031
PA5005	P	MEM	5_B,3_C,1_B	-0.0517881	3	PA5005
PA0462	T	CZA	5_B,6_C,4_C	0.037176	3	PA0462
PA0447	P	CZA	2_C,3_C,1_B	0.0195193	3	gcdH
PA0449	P	CZA	3_C,4_C,1_B	0.0127312	3	PA0449
PA5070	T	MEM	2_C,3_C,6_C	-0.0361342	3	tatC
PA4992	T	CZA	5_B,2_C,3_C	0.0280693	3	PA4992
PA1588	P	CZA	3_C,6_C,4_C	-0.0546737	3	sucC
PA3483	T	CZA	5_B,3_C,6_C	0.0296288	3	PA3483
PA1609	P	CZA	5_B,2_C,4_C	-0.0508785	3	fabB
PA1589	P	MEM	5_B,4_C,1_B	-0.016732	3	sucD
PA3005	T	MEM	5_B,2_C,4_C	0.032313	3	nagZ
PA1801	P	MEM	5_B,4_C,1_B	-0.0167874	3	clpP1
PA1805	P	MEM	5_B,2_C,4_C	0.0186071	3	ppiD
PA3125	T	MEM	5_B,4_C,1_B	-0.0108263	3	PA3125
PA0587	P	MEM	5_B,3_C,6_C	-0.0193252	3	PA0587
PA4738	P	CZA	3_C,4_C,1_B	-0.0185425	3	PA4738
PA4740	P	CZA	5_B,2_C,1_B	-0.0536726	3	pnp
PA4741	P	CZA	5_B,2_C,4_C	0.057259	3	rpsO
PA4695	P	MEM	2_C,4_C,1_B	0.0177888	3	ilvH
PA3551	T	MEM	2_C,3_C,6_C	0.037705	3	algA
PA3552	T	MEM	5_B,2_C,6_C	0.0352928	3	arnB
PA3559	T	MEM	5_B,2_C,6_C	0.0370838	3	PA3559
PA3212	T	CZA	5_B,2_C,3_C	0.0114479	3	PA3212
PA3453	P	CZA	3_C,4_C,1_B	0.0251039	3	PA3453
PA4812	P	CZA	2_C,3_C,1_B	0.0191293	3	fdnG
PA4785	P	MEM	5_B,3_C,6_C	-0.0159978	3	PA4785
PA4770	P	MEM	5_B,2_C,6_C	0.0552066	3	lldP
PA4771	P	MEM	5_B,2_C,6_C	0.0553152	3	lldD
PA0602	P	CZA	5_B,2_C,6_C	0.0514495	3	PA0602
PA4672	P	CZA	3_C,4_C,1_B	0.0172356	3	pth
PA2997	P	MEM	3_C,4_C,1_B	-0.0197022	3	nqrC
PA2990	T	MEM	2_C,3_C,6_C	0.0352016	3	PA2990
PA1931	T	CZA	5_B,2_C,6_C	0.03527	3	PA1931
PA2970	P	CZA	5_B,2_C,1_B	0.0547952	3	rpmF
PA1986	T	CZA	5_B,2_C,3_C	0.010073	3	pqqB
PA1870	T	CZA	5_B,2_C,1_B	0.0116439	3	PA1870
PA1886	T	CZA	5_B,2_C,3_C	0.0101088	3	polB
PA5060	P	MEM	5_B,3_C,1_B	0.0191775	3	phaF
PA0655	P	CZA	3_C,4_C,1_B	-0.0177442	3	coq7
PA4772	P	MEM	5_B,2_C,3_C	0.0184426	3	PA4772
PA4592	T	MEM	2_C,3_C,6_C	-0.0352293	3	PA4592
PA4563	P	CZA	5_B,2_C,1_B	0.052228	3	rpsT
PA3670	P	CZA	6_C,4_C,1_B	0.0187057	3	PA3670
PA3648	P	CZA	5_B,2_C,6_C	0.0525024	3	opr86
PA3636	P	CZA	2_C,3_C,1_B	0.0504741	3	kdsA
PA2993	T	MEM	2_C,6_C,4_C	0.0350711	3	PA2993
PA4666	T	MEM	5_B,2_C,4_C	0.0348711	3	hemA
PA4640	P	MEM	3_C,4_C,1_B	-0.0183089	3	mqo2
PA4609	T	CZA	5_B,2_C,3_C	0.0293053	3	radA
PA4609	T	MEM	5_B,2_C,4_C	0.0332415	3	radA
PA4614	P	CZA	5_B,2_C,1_B	-0.0541527	3	mscL
PA4561	P	MEM	2_C,3_C,4_C	0.0152622	3	ribF
PA0743	T	CZA	5_B,2_C,1_B	0.0124428	3	PA0743
PA0666	T	MEM	5_B,3_C,6_C	0.0356084	3	anmK
PA4974	T	CZA	5_B,2_C,3_C	0.0294195	3	PA4974
PA1768	P	MEM	5_B,2_C,3_C	-0.0190882	3	PA1768
PA3105	T	MEM	5_B,3_C,6_C	-0.035722	3	xcpQ
PA3107	P	CZA	2_C,6_C,4_C	-0.0148331	3	metZ
PA1583	P	CZA	2_C,3_C,4_C	0.01906	3	sdhA
PA4673	P	CZA	5_B,6_C,1_B	0.0510643	3	ychF
PA4663	P	CZA	2_C,3_C,4_C	0.0178642	3	moeB
PA4664	T	MEM	5_B,4_C,1_B	0.0120932	3	prmC
PA4477	T	MEM	3_C,6_C,4_C	-0.0134071	3	cafA
PA3712	T	MEM	5_B,4_C,1_B	-0.0112856	3	PA3712
PA3678	P	MEM	5_B,2_C,6_C	-0.0560022	3	PA3678
PA1464	P	MEM	3_C,4_C,1_B	0.0150754	3	PA1464
PA1467	T	CZA	5_B,2_C,3_C	0.0286918	3	PA1467
PA3691	P	MEM	5_B,3_C,6_C	-0.0151289	3	PA3691
PA3685	T	MEM	5_B,4_C,1_B	0.0116324	3	PA3685
PA3687	P	CZA	5_B,6_C,4_C	-0.0490074	3	ppc
PA4506	P	MEM	5_B,3_C,6_C	-0.0190934	3	PA4506
PA4495	P	MEM	5_B,2_C,3_C	-0.0218444	3	PA4495
PA4495	T	CZA	6_C,4_C,1_B	-0.0115813	3	PA4495
PA4474	T	MEM	2_C,3_C,6_C	-0.0383213	3	PA4474
PA0766	P	MEM	5_B,2_C,3_C	0.0190994	3	mucD
PA0761	T	MEM	5_B,3_C,4_C	0.01426	3	nadB
PA0744	T	CZA	5_B,6_C,1_B	0.0139008	3	PA0744
PA4657	P	MEM	5_B,4_C,1_B	0.0170873	3	PA4657
PA3582	P	MEM	5_B,2_C,3_C	-0.019541	3	glpK2
PA0773	T	CZA	5_B,2_C,3_C	0.0288975	3	pdxJ
PA4526	P	MEM	5_B,2_C,1_B	-0.0199471	3	pilB
PA4506	T	CZA	5_B,2_C,1_B	0.0125855	3	PA4506
PA4508	T	CZA	5_B,2_C,3_C	0.0284059	3	PA4508
PA4496	P	MEM	6_C,4_C,1_B	-0.0198027	3	PA4496
PA0746	T	CZA	5_B,2_C,1_B	0.0124392	3	PA0746
PA4505	T	CZA	2_C,3_C,1_B	-0.0107613	3	PA4505
PA0419	T	MEM	5_B,4_C,1_B	0.0110663	3	PA0419
PA0425	P	MEM	2_C,3_C,4_C	0.016935	3	mexA
PA3053	T	MEM	5_B,3_C,6_C	0.0383739	3	PA3053
PA1838	T	CZA	5_B,6_C,4_C	-0.0352433	3	cysI
PA1557	P	MEM	5_B,2_C,6_C	0.0548344	3	ccoN2
PA1528	T	MEM	2_C,6_C,4_C	-0.0325884	3	zipA
PA3625	T	MEM	5_B,4_C,1_B	0.0120453	3	surE
PA3625	P	CZA	5_B,2_C,1_B	0.0521107	3	surE
PA5148	P	MEM	2_C,3_C,4_C	-0.0239641	3	PA5148
PA5120	T	MEM	5_B,4_C,1_B	0.0106678	3	PA5120
PA5134	T	MEM	5_B,6_C,4_C	0.0126397	3	PA5134
PA0399	P	MEM	5_B,3_C,6_C	-0.0210746	3	PA0399
PA0391	P	MEM	5_B,3_C,6_C	0.0191737	3	PA0391
PA0392	T	MEM	5_B,2_C,4_C	-0.0347445	3	PA0392
PA5196	T	MEM	5_B,2_C,4_C	0.0331099	3	PA5196
PA5115	P	CZA	5_B,2_C,6_C	0.0652867	3	PA5115
PA3795	P	MEM	5_B,2_C,6_C	-0.0518517	3	PA3795
PA3777	T	MEM	5_B,2_C,4_C	0.0317616	3	xseA
PA2007	P	CZA	2_C,3_C,4_C	0.0564025	3	maiA
PA2851	P	CZA	5_B,2_C,1_B	0.0536618	3	efp
PA2858	P	CZA	5_B,2_C,1_B	-0.0617073	3	PA2858
PA0387	P	CZA	5_B,6_C,4_C	0.0495666	3	PA0387
PA5141	T	MEM	2_C,6_C,4_C	0.0365533	3	hisA
PA5142	P	CZA	5_B,2_C,1_B	0.0530896	3	hisH1
PA0835	P	CZA	2_C,3_C,1_B	0.0202171	3	pta
PA0815	T	MEM	5_B,6_C,4_C	0.0117445	3	PA0815
PA4446	P	CZA	2_C,4_C,1_B	0.0188955	3	algW
PA1340	P	CZA	2_C,4_C,1_B	0.030857	3	PA1340
PA3801	P	CZA	3_C,6_C,4_C	0.0511574	3	PA3801
PA3807	P	CZA	3_C,4_C,1_B	0.0188788	3	ndk
PA1377	T	CZA	5_B,3_C,6_C	0.0298615	3	PA1377
PA3735	P	MEM	2_C,6_C,1_B	0.0188092	3	thrC
PA3687	T	MEM	5_B,4_C,1_B	-0.0119709	3	ppc
PA3677	T	CZA	2_C,3_C,6_C	0.0294814	3	PA3677
PA0793	T	CZA	5_B,2_C,3_C	0.0104714	3	PA0793
PA4457	P	CZA	3_C,4_C,1_B	-0.0183331	3	kdsD
PA4452	T	MEM	5_B,2_C,6_C	0.0356886	3	PA4452
PA0853	P	CZA	5_B,6_C,4_C	-0.0499692	3	PA0853
PA0833	T	CZA	5_B,6_C,4_C	-0.00489675	3	PA0833
PA0834	P	MEM	5_B,2_C,3_C	0.0195328	3	PA0834
PA5213	P	MEM	3_C,6_C,1_B	0.0188756	3	gcvP2
PA5192	P	MEM	5_B,2_C,6_C	0.0168133	3	pckA
PA5197	P	CZA	5_B,6_C,4_C	-0.0483818	3	rimK
PA5200	T	MEM	2_C,3_C,6_C	0.0345664	3	amgR
PA5189	T	CZA	5_B,2_C,3_C	0.0296661	3	PA5189
PA5192	P	CZA	3_C,4_C,1_B	0.0198546	3	pckA
PA0291	P	CZA	3_C,6_C,4_C	0.0540052	3	oprE
PA5172	P	CZA	3_C,6_C,4_C	-0.0237302	3	arcB
PA4005	T	MEM	5_B,4_C,1_B	0.0109965	3	rsfS
PA3977	T	MEM	5_B,2_C,6_C	0.0333838	3	hemL
PA2177	T	CZA	5_B,6_C,4_C	0.0370982	3	PA2177
PA2180	T	CZA	5_B,2_C,6_C	0.0345595	3	PA2180
PA2741	P	CZA	3_C,4_C,1_B	0.0205365	3	rplT
PA2712	T	CZA	5_B,6_C,1_B	0.0136287	3	PA2712
PA2726	T	CZA	5_B,3_C,6_C	0.0303804	3	PA2726
PA5206	T	MEM	5_B,4_C,1_B	-0.0103336	3	argE
PA0865	P	CZA	2_C,3_C,4_C	0.0568914	3	hpd
PA4410	T	CZA	2_C,3_C,1_B	-0.0114619	3	ddlB
PA3916	T	CZA	5_B,2_C,3_C	0.0281689	3	moaE
PA3889	T	CZA	5_B,6_C,1_B	0.0150553	3	PA3889
PA3891	P	CZA	5_B,6_C,1_B	-0.0485347	3	PA3891
PA3878	T	MEM	5_B,3_C,6_C	0.0362539	3	narX
PA3861	P	MEM	5_B,2_C,1_B	-0.0189067	3	rhlB
PA1210	T	MEM	2_C,3_C,6_C	0.0358632	3	PA1210
PA5110	P	MEM	5_B,4_C,1_B	-0.0186733	3	fbp
PA3745	P	CZA	3_C,4_C,1_B	0.0190837	3	rpsP
PA3731	T	CZA	5_B,6_C,4_C	0.00762186	3	PA3731
PA4420	P	CZA	5_B,2_C,6_C	-0.0511933	3	rsmH
PA4417	P	CZA	2_C,6_C,4_C	-0.0496751	3	murE
PA0901	T	MEM	2_C,4_C,1_B	-0.0107094	3	astE
PA0892	P	CZA	5_B,2_C,1_B	0.0551671	3	aotP
PA0870	T	CZA	5_B,2_C,1_B	0.0133734	3	phhC
PA1062	T	MEM	5_B,2_C,4_C	0.0132762	3	PA1062
PA1068	P	CZA	5_B,3_C,1_B	-0.0116808	3	PA1068
PA1044	T	CZA	5_B,2_C,3_C	0.0306026	3	PA1044
PA1011	P	MEM	5_B,2_C,3_C	0.0184802	3	PA1011
PA4180	P	CZA	3_C,6_C,4_C	-0.057503	3	PA4180
PA4276	P	CZA	2_C,3_C,4_C	0.0184596	3	secE
PA4164	T	CZA	5_B,2_C,3_C	0.0291064	3	PA4164
PA5504	P	CZA	3_C,4_C,1_B	0.0180261	3	PA5504
PA4263	P	MEM	5_B,2_C,3_C	-0.0175613	3	rplC
PA4267	P	CZA	5_B,2_C,1_B	0.0626621	3	rpsG
PA4258	P	CZA	3_C,6_C,4_C	-0.0183481	3	rplV
PA4249	P	MEM	5_B,2_C,4_C	-0.0195307	3	rpsH
PA4239	P	CZA	5_B,2_C,1_B	0.053987	3	rpsD
PA4240	P	CZA	3_C,4_C,1_B	0.0164749	3	rpsK
PA4154	P	CZA	5_B,2_C,1_B	-0.0558478	3	PA4154
PA4241	P	CZA	3_C,4_C,1_B	0.017719	3	rpsM
PA2774	T	CZA	5_B,3_C,6_C	0.0321142	3	tse4
PA2764	T	MEM	2_C,3_C,6_C	0.037033	3	PA2764
PA1092	T	MEM	5_B,3_C,6_C	-0.0345852	3	fliC
PA4240	P	MEM	5_B,2_C,4_C	-0.0178736	3	rpsK
PA0972	T	MEM	5_B,2_C,4_C	-0.0330238	3	tolB
PA4308	T	CZA	5_B,2_C,3_C	0.0291018	3	PA4308
PA4258	P	MEM	5_B,4_C,1_B	-0.0169432	3	rplV
PA0967	T	MEM	2_C,3_C,6_C	-0.037189	3	ruvB
PA5289	T	MEM	5_B,2_C,4_C	0.0340642	3	ubiK
PA5296	P	MEM	5_B,2_C,3_C	0.0198315	3	rep
PA0265	P	CZA	3_C,6_C,4_C	-0.0583423	3	davD
PA0213	T	CZA	2_C,3_C,1_B	-0.0111998	3	mdcG
PA5272	T	MEM	5_B,4_C,1_B	-0.0116252	3	cyaA
PA5260	P	MEM	2_C,3_C,6_C	0.0123666	3	hemC
PA5243	P	MEM	5_B,2_C,3_C	0.017824	3	hemB
PA2815	P	MEM	5_B,3_C,6_C	-0.0160839	3	PA2815
PA2464	T	CZA	5_B,3_C,6_C	0.0312304	3	PA2464
PA2475	T	CZA	5_B,3_C,6_C	0.0298081	3	PA2475
PA2612	P	MEM	3_C,4_C,1_B	-0.0203705	3	serS
PA2614	P	CZA	3_C,4_C,1_B	0.017457	3	lolA
PA2556	T	CZA	5_B,2_C,1_B	0.0135782	3	PA2556
PA2579	P	MEM	5_B,4_C,1_B	-0.0185256	3	kynA
PA2553	T	CZA	5_B,2_C,1_B	0.0125518	3	PA2553
PA2554	T	CZA	5_B,2_C,1_B	0.0126605	3	PA2554
PA5448	T	CZA	5_B,6_C,1_B	0.0154527	3	wbpY
PA0102	P	CZA	3_C,4_C,1_B	-0.0183958	3	PA0102
PA0064	T	CZA	5_B,2_C,3_C	0.0286646	3	PA0064
PA0066	T	MEM	2_C,3_C,6_C	0.0362324	3	PA0066
PA5434	T	MEM	5_B,4_C,1_B	0.0106581	3	mtr
PA5439	T	MEM	2_C,3_C,1_B	0.0102713	3	zwf
PA5422	T	MEM	5_B,4_C,1_B	-0.0111625	3	PA5422
PA5427	P	CZA	2_C,3_C,1_B	0.0161263	3	adhA
PA5345	T	CZA	5_B,3_C,6_C	0.0299454	3	recG
PA5315	P	CZA	3_C,4_C,1_B	0.0185042	3	rpmG
PA0157	P	MEM	5_B,3_C,6_C	-0.0199374	3	PA0157
PA4119	T	MEM	5_B,4_C,1_B	0.0114884	3	aph
PA4130	P	MEM	5_B,2_C,6_C	-0.0568029	3	PA4130
PA4109	T	CZA	5_B,2_C,3_C	0.029265	3	ampR
PA0067	P	CZA	3_C,4_C,1_B	-0.0182825	3	prlC
PA5445	P	MEM	5_B,2_C,6_C	0.0532667	3	PA5445
PA0037	T	CZA	5_B,2_C,3_C	0.028949	3	trpI
PA0023	T	MEM	5_B,3_C,6_C	0.0363723	3	qor
PA0036	P	CZA	2_C,3_C,1_B	-0.0182504	3	trpB
PA0156	P	MEM	5_B,3_C,6_C	-0.0203676	3	PA0156
PA5390	T	CZA	5_B,2_C,3_C	0.0281911	3	PA5390
PA5367	P	MEM	3_C,4_C,1_B	-0.0193535	3	pstA
PA5369	P	MEM	3_C,4_C,1_B	-0.0198613	3	pstS
PA5339	P	CZA	5_B,2_C,6_C	0.0547522	3	PA5339
PA0036	T	MEM	3_C,6_C	0.0366409	2	trpB
PA5570	T	MEM	6_C,4_C	0.0345606	2	rpmH
PA2345	T	CZA	5_B,2_C	0.0348053	2	PA2345
PA2353	T	CZA	5_B,6_C	0.0381708	2	PA2353
PA2241	T	CZA	5_B,1_B	0.00150438	2	pslK
PA2705	T	MEM	2_C,4_C	-0.0323097	2	PA2705
PA2682	T	CZA	5_B,3_C	0.0273757	2	PA2682
PA2682	T	MEM	5_B,4_C	0.0326173	2	PA2682
PA2617	P	MEM	4_C,1_B	-0.00256903	2	aat
PA5319	T	MEM	5_B,3_C	0.0340515	2	PA5319
PA2637	T	MEM	2_C,3_C	-0.0352948	2	nuoA2
PA2620	P	CZA	5_B,6_C	-0.0588232	2	clpA
PA2622	P	CZA	5_B,2_C	-0.0644148	2	cspD
PA2626	P	CZA	2_C,4_C	0.00968139	2	mnmA
PA2639	P	CZA	2_C,1_B	0.0597527	2	nuoC
PA2642	P	MEM	2_C,3_C	0.00344287	2	nuoG
PA2643	P	CZA	3_C,4_C	-0.00224205	2	nuoH
PA2664	P	CZA	3_C,4_C	-0.0541591	2	hmp
PA0256	T	MEM	6_C,4_C	-0.0335418	2	PA0256
PA0232	T	CZA	5_B,2_C	0.0341833	2	pcaC
PA5299	P	MEM	3_C,6_C	0.00305763	2	PA5299
PA5301	P	MEM	3_C,6_C	-0.00343465	2	PA5301
PA5302	P	CZA	2_C,1_B	0.054143	2	dadX
PA5302	P	MEM	5_B,6_C	0.00247284	2	dadX
PA2795	P	MEM	5_B,2_C	-3.21214e-05	2	dusA
PA2634	P	CZA	3_C,1_B	-0.00307119	2	PA2634
PA0181	T	MEM	2_C,6_C	0.032787	2	PA0181
PA5273	T	MEM	4_C,1_B	0.00153975	2	PA5273
PA5261	P	MEM	5_B,3_C	-0.00256327	2	algR
PA5263	T	MEM	2_C,6_C	0.0330614	2	argH
PA5247	T	MEM	5_B,2_C	0.0310158	2	PA5247
PA0269	T	MEM	3_C,6_C	0.0366636	2	PA0269
PA0280	P	CZA	3_C,4_C	0.0519623	2	cysA
PA0243	P	CZA	5_B,6_C	-0.0592865	2	PA0243
PA0990	T	MEM	2_C,4_C	-0.033448	2	PA0990
PA1003	T	MEM	5_B,3_C	-0.0361131	2	mvfR
PA1004	P	CZA	6_C,4_C	-0.0531132	2	nadA
PA0971	T	CZA	3_C,1_B	-0.029628	2	tolA
PA0972	P	CZA	2_C,4_C	-0.0533028	2	tolB
PA0972	T	CZA	3_C,1_B	-0.0298093	2	tolB
PA4313	T	CZA	6_C,1_B	0.00307697	2	PA4313
PA4284	T	CZA	5_B,3_C	0.000153874	2	recB
PA4255	P	CZA	3_C,4_C	0.00286352	2	rpmC
PA0966	T	CZA	3_C,1_B	-0.0297731	2	ruvA
PA0966	T	MEM	2_C,1_B	0.000695786	2	ruvA
PA0969	P	MEM	3_C,6_C	0.00623522	2	tolQ
PA0962	P	MEM	5_B,2_C	-0.0564902	2	PA0962
PA0963	T	MEM	4_C,1_B	0.0332802	2	aspS
PA0964	T	CZA	5_B,1_B	-0.0308515	2	pmpR
PA4277	P	CZA	3_C,4_C	-0.00121137	2	tufA
PA1036	T	MEM	3_C,6_C	0.0368241	2	PA1036
PA1040	P	CZA	6_C,4_C	-0.0570495	2	PA1040
PA4261	P	CZA	3_C,4_C	0.000321215	2	rplW
PA4253	P	CZA	2_C,1_B	0.0589518	2	rplN
PA4328	P	CZA	3_C,4_C	0.000522113	2	PA4328
PA4261	P	MEM	5_B,4_C	0.000997468	2	rplW
PA4263	P	CZA	3_C,6_C	-0.00154713	2	rplC
PA4254	P	CZA	2_C,1_B	0.0546956	2	rpsQ
PA5562	T	MEM	6_C,4_C	0.0340427	2	spoOJ
PA5475	T	MEM	5_B,4_C	0.00159255	2	PA5475
PA4119	T	CZA	5_B,2_C	0.0293898	2	aph
PA4063	T	MEM	3_C,6_C	-0.0358	2	PA4063
PA1041	P	MEM	3_C,1_B	0.0489187	2	PA1041
PA1011	P	CZA	3_C,4_C	-0.000894699	2	PA1011
PA1026	T	MEM	2_C,4_C	0.0319859	2	PA1026
PA4234	P	CZA	2_C,1_B	0.0529792	2	uvrA
PA4310	P	CZA	6_C,4_C	-0.0542456	2	pctB
PA0941	T	MEM	2_C,4_C	-0.0352536	2	PA0941
PA0936	P	CZA	2_C,4_C	0.0062384	2	lpxO2
PA0919	T	MEM	3_C,6_C	-0.035359	2	PA0919
PA0924	T	MEM	3_C,6_C	-0.0375394	2	PA0924
PA0926	P	MEM	2_C,3_C	-0.00331227	2	PA0926
PA0949	P	CZA	2_C,6_C	0.0585396	2	PA0949
PA0949	T	MEM	5_B,2_C	0.0329145	2	PA0949
PA4073	T	MEM	5_B,6_C	0.0351847	2	PA4073
PA4079	T	CZA	2_C,6_C	0.0320334	2	PA4079
PA4035	P	MEM	4_C,1_B	0.0506129	2	PA4035
PA4044	P	MEM	5_B,2_C	0.0538667	2	dxs
PA4017	T	CZA	2_C,3_C	-0.000553526	2	PA4017
PA0891	T	MEM	6_C,4_C	0.0353496	2	PA0891
PA4322	P	CZA	5_B,3_C	-0.00109079	2	PA4322
PA4308	T	MEM	5_B,2_C	0.0312407	2	PA4308
PA1111	T	CZA	5_B,6_C	0.0348241	2	PA1111
PA1117	T	CZA	4_C,1_B	0.000864622	2	PA1117
PA1118	T	MEM	2_C,6_C	-0.035037	2	PA1118
PA4024	P	MEM	4_C,1_B	-0.00341616	2	eutB
PA4026	P	CZA	2_C,1_B	0.0562742	2	PA4026
PA1159	P	CZA	3_C,4_C	0.0520612	2	PA1159
PA1122	T	MEM	5_B,4_C	0.00209198	2	PA1122
PA1127	P	MEM	3_C,6_C	-0.00281054	2	PA1127
PA4271	P	CZA	6_C,4_C	0.0526441	2	rplL
PA4272	P	CZA	3_C,1_B	0.0490812	2	rplJ
PA1099	T	MEM	4_C,1_B	-0.0321806	2	fleR
PA1106	T	MEM	2_C,6_C	0.0380029	2	PA1106
PA4017	P	MEM	4_C,1_B	0.00081668	2	PA4017
PA3988	P	MEM	4_C,1_B	-0.0013251	2	lptE
PA3989	P	CZA	5_B,6_C	0.0524266	2	holA
PA1129	T	CZA	5_B,6_C	0.0318385	2	fosA
PA3977	P	CZA	3_C,4_C	-0.00157009	2	hemL
PA3977	P	MEM	4_C,1_B	-0.0181924	2	hemL
PA1277	T	MEM	5_B,1_B	-0.000282078	2	cobQ
PA3827	T	MEM	2_C,3_C	-0.035217	2	PA3827
PA3828	P	CZA	5_B,2_C	-0.0481909	2	PA3828
PA3818	P	MEM	3_C,6_C	-0.00495434	2	suhB
PA3819	T	MEM	2_C,3_C	0.0364424	2	PA3819
PA1326	T	MEM	5_B,4_C	0.00197502	2	ilvA2
PA3961	T	MEM	5_B,2_C	0.0320132	2	PA3961
PA1217	T	CZA	6_C,1_B	0.00236881	2	PA1217
PA1221	T	MEM	3_C,6_C	-0.038679	2	PA1221
PA1222	P	MEM	4_C,1_B	0.00264712	2	PA1222
PA1196	P	MEM	4_C,1_B	0.00472983	2	PA1196
PA4004	P	CZA	3_C,4_C	-0.000983151	2	rlmH
PA3984	T	CZA	5_B,2_C	0.0310504	2	lnt
PA3985	T	MEM	5_B,1_B	0.000500338	2	PA3985
PA3924	P	CZA	3_C,1_B	-0.0526487	2	PA3924
PA3941	T	CZA	5_B,3_C	0.0274565	2	PA3941
PA3903	P	MEM	3_C,6_C	-0.00432754	2	prfC
PA1215	T	CZA	6_C,1_B	0.00211861	2	PA1215
PA1174	P	MEM	4_C,1_B	0.00535569	2	napA
PA1178	T	MEM	2_C,6_C	0.034587	2	oprH
PA1164	T	MEM	5_B,2_C	0.0340838	2	PA1164
PA1171	T	MEM	5_B,1_B	0.00127147	2	PA1171
PA0950	T	MEM	3_C,6_C	0.0348627	2	PA0950
PA0938	P	CZA	5_B,3_C	-0.00239104	2	PA0938
PA4352	P	CZA	5_B,6_C	-0.0626071	2	PA4352
PA4333	P	CZA	2_C,1_B	0.0548333	2	PA4333
PA4333	T	CZA	6_C,4_C	-0.034648	2	PA4333
PA4334	T	CZA	5_B,3_C	0.0274232	2	mntH1
PA4024	P	CZA	2_C,4_C	0.00654596	2	eutB
PA3949	T	MEM	5_B,4_C	0.0322747	2	PA3949
PA4404	T	MEM	2_C,4_C	0.0327211	2	PA4404
PA4408	P	MEM	5_B,2_C	0.000600684	2	ftsA
PA4395	P	MEM	2_C,1_B	-0.00108175	2	PA4395
PA0870	P	CZA	3_C,4_C	0.0540788	2	phhC
PA0858	T	MEM	4_C,1_B	0.0347341	2	trhO
PA0862	T	MEM	3_C,6_C	0.0359858	2	PA0862
PA4439	P	CZA	3_C,6_C	-0.00524043	2	trpS
PA4422	T	MEM	5_B,3_C	0.0347106	2	rsmI
PA4381	T	MEM	3_C,6_C	-0.0382172	2	PA4381
PA4385	P	CZA	3_C,4_C	0.0519176	2	groEL
PA4366	P	CZA	4_C,1_B	0.00229319	2	sodB
PA4366	P	MEM	5_B,4_C	-0.0487067	2	sodB
PA4349	P	CZA	2_C,4_C	0.00507726	2	PA4349
PA4411	T	CZA	4_C,1_B	0.00141629	2	murC
PA4412	T	CZA	2_C,3_C	-0.000975993	2	murG
PA4400	T	CZA	3_C,4_C	0.00207012	2	PA4400
PA3852	T	MEM	5_B,4_C	0.000994784	2	PA3852
PA1324	P	MEM	5_B,3_C	0.00243718	2	PA1324
PA1324	T	CZA	5_B,6_C	0.0361427	2	PA1324
PA3907	T	MEM	2_C,3_C	-0.0362813	2	PA3907
PA3908	T	MEM	2_C,3_C	-0.0358083	2	PA3908
PA3891	T	CZA	5_B,6_C	0.0374259	2	PA3891
PA0854	P	CZA	3_C,1_B	-0.0485213	2	fumC1
PA4376	T	MEM	2_C,1_B	0.00167485	2	pncB2
PA1332	T	MEM	2_C,3_C	0.0375802	2	PA1332
PA1303	T	MEM	5_B,4_C	0.0316685	2	PA1303
PA1304	T	MEM	2_C,4_C	0.0323825	2	PA1304
PA1287	T	MEM	3_C,6_C	0.036407	2	PA1287
PA1261	T	CZA	5_B,6_C	0.0310174	2	PA1261
PA1263	T	MEM	5_B,6_C	0.0332999	2	PA1263
PA1274	T	MEM	5_B,1_B	0.000954768	2	PA1274
PA3856	T	CZA	2_C,3_C	-0.00153305	2	PA3856
PA0792	P	MEM	3_C,6_C	0.00523951	2	prpD
PA4441	P	CZA	3_C,4_C	0.0554175	2	PA4441
PA4431	T	CZA	6_C,4_C	-0.0356814	2	PA4431
PA4438	P	MEM	3_C,6_C	-0.00183022	2	zapE
PA0794	T	CZA	2_C,3_C	-0.000792573	2	PA0794
PA0795	P	MEM	5_B,2_C	-0.0535367	2	prpC
PA0814	T	CZA	2_C,3_C	-0.00169657	2	PA0814
PA0775	P	MEM	5_B,6_C	0.000670623	2	cmoA
PA3820	P	CZA	5_B,4_C	-0.0496841	2	secF
PA3827	T	CZA	3_C,1_B	-0.0294503	2	PA3827
PA3809	T	CZA	4_C,1_B	-0.000635238	2	fdx
PA3813	T	CZA	5_B,6_C	-0.0309247	2	iscU
PA3799	T	MEM	4_C,1_B	0.0332326	2	der
PA4504	T	CZA	2_C,1_B	0.00149107	2	PA4504
PA0783	P	CZA	6_C,4_C	0.051001	2	putP
PA0784	T	MEM	4_C,1_B	-0.0327433	2	PA0784
PA3761	T	CZA	2_C,3_C	-0.000157764	2	PA3761
PA3751	T	CZA	5_B,3_C	0.028052	2	purT
PA3760	T	CZA	2_C,3_C	-0.00121743	2	PA3760
PA3743	P	CZA	3_C,4_C	0.000889915	2	trmD
PA1375	P	CZA	2_C,4_C	0.00698439	2	pdxB
PA1375	P	MEM	4_C,1_B	-0.00135539	2	pdxB
PA1405	T	MEM	4_C,1_B	-0.0318006	2	PA1405
PA1339	P	CZA	3_C,4_C	0.0526655	2	PA1339
PA4415	T	MEM	2_C,6_C	-0.033073	2	mraY
PA3875	P	CZA	3_C,4_C	-0.0517275	2	narG
PA3743	P	MEM	2_C,3_C	-0.0057411	2	trmD
PA3743	T	CZA	2_C,1_B	-0.0324678	2	trmD
PA3744	P	CZA	5_B,1_B	0.0514487	2	rimM
PA3745	P	MEM	5_B,2_C	-0.00281437	2	rpsP
PA3797	T	MEM	5_B,4_C	0.00231735	2	PA3797
PA3799	P	CZA	6_C,4_C	0.0481549	2	der
PA1489	T	MEM	5_B,1_B	0.000551539	2	PA1489
PA0749	T	CZA	5_B,6_C	0.0320621	2	PA0749
PA4475	P	MEM	4_C,1_B	-0.00254088	2	PA4475
PA4487	T	CZA	3_C,6_C	0.0328102	2	PA4487
PA4462	P	MEM	6_C,1_B	0.00137245	2	rpoN
PA4464	T	MEM	3_C,6_C	0.0368966	2	ptsN
PA4470	P	MEM	3_C,6_C	0.00117697	2	fumC2
PA0766	T	MEM	2_C,6_C	0.0376126	2	mucD
PA3686	P	MEM	3_C,4_C	-0.00422183	2	adk
PA3678	P	CZA	5_B,3_C	-0.00290539	2	PA3678
PA1450	T	CZA	3_C,6_C	0.0311883	2	PA1450
PA3692	T	CZA	5_B,6_C	0.0357589	2	lptF
PA3723	P	CZA	5_B,6_C	-0.0503647	2	PA3723
PA3694	P	CZA	2_C,1_B	0.0551746	2	PA3694
PA3696	P	MEM	4_C,1_B	-0.00630372	2	PA3696
PA3700	P	CZA	5_B,6_C	0.0497823	2	lysS
PA4450	T	MEM	6_C,4_C	-0.00173867	2	murA
PA3807	P	MEM	5_B,2_C	-0.000847111	2	ndk
PA3679	T	CZA	5_B,3_C	0.027895	2	PA3679
PA3679	T	MEM	4_C,1_B	0.00157828	2	PA3679
PA3682	P	CZA	5_B,2_C	-0.055659	2	PA3682
PA3672	P	CZA	3_C,4_C	0.00340069	2	PA3672
PA3675	T	MEM	2_C,4_C	0.0329676	2	PA3675
PA3685	T	CZA	5_B,2_C	0.0289295	2	PA3685
PA0776	T	MEM	3_C,6_C	-0.0379063	2	PA0776
PA0779	P	CZA	3_C,1_B	0.00642763	2	lon
PA0854	P	MEM	3_C,6_C	0.00352541	2	fumC1
PA0836	P	CZA	3_C,4_C	-0.00286045	2	ackA
PA0836	P	MEM	5_B,2_C	-0.00420046	2	ackA
PA0843	T	CZA	5_B,2_C	0.0370626	2	plcR
PA4455	P	MEM	6_C,1_B	0.00350704	2	PA4455
PA4446	P	MEM	5_B,2_C	-0.00134261	2	algW
PA4557	P	MEM	4_C,1_B	-0.00480908	2	ispH
PA4561	P	CZA	3_C,4_C	-0.000725073	2	ribF
PA0690	T	MEM	3_C,6_C	-0.0358172	2	PA0690
PA0667	T	MEM	4_C,1_B	-0.001685	2	PA0667
PA4603	T	CZA	3_C,1_B	-0.0326034	2	PA4603
PA4634	T	CZA	2_C,6_C	0.0317529	2	PA4634
PA4639	T	MEM	2_C,1_B	-0.00107074	2	PA4639
PA4617	P	CZA	5_B,2_C	0.0615784	2	rlmG
PA1574	P	MEM	4_C,1_B	-0.00396259	2	ppnP
PA1576	P	CZA	6_C,4_C	-0.0535788	2	PA1576
PA1555	P	CZA	3_C,1_B	-0.00130248	2	ccoP2
PA3658	T	MEM	2_C,6_C	-0.0323349	2	glnD
PA3653	P	CZA	5_B,6_C	-0.0563746	2	frr
PA3641	P	CZA	5_B,6_C	0.0519	2	PA3641
PA4568	P	CZA	3_C,4_C	-0.00054722	2	rplU
PA4544	P	MEM	3_C,6_C	-0.00358201	2	rluD
PA3583	P	MEM	3_C,6_C	-0.00228637	2	glpR
PA3562	T	MEM	6_C,1_B	-0.0339666	2	fruI
PA1530	T	CZA	5_B,6_C	-0.0317202	2	PA1530
PA1549	P	CZA	3_C,4_C	-0.0565137	2	PA1549
PA1550	T	MEM	2_C,6_C	0.0357501	2	PA1550
PA3625	T	CZA	5_B,3_C	0.0280614	2	surE
PA3620	P	MEM	2_C,6_C	0.0571004	2	mutS
PA3622	P	CZA	2_C,1_B	-0.0569318	2	rpoS
PA0765	T	MEM	3_C,6_C	-0.0391421	2	mucC
PA0744	P	MEM	3_C,6_C	1.96277e-05	2	PA0744
PA4489	P	MEM	2_C,6_C	-0.0561552	2	PA4489
PA0773	P	CZA	5_B,2_C	0.0497112	2	pdxJ
PA4526	P	CZA	3_C,4_C	-0.00113919	2	pilB
PA4517	T	MEM	3_C,6_C	-0.0386682	2	PA4517
PA3602	T	MEM	2_C,3_C	0.0353683	2	PA3602
PA3582	P	CZA	6_C,4_C	-0.058627	2	glpK2
PA4769	T	MEM	2_C,6_C	0.0346975	2	PA4769
PA4754	T	MEM	5_B,3_C	0.0356326	2	PA4754
PA0651	P	CZA	3_C,4_C	-0.00126742	2	trpC
PA0609	P	CZA	5_B,6_C	0.0550877	2	trpE
PA0588	P	MEM	3_C,1_B	0.0565	2	PA0588
PA0595	P	CZA	2_C,1_B	-0.0569036	2	lptD
PA4786	T	CZA	5_B,2_C	0.0345064	2	PA4786
PA4793	P	MEM	4_C,1_B	-0.00263902	2	PA4793
PA4729	T	CZA	5_B,6_C	-0.0365751	2	panB2
PA4708	P	CZA	4_C,1_B	0.0018185	2	phuT
PA4689	T	CZA	3_C,6_C	-0.0290617	2	PA4689
PA4691	T	CZA	2_C,1_B	-0.0342618	2	msrQ
PA0580	P	CZA	5_B,1_B	0.0563073	2	tsaD
PA0586	P	MEM	3_C,6_C	-0.00310754	2	PA0586
PA4747	P	CZA	3_C,6_C	0.00445208	2	secG
PA4724	T	CZA	5_B,2_C	0.029122	2	gluQ
PA3480	P	CZA	3_C,4_C	0.000167709	2	dcd
PA1608	P	CZA	5_B,2_C	0.0566868	2	PA1608
PA3554	T	MEM	2_C,6_C	0.0380026	2	arnA
PA3483	T	MEM	4_C,1_B	0.000464721	2	PA3483
PA3527	P	MEM	2_C,4_C	0.0513912	2	pyrC
PA3477	P	CZA	5_B,1_B	-0.0566784	2	rhlR
PA0576	P	MEM	4_C,1_B	0.00134227	2	rpoD
PA4724.1	T	MEM	2_C,3_C	-0.0364673	2	PA4724.1
PA4645	P	MEM	3_C,6_C	-0.00282218	2	PA4645
PA4657	P	CZA	6_C,4_C	-0.0477721	2	PA4657
PA1582	T	CZA	3_C,1_B	-0.0309304	2	sdhD
PA3466	P	CZA	5_B,2_C	0.054929	2	PA3466
PA3471	P	CZA	5_B,6_C	0.0684993	2	maeA
PA1589	P	CZA	2_C,1_B	0.0582242	2	sucD
PA1596	P	CZA	3_C,1_B	0.0024065	2	htpG
PA1584	P	CZA	3_C,1_B	0.0452611	2	sdhB
PA1643	P	CZA	3_C,1_B	-0.0501302	2	selU
PA3440	T	MEM	2_C,4_C	-0.0317934	2	PA3440
PA3437	P	MEM	4_C,1_B	-0.00236427	2	folM
PA1660	T	MEM	2_C,3_C	-0.0389342	2	PA1660
PA1662	T	MEM	2_C,3_C	-0.036467	2	PA1662
PA3225	P	CZA	5_B,6_C	-0.0571207	2	PA3225
PA3225	P	MEM	4_C,1_B	-0.000288648	2	PA3225
PA3227	P	CZA	4_C,1_B	0.0029717	2	ppiA
PA1618	P	MEM	4_C,1_B	0.048927	2	PA1618
PA1631	T	MEM	5_B,3_C	0.0362185	2	PA1631
PA3392	P	MEM	4_C,1_B	-0.000612487	2	nosZ
PA3418	P	CZA	5_B,6_C	-0.0489332	2	ldh
PA1657	T	MEM	2_C,3_C	-0.0358246	2	PA1657
PA1658	T	MEM	2_C,3_C	-0.0355291	2	PA1658
PA1659	T	MEM	2_C,3_C	-0.0359001	2	PA1659
PA1642	T	MEM	4_C,1_B	-0.0321447	2	selD
PA0564	T	CZA	5_B,3_C	0.0288285	2	PA0564
PA0569	T	MEM	4_C,1_B	-0.000157439	2	PA0569
PA4890	P	MEM	4_C,1_B	-0.0519191	2	desT
PA4880	P	MEM	4_C,1_B	0.0509499	2	PA4880
PA3356	T	CZA	5_B,2_C	0.0336091	2	PA3356
PA3374	T	CZA	5_B,3_C	-0.000650479	2	PA3374
PA3348	P	CZA	6_C,4_C	-0.047029	2	cheR1
PA1643	T	MEM	5_B,4_C	-0.0331196	2	selU
PA4811	P	CZA	3_C,1_B	-0.00331774	2	fdnH
PA4796	T	CZA	3_C,1_B	0.0294858	2	PA4796
PA4805	T	MEM	5_B,4_C	0.00327869	2	PA4805
PA0553	T	MEM	5_B,2_C	0.0319925	2	PA0553
PA0548	P	MEM	3_C,6_C	0.000643911	2	tktA
PA0548	T	CZA	6_C,4_C	-0.0363125	2	tktA
PA4846	P	MEM	4_C,1_B	-0.000797808	2	aroQ1
PA0577	P	MEM	4_C,1_B	-0.00638677	2	dnaG
PA0537	P	MEM	4_C,1_B	-0.000935691	2	PA0537
PA0508	P	CZA	5_B,6_C	-0.0470469	2	PA0508
PA0519	P	CZA	2_C,6_C	-0.00177499	2	nirS
PA0482	P	CZA	3_C,6_C	-0.0482913	2	glcB
PA4965	T	CZA	2_C,1_B	0.00106585	2	PA4965
PA4971	T	MEM	2_C,4_C	0.033351	2	aspP
PA4973	P	CZA	6_C,4_C	0.0506704	2	thiC
PA4960	T	CZA	5_B,3_C	-0.0282242	2	PA4960
PA4942	T	MEM	2_C,3_C	-0.0346473	2	hflK
PA4944	P	MEM	3_C,1_B	-0.0525461	2	hfq
PA4931	P	MEM	3_C,6_C	0.00545536	2	dnaB
PA4923	P	CZA	3_C,4_C	0.0536683	2	PA4923
PA0486	P	CZA	5_B,3_C	0.00107005	2	srkA
PA0487	T	MEM	5_B,2_C	0.0311023	2	PA0487
PA4955	P	MEM	5_B,3_C	0.000890401	2	PA4955
PA4938	T	MEM	4_C,1_B	0.0326458	2	purA
PA3300	P	MEM	5_B,2_C	-0.0524701	2	fadD2
PA3271	P	CZA	2_C,1_B	0.0517537	2	PA3271
PA3272	T	CZA	2_C,3_C	-0.001208	2	PA3272
PA3260	T	CZA	5_B,3_C	0.02724	2	PA3260
PA1734	T	MEM	4_C,1_B	-0.0325175	2	PA1734
PA3351	T	CZA	2_C,4_C	0.00205593	2	flgM
PA3306	T	MEM	5_B,6_C	0.0346088	2	PA3306
PA5005	T	MEM	2_C,1_B	0.000606413	2	PA5005
PA3238	T	MEM	6_C,4_C	-0.0343666	2	PA3238
PA3196	T	MEM	3_C,6_C	-0.0373788	2	PA3196
PA3169	P	MEM	2_C,3_C	-0.00202964	2	mtnA
PA1677	T	MEM	3_C,6_C	0.0387439	2	PA1677
PA1683	P	CZA	2_C,1_B	0.0527471	2	mtnB
PA1672	T	MEM	5_B,6_C	0.0347907	2	PA1672
PA3256	P	MEM	5_B,2_C	-0.0025743	2	PA3256
PA3242	P	MEM	4_C,1_B	-0.00149049	2	lpxL
PA4992	T	MEM	5_B,4_C	0.0322657	2	PA4992
PA4996	P	CZA	3_C,1_B	-0.00323771	2	hldE
PA4997	P	CZA	3_C,4_C	7.67164e-05	2	msbA
PA4997	T	MEM	2_C,6_C	-0.0329693	2	msbA
PA4983	T	CZA	3_C,4_C	-0.00266388	2	aruR
PA0430	P	MEM	5_B,2_C	-0.0547099	2	metF
PA0433	T	CZA	5_B,3_C	0.0280961	2	PA0433
PA0437	T	CZA	6_C,4_C	0.000289679	2	codA
PA3103	P	CZA	5_B,1_B	-0.0544018	2	xcpR
PA3177	T	MEM	5_B,2_C	0.036139	2	PA3177
PA3139	T	MEM	6_C,4_C	-0.0030463	2	aspC
PA3138	P	CZA	3_C,1_B	-0.0020384	2	uvrB
PA3139	P	MEM	4_C,1_B	-0.00519061	2	aspC
PA3118	P	MEM	5_B,4_C	-0.0491869	2	leuB
PA3121	T	MEM	4_C,1_B	-0.0324914	2	leuC
PA3123	T	MEM	3_C,6_C	0.0395363	2	PA3123
PA3096	P	MEM	5_B,6_C	-0.0548514	2	xcpY
PA3101	P	CZA	2_C,1_B	-0.0585203	2	xcpT
PA3103	P	MEM	5_B,6_C	-0.0563818	2	xcpR
PA1789	P	CZA	3_C,4_C	-0.00262456	2	PA1789
PA3113	T	MEM	5_B,2_C	0.031325	2	trpF
PA3114	P	MEM	2_C,3_C	0.000765093	2	truA
PA3115	P	CZA	2_C,6_C	0.047018	2	fimV
PA3116	T	CZA	6_C,4_C	-0.0366565	2	usg
PA4964	T	CZA	6_C,4_C	0.0347014	2	parC
PA0519	P	MEM	4_C,1_B	-0.00356443	2	nirS
PA3280	T	MEM	3_C,6_C	-0.036042	2	oprO
PA1758	T	MEM	2_C,3_C	-0.0360362	2	pabB
PA1768	P	CZA	3_C,4_C	-0.00363567	2	PA1768
PA1745	T	CZA	5_B,6_C	0.0354721	2	PA1745
PA1749	P	MEM	4_C,1_B	-0.00376609	2	PA1749
PA1750	P	MEM	5_B,2_C	0.0548614	2	PA1750
PA3052	T	MEM	3_C,6_C	0.0366962	2	PA3052
PA5133	P	CZA	3_C,4_C	-0.00050363	2	PA5133
PA0410	P	MEM	5_B,6_C	-0.00241412	2	pilI
PA0410	T	CZA	6_C,4_C	-0.035914	2	pilI
PA0411	P	CZA	5_B,1_B	0.0478867	2	pilJ
PA0402	P	CZA	3_C,1_B	0.0457273	2	pyrB
PA0402	P	MEM	4_C,1_B	-0.00216527	2	pyrB
PA0426	P	MEM	2_C,3_C	0.0014094	2	mexB
PA1841	T	MEM	3_C,6_C	-0.03679	2	PA1841
PA1820	T	MEM	3_C,6_C	0.0384904	2	nhaB
PA1822	T	MEM	5_B,2_C	0.0307209	2	fimL
PA1813	P	CZA	2_C,4_C	0.0100018	2	gloB
PA3085	T	CZA	5_B,1_B	-0.0327099	2	PA3085
PA3069	T	MEM	3_C,6_C	-0.0345375	2	PA3069
PA3079	P	CZA	3_C,4_C	0.0539649	2	PA3079
PA3049	P	MEM	4_C,1_B	0.00115125	2	rmf
PA3048	P	MEM	5_B,3_C	-0.00458896	2	rlmL
PA3023	T	CZA	5_B,6_C	0.0370588	2	PA3023
PA3031	P	MEM	2_C,4_C	0.00565308	2	PA3031
PA3005	T	CZA	5_B,3_C	0.0273565	2	nagZ
PA1813	P	MEM	5_B,4_C	0.000419474	2	gloB
PA1803	P	CZA	2_C,1_B	-0.0556801	2	lon
PA1806	P	CZA	3_C,4_C	-0.00149003	2	fabI
PA3040	P	MEM	5_B,6_C	-0.0481195	2	PA3040
PA5014	P	MEM	4_C,1_B	-0.00420723	2	glnE
PA5001	P	CZA	5_B,2_C	0.0493078	2	PA5001
PA5005	P	CZA	3_C,6_C	-0.00286095	2	PA5005
PA0469	T	MEM	3_C,1_B	0.00158391	2	PA0469
PA0462	P	CZA	2_C,6_C	-0.0495692	2	PA0462
PA0406	P	CZA	5_B,1_B	0.0509999	2	tonB3
PA5035	P	CZA	3_C,1_B	-0.000642201	2	gltD
PA5019	T	MEM	6_C,4_C	0.032697	2	rlmJ
PA1990	T	CZA	2_C,3_C	-0.00144217	2	pqqH
PA2991	P	CZA	5_B,2_C	0.0598889	2	sthA
PA2988	P	CZA	2_C,4_C	-0.053672	2	PA2988
PA2979	P	CZA	3_C,4_C	-0.0495467	2	kdsB
PA2963	P	MEM	5_B,2_C	-0.00150966	2	mltG
PA5122	T	MEM	3_C,6_C	0.0346169	2	PA5122
PA5129	P	MEM	4_C,1_B	0.00243112	2	grx
PA5117	P	MEM	5_B,6_C	0.0506053	2	typA
PA2948	T	MEM	5_B,1_B	-0.0019679	2	cobM
PA1944	T	MEM	5_B,4_C	-0.0320007	2	PA1944
PA1947	T	CZA	2_C,1_B	0.00125672	2	rbsA
PA1949	T	CZA	5_B,1_B	0.00150058	2	rbsR
PA1912	T	CZA	5_B,3_C	0.0282545	2	femI
PA2968	P	MEM	4_C,1_B	-0.00621855	2	fabD
PA2961	T	MEM	3_C,6_C	-0.0364969	2	holB
PA2963	P	CZA	2_C,4_C	0.00559652	2	mltG
PA5114	T	CZA	5_B,6_C	0.0331	2	PA5114
PA5106	P	MEM	5_B,4_C	-0.0500214	2	hutF
PA5107	P	CZA	5_B,2_C	-0.0518043	2	blc
PA3053	P	CZA	4_C,1_B	0.00414452	2	PA3053
PA1869	T	MEM	2_C,3_C	-0.0359692	2	acpP2
PA1880	T	CZA	2_C,3_C	-0.00149936	2	PA1880
PA2944	T	MEM	5_B,1_B	-0.000566456	2	cobN
PA2945	T	MEM	5_B,1_B	-0.00214489	2	cobW
PA0429	P	CZA	3_C,6_C	-0.00193612	2	PA0429
PA0418	T	CZA	5_B,2_C	0.0302466	2	PA0418
PA0407	P	MEM	4_C,1_B	-0.000703264	2	gshB
PA5046	P	CZA	5_B,2_C	0.0564774	2	PA5046
PA5049	P	CZA	5_B,2_C	0.0493383	2	rpmE
PA5051	P	CZA	2_C,4_C	0.0127368	2	argS
PA5037	T	MEM	5_B,4_C	-0.0315881	2	PA5037
PA5040	P	CZA	3_C,1_B	0.0509057	2	pilQ
PA5162	P	MEM	4_C,1_B	-0.00235238	2	rmlD
PA0337	P	MEM	4_C,1_B	0.05119	2	ptsP
PA0342	P	CZA	5_B,2_C	0.0499739	2	thyA
PA0334	T	CZA	5_B,6_C	0.0295978	2	PA0334
PA0335	P	CZA	5_B,6_C	0.0574191	2	PA0335
PA0306	T	CZA	2_C,4_C	-0.00187014	2	PA0306
PA0312	P	CZA	6_C,4_C	-0.051801	2	PA0312
PA5182	T	MEM	3_C,6_C	-0.0406936	2	PA5182
PA2015	T	CZA	5_B,6_C	0.0349784	2	liuA
PA2003	P	CZA	6_C,4_C	-0.0500139	2	bdhA
PA2012	P	MEM	3_C,6_C	0.00304772	2	liuD
PA2951	P	CZA	4_C,1_B	0.00271863	2	etfA
PA2904	P	CZA	5_B,6_C	0.0521088	2	cobI
PA2906	T	MEM	5_B,1_B	-0.000772086	2	PA2906
PA0312	P	MEM	4_C,1_B	0.0498267	2	PA0312
PA0317	P	MEM	5_B,1_B	-0.0016353	2	PA0317
PA0382	P	CZA	2_C,1_B	0.058189	2	trmB
PA5142	P	MEM	2_C,6_C	0.0439633	2	hisH1
PA5131	T	MEM	2_C,6_C	0.0338426	2	gpmI
PA2871	P	MEM	4_C,1_B	-0.0061305	2	PA2871
PA2864	P	CZA	6_C,4_C	-0.0550538	2	PA2864
PA2830	P	CZA	5_B,6_C	0.0554053	2	htpX
PA2830	P	MEM	6_C,4_C	0.00731894	2	htpX
PA2821	T	MEM	4_C,1_B	-0.0331446	2	PA2821
PA5109	T	CZA	5_B,2_C	0.0311615	2	PA5109
PA5110	P	CZA	3_C,4_C	-0.00102289	2	fbp
PA5112	T	CZA	3_C,6_C	0.0305603	2	estA
PA0376	T	MEM	2_C,4_C	-0.033323	2	rpoH
PA0353	P	MEM	5_B,2_C	0.0527583	2	ilvD
PA0393	P	CZA	3_C,4_C	-0.000186315	2	proC
PA0395	P	CZA	2_C,4_C	0.00879261	2	pilT
PA0399	P	CZA	5_B,1_B	-0.053226	2	PA0399
PA5344	P	MEM	5_B,4_C	-0.0476486	2	oxyR
PA5258	P	MEM	3_C,4_C	0.00172978	2	PA5258
PA5236	P	CZA	2_C,4_C	-0.00618329	2	PA5236
PA5236	P	MEM	5_B,2_C	0.00305677	2	PA5236
PA5242	P	MEM	4_C,1_B	-0.00129189	2	ppk
PA5221	P	MEM	4_C,1_B	-0.00285226	2	PA5221
PA5225	T	CZA	5_B,3_C	0.0271951	2	PA5225
PA5225	T	MEM	5_B,4_C	0.0320132	2	PA5225
PA2110	T	MEM	5_B,1_B	0.000271242	2	PA2110
PA2796	P	MEM	5_B,3_C	0.00110683	2	tal
PA2190	T	CZA	5_B,3_C	0.000118804	2	PA2190
PA2827	T	CZA	2_C,6_C	-0.0315621	2	msrB
PA2827	T	MEM	3_C,6_C	0.0367793	2	msrB
PA2828	P	CZA	2_C,1_B	0.0537523	2	PA2828
PA2813	T	CZA	2_C,3_C	-0.000753047	2	PA2813
PA2815	T	CZA	5_B,2_C	0.0346612	2	PA2815
PA2710	T	MEM	5_B,4_C	0.00107397	2	PA2710
PA2728	T	CZA	3_C,6_C	0.0309316	2	PA2728
PA2143	T	CZA	5_B,6_C	0.0351614	2	PA2143
PA2151	T	CZA	5_B,6_C	0.0350352	2	glgE
PA2164	T	CZA	2_C,1_B	0.00127835	2	PA2164
PA2116	T	MEM	5_B,3_C	0.0362577	2	PA2116
PA2118	T	MEM	5_B,1_B	-0.000360973	2	ada
PA2126	P	CZA	3_C,1_B	-0.0040847	2	PA2126
PA5188	T	CZA	5_B,3_C	0.0277848	2	PA5188
PA5188	T	MEM	5_B,4_C	0.0319254	2	PA5188
PA5228	T	CZA	6_C,4_C	0.033761	2	PA5228
PA5215	T	MEM	6_C,4_C	0.0367045	2	gcvT
PA5192	T	CZA	5_B,2_C	-0.034717	2	pckA
PA2896	T	CZA	6_C,1_B	0.00308077	2	PA2896
PA2112	P	MEM	2_C,6_C	0.0518169	2	pxpA2
PA2738	P	MEM	4_C,1_B	-0.00555019	2	ihfA
PA5528	P	CZA	5_B,2_C	0.0507008	2	PA5528
PA5506	P	MEM	3_C,6_C	-0.00327176	2	PA5506
PA2526	T	CZA	5_B,4_C	0.0397051	2	PA2526
PA2530	P	CZA	5_B,6_C	-0.0555394	2	PA2530
PA2492	T	MEM	5_B,4_C	0.00146896	2	mexT
PA2511	T	CZA	2_C,3_C	-0.00292138	2	PA2511
PA2481	T	CZA	5_B,1_B	0.00123426	2	PA2481
PA2572	P	CZA	5_B,6_C	-0.0496517	2	PA2572
PA0025	P	CZA	2_C,1_B	0.0567752	2	aroE
PA0026	T	MEM	3_C,6_C	0.0362384	2	plcB
PA5569	T	MEM	4_C,1_B	0.0318247	2	rnpA
PA5497	P	CZA	2_C,1_B	-0.0547756	2	nrdJa
PA5503	P	MEM	5_B,3_C	-0.00124016	2	metN2
PA0054	T	CZA	5_B,3_C	0.0291872	2	kptA
PA0054	T	MEM	5_B,1_B	0.00147706	2	kptA
PA2491	T	MEM	3_C,6_C	0.0362061	2	PA2491
PA5346	T	MEM	3_C,6_C	0.0347958	2	PA5346
PA5338	P	MEM	4_C,1_B	0.00112852	2	spoT
PA0169	P	CZA	3_C,4_C	0.00120651	2	PA0169
PA0155	T	MEM	3_C,6_C	0.0357999	2	pcaR
PA5414	T	CZA	2_C,3_C	0.0281561	2	PA5414
PA5394	T	CZA	5_B,6_C	0.0320089	2	clsA
PA2654	T	MEM	2_C,6_C	0.0369445	2	tlpQ
PA0045	P	CZA	5_B,6_C	0.0495318	2	PA0045
PA5320	T	MEM	3_C,6_C	-0.0348124	2	coaC
PA5323	P	CZA	5_B,2_C	0.0491437	2	argB
PA5329	T	MEM	3_C,6_C	0.0373918	2	PA5329
PA5330	T	CZA	5_B,6_C	0.0323616	2	PA5330
PA5312	P	CZA	5_B,6_C	0.0551803	2	PA5312
PA0140	P	CZA	3_C,1_B	0.00302184	2	ahpF
PA0140	P	MEM	5_B,2_C	-0.0579858	2	ahpF
PA0143	P	CZA	5_B,1_B	-0.0541716	2	nuh
PA0065	T	MEM	2_C,6_C	0.0354798	2	PA0065
PA5453	P	CZA	3_C,1_B	-0.0510579	2	gmd
PA5449	T	CZA	6_C,1_B	0.00261814	2	wbpX
PA5440	T	CZA	6_C,4_C	-0.0369364	2	PA5440
PA5441	T	CZA	3_C,6_C	0.0331153	2	PA5441
PA5568	P	MEM	3_C,1_B	-0.0547961	2	yidC
PA5563	P	MEM	4_C,1_B	-0.00230084	2	soj
PA5563	P	CZA	2_C,4_C	0.0074734	2	soj
PA2617	P	CZA	2_C,1_B	0.0532013	2	aat
PA2491	P	MEM	4_C,1_B	0.0547064	2	PA2491
PA5423	T	CZA	6_C,1_B	0.00227028	2	PA5423
PA5425	T	MEM	6_C,4_C	0.0332153	2	purK
PA5413	P	MEM	4_C,1_B	-0.00177658	2	ltaE
PA5443	P	CZA	5_B,2_C	0.0630309	2	uvrD
PA0080	T	CZA	3_C,6_C	0.0315389	2	PA0080
PA0085	P	CZA	5_B,3_C	0.00428486	2	hcp1
PA2445	P	CZA	5_B,6_C	0.0689638	2	gcvP1
PA2445	P	MEM	4_C,1_B	0.00219786	2	gcvP1
PA2448	T	CZA	5_B,3_C	0.0284386	2	PA2448
PA2453	P	MEM	2_C,6_C	0.0453578	2	PA2453
PA2627	P	CZA	5_B,2_C	0.0603687	2	hflD
PA2614	P	MEM	2_C,3_C	-0.00287025	2	lolA
PA2614	T	CZA	5_B,3_C	-0.0277108	2	lolA
PA2615	T	MEM	2_C,3_C	-0.0338255	2	ftsK
PA2572	P	MEM	3_C,1_B	0.0501189	2	PA2572
PA2575	P	CZA	2_C,1_B	0.0604918	2	PA2575
PA2454	T	MEM	2_C,4_C	0.0340309	2	PA2454
PA2375	T	CZA	2_C,3_C	-0.0011181	2	PA2375
PA2419	P	CZA	5_B,4_C	-0.0475648	2	PA2419
PA2586	T	CZA	5_B,3_C	-0.0287278	2	gacA
PA2562	T	CZA	5_B,2_C	0.0338702	2	PA2562
PA2463	T	CZA	3_C,6_C	0.0296344	2	PA2463
Y-FGCZCont00180	P	MEM	4_C	-0.0486287	1
PA0016	P	CZA	3_C	0.0438814	1	trkA
PA0018	P	CZA	2_C	0.0644273	1	fmt
PA0018	P	MEM	2_C	0.045059	1	fmt
PA0019	P	CZA	2_C	0.0613844	1	def
PA0020	T	CZA	6_C	-0.0349531	1	PA0020
PA0022	T	MEM	5_B	0.0306998	1	tsaC
PA0023	P	CZA	6_C	-0.0473932	1	qor
PA0023	P	MEM	1_B	0.0602831	1	qor
PA0026	T	CZA	4_C	-0.035828	1	plcB
PA0027	T	MEM	1_B	-0.0319618	1	PA0027
PA0035	P	CZA	3_C	0.0556849	1	trpA
PA0037	T	MEM	5_B	0.0303297	1	trpI
PA0040	T	MEM	3_C	-0.0364906	1	PA0040
PA0042	T	CZA	4_C	-0.0387603	1	PA0042
PA0046	T	MEM	4_C	0.0298918	1	PA0046
PA0048	T	MEM	6_C	-0.0330048	1	PA0048
PA0049	T	CZA	3_C	-0.034583	1	PA0049
PA0089	T	CZA	6_C	0.034901	1	PA0089
PA0091	T	CZA	4_C	-0.0375647	1	vgrG1a
PA0096	T	CZA	6_C	0.0359039	1	PA0096
PA0097	T	CZA	6_C	0.0354612	1	PA0097
PA0098	T	CZA	6_C	0.0320526	1	PA0098
PA0101	T	CZA	6_C	0.0331088	1	PA0101
PA0102	P	MEM	1_B	0.0594751	1	PA0102
PA5440	P	CZA	5_B	0.0629251	1	PA5440
PA0074	T	CZA	6_C	0.0327154	1	ppkA
PA0075	T	CZA	6_C	0.035241	1	pppA
PA0077	P	CZA	3_C	0.0568406	1	tssM1
PA0077	T	CZA	6_C	0.0347669	1	tssM1
PA0078	T	CZA	6_C	0.0355267	1	PA0078
PA0079	T	CZA	6_C	0.0383264	1	tssK1
PA0084	T	CZA	4_C	-0.0416609	1	tssC1
PA0087	T	CZA	6_C	0.0362825	1	tssE1
PA0067	T	CZA	4_C	0.036962	1	prlC
PA0067	T	MEM	6_C	0.0378177	1	prlC
PA0068	T	MEM	3_C	0.0389543	1	PA0068
PA0070	P	CZA	3_C	0.0582804	1	PA0070
PA0070	P	MEM	2_C	-0.0526503	1	PA0070
PA0070	T	CZA	6_C	0.0339545	1	PA0070
PA0071	T	CZA	4_C	-0.0452061	1	PA0071
PA0074	P	MEM	4_C	-0.0516623	1	ppkA
PA5428	T	MEM	2_C	0.0313505	1	PA5428
PA5431	T	CZA	3_C	-0.0356399	1	PA5431
PA5436	P	CZA	1_B	0.052164	1	PA5436
PA5438	P	MEM	3_C	-0.0541384	1	PA5438
PA5439	P	CZA	4_C	-0.0476941	1	zwf
PA5439	P	MEM	4_C	0.047824	1	zwf
PA0065	T	CZA	4_C	0.0379586	1	PA0065
PA0067	P	MEM	4_C	0.0476131	1	prlC
PA2585	T	MEM	3_C	-0.0395702	1	uvrC
PA2586	P	MEM	1_B	0.0526457	1	gacA
PA2586	T	MEM	3_C	-0.0401811	1	gacA
PA2592	T	CZA	4_C	-0.0394842	1	PA2592
PA2592	T	MEM	2_C	-0.0350701	1	PA2592
PA2600	T	CZA	3_C	0.0276612	1	PA2600
PA2603	T	CZA	2_C	0.0305498	1	PA2603
PA2610	T	MEM	6_C	-0.033884	1	PA2610
PA2551	P	MEM	6_C	0.0630471	1	PA2551
PA2553	P	MEM	3_C	0.049481	1	PA2553
PA2559	P	MEM	5_B	-0.0459199	1	PA2559
PA2575	P	MEM	1_B	-0.0546231	1	PA2575
PA2581	P	CZA	3_C	0.0553447	1	PA2581
PA2581	P	MEM	4_C	-0.0490977	1	PA2581
PA2582	T	CZA	5_B	-0.0295782	1	PA2582
PA2585	P	MEM	6_C	-0.0441933	1	uvrC
PA2535	T	MEM	5_B	0.0335653	1	PA2535
PA2536	T	CZA	4_C	-0.0408301	1	PA2536
PA2537	T	CZA	4_C	-0.0378177	1	PA2537
PA2543	P	CZA	6_C	0.055213	1	PA2543
PA2544	P	CZA	5_B	-0.0531471	1	PA2544
PA2545	T	CZA	1_B	0.0310773	1	xthA
PA2550	P	CZA	3_C	-0.0500226	1	PA2550
PA2550	T	CZA	5_B	0.0372394	1	PA2550
PA2506	T	MEM	3_C	0.0359703	1	PA2506
PA2519	T	MEM	6_C	0.0336247	1	xylS
PA2520	T	MEM	3_C	0.0371787	1	czcA
PA2522	T	MEM	6_C	0.036045	1	czcC
PA2525	T	CZA	5_B	0.0338565	1	PA2525
PA2532	P	CZA	1_B	-0.0445407	1	tpx
PA2532	P	MEM	3_C	0.0574532	1	tpx
PA2532	T	MEM	1_B	-0.0333562	1	tpx
PA2621	T	CZA	1_B	-0.0335092	1	clpS
PA2630	P	CZA	6_C	-0.055828	1	PA2630
PA2631	P	MEM	4_C	-0.0523967	1	PA2631
PA2637	P	CZA	4_C	-0.0518243	1	nuoA2
PA2637	P	MEM	3_C	-0.0523919	1	nuoA2
PA2638	P	CZA	1_B	0.0491225	1	nuoB
PA2640	P	MEM	3_C	-0.0518167	1	nuoE
PA2640	T	CZA	6_C	-0.0331985	1	nuoE
PA2454	T	CZA	2_C	0.0318292	1	PA2454
PA2457	T	CZA	4_C	-0.0396833	1	PA2457
PA2458	T	MEM	3_C	0.0354131	1	PA2458
PA2469	T	CZA	3_C	0.0270417	1	PA2469
PA2470	T	MEM	1_B	-0.0339476	1	gtdA
PA2476	T	CZA	5_B	0.0279161	1	dsbG
PA2616	P	MEM	2_C	0.0522318	1	trxB1
PA2617	T	MEM	4_C	0.0320071	1	aat
PA2438	T	CZA	1_B	-0.0311752	1	PA2438
PA2439	T	CZA	1_B	-0.0321428	1	PA2439
PA2442	P	CZA	6_C	0.060303	1	gcvT2
PA2442	T	CZA	4_C	0.0367018	1	gcvT2
PA2443	P	CZA	6_C	0.0521958	1	sdaA
PA2444	P	CZA	6_C	0.0533824	1	glyA2
PA2444	T	CZA	4_C	0.0384318	1	glyA2
PA2445	T	CZA	4_C	0.0408702	1	gcvP1
PA2613	P	CZA	2_C	0.0477499	1	PA2613
PA2366	T	CZA	4_C	-0.0459921	1	PA2366
PA2367	T	CZA	4_C	-0.0455666	1	PA2367
PA2369	T	CZA	6_C	0.0338398	1	PA2369
PA2378	T	CZA	3_C	-0.0345512	1	PA2378
PA2424	P	CZA	2_C	-0.0648481	1	pvdL
PA2430	T	CZA	1_B	-0.0322037	1	PA2430
PA2431	T	CZA	1_B	-0.0308961	1	PA2431
PA2361	T	CZA	4_C	-0.0430593	1	PA2361
PA2644	T	CZA	6_C	-0.0343236	1	nuoI
PA2645	T	MEM	4_C	-0.0327306	1	nuoJ
PA2648	T	CZA	2_C	-0.0294628	1	nuoM
PA2648	T	MEM	4_C	-0.0331371	1	nuoM
PA2649	T	MEM	2_C	0.03443	1	nuoN
PA2650	T	CZA	6_C	0.0325842	1	PA2650
PA2651	T	CZA	6_C	0.0353366	1	PA2651
PA2332	T	CZA	4_C	0.0353111	1	PA2332
PA2333	T	CZA	4_C	0.0332853	1	PA2333
PA2338	T	CZA	5_B	0.0360858	1	PA2338
PA2342	T	CZA	5_B	0.0357786	1	mtlD
PA2344	T	CZA	3_C	-0.03518	1	mtlZ
PA2352	T	CZA	4_C	-0.042203	1	PA2352
PA2354	T	CZA	4_C	0.0340363	1	PA2354
PA2360	T	CZA	6_C	0.0357268	1	PA2360
PA2252	T	CZA	4_C	-0.041746	1	PA2252
PA2254	T	CZA	4_C	-0.0381939	1	pvcA
PA2256	T	CZA	4_C	-0.0389897	1	pvcC
PA2276	T	CZA	6_C	0.0351603	1	PA2276
PA2282	T	CZA	4_C	-0.0394326	1	PA2282
PA2294	T	CZA	6_C	0.0346156	1	PA2294
PA2295	T	MEM	6_C	-0.0357499	1	PA2295
PA2328	T	CZA	6_C	0.0312585	1	PA2328
PA2196	T	CZA	4_C	-0.0369753	1	PA2196
PA2201	T	CZA	3_C	0.0267414	1	PA2201
PA2204	T	CZA	4_C	-0.0353145	1	PA2204
PA2231	T	CZA	4_C	-0.039918	1	pslA
PA2235	T	CZA	4_C	-0.0393186	1	pslE
PA2237	T	CZA	4_C	-0.0374256	1	pslG
PA2242	T	CZA	4_C	-0.0383342	1	pslL
PA2247	T	CZA	5_B	0.034459	1	bkdA1
PA2726	T	MEM	1_B	-0.0292643	1	PA2726
PA2727	T	CZA	6_C	0.0326105	1	PA2727
PA2728	T	MEM	1_B	-0.0295631	1	PA2728
PA2739	P	CZA	2_C	0.057972	1	pheT
PA2740	P	CZA	6_C	-0.0602966	1	pheS
PA2740	P	MEM	2_C	0.0524583	1	pheS
PA2742	T	CZA	1_B	-0.0324474	1	rpmI
PA2743	P	MEM	3_C	-0.0555193	1	infC
PA2699	P	MEM	1_B	0.0481216	1	PA2699
PA2705	P	MEM	4_C	-0.0508711	1	PA2705
PA2705	T	CZA	2_C	-0.0324718	1	PA2705
PA2706	T	CZA	1_B	0.0344336	1	PA2706
PA2707	T	CZA	2_C	-0.0311799	1	PA2707
PA2709	P	CZA	6_C	-0.047075	1	cysK
PA2709	P	MEM	4_C	0.0552919	1	cysK
PA2725	T	CZA	4_C	-0.04342	1	PA2725
PA2670	T	MEM	2_C	-0.0315699	1	PA2670
PA2684	T	CZA	6_C	0.0382068	1	tse5
PA2685	T	CZA	4_C	-0.037143	1	vgrG1c
PA2692	P	CZA	2_C	0.0604566	1	PA2692
PA2693	T	MEM	6_C	-0.0353636	1	PA2693
PA2694	T	MEM	1_B	-0.0294832	1	PA2694
PA2695	T	CZA	3_C	0.0263209	1	PA2695
PA2697	T	MEM	1_B	-0.0295903	1	PA2697
PA2654	P	CZA	1_B	0.043774	1	tlpQ
PA2657	T	MEM	1_B	-0.0333301	1	carR
PA2662	T	MEM	2_C	0.0400968	1	PA2662
PA2663	T	MEM	2_C	0.0396529	1	ppyR
PA2664	T	MEM	2_C	0.0364393	1	hmp
PA2665	T	CZA	4_C	0.0397908	1	PA2665
PA2665	T	MEM	5_B	0.033575	1	PA2665
PA2667	P	MEM	6_C	0.0626771	1	PA2667
PA2175	T	CZA	5_B	0.0360675	1	PA2175
PA2189	T	MEM	6_C	0.0361424	1	PA2189
PA2191	T	CZA	1_B	-0.0351639	1	exoY
PA2756	T	CZA	2_C	-0.0307397	1	PA2756
PA2759	T	MEM	1_B	-0.034694	1	PA2759
PA2760	P	MEM	2_C	0.0452845	1	PA2760
PA2769	T	MEM	1_B	-0.0335827	1	PA2769
PA2770	P	CZA	5_B	-0.0533904	1	PA2770
PA2123	T	MEM	5_B	0.0331729	1	PA2123
PA2126	P	MEM	5_B	0.0508266	1	PA2126
PA2144	T	CZA	6_C	0.0368053	1	glgP
PA2152	T	CZA	6_C	0.0347635	1	PA2152
PA2153	T	CZA	6_C	0.0354828	1	glgB
PA2159	T	CZA	5_B	0.0340272	1	PA2159
PA2168	T	CZA	2_C	0.0328184	1	PA2168
PA2172	T	CZA	2_C	0.0327135	1	PA2172
PA2098	T	CZA	3_C	-0.034813	1	PA2098
PA2110	T	CZA	3_C	-0.0352782	1	PA2110
PA2111	T	CZA	3_C	-0.0357621	1	PA2111
PA2112	P	CZA	3_C	-0.0516677	1	pxpA2
PA2112	T	CZA	3_C	-0.0360883	1	pxpA2
PA2113	T	CZA	3_C	-0.0370552	1	opdO
PA2118	T	CZA	3_C	-0.0359721	1	ada
PA2121	T	MEM	5_B	0.0342185	1	PA2121
PA2743	T	CZA	1_B	-0.0345264	1	infC
PA2744	T	CZA	1_B	-0.0319703	1	thrS
PA2753	T	MEM	3_C	0.0362644	1	PA2753
PA2754	T	MEM	3_C	0.0369408	1	PA2754
PA2755	P	CZA	2_C	-0.0498519	1	eco
PA2756	P	CZA	2_C	0.0578419	1	PA2756
PA2756	P	MEM	4_C	0.0509504	1	PA2756
PA2092	T	CZA	6_C	0.0350942	1	PA2092
PA2843	P	MEM	6_C	0.0430224	1	PA2843
PA2850	P	CZA	6_C	-0.0597774	1	ohr
PA2850	T	CZA	2_C	0.0305788	1	ohr
PA2852	T	CZA	3_C	-0.0365215	1	earP
PA2853	P	CZA	3_C	-0.0452603	1	oprI
PA2853	P	MEM	3_C	0.0528884	1	oprI
PA2854	T	CZA	5_B	-0.0281089	1	PA2854
PA2857	P	CZA	5_B	0.050617	1	PA2857
PA2812	T	CZA	2_C	-0.0296503	1	PA2812
PA2825	T	MEM	5_B	0.0357819	1	ospR
PA2826	P	CZA	2_C	0.0484505	1	PA2826
PA2826	P	MEM	4_C	-0.0544364	1	PA2826
PA2829	T	MEM	4_C	0.0303906	1	PA2829
PA2830	T	CZA	2_C	-0.030254	1	htpX
PA2830	T	MEM	4_C	-0.03576	1	htpX
PA2840	P	MEM	6_C	0.0433742	1	deaD
PA2796	T	CZA	2_C	0.0349908	1	tal
PA2798	P	MEM	3_C	0.0557987	1	PA2798
PA2798	T	CZA	3_C	-0.0264086	1	PA2798
PA2798	T	MEM	3_C	-0.0354694	1	PA2798
PA2799	T	MEM	5_B	0.0350977	1	PA2799
PA2800	T	MEM	1_B	0.0351563	1	PA2800
PA2806	P	CZA	2_C	0.063596	1	queF
PA2811	T	CZA	2_C	-0.0324314	1	PA2811
PA2773	T	CZA	4_C	-0.0435015	1	PA2773
PA2775	T	CZA	4_C	-0.0437866	1	tsi4
PA2775	T	MEM	4_C	0.030257	1	tsi4
PA2776	P	CZA	5_B	0.0514067	1	PA2776
PA2776	P	MEM	3_C	-0.0510357	1	PA2776
PA2781	T	CZA	6_C	0.0334453	1	PA2781
PA2788	P	CZA	5_B	-0.0542743	1	mcpN
PA2795	P	CZA	4_C	-0.0463318	1	dusA
PA2895	T	CZA	6_C	0.0365152	1	PA2895
PA2903	T	CZA	3_C	-0.0345003	1	cobJ
PA2903	T	MEM	1_B	-0.0295536	1	cobJ
PA2904	T	MEM	1_B	-0.0310394	1	cobI
PA2905	T	CZA	3_C	-0.0356123	1	cobH
PA2905	T	MEM	1_B	-0.0318397	1	cobH
PA2907	P	MEM	1_B	-0.0519233	1	cobL
PA2912	T	MEM	5_B	0.0301727	1	PA2912
PA2052	T	MEM	6_C	0.0331323	1	cynS
PA2064	T	CZA	3_C	-0.0350596	1	pcoB
PA2066	T	MEM	1_B	-0.0292446	1	PA2066
PA2068	T	MEM	1_B	-0.0295269	1	PA2068
PA2076	T	MEM	1_B	-0.0295618	1	PA2076
PA2080	P	MEM	6_C	-0.058204	1	kynU
PA2877	T	MEM	1_B	-0.0333134	1	PA2877
PA2879	T	CZA	5_B	0.0276731	1	PA2879
PA2009	P	CZA	4_C	0.0482003	1	hmgA
PA2009	P	MEM	6_C	-0.0554002	1	hmgA
PA2011	P	MEM	5_B	-0.0522311	1	liuE
PA2015	P	MEM	6_C	-0.0472565	1	liuA
PA2016	P	CZA	5_B	-0.047951	1	liuR
PA2025	P	CZA	6_C	0.0677862	1	gor
PA2031	T	MEM	1_B	-0.0292044	1	PA2031
PA2048	T	MEM	1_B	-0.0347603	1	PA2048
PA2864	T	CZA	2_C	-0.0325669	1	PA2864
PA2865	T	CZA	3_C	-0.03639	1	PA2865
PA2871	T	MEM	4_C	-0.0296139	1	PA2871
PA2872	T	CZA	3_C	-0.0356616	1	PA2872
PA2875	T	CZA	6_C	-0.0347575	1	PA2875
PA2003	P	MEM	1_B	0.047966	1	bdhA
PA2006	T	CZA	1_B	-0.0302451	1	PA2006
PA2007	P	MEM	2_C	-0.0589804	1	maiA
PA1973	T	CZA	3_C	-0.0346893	1	pqqF
PA1988	T	CZA	3_C	-0.0348815	1	pqqD
PA1992	T	CZA	3_C	-0.0362342	1	ercS
PA2951	P	MEM	5_B	-0.045736	1	etfA
PA2951	T	CZA	4_C	0.0369883	1	etfA
PA2952	P	MEM	1_B	0.0568544	1	etfB
PA2953	P	MEM	4_C	-0.0498007	1	PA2953
PA2954	T	MEM	5_B	0.0339765	1	PA2954
PA1926	P	CZA	6_C	-0.0533701	1	PA1926
PA1932	T	CZA	3_C	-0.0349017	1	PA1932
PA1933	T	CZA	1_B	-0.0303198	1	PA1933
PA1940	T	CZA	4_C	-0.0390813	1	PA1940
PA1943	T	CZA	3_C	0.0264524	1	PA1943
PA1944	T	CZA	2_C	-0.030479	1	PA1944
PA1964	P	CZA	2_C	0.0630785	1	PA1964
PA1967	T	MEM	6_C	0.0334542	1	PA1967
PA2946	T	MEM	1_B	-0.0328788	1	PA2946
PA2949	T	MEM	1_B	-0.032024	1	PA2949
PA1890	T	CZA	5_B	0.0282226	1	PA1890
PA1893	T	MEM	1_B	-0.0315996	1	PA1893
PA1902	T	MEM	1_B	-0.0298548	1	phzD2
PA1903	T	MEM	1_B	-0.0294923	1
PA1904	T	MEM	1_B	-0.0302332	1
PA1905	T	MEM	1_B	-0.0293477	1	phzG2
PA2915	T	MEM	1_B	-0.0358384	1	PA2915
PA2917	T	MEM	3_C	0.0389878	1	PA2917
PA2921	T	CZA	5_B	0.0279607	1	PA2921
PA2921	T	MEM	1_B	-0.033324	1	PA2921
PA2930	T	CZA	3_C	-0.0351483	1	PA2930
PA2941	T	MEM	1_B	-0.0292225	1	PA2941
PA2943	T	MEM	5_B	0.0307696	1	PA2943
PA2945	P	CZA	3_C	0.0600096	1	cobW
PA3012	T	MEM	1_B	0.0339714	1	PA3012
PA3019	P	CZA	1_B	0.0445736	1	uup
PA3019	P	MEM	6_C	0.0482063	1	uup
PA3019	T	MEM	4_C	0.0315357	1	uup
PA3022	T	CZA	6_C	0.0324436	1	PA3022
PA3026	P	CZA	3_C	-0.0501107	1	PA3026
PA3031	T	CZA	4_C	0.035812	1	PA3031
PA3035	T	CZA	4_C	-0.0325967	1	PA3035
PA2988	P	MEM	3_C	-0.0495892	1	PA2988
PA2991	T	CZA	2_C	-0.029798	1	sthA
PA2997	T	MEM	6_C	0.0371082	1	nqrC
PA2999	P	CZA	1_B	0.0443306	1	nqrA
PA2999	P	MEM	1_B	-0.0533898	1	nqrA
PA3000	T	MEM	4_C	0.0313295	1	aroP1
PA3004	P	MEM	6_C	-0.0477436	1	PA3004
PA3009	T	CZA	4_C	0.0333007	1	PA3009
PA2975	T	MEM	6_C	-0.033105	1	rluC
PA2976	T	CZA	4_C	-0.0374623	1	rne
PA2978	P	CZA	6_C	-0.0660475	1	ptpA
PA2980	T	CZA	1_B	-0.0326317	1	PA2980
PA2981	T	CZA	2_C	0.0322823	1	lpxK
PA2982	P	CZA	5_B	0.0517135	1	PA2982
PA2983	P	CZA	1_B	0.0442157	1	PA2983
PA2986	T	CZA	6_C	0.0346257	1	PA2986
PA2955	T	MEM	3_C	0.0378476	1	PA2955
PA2966	T	CZA	1_B	-0.0350111	1	acpP1
PA2968	P	CZA	5_B	-0.0503247	1	fabD
PA2969	P	CZA	2_C	0.0598386	1	plsX
PA2970	T	CZA	1_B	-0.0343885	1	rpmF
PA2971	T	CZA	1_B	-0.0335987	1	PA2971
PA2973	T	CZA	4_C	-0.03773	1	PA2973
PA2973	T	MEM	2_C	-0.0316749	1	PA2973
PA3050	T	MEM	6_C	-0.0340721	1	pyrD
PA3053	P	MEM	2_C	0.043788	1	PA3053
PA3054	T	CZA	3_C	0.0358364	1	PA3054
PA3068	P	MEM	3_C	0.0534968	1	gdhB
PA3079	P	MEM	2_C	-0.0524943	1	PA3079
PA3080	T	MEM	4_C	0.0319189	1	PA3080
PA3083	P	MEM	1_B	0.0520561	1	pepN
PA3084	T	CZA	1_B	-0.0337023	1	PA3084
PA1826	T	MEM	1_B	-0.0334877	1	PA1826
PA1828	P	CZA	1_B	0.0508983	1	PA1828
PA1829	P	MEM	1_B	0.0483902	1	PA1829
PA1850	T	CZA	4_C	0.0371655	1	PA1850
PA1859	P	CZA	2_C	0.0578625	1	PA1859
PA1859	T	CZA	4_C	-0.0353327	1	PA1859
PA1861	T	MEM	1_B	-0.0338834	1	modC
PA3049	P	CZA	6_C	-0.0520001	1	rmf
PA1807	P	MEM	1_B	-0.0619296	1	PA1807
PA1809	P	MEM	1_B	-0.0520257	1	PA1809
PA1810	T	MEM	1_B	0.0298359	1	PA1810
PA1816	P	MEM	4_C	-0.0486153	1	dnaQ
PA1819	T	CZA	5_B	0.0343573	1	PA1819
PA1821	P	CZA	2_C	0.0684731	1	PA1821
PA1825	P	CZA	1_B	0.0539315	1	PA1825
PA1825	P	MEM	6_C	0.0690016	1	PA1825
PA3041	T	CZA	6_C	0.0351255	1	PA3041
PA3045	T	CZA	1_B	-0.0325931	1	PA3045
PA3046	T	MEM	1_B	0.03339	1	PA3046
PA3048	P	CZA	5_B	0.0566631	1	rlmL
PA1801	P	CZA	4_C	-0.048114	1	clpP1
PA1802	T	CZA	1_B	-0.032048	1	clpX
PA1803	T	MEM	1_B	0.0329087	1	lon
PA1806	P	MEM	1_B	-0.0527124	1	fabI
PA1769	T	CZA	1_B	-0.0353037	1	PA1769
PA1770	P	CZA	6_C	-0.046589	1	ppsA
PA1776	T	CZA	1_B	-0.0349829	1	sigX
PA1777	T	CZA	1_B	-0.0329044	1	oprF
PA1787	T	MEM	6_C	0.0353166	1	acnB
PA1791	T	CZA	4_C	-0.0351106	1	PA1791
PA1798	T	MEM	4_C	0.0302452	1	parS
PA1799	T	CZA	4_C	-0.0389575	1	parR
PA1758	T	CZA	3_C	-0.0266786	1	pabB
PA1759	P	MEM	2_C	-0.0569771	1	PA1759
PA1760	P	CZA	1_B	0.0458964	1	PA1760
PA1762	T	CZA	4_C	0.0331352	1	PA1762
PA1766	T	CZA	1_B	-0.0343467	1	PA1766
PA1766	T	MEM	2_C	-0.0331025	1	PA1766
PA1769	P	CZA	2_C	0.0582847	1	PA1769
PA1769	P	MEM	1_B	0.0474677	1	PA1769
PA3098	T	CZA	1_B	-0.0322395	1	xcpW
PA3101	P	MEM	6_C	-0.0589671	1	xcpT
PA3102	T	CZA	1_B	-0.0326041	1	xcpS
PA1747	T	CZA	1_B	-0.0321426	1	PA1747
PA1754	P	MEM	6_C	-0.0471315	1	cysB
PA1756	P	CZA	2_C	0.064408	1	cysH
PA1756	P	MEM	5_B	-0.0479412	1	cysH
PA1757	T	CZA	3_C	-0.0267312	1	thrH
PA3084	T	MEM	1_B	0.03565	1	PA3084
PA3088	T	CZA	2_C	-0.0294753	1	nadK
PA3092	T	CZA	4_C	0.0390484	1	fadH1
PA3092	T	MEM	5_B	0.0332556	1	fadH1
PA3095	P	CZA	1_B	-0.0525709	1	xcpZ
PA3096	P	CZA	5_B	-0.0569526	1	xcpY
PA3096	T	CZA	1_B	-0.0307678	1	xcpY
PA3096	T	MEM	1_B	-0.030022	1	xcpY
PA3141	P	CZA	1_B	-0.0436251	1	wbpM
PA3141	T	CZA	4_C	-0.039979	1	wbpM
PA3167	T	CZA	3_C	-0.0268956	1	serC
PA3168	P	CZA	3_C	-0.0469171	1	gyrA
PA3168	P	MEM	4_C	-0.0548003	1	gyrA
PA3168	T	MEM	1_B	0.0338726	1	gyrA
PA3169	P	CZA	1_B	0.0433308	1	mtnA
PA3171	P	CZA	6_C	-0.0586473	1	ubiG
PA3121	P	CZA	1_B	0.043308	1	leuC
PA3121	P	MEM	6_C	0.0505746	1	leuC
PA3128	T	MEM	4_C	-0.0326124	1	PA3128
PA3130	T	MEM	5_B	0.0302762	1	PA3130
PA3131	P	CZA	6_C	0.0704072	1	PA3131
PA3131	P	MEM	3_C	0.0540153	1	PA3131
PA3133	T	CZA	4_C	0.0370898	1	PA3133
PA3139	P	CZA	3_C	0.0454236	1	aspC
PA3111	P	CZA	4_C	-0.0469531	1	folC
PA3111	P	MEM	2_C	0.0437537	1	folC
PA3112	P	CZA	4_C	-0.0456784	1	accD
PA3114	P	CZA	1_B	0.044841	1	truA
PA3115	T	CZA	6_C	-0.0374314	1	fimV
PA3118	P	CZA	2_C	0.0611635	1	leuB
PA3120	T	CZA	2_C	-0.0320952	1	leuD
PA3120	T	MEM	4_C	-0.0327339	1	leuD
PA1799	T	MEM	4_C	0.0313641	1	parR
PA3103	T	MEM	1_B	-0.0315378	1	xcpR
PA3104	T	CZA	1_B	-0.0308224	1	xcpP
PA3105	P	CZA	5_B	-0.0522942	1	xcpQ
PA3105	T	CZA	4_C	-0.0366027	1	xcpQ
PA3106	P	MEM	1_B	-0.0536233	1	PA3106
PA3107	P	MEM	4_C	0.0479172	1	metZ
PA3110	T	CZA	4_C	0.0324836	1	PA3110
PA3245	P	CZA	6_C	0.0547869	1	minE
PA3245	P	MEM	4_C	-0.0489792	1	minE
PA3245	T	CZA	1_B	-0.0320334	1	minE
PA3246	T	CZA	2_C	0.0292598	1	rluA
PA3246	T	MEM	4_C	0.0352225	1	rluA
PA3251	T	MEM	1_B	-0.0291762	1	PA3251
PA3256	T	CZA	2_C	0.0335847	1	PA3256
PA3256	T	MEM	4_C	-0.0348035	1	PA3256
PA3214	P	MEM	4_C	0.0478394	1	PA3214
PA3221	P	CZA	4_C	-0.0469192	1	csaA
PA3221	T	CZA	4_C	-0.0330785	1	csaA
PA3227	P	MEM	2_C	0.0501923	1	ppiA
PA3238	T	CZA	2_C	-0.0303598	1	PA3238
PA3240	P	CZA	1_B	0.0466751	1	PA3240
PA3241	P	CZA	3_C	-0.0505211	1	PA3241
PA3241	T	CZA	3_C	-0.0365892	1	PA3241
PA3191	T	CZA	6_C	0.03823	1	gtrS
PA3195	P	CZA	3_C	-0.0509139	1	gap
PA3198	T	MEM	2_C	-0.0324099	1	PA3198
PA3199	P	MEM	4_C	-0.0501147	1	PA3199
PA3204	P	MEM	4_C	-0.0509012	1	PA3204
PA3212	P	CZA	5_B	-0.0472724	1	PA3212
PA3213	P	CZA	6_C	-0.0589049	1	PA3213
PA3213	P	MEM	3_C	-0.0534123	1	PA3213
PA3171	P	MEM	1_B	-0.063603	1	ubiG
PA3181	P	CZA	2_C	0.0695894	1	eda
PA3181	P	MEM	5_B	-0.0495125	1	eda
PA3182	P	MEM	1_B	0.0490627	1	pgl
PA3183	P	CZA	6_C	-0.0663913	1	zwf
PA3183	T	CZA	4_C	0.0325625	1	zwf
PA3184	P	MEM	4_C	0.0492186	1	hexR
PA3185	T	CZA	1_B	-0.0311677	1	PA3185
PA1723	T	CZA	1_B	-0.0334206	1	pscJ
PA1727	T	CZA	4_C	-0.0374819	1	PA1727
PA1737	T	MEM	3_C	0.0368952	1	PA1737
PA1742	P	CZA	6_C	0.0516965	1	PA1742
PA1743	T	MEM	2_C	0.0347486	1	PA1743
PA3257	T	MEM	4_C	-0.0327311	1	prc
PA3259	T	CZA	3_C	-0.0346697	1	PA3259
PA3263	T	CZA	1_B	0.0305581	1	rdgC
PA1703	T	CZA	1_B	-0.0332936	1	pcrD
PA1706	T	CZA	1_B	-0.0340646	1	pcrV
PA1708	T	CZA	1_B	-0.0322595	1	popB
PA1713	T	CZA	1_B	-0.0341354	1	exsA
PA1714	P	CZA	1_B	0.0439155	1	exsD
PA1716	T	CZA	1_B	-0.0326044	1	pscC
PA1719	T	CZA	1_B	-0.0354922	1	sctF
PA1722	T	CZA	1_B	-0.0338925	1	pscI
PA1675	P	MEM	4_C	0.0490665	1	PA1675
PA1683	T	MEM	1_B	-0.034164	1	mtnB
PA1684	P	CZA	5_B	-0.0484972	1	mtnD
PA1686	T	CZA	3_C	-0.0367024	1	alkA
PA1688	T	MEM	2_C	0.0347961	1	PA1688
PA1689	T	CZA	3_C	-0.0270413	1	PA1689
PA1693	T	CZA	1_B	-0.0332852	1	pscR
PA1699	T	CZA	1_B	-0.0343946	1	PA1699
PA3257	P	MEM	6_C	-0.05442	1	prc
PA3257	T	CZA	2_C	-0.0359946	1	prc
PA1671	T	CZA	6_C	0.0334235	1	stk1
PA1673	P	CZA	2_C	0.0596691	1	PA1673
PA1673	P	MEM	1_B	-0.0521908	1	PA1673
PA1674	P	CZA	3_C	0.0432604	1	folE2
PA1674	P	MEM	1_B	-0.0545519	1	folE2
PA1675	P	CZA	2_C	-0.0513186	1	PA1675
PA3347	T	MEM	3_C	0.0356594	1	PA3347
PA3349	T	CZA	1_B	-0.0335919	1	PA3349
PA3351	T	MEM	4_C	-0.0340959	1	flgM
PA3352	T	MEM	4_C	-0.0316817	1	PA3352
PA3364	T	CZA	4_C	0.0331475	1	amiC
PA3367	T	MEM	3_C	-0.0362776	1	PA3367
PA3385	P	CZA	6_C	0.0525083	1	amrZ
PA3385	T	MEM	4_C	-0.0323755	1	amrZ
PA3326	P	CZA	5_B	-0.0552254	1	clpP2
PA3328	T	MEM	1_B	-0.0295733	1	PA3328
PA3330	P	CZA	5_B	-0.0576515	1	PA3330
PA3330	P	MEM	5_B	-0.0505844	1	PA3330
PA3330	T	MEM	1_B	-0.0297301	1	PA3330
PA3333	T	MEM	1_B	-0.0296607	1	fabH
PA3337	P	CZA	1_B	0.0515012	1	hldD
PA3344	P	CZA	1_B	0.0471633	1	recQ
PA3281	T	CZA	6_C	0.0360004	1	PA3281
PA3293	T	CZA	6_C	0.0341345	1	PA3293
PA3294	T	CZA	6_C	0.0317403	1	PA3294
PA3297	T	MEM	2_C	0.0318955	1	PA3297
PA3299	P	CZA	5_B	0.0500233	1	fadD1
PA3308	P	MEM	6_C	0.0466945	1	rapA
PA3313	P	MEM	2_C	0.0476353	1	PA3313
PA3313	T	CZA	6_C	-0.0350526	1	PA3313
PA3265	T	MEM	3_C	-0.0353398	1	PA3265
PA3267	P	CZA	5_B	-0.0549491	1	PA3267
PA3267	T	CZA	4_C	-0.0393488	1	PA3267
PA3267	T	MEM	4_C	0.0330219	1	PA3267
PA3268	P	CZA	5_B	0.0474676	1	PA3268
PA3270	T	CZA	3_C	-0.0357789	1	PA3270
PA3272	T	MEM	4_C	-0.0317857	1	PA3272
PA3275	T	MEM	4_C	0.0329366	1	PA3275
PA3433	T	MEM	5_B	0.0325326	1	PA3433
PA3435	T	MEM	3_C	0.0352589	1	PA3435
PA3439	P	CZA	6_C	0.0541502	1	folX
PA3439	T	MEM	3_C	-0.038864	1	folX
PA3440	T	CZA	2_C	-0.0295584	1	PA3440
PA3442	T	CZA	6_C	0.0333195	1	ssuB1
PA3450	P	MEM	6_C	-0.0452597	1	PA3450
PA3450	T	CZA	4_C	-0.0335261	1	PA3450
PA1662	T	CZA	4_C	-0.0391496	1	PA1662
PA1665	T	MEM	3_C	-0.0358774	1	PA1665
PA1668	T	MEM	2_C	-0.0348028	1	PA1668
PA1670	T	MEM	1_B	-0.0295563	1	stp1
PA3419	T	MEM	1_B	-0.0351972	1	PA3419
PA3426	P	MEM	3_C	0.0535896	1	PA3426
PA3427	P	MEM	2_C	0.0439958	1	PA3427
PA3427	T	MEM	5_B	0.0330872	1	PA3427
PA1640	T	MEM	3_C	0.0363528	1	PA1640
PA1641	T	MEM	2_C	0.0363991	1	PA1641
PA1643	T	CZA	2_C	-0.0300186	1	selU
PA1646	T	CZA	3_C	-0.0349755	1	PA1646
PA1654	T	MEM	1_B	-0.0310877	1	PA1654
PA1656	T	CZA	4_C	-0.0438112	1	PA1656
PA1660	T	CZA	4_C	-0.0374312	1	PA1660
PA1661	T	MEM	3_C	-0.0359717	1	PA1661
PA3417	P	CZA	5_B	-0.0531988	1	pdhA
PA1618	P	CZA	4_C	-0.0463983	1	PA1618
PA1622	T	MEM	1_B	-0.0347925	1	PA1622
PA1625	T	MEM	6_C	-0.0337453	1	PA1625
PA1636	P	MEM	5_B	0.0459888	1	kdpD
PA1638	T	CZA	2_C	0.0298461	1	glsA
PA1639	T	MEM	3_C	-0.0359016	1	PA1639
PA1640	P	CZA	6_C	-0.0491511	1	PA1640
PA1611	T	MEM	6_C	-0.0334015	1	PA1611
PA3476	T	MEM	3_C	-0.0362323	1	rhlI
PA3481	P	CZA	4_C	-0.0545261	1	PA3481
PA3482	P	MEM	4_C	0.058332	1	metG
PA3484	T	CZA	6_C	0.0312512	1	tse3
PA3485	T	CZA	6_C	0.0343556	1	tsi3
PA3535	T	CZA	1_B	-0.0311743	1	PA3535
PA3535	T	MEM	1_B	-0.0300076	1	PA3535
PA1586	T	CZA	3_C	-0.0272184	1	sucB
PA1587	P	MEM	4_C	0.0496096	1	lpdG
PA1588	P	MEM	4_C	0.0519252	1	sucC
PA1590	T	CZA	4_C	-0.0365152	1	braB
PA1598	T	MEM	2_C	0.0341175	1	panB1
PA1602	T	CZA	4_C	0.0335551	1	PA1602
PA1602	T	MEM	3_C	0.0355579	1	PA1602
PA1609	P	MEM	3_C	-0.0573561	1	fabB
PA3468	P	CZA	2_C	0.0513627	1	PA3468
PA3475	P	CZA	5_B	-0.0579466	1	pheC
PA1581	P	CZA	1_B	0.0476396	1	sdhC
PA1581	T	CZA	1_B	-0.0353213	1	sdhC
PA1582	T	MEM	2_C	-0.0310693	1	sdhD
PA1583	P	MEM	1_B	-0.0573193	1	sdhA
PA1584	T	CZA	3_C	-0.0285236	1	sdhB
PA1585	P	MEM	4_C	0.0490644	1	sucA
PA3452	P	MEM	6_C	0.0428741	1	mqo1
PA3453	T	CZA	4_C	-0.0378295	1	PA3453
PA3455	P	MEM	1_B	0.0514821	1	PA3455
PA3459	P	MEM	5_B	-0.0543203	1	PA3459
PA3461	P	MEM	5_B	-0.0546738	1	PA3461
PA3465	P	MEM	4_C	0.0482391	1	PA3465
PA3465	T	MEM	3_C	0.0352807	1	PA3465
PA3466	T	MEM	3_C	-0.0375207	1	PA3466
PA3616	T	MEM	5_B	0.0313388	1	recX
PA3618	T	MEM	5_B	0.0312497	1	PA3618
PA3619	T	CZA	4_C	-0.0383809	1	PA3619
PA3620	P	CZA	5_B	0.0566954	1	mutS
PA3627	P	MEM	4_C	-0.0558645	1	ispF
PA3628	T	CZA	1_B	0.033773	1	PA3628
PA3629	P	CZA	2_C	0.0651016	1	adhC
PA3629	P	MEM	5_B	-0.0478844	1	adhC
PA3594	T	CZA	4_C	0.0396829	1	PA3594
PA3604	P	CZA	3_C	0.0443933	1	erdR
PA3605	T	CZA	3_C	-0.0352865	1	PA3605
PA3606	T	MEM	2_C	0.030999	1	PA3606
PA3613	P	CZA	3_C	-0.050736	1	PA3613
PA3613	T	MEM	3_C	0.0381996	1	PA3613
PA3614	P	CZA	6_C	-0.0540051	1	PA3614
PA3614	P	MEM	1_B	0.0574389	1	PA3614
PA3561	T	MEM	1_B	-0.0339241	1	fruK
PA3563	P	CZA	1_B	0.0543964	1	fruR
PA3567	P	CZA	1_B	0.0555295	1	PA3567
PA3567	T	MEM	1_B	-0.0332592	1	PA3567
PA3570	P	MEM	6_C	-0.0443084	1	mmsA
PA3579	P	MEM	6_C	0.054098	1	glpK1
PA3581	T	MEM	3_C	0.0435499	1	glpF
PA3584	P	MEM	2_C	0.0631979	1	glpD
PA3537	P	MEM	5_B	0.0520527	1	argF
PA3539	T	CZA	3_C	0.0363866	1	PA3539
PA3548	T	MEM	4_C	-0.0338307	1	algI
PA3553	T	MEM	2_C	0.0385447	1	arnC
PA3556	T	MEM	2_C	0.0355271	1	arnT
PA3557	T	MEM	2_C	0.0370505	1	arnE
PA3560	T	CZA	1_B	-0.0302351	1	fruA
PA3560	T	MEM	1_B	-0.0322499	1	fruA
PA3634	T	MEM	4_C	0.0336332	1	ftsB
PA3636	P	MEM	4_C	-0.0486273	1	kdsA
PA3636	T	CZA	1_B	-0.0324725	1	kdsA
PA3637	P	MEM	4_C	-0.0528872	1	pyrG
PA3637	T	MEM	4_C	0.0311841	1	pyrG
PA3639	P	MEM	6_C	-0.0588249	1	accA
PA3640	P	MEM	3_C	-0.0532031	1	dnaE
PA3641	P	MEM	1_B	-0.0543525	1	PA3641
PA1557	T	MEM	6_C	0.0370462	1	ccoN2
PA1558	T	CZA	3_C	-0.0345891	1	PA1558
PA1561	P	MEM	6_C	-0.0574201	1	aer
PA1562	P	CZA	6_C	-0.051216	1	acnA
PA1562	P	MEM	1_B	0.0607619	1	acnA
PA1574	P	CZA	3_C	0.0464883	1	ppnP
PA1578	T	CZA	3_C	-0.0356075	1	PA1578
PA1580	P	CZA	1_B	-0.0486978	1	gltA
PA1552	T	CZA	6_C	-0.035757	1	ccoP1
PA1553	P	CZA	6_C	-0.0517891	1	ccoO1
PA1553	P	MEM	6_C	0.0433049	1	ccoO1
PA1554	T	CZA	2_C	-0.0343161	1	ccoN1
PA1555	T	MEM	6_C	0.0337206	1	ccoP2
PA1556	P	CZA	5_B	0.0741198	1	ccoO2
PA1556	T	MEM	6_C	0.0331172	1	ccoO2
PA1557	P	CZA	1_B	0.0510335	1	ccoN2
PA3629	T	CZA	1_B	0.0307849	1	adhC
PA3631	P	MEM	5_B	-0.0468305	1	PA3631
PA1528	P	MEM	1_B	0.0525749	1	zipA
PA1535	T	MEM	3_C	-0.0395465	1	PA1535
PA1544	P	MEM	2_C	-0.0537045	1	anr
PA1546	P	CZA	6_C	-0.0566026	1	hemN
PA1551	P	CZA	2_C	0.0605398	1	PA1551
PA1551	T	MEM	4_C	-0.0319578	1	PA1551
PA3690	T	MEM	1_B	-0.0343626	1	PA3690
PA1447	T	CZA	4_C	0.0326967	1	fliQ
PA1448	T	CZA	4_C	0.0337385	1	fliR
PA1449	T	CZA	4_C	0.0364843	1	flhB
PA1451	T	CZA	4_C	-0.0436938	1	PA1451
PA1453	T	CZA	5_B	0.0349315	1	flhF
PA1455	P	CZA	6_C	-0.0472817	1	fliA
PA1455	P	MEM	1_B	0.054011	1	fliA
PA3675	T	CZA	2_C	0.0309647	1	PA3675
PA3680	P	CZA	6_C	-0.0551374	1	rsmJ
PA3680	T	CZA	1_B	-0.0316809	1	rsmJ
PA3684	T	CZA	3_C	-0.0350912	1	PA3684
PA3686	P	CZA	2_C	0.0582871	1	adk
PA3686	T	MEM	3_C	-0.0352989	1	adk
PA3689	T	MEM	6_C	0.0351818	1	PA3689
PA3690	P	CZA	5_B	-0.054947	1	PA3690
PA3656	P	CZA	4_C	0.048952	1	rpsB
PA3656	P	MEM	4_C	-0.0472602	1	rpsB
PA3657	T	CZA	1_B	-0.0346602	1	map
PA3658	T	CZA	4_C	-0.0373373	1	glnD
PA3665	T	CZA	6_C	0.0325512	1	PA3665
PA3666	T	CZA	2_C	0.029559	1	dapD
PA3672	T	CZA	4_C	0.038642	1	PA3672
PA3673	T	MEM	3_C	-0.0390024	1	plsB
PA3643	P	CZA	2_C	0.0631053	1	lpxB
PA3645	T	MEM	1_B	0.0333653	1	fabZ
PA3647	T	CZA	1_B	-0.0330452	1	PA3647
PA3652	T	MEM	4_C	0.0362306	1	uppS
PA3653	P	MEM	4_C	-0.0694144	1	frr
PA3655	P	CZA	3_C	0.0468291	1	tsf
PA3655	P	MEM	3_C	-0.051515	1	tsf
PA3655	T	CZA	2_C	-0.0334078	1	tsf
PA3699	P	CZA	6_C	-0.0470461	1	PA3699
PA3700	T	CZA	2_C	-0.033313	1	lysS
PA3702	T	CZA	4_C	0.0386143	1	wspR
PA3708	P	CZA	5_B	-0.0576555	1	wspA
PA3711	T	CZA	5_B	0.027669	1	PA3711
PA3712	P	MEM	6_C	-0.0445831	1	PA3712
PA3713	P	MEM	2_C	0.0493016	1	spdH
PA3715	T	CZA	6_C	0.0314174	1	PA3715
PA1521	P	MEM	4_C	-0.0565766	1	PA1521
PA1521	T	CZA	4_C	-0.0390917	1	PA1521
PA1525	T	MEM	2_C	0.0345951	1	alkB2
PA1526	T	CZA	4_C	0.041289	1	PA1526
PA3694	P	MEM	4_C	-0.0513972	1	PA3694
PA3695	P	MEM	4_C	-0.0511867	1	PA3695
PA3696	P	CZA	6_C	-0.0561422	1	PA3696
PA3697	P	CZA	4_C	-0.0480456	1	PA3697
PA1475	P	CZA	6_C	0.0519555	1	ccmA
PA1479	T	MEM	2_C	0.0361992	1	ccmE
PA1480	T	MEM	2_C	0.0403623	1	ccmF
PA1505	T	CZA	2_C	-0.0300738	1	moaA2
PA1508	T	CZA	4_C	-0.0439688	1	PA1508
PA1510	T	CZA	4_C	-0.0430729	1	PA1510
PA1515	T	MEM	3_C	0.0384575	1	alc
PA1520	T	MEM	6_C	0.0346497	1	PA1520
PA1458	T	MEM	2_C	-0.0339976	1	PA1458
PA1459	P	MEM	4_C	-0.0569419	1	cheB1
PA1462	T	CZA	4_C	0.0416323	1	PA1462
PA1463	T	CZA	4_C	0.0324414	1	PA1463
PA1464	T	MEM	1_B	0.0311758	1	PA1464
PA1467	T	MEM	1_B	-0.0356858	1	PA1467
PA1471	T	CZA	4_C	0.0351475	1	PA1471
PA1471	T	MEM	2_C	0.035824	1	PA1471
PA3782	T	MEM	1_B	-0.0351223	1	PA3782
PA3792	T	CZA	2_C	-0.0297583	1	leuA
PA3792	T	MEM	2_C	-0.0309656	1	leuA
PA3795	P	CZA	1_B	-0.0447456	1	PA3795
PA3797	T	CZA	4_C	0.0374828	1	PA3797
PA3798	T	CZA	4_C	0.0389627	1	PA3798
PA1338	T	CZA	4_C	-0.0378948	1	ggt
PA1340	T	CZA	4_C	-0.0335437	1	PA1340
PA3751	P	MEM	2_C	0.0437786	1	purT
PA3753	P	MEM	6_C	0.0423171	1	PA3753
PA3755	T	MEM	4_C	-0.0320059	1	PA3755
PA3765	P	CZA	6_C	0.052245	1	PA3765
PA3768	P	CZA	6_C	0.0561293	1	PA3768
PA3768	T	MEM	1_B	0.0300139	1	PA3768
PA3769	T	CZA	6_C	-0.0350401	1	guaA
PA3770	P	CZA	5_B	0.0513403	1	guaB
PA3736	T	CZA	4_C	-0.037314	1	hom
PA3739	T	CZA	6_C	0.0365437	1	PA3739
PA3740	T	MEM	3_C	0.0358344	1	PA3740
PA3743	T	MEM	4_C	0.0306718	1	trmD
PA3746	P	MEM	3_C	-0.0545624	1	ffh
PA3748	T	MEM	6_C	-0.0346755	1	PA3748
PA3750	T	CZA	2_C	0.0329933	1	PA3750
PA3751	P	CZA	3_C	0.0460997	1	purT
PA3716	P	CZA	5_B	-0.0542361	1	PA3716
PA3722	T	CZA	4_C	-0.0380111	1	PA3722
PA3722	T	MEM	3_C	-0.0360534	1	PA3722
PA3723	P	MEM	1_B	0.0531983	1	PA3723
PA3726	T	MEM	4_C	0.0307921	1	PA3726
PA3729	P	CZA	3_C	0.0612571	1	PA3729
PA3732	T	CZA	4_C	-0.034564	1	PA3732
PA3735	T	CZA	4_C	0.0398001	1	thrC
PA3805	T	MEM	3_C	-0.0356182	1	pilF
PA3806	P	MEM	1_B	-0.0511243	1	rlmN
PA3808	T	CZA	4_C	0.0324506	1	PA3808
PA3810	T	CZA	4_C	0.0370743	1	hscA
PA3811	T	CZA	4_C	0.0376882	1	hscB
PA3812	T	CZA	1_B	-0.0319911	1	iscA
PA3817	P	CZA	1_B	0.053976	1	trmJ
PA3817	T	MEM	3_C	-0.0385911	1	trmJ
PA1425	T	MEM	3_C	-0.0369369	1	PA1425
PA1435	T	CZA	6_C	0.0346928	1	PA1435
PA1436	T	CZA	6_C	0.0346574	1	PA1436
PA1442	T	CZA	3_C	-0.0265934	1	PA1442
PA1442	T	MEM	2_C	-0.0317329	1	PA1442
PA1443	T	CZA	5_B	-0.0287342	1	fliM
PA3801	P	MEM	4_C	-0.0484332	1	PA3801
PA3801	T	MEM	2_C	0.0324985	1	PA3801
PA1362	T	CZA	3_C	-0.029934	1	PA1362
PA1362	T	MEM	4_C	-0.0318347	1	PA1362
PA1373	T	CZA	3_C	-0.0368954	1	fabF2
PA1374	T	CZA	4_C	0.0366814	1	PA1374
PA1398	T	CZA	2_C	0.0296455	1	PA1398
PA1400	T	MEM	1_B	-0.0336598	1	PA1400
PA1401	T	MEM	3_C	0.0372313	1	PA1401
PA1424	T	MEM	5_B	0.0337083	1	PA1424
PA1342	P	MEM	2_C	0.0443959	1	PA1342
PA1342	T	CZA	4_C	-0.0338106	1	PA1342
PA1344	P	CZA	6_C	-0.0514965	1	PA1344
PA1350	T	MEM	5_B	0.0345952	1	PA1350
PA1353	T	MEM	3_C	0.0356013	1	PA1353
PA1356	T	MEM	5_B	0.0304516	1	PA1356
PA1357	T	CZA	3_C	-0.0349678	1	PA1357
PA1360	T	CZA	2_C	0.0294168	1	PA1360
PA1324	P	CZA	5_B	-0.0550678	1	PA1324
PA1327	T	MEM	3_C	0.0353072	1	PA1327
PA1333	T	CZA	3_C	-0.0346486	1	PA1333
PA1335	P	MEM	1_B	-0.0519992	1	PA1335
PA3842	T	CZA	1_B	-0.0328517	1	PA3842
PA3844	T	CZA	3_C	-0.0362178	1	PA3844
PA3846	T	CZA	3_C	-0.0355437	1	PA3846
PA3846	T	MEM	1_B	-0.0295497	1	PA3846
PA1292	T	MEM	3_C	0.0354357	1	sseA
PA1296	T	MEM	2_C	0.0419462	1	PA1296
PA1297	T	MEM	6_C	0.0350594	1	PA1297
PA1305	P	CZA	2_C	-0.052212	1	PA1305
PA1307	P	CZA	4_C	-0.0485137	1	PA1307
PA1310	T	MEM	2_C	0.0382326	1	phnW
PA1311	T	MEM	2_C	0.0357874	1	phnX
PA1323	T	CZA	1_B	-0.0321306	1	PA1323
PA1246	T	MEM	1_B	-0.0296302	1	aprD
PA1266	T	CZA	3_C	-0.0346763	1	PA1266
PA1272	P	CZA	4_C	-0.0484805	1	cobO
PA1281	T	CZA	3_C	-0.034584	1	cobS
PA1281	T	MEM	1_B	-0.029705	1	cobS
PA1284	T	MEM	5_B	0.0376408	1	PA1284
PA1287	P	CZA	2_C	-0.0506411	1	PA1287
PA1288	T	CZA	1_B	-0.0324058	1	PA1288
PA3818	P	CZA	1_B	0.0443853	1	suhB
PA3821	P	CZA	6_C	0.0458549	1	secD
PA3821	T	MEM	3_C	-0.0377084	1	secD
PA3823	P	CZA	6_C	0.0462485	1	tgt
PA3828	T	MEM	3_C	-0.0385583	1	PA3828
PA3830	T	MEM	1_B	-0.0334679	1	PA3830
PA3838	T	MEM	1_B	-0.0317477	1	PA3838
PA1246	T	CZA	1_B	-0.0320396	1	aprD
PA3940	P	MEM	2_C	-0.0589549	1	PA3940
PA3941	T	MEM	5_B	0.0305157	1	PA3941
PA3943	T	CZA	1_B	-0.0302199	1	PA3943
PA3946	T	MEM	3_C	-0.0388168	1	rocS1
PA3949	T	CZA	2_C	0.0295126	1	PA3949
PA3950	P	CZA	2_C	0.0611492	1	PA3950
PA3950	T	CZA	2_C	0.0318799	1	PA3950
PA3950	T	MEM	4_C	0.0328913	1	PA3950
PA3903	P	CZA	3_C	0.0437854	1	prfC
PA3904	T	MEM	1_B	-0.0292737	1	PA3904
PA3919	P	CZA	5_B	-0.0502681	1	PA3919
PA3920	P	CZA	1_B	0.0530888	1	PA3920
PA3921	T	CZA	1_B	-0.030824	1	PA3921
PA3921	T	MEM	1_B	-0.0307159	1	PA3921
PA3922	P	CZA	1_B	-0.0431527	1	PA3922
PA3925	P	CZA	1_B	0.0445729	1	PA3925
PA3875	P	MEM	5_B	0.0513773	1	narG
PA3879	P	MEM	5_B	0.0563028	1	narL
PA3879	T	MEM	1_B	-0.0334686	1	narL
PA3886	T	CZA	2_C	0.0298008	1	PA3886
PA3888	P	MEM	6_C	-0.0494693	1	PA3888
PA3888	T	CZA	1_B	-0.0302026	1	PA3888
PA3891	P	MEM	6_C	-0.044189	1	PA3891
PA3896	P	MEM	6_C	-0.0428717	1	PA3896
PA3848	P	MEM	6_C	-0.0431456	1	PA3848
PA3852	P	CZA	5_B	-0.0478603	1	PA3852
PA3853	P	CZA	4_C	-0.0456471	1	PA3853
PA3853	P	MEM	1_B	-0.0571335	1	PA3853
PA3854	T	MEM	1_B	-0.029379	1	PA3854
PA3856	T	MEM	1_B	-0.0318786	1	PA3856
PA3861	T	MEM	4_C	0.0302003	1	rhlB
PA3864	P	CZA	1_B	0.0542151	1	dauR
PA3974	P	CZA	1_B	-0.0567154	1	ladS
PA3974	P	MEM	6_C	-0.0598959	1	ladS
PA3980	T	CZA	1_B	-0.0325351	1	miaB
PA3981	P	MEM	1_B	-0.0543162	1	PA3981
PA3984	P	CZA	2_C	0.0490464	1	lnt
PA3985	T	CZA	5_B	0.0286651	1	PA3985
PA3987	P	CZA	2_C	-0.0476333	1	leuS
PA3987	T	MEM	1_B	0.0339244	1	leuS
PA1201	T	MEM	6_C	0.0329654	1	PA1201
PA1205	P	CZA	5_B	-0.0474744	1	PA1205
PA1212	T	CZA	6_C	0.0362512	1	PA1212
PA1213	T	MEM	1_B	-0.0295301	1	PA1213
PA1225	P	MEM	4_C	-0.047443	1	PA1225
PA1229	T	MEM	1_B	-0.0345899	1	PA1229
PA1242	T	CZA	6_C	0.0348355	1	PA1242
PA3966	T	CZA	1_B	-0.0342677	1	PA3966
PA1174	P	CZA	6_C	-0.0473227	1	napA
PA1175	T	MEM	3_C	0.0378369	1	napD
PA1178	P	MEM	6_C	0.0595496	1	oprH
PA1179	T	MEM	2_C	0.0349753	1	phoP
PA1180	T	MEM	2_C	0.0364054	1	phoQ
PA1188	T	CZA	3_C	-0.0350288	1	PA1188
PA1189	T	MEM	2_C	0.0402654	1	sprT
PA1196	P	CZA	4_C	0.045611	1	PA1196
PA3951	T	CZA	4_C	0.035353	1	PA3951
PA3958	T	MEM	5_B	0.029919	1	PA3958
PA3963	T	CZA	3_C	-0.0360218	1	PA3963
PA3963	T	MEM	5_B	0.0298621	1	PA3963
PA3965	P	CZA	2_C	0.0608435	1	PA3965
PA1162	P	CZA	6_C	0.0476474	1	dapE
PA1162	P	MEM	1_B	-0.054616	1	dapE
PA1166	T	CZA	2_C	0.0339648	1	PA1166
PA4025	T	MEM	1_B	-0.0303368	1	eutC
PA4026	T	CZA	2_C	-0.0300311	1	PA4026
PA4027	T	MEM	1_B	-0.0333479	1	PA4027
PA4032	T	MEM	6_C	0.0370811	1	PA4032
PA4035	P	CZA	4_C	-0.0495917	1	PA4035
PA4047	P	CZA	3_C	0.0459259	1	ribA
PA4052	P	CZA	5_B	0.0559786	1	nusB
PA4055	P	CZA	2_C	0.0577241	1	ribC
PA1120	T	CZA	2_C	0.0297894	1	tpbB
PA1121	T	CZA	2_C	0.0297029	1	yfiR
PA1127	P	CZA	1_B	-0.0544017	1	PA1127
PA1131	T	MEM	1_B	-0.0299011	1	PA1131
PA1132	T	CZA	4_C	-0.0463318	1	PA1132
PA1138	T	MEM	3_C	0.0357729	1	PA1138
PA1141	T	CZA	6_C	0.0312593	1	PA1141
PA1161	P	MEM	4_C	0.0501672	1	rrmA
PA4015	P	CZA	5_B	-0.0730924	1	PA4015
PA1079	T	MEM	5_B	-0.0301115	1	flgD
PA1086	T	MEM	6_C	-0.0331207	1	flgK
PA1091	T	MEM	6_C	-0.0330253	1	fgtA
PA1107	T	CZA	5_B	-0.0284625	1	PA1107
PA1110	T	CZA	3_C	-0.0350751	1	PA1110
PA1116	P	CZA	1_B	0.0465885	1	PA1116
PA1116	P	MEM	6_C	0.0501157	1	PA1116
PA3988	P	CZA	4_C	-0.0490939	1	lptE
PA3997	T	MEM	3_C	-0.04055	1	lipB
PA4004	P	MEM	2_C	0.0434038	1	rlmH
[truncated: 901 more rows]

## Sheet: SI table 12c
omics	mic	number_in_list	list_size	number_in_reference	ref_size	fold_enrichment	fdr	expected	pValue	term	plus_minus
Proteomics	CZA	4	15	220	5564	6.74424	1	0.593098	0.00230113	gene expression (GO:0010467)	+
Proteomics	CZA	1	15	1	5564	370.933	1	0.0026959	0.0026959	cysteinyl-tRNA aminoacylation (GO:0006423)	+
Proteomics	CZA	1	15	1	5564	370.933	1	0.0026959	0.0026959	'de novo' cotranslational protein folding (GO:0051083)	+
Proteomics	CZA	1	15	1	5564	370.933	1	0.0026959	0.0026959	selenium compound metabolic process (GO:0001887)	+
Proteomics	CZA	1	15	1	5564	370.933	1	0.0026959	0.0026959	tRNA seleno-modification (GO:0070329)	+
Proteomics	CZA	1	15	1	5564	370.933	0.991643	0.0026959	0.0026959	protein unfolding (GO:0043335)	+
Proteomics	CZA	1	15	2	5564	185.467	1	0.0053918	0.00538502	selenocysteine biosynthetic process (GO:0016260)	+
Proteomics	CZA	1	15	2	5564	185.467	1	0.0053918	0.00538502	negative regulation of DNA-templated transcription initiation (GO:2000143)	+
Proteomics	CZA	1	15	3	5564	123.644	1	0.00808771	0.00806737	selenocysteine metabolic process (GO:0016259)	+
Proteomics	CZA	1	15	3	5564	123.644	1	0.00808771	0.00806737	regulation of DNA-templated transcription initiation (GO:2000142)	+
Proteomics	CZA	2	15	56	5564	13.2476	1	0.150971	0.00960581	tRNA metabolic process (GO:0006399)	+
Proteomics	CZA	6	15	760	5564	2.92842	1	2.04889	0.010642	biosynthetic process (GO:0009058)	+
Proteomics	CZA	4	15	354	5564	4.19134	1	0.954349	0.0125471	macromolecule biosynthetic process (GO:0009059)	+
Proteomics	CZA	1	15	5	5564	74.1867	1	0.0134795	0.0134118	ribosomal small subunit assembly (GO:0000028)	+
Proteomics	CZA	3	15	196	5564	5.67755	1	0.528397	0.0143223	protein metabolic process (GO:0019538)	+
Proteomics	CZA	1	15	6	5564	61.8222	1	0.0161754	0.016074	'de novo' protein folding (GO:0006458)	+
Proteomics	CZA	1	15	6	5564	61.8222	1	0.0161754	0.016074	ATP biosynthetic process (GO:0006754)	+
Proteomics	CZA	1	15	6	5564	61.8222	1	0.0161754	0.016074	proton motive force-driven ATP synthesis (GO:0015986)	+
Proteomics	CZA	1	15	6	5564	61.8222	1	0.0161754	0.016074	ribosome assembly (GO:0042255)	+
Proteomics	CZA	5	15	606	5564	3.06051	1	1.63372	0.0178658	cellular biosynthetic process (GO:0044249)	+
Proteomics	CZA	1	15	7	5564	52.9905	1	0.0188713	0.0187294	purine nucleoside triphosphate biosynthetic process (GO:0009145)	+
Proteomics	CZA	1	15	7	5564	52.9905	1	0.0188713	0.0187294	protein-RNA complex organization (GO:0071826)	+
Proteomics	CZA	1	15	7	5564	52.9905	1	0.0188713	0.0187294	chaperone-mediated protein folding (GO:0061077)	+
Proteomics	CZA	1	15	7	5564	52.9905	1	0.0188713	0.0187294	ribosomal small subunit biogenesis (GO:0042274)	+
Proteomics	CZA	1	15	7	5564	52.9905	1	0.0188713	0.0187294	purine ribonucleoside triphosphate biosynthetic process (GO:0009206)	+
Proteomics	CZA	1	15	7	5564	52.9905	1	0.0188713	0.0187294	protein-RNA complex assembly (GO:0022618)	+
Proteomics	CZA	2	15	80	5564	9.27333	1	0.215672	0.0189896	translation (GO:0006412)	+
Proteomics	CZA	4	15	405	5564	3.66354	1	1.09184	0.0198235	organonitrogen compound biosynthetic process (GO:1901566)	+
Proteomics	CZA	1	15	8	5564	46.3667	1	0.0215672	0.0213781	regulation of carbohydrate biosynthetic process (GO:0043255)	+
Proteomics	CZA	1	15	8	5564	46.3667	1	0.0215672	0.0213781	regulation of polysaccharide biosynthetic process (GO:0032885)	+
Proteomics	CZA	1	15	8	5564	46.3667	1	0.0215672	0.0213781	regulation of polysaccharide metabolic process (GO:0032881)	+
Proteomics	CZA	1	15	9	5564	41.2148	1	0.0242631	0.0240202	ribonucleoside triphosphate biosynthetic process (GO:0009201)	+
Proteomics	CZA	1	15	10	5564	37.0933	1	0.026959	0.0266556	regulation of carbohydrate metabolic process (GO:0006109)	+
Proteomics	CZA	5	15	684	5564	2.7115	1	1.844	0.0289326	organonitrogen compound metabolic process (GO:1901564)	+
Proteomics	CZA	1	15	12	5564	30.9111	1	0.0323508	0.0319065	nucleoside triphosphate biosynthetic process (GO:0009142)	+
Proteomics	CZA	1	15	12	5564	30.9111	1	0.0323508	0.0319065	ATP metabolic process (GO:0046034)	+
Proteomics	CZA	6	15	974	5564	2.28501	1	2.62581	0.0339895	primary metabolic process (GO:0044238)	+
Proteomics	CZA	1	15	13	5564	28.5333	1	0.0350467	0.034522	purine ribonucleoside triphosphate metabolic process (GO:0009205)	+
Proteomics	CZA	1	15	15	5564	24.7289	1	0.0404385	0.0397333	cell redox homeostasis (GO:0045454)	+
Proteomics	CZA	1	15	16	5564	23.1833	1	0.0431344	0.0423291	ribonucleoside triphosphate metabolic process (GO:0009199)	+
Proteomics	CZA	1	15	16	5564	23.1833	1	0.0431344	0.0423291	purine nucleoside triphosphate metabolic process (GO:0009144)	+
Proteomics	CZA	1	15	16	5564	23.1833	1	0.0431344	0.0423291	protein folding (GO:0006457)	+
Proteomics	CZA	4	15	513	5564	2.89227	1	1.383	0.0428887	macromolecule metabolic process (GO:0043170)	+
Proteomics	CZA	6	15	1050	5564	2.11962	1	2.8307	0.0473744	cellular metabolic process (GO:0044237)	+
Proteomics	CZA	1	15	18	5564	20.6074	1	0.0485262	0.047501	tRNA aminoacylation for protein translation (GO:0006418)	+
Proteomics	CZA	1	15	18	5564	20.6074	1	0.0485262	0.047501	non-membrane-bounded organelle assembly (GO:0140694)	+
Proteomics	CZA	1	15	18	5564	20.6074	1	0.0485262	0.047501	organelle assembly (GO:0070925)	+
Proteomics	CZA	2	15	141	5564	5.26147	1	0.380122	0.0539685	RNA metabolic process (GO:0016070)	+
Proteomics	CZA	1	15	21	5564	17.6635	1	0.0566139	0.0552101	protein-containing complex assembly (GO:0065003)	+
Proteomics	CZA	3	15	335	5564	3.32179	1	0.903127	0.0573773	nucleobase-containing compound metabolic process (GO:0006139)	+
Proteomics	CZA	1	15	22	5564	16.8606	1	0.0593098	0.0577668	tRNA aminoacylation (GO:0043039)	+
Proteomics	CZA	1	15	23	5564	16.1275	1	0.0620058	0.060317	nucleoside triphosphate metabolic process (GO:0009141)	+
Proteomics	CZA	1	15	24	5564	15.4556	1	0.0647017	0.0628608	serine family amino acid biosynthetic process (GO:0009070)	+
Proteomics	CZA	5	15	3245	5564	0.571546	1	8.7482	0.065122	UNCLASSIFIED	-
Proteomics	CZA	10	15	2319	5564	1.59954	1	6.2518	0.065122	biological_process (GO:0008150)	+
Proteomics	CZA	1	15	26	5564	14.2667	1	0.0700935	0.0679292	fatty acid biosynthetic process (GO:0006633)	+
Proteomics	CZA	1	15	27	5564	13.7383	1	0.0727894	0.0704538	ribosome biogenesis (GO:0042254)	+
Proteomics	CZA	1	15	28	5564	13.2476	1	0.0754853	0.0729719	ribonucleoprotein complex biogenesis (GO:0022613)	+
Proteomics	CZA	1	15	29	5564	12.7908	1	0.0781812	0.0754838	purine ribonucleotide biosynthetic process (GO:0009152)	+
Proteomics	CZA	1	15	29	5564	12.7908	1	0.0781812	0.0754838	amino acid activation (GO:0043038)	+
Proteomics	CZA	1	15	29	5564	12.7908	1	0.0781812	0.0754838	protein-containing complex organization (GO:0043933)	+
Proteomics	CZA	1	15	30	5564	12.3644	1	0.0808771	0.0779892	tRNA modification (GO:0006400)	+
Proteomics	CZA	1	15	33	5564	11.2404	1	0.0889648	0.0854676	tRNA processing (GO:0008033)	+
Proteomics	CZA	2	15	186	5564	3.98853	1	0.501438	0.0877726	carboxylic acid biosynthetic process (GO:0046394)	+
Proteomics	CZA	2	15	186	5564	3.98853	1	0.501438	0.0877726	organic acid biosynthetic process (GO:0016053)	+
Proteomics	CZA	1	15	34	5564	10.9098	1	0.0916607	0.0879478	ribonucleotide biosynthetic process (GO:0009260)	+
Proteomics	CZA	1	15	35	5564	10.5981	1	0.0943566	0.0904218	protein maturation (GO:0051604)	+
Proteomics	CZA	2	15	192	5564	3.86389	1	0.517613	0.0926834	nucleobase-containing compound biosynthetic process (GO:0034654)	+
Proteomics	CZA	1	15	36	5564	10.3037	1	0.0970525	0.0928894	ribose phosphate biosynthetic process (GO:0046390)	+
Proteomics	CZA	1	15	36	5564	10.3037	1	0.0970525	0.0928894	organelle organization (GO:0006996)	+
Proteomics	CZA	1	15	38	5564	9.7614	1	0.102444	0.097806	serine family amino acid metabolic process (GO:0009069)	+
Proteomics	CZA	2	15	206	5564	3.60129	1	0.555356	0.104459	nucleic acid metabolic process (GO:0090304)	+
Proteomics	CZA	1	15	41	5564	9.04715	1	0.110532	0.105134	purine nucleotide biosynthetic process (GO:0006164)	+
Proteomics	CZA	1	15	41	5564	9.04715	1	0.110532	0.105134	negative regulation of RNA metabolic process (GO:0051253)	+
Proteomics	CZA	1	15	41	5564	9.04715	1	0.110532	0.105134	negative regulation of DNA-templated transcription (GO:0045892)	+
Proteomics	CZA	1	15	41	5564	9.04715	1	0.110532	0.105134	negative regulation of RNA biosynthetic process (GO:1902679)	+
Proteomics	CZA	1	15	42	5564	8.83175	1	0.113228	0.107565	negative regulation of nucleobase-containing compound metabolic process (GO:0045934)	+
Proteomics	CZA	1	15	43	5564	8.62636	1	0.115924	0.109989	purine-containing compound biosynthetic process (GO:0072522)	+
Proteomics	CZA	1	15	44	5564	8.4303	1	0.11862	0.112407	cellular homeostasis (GO:0019725)	+
Proteomics	CZA	1	15	45	5564	8.24296	1	0.121316	0.114819	RNA modification (GO:0009451)	+
Proteomics	CZA	1	15	45	5564	8.24296	1	0.121316	0.114819	monocarboxylic acid biosynthetic process (GO:0072330)	+
Proteomics	CZA	1	15	48	5564	7.72778	1	0.129403	0.122018	purine ribonucleotide metabolic process (GO:0009150)	+
Proteomics	CZA	1	15	49	5564	7.57007	1	0.132099	0.124406	negative regulation of macromolecule biosynthetic process (GO:0010558)	+
Proteomics	CZA	1	15	49	5564	7.57007	1	0.132099	0.124406	homeostatic process (GO:0042592)	+
Proteomics	CZA	1	15	49	5564	7.57007	1	0.132099	0.124406	negative regulation of cellular biosynthetic process (GO:0031327)	+
Proteomics	CZA	1	15	50	5564	7.41867	1	0.134795	0.126787	negative regulation of cellular metabolic process (GO:0031324)	+
Proteomics	CZA	2	15	235	5564	3.15688	1	0.633537	0.130107	small molecule biosynthetic process (GO:0044283)	+
Proteomics	CZA	6	15	1294	5564	1.71994	1	3.4885	0.131168	metabolic process (GO:0008152)	+
Proteomics	CZA	1	15	52	5564	7.13333	1	0.140187	0.131532	RNA processing (GO:0006396)	+
Proteomics	CZA	1	15	54	5564	6.86914	1	0.145579	0.136253	ribonucleotide metabolic process (GO:0009259)	+
Proteomics	CZA	1	15	57	5564	6.5076	1	0.153666	0.143289	nucleotide biosynthetic process (GO:0009165)	+
Proteomics	CZA	1	15	57	5564	6.5076	1	0.153666	0.143289	negative regulation of macromolecule metabolic process (GO:0010605)	+
Proteomics	CZA	1	15	58	5564	6.3954	1	0.156362	0.145623	ribose phosphate metabolic process (GO:0019693)	+
Proteomics	CZA	2	15	254	5564	2.92073	1	0.684759	0.147689	amino acid metabolic process (GO:0006520)	+
Proteomics	CZA	1	15	59	5564	6.28701	1	0.159058	0.14795	nucleoside phosphate biosynthetic process (GO:1901293)	+
Proteomics	CZA	1	15	63	5564	5.88783	1	0.169842	0.157201	negative regulation of biosynthetic process (GO:0009890)	+
Proteomics	CZA	1	15	66	5564	5.6202	1	0.17793	0.164078	cellular component assembly (GO:0022607)	+
Proteomics	CZA	1	15	70	5564	5.29905	1	0.188713	0.173166	negative regulation of metabolic process (GO:0009892)	+
Proteomics	CZA	1	15	73	5564	5.08128	1	0.196801	0.179921	purine nucleotide metabolic process (GO:0006163)	+
Proteomics	CZA	3	15	568	5564	1.95915	1	1.53127	0.191952	small molecule metabolic process (GO:0044281)	+
Proteomics	CZA	2	15	301	5564	2.46467	1	0.811467	0.193182	regulation of macromolecule biosynthetic process (GO:0010556)	+
Proteomics	CZA	1	15	79	5564	4.69536	1	0.212976	0.193277	proteinogenic amino acid biosynthetic process (GO:0170038)	+
Proteomics	CZA	1	15	79	5564	4.69536	1	0.212976	0.193277	L-amino acid biosynthetic process (GO:0170034)	+
Proteomics	CZA	1	15	79	5564	4.69536	1	0.212976	0.193277	fatty acid metabolic process (GO:0006631)	+
Proteomics	CZA	2	15	302	5564	2.45651	1	0.814162	0.194175	regulation of cellular biosynthetic process (GO:0031326)	+
Proteomics	CZA	2	15	304	5564	2.44035	1	0.819554	0.196162	regulation of primary metabolic process (GO:0080090)	+
Proteomics	CZA	1	15	81	5564	4.57942	1	0.218368	0.197684	purine-containing compound metabolic process (GO:0072521)	+
Proteomics	CZA	2	15	311	5564	2.38542	1	0.838426	0.203143	regulation of macromolecule metabolic process (GO:0060255)	+
Proteomics	CZA	2	15	312	5564	2.37778	1	0.841121	0.204143	regulation of cellular metabolic process (GO:0031323)	+
Proteomics	CZA	1	15	87	5564	4.2636	1	0.234543	0.210769	macromolecule modification (GO:0043412)	+
Proteomics	CZA	2	15	320	5564	2.31833	1	0.862689	0.212172	regulation of biosynthetic process (GO:0009889)	+
Proteomics	CZA	1	15	91	5564	4.07619	1	0.245327	0.219382	nucleotide metabolic process (GO:0009117)	+
Proteomics	CZA	1	15	93	5564	3.98853	1	0.250719	0.223656	negative regulation of cellular process (GO:0048523)	+
Proteomics	CZA	1	15	98	5564	3.78503	1	0.264198	0.234244	nucleoside phosphate metabolic process (GO:0006753)	+
Proteomics	CZA	2	15	343	5564	2.16288	1	0.924694	0.235468	regulation of metabolic process (GO:0019222)	+
Proteomics	CZA	1	15	106	5564	3.49937	1	0.285766	0.250905	RNA biosynthetic process (GO:0032774)	+
Proteomics	CZA	1	15	107	5564	3.46667	1	0.288462	0.252964	alpha-amino acid biosynthetic process (GO:1901607)	+
Proteomics	CZA	1	15	111	5564	3.34174	1	0.299245	0.261146	cellular component biogenesis (GO:0044085)	+
Proteomics	CZA	1	15	112	5564	3.3119	1	0.301941	0.263179	negative regulation of biological process (GO:0048519)	+
Proteomics	CZA	1	15	113	5564	3.2826	1	0.304637	0.265206	amino acid biosynthetic process (GO:0008652)	+
Proteomics	CZA	1	15	113	5564	3.2826	1	0.304637	0.265206	nucleic acid biosynthetic process (GO:0141187)	+
Proteomics	CZA	1	15	117	5564	3.17037	1	0.315421	0.273263	organophosphate biosynthetic process (GO:0090407)	+
Proteomics	CZA	1	15	118	5564	3.1435	1	0.318116	0.275264	cellular component organization (GO:0016043)	+
Proteomics	CZA	2	15	385	5564	1.92693	1	1.03792	0.27853	carboxylic acid metabolic process (GO:0019752)	+
Proteomics	CZA	2	15	396	5564	1.8734	1	1.06758	0.289858	oxoacid metabolic process (GO:0043436)	+
Proteomics	CZA	2	15	404	5564	1.8363	1	1.08914	0.298098	organic acid metabolic process (GO:0006082)	+
Proteomics	CZA	1	15	131	5564	2.83155	1	0.353163	0.300817	nucleobase-containing small molecule metabolic process (GO:0055086)	+
Proteomics	CZA	2	15	409	5564	1.81385	1	1.10262	0.303246	regulation of cellular process (GO:0050794)	+
Proteomics	CZA	1	15	138	5564	2.68792	1	0.372035	0.314226	proteinogenic amino acid metabolic process (GO:0170039)	+
Proteomics	CZA	1	15	138	5564	2.68792	1	0.372035	0.314226	L-amino acid metabolic process (GO:0170033)	+
Proteomics	CZA	1	15	139	5564	2.66859	1	0.37473	0.316121	lipid biosynthetic process (GO:0008610)	+
Proteomics	CZA	1	15	143	5564	2.59394	1	0.385514	0.323656	monocarboxylic acid metabolic process (GO:0032787)	+
Proteomics	CZA	2	15	451	5564	1.64494	1	1.21585	0.34634	regulation of biological process (GO:0050789)	+
Proteomics	CZA	1	15	156	5564	2.37778	1	0.420561	0.347611	cellular lipid metabolic process (GO:0044255)	+
Proteomics	CZA	1	15	158	5564	2.34768	1	0.425953	0.351225	carbohydrate derivative biosynthetic process (GO:1901137)	+
Proteomics	CZA	1	15	158	5564	2.34768	1	0.425953	0.351225	cellular component organization or biogenesis (GO:0071840)	+
Proteomics	CZA	1	15	162	5564	2.28971	1	0.436736	0.358398	organophosphate metabolic process (GO:0019637)	+
Proteomics	CZA	2	15	469	5564	1.58181	1	1.26438	0.364654	biological regulation (GO:0065007)	+
Proteomics	CZA	6	15	1622	5564	1.37213	1	4.37275	0.395141	cellular process (GO:0009987)	+
Proteomics	CZA	1	15	194	5564	1.91203	1	0.523005	0.413172	phosphate-containing compound metabolic process (GO:0006796)	+
Proteomics	CZA	1	15	203	5564	1.82726	1	0.547268	0.427772	alpha-amino acid metabolic process (GO:1901605)	+
Proteomics	CZA	1	15	208	5564	1.78333	1	0.560748	0.435735	carbohydrate derivative metabolic process (GO:1901135)	+
Proteomics	CZA	1	15	208	5564	1.78333	1	0.560748	0.435735	phosphorus metabolic process (GO:0006793)	+
Proteomics	CZA	1	15	225	5564	1.64859	1	0.606578	0.462045	lipid metabolic process (GO:0006629)	+
Proteomics	CZA	1	15	267	5564	1.38926	1	0.719806	0.522219	regulation of DNA-templated transcription (GO:0006355)	+
Proteomics	CZA	1	15	268	5564	1.38408	1	0.722502	0.523572	regulation of RNA biosynthetic process (GO:2001141)	+
Proteomics	CZA	1	15	270	5564	1.37383	1	0.727894	0.526267	regulation of RNA metabolic process (GO:0051252)	+
Proteomics	CZA	1	15	274	5564	1.35377	1	0.738677	0.531615	regulation of nucleobase-containing compound metabolic process (GO:0019219)	+
Proteomics	CZA	1	15	294	5564	1.26168	1	0.792595	0.557519	regulation of gene expression (GO:0010468)	+
Proteomics	CZA	1	15	328	5564	1.13089	1	0.884256	0.598511	response to stimulus (GO:0050896)	+
Proteomics	MEM	14	26	1050	5564	2.85333	0.146804	4.90654	6.65176e-05	cellular metabolic process (GO:0044237)	+
Proteomics	MEM	2	26	5	5564	85.6	0.22974	0.0233645	0.000208192	dTDP-rhamnose metabolic process (GO:0046383)	+
Proteomics	MEM	2	26	5	5564	85.6	0.15316	0.0233645	0.000208192	dTDP-rhamnose biosynthetic process (GO:0019305)	+
Proteomics	MEM	5	26	131	5564	8.16794	0.163422	0.61215	0.000296189	nucleobase-containing small molecule metabolic process (GO:0055086)	+
Proteomics	MEM	2	26	6	5564	71.3333	0.137448	0.0280374	0.000311391	carnitine metabolic process (GO:0009437)	+
Proteomics	MEM	2	26	6	5564	71.3333	0.11454	0.0280374	0.000311391	carnitine catabolic process (GO:0042413)	+
Proteomics	MEM	6	26	208	5564	6.17308	0.098411	0.971963	0.000312133	carbohydrate derivative metabolic process (GO:1901135)	+
Proteomics	MEM	14	26	1294	5564	2.3153	0.190468	6.04673	0.000690414	metabolic process (GO:0008152)	+
Proteomics	MEM	16	26	1622	5564	2.11097	0.173467	7.57944	0.000707388	cellular process (GO:0009987)	+
Proteomics	MEM	5	26	162	5564	6.60494	0.17389	0.757009	0.0007879	organophosphate metabolic process (GO:0019637)	+
Proteomics	MEM	2	26	10	5564	42.8	0.185284	0.046729	0.000923483	pyruvate metabolic process (GO:0006090)	+
Proteomics	MEM	9	26	606	5564	3.17822	0.211562	2.83178	0.00115031	cellular biosynthetic process (GO:0044249)	+
Proteomics	MEM	3	26	48	5564	13.375	0.231406	0.224299	0.00136307	purine ribonucleotide metabolic process (GO:0009150)	+
Proteomics	MEM	10	26	760	5564	2.81579	0.22538	3.5514	0.00142969	biosynthetic process (GO:0009058)	+
Proteomics	MEM	5	26	194	5564	5.51546	0.260538	0.906542	0.00177076	phosphate-containing compound metabolic process (GO:0006796)	+
Proteomics	MEM	3	26	54	5564	11.8889	0.264671	0.252336	0.00191877	ribonucleotide metabolic process (GO:0009259)	+
Proteomics	MEM	2	26	15	5564	28.5333	0.275751	0.0700935	0.00212405	regulation of bacterial-type flagellum-dependent cell motility (GO:1902021)	+
Proteomics	MEM	3	26	58	5564	11.069	0.289064	0.271028	0.00235757	ribose phosphate metabolic process (GO:0019693)	+
Proteomics	MEM	5	26	208	5564	5.14423	0.279685	0.971963	0.0024078	phosphorus metabolic process (GO:0006793)	+
Proteomics	MEM	2	26	16	5564	26.75	0.267104	0.0747664	0.00242052	nucleotide-sugar biosynthetic process (GO:0009226)	+
Proteomics	MEM	2	26	16	5564	26.75	0.254385	0.0747664	0.00242052	nucleotide-sugar metabolic process (GO:0009225)	+
Proteomics	MEM	11	26	974	5564	2.41684	0.267563	4.5514	0.00266714	primary metabolic process (GO:0044238)	+
Proteomics	MEM	2	26	17	5564	25.1765	0.262479	0.0794393	0.00273539	amino-acid betaine catabolic process (GO:0006579)	+
Proteomics	MEM	5	26	225	5564	4.75556	0.31179	1.0514	0.00339056	lipid metabolic process (GO:0006629)	+
Proteomics	MEM	2	26	19	5564	22.5263	0.301888	0.088785	0.00341966	thioester metabolic process (GO:0035383)	+
Proteomics	MEM	2	26	19	5564	22.5263	0.290277	0.088785	0.00341966	acyl-CoA metabolic process (GO:0006637)	+
Proteomics	MEM	2	26	19	5564	22.5263	0.279526	0.088785	0.00341966	amino-acid betaine metabolic process (GO:0006577)	+
Proteomics	MEM	4	26	139	5564	6.15827	0.286642	0.649533	0.00363661	lipid biosynthetic process (GO:0008610)	+
Proteomics	MEM	6	26	335	5564	3.83284	0.285366	1.56542	0.00374971	nucleobase-containing compound metabolic process (GO:0006139)	+
Proteomics	MEM	2	26	20	5564	21.4	0.278725	0.0934579	0.00378874	lipopolysaccharide core region metabolic process (GO:0046401)	+
Proteomics	MEM	2	26	20	5564	21.4	0.269734	0.0934579	0.00378874	lipopolysaccharide core region biosynthetic process (GO:0009244)	+
Proteomics	MEM	4	26	143	5564	5.98601	0.27775	0.668224	0.00402718	monocarboxylic acid metabolic process (GO:0032787)	+
Proteomics	MEM	3	26	73	5564	8.79452	0.303408	0.341121	0.00453668	purine nucleotide metabolic process (GO:0006163)	+
Proteomics	MEM	2	26	22	5564	19.4545	0.297293	0.102804	0.00457995	oligosaccharide biosynthetic process (GO:0009312)	+
Proteomics	MEM	1	26	1	5564	214	0.29466	0.0046729	0.0046729	negative regulation of extracellular matrix organization (GO:1903054)	+
Proteomics	MEM	1	26	1	5564	214	0.286475	0.0046729	0.0046729	regulation of extracellular matrix organization (GO:1903053)	+
Proteomics	MEM	1	26	1	5564	214	0.278732	0.0046729	0.0046729	regulation of cell size (GO:0008361)	+
Proteomics	MEM	1	26	1	5564	214	0.271397	0.0046729	0.0046729	regulation of anatomical structure size (GO:0090066)	+
Proteomics	MEM	1	26	1	5564	214	0.264438	0.0046729	0.0046729	intracellular water homeostasis (GO:0009992)	+
Proteomics	MEM	1	26	1	5564	214	0.257827	0.0046729	0.0046729	regulation of cellular component size (GO:0032535)	+
Proteomics	MEM	1	26	1	5564	214	0.251539	0.0046729	0.0046729	negative regulation of extracellular matrix assembly (GO:1901202)	+
Proteomics	MEM	1	26	1	5564	214	0.24555	0.0046729	0.0046729	regulation of extracellular matrix assembly (GO:1901201)	+
Proteomics	MEM	1	26	1	5564	214	0.239839	0.0046729	0.0046729	cell volume homeostasis (GO:0006884)	+
Proteomics	MEM	2	26	24	5564	17.8333	0.272909	0.11215	0.00544086	purine nucleoside bisphosphate metabolic process (GO:0034032)	+
Proteomics	MEM	2	26	24	5564	17.8333	0.266844	0.11215	0.00544086	ribonucleoside bisphosphate metabolic process (GO:0033875)	+
Proteomics	MEM	2	26	24	5564	17.8333	0.261043	0.11215	0.00544086	nucleoside bisphosphate metabolic process (GO:0033865)	+
Proteomics	MEM	4	26	158	5564	5.41772	0.269821	0.738318	0.00574607	carbohydrate derivative biosynthetic process (GO:1901137)	+
Proteomics	MEM	2	26	25	5564	17.12	0.271142	0.116822	0.00589706	oligosaccharide metabolic process (GO:0009311)	+
Proteomics	MEM	3	26	81	5564	7.92593	0.273462	0.378505	0.00607143	purine-containing compound metabolic process (GO:0072521)	+
Proteomics	MEM	3	26	87	5564	7.37931	0.326821	0.406542	0.0074042	liposaccharide metabolic process (GO:1903509)	+
Proteomics	MEM	3	26	91	5564	7.05495	0.362731	0.425234	0.0083821	nucleotide metabolic process (GO:0009117)	+
Proteomics	MEM	2	26	30	5564	14.2667	0.357753	0.140187	0.00842915	cellular modified amino acid catabolic process (GO:0042219)	+
Proteomics	MEM	1	26	2	5564	107	0.388299	0.00934579	0.00932479	citrulline biosynthetic process (GO:0019240)	+
Proteomics	MEM	1	26	2	5564	107	0.381108	0.00934579	0.00932479	positive regulation of cilium-dependent cell motility (GO:2000155)	+
Proteomics	MEM	1	26	2	5564	107	0.374179	0.00934579	0.00932479	regulation of DNA recombination (GO:0000018)	+
Proteomics	MEM	1	26	2	5564	107	0.367497	0.00934579	0.00932479	regulation of cilium-dependent cell motility (GO:1902019)	+
Proteomics	MEM	1	26	2	5564	107	0.361049	0.00934579	0.00932479	pyruvate biosynthetic process (GO:0042866)	+
Proteomics	MEM	3	26	98	5564	6.55102	0.390789	0.457944	0.0102699	nucleoside phosphate metabolic process (GO:0006753)	+
Proteomics	MEM	8	26	684	5564	2.50292	0.38544	3.19626	0.010304	organonitrogen compound metabolic process (GO:1901564)	+
Proteomics	MEM	4	26	188	5564	4.55319	0.387575	0.878505	0.0105367	organonitrogen compound catabolic process (GO:1901565)	+
Proteomics	MEM	2	26	34	5564	12.5882	0.38883	0.158879	0.010747	regulation of cell motility (GO:2000145)	+
Proteomics	MEM	4	26	192	5564	4.45833	0.403154	0.897196	0.0113256	nucleobase-containing compound biosynthetic process (GO:0034654)	+
Proteomics	MEM	2	26	35	5564	12.2286	0.398163	0.163551	0.0113658	O antigen metabolic process (GO:0046402)	+
Proteomics	MEM	2	26	35	5564	12.2286	0.391942	0.163551	0.0113658	O antigen biosynthetic process (GO:0009243)	+
Proteomics	MEM	2	26	36	5564	11.8889	0.407446	0.168224	0.012	regulation of locomotion (GO:0040012)	+
Proteomics	MEM	7	26	568	5564	2.63732	0.435064	2.65421	0.0130105	small molecule metabolic process (GO:0044281)	+
Proteomics	MEM	1	26	3	5564	71.3333	0.459708	0.0140187	0.0139558	arginine biosynthetic process via ornithine (GO:0042450)	+
Proteomics	MEM	1	26	3	5564	71.3333	0.452947	0.0140187	0.0139558	acetyl-CoA biosynthetic process from pyruvate (GO:0006086)	+
Proteomics	MEM	1	26	3	5564	71.3333	0.446383	0.0140187	0.0139558	positive regulation of cell-substrate adhesion (GO:0010811)	+
Proteomics	MEM	1	26	3	5564	71.3333	0.440006	0.0140187	0.0139558	regulation of cell-substrate adhesion (GO:0010810)	+
Proteomics	MEM	1	26	3	5564	71.3333	0.433809	0.0140187	0.0139558	citrulline metabolic process (GO:0000052)	+
Proteomics	MEM	5	26	328	5564	3.2622	0.49928	1.53271	0.0162882	catabolic process (GO:0009056)	+
Proteomics	MEM	17	26	2319	5564	1.56878	0.498641	10.8364	0.0164933	biological_process (GO:0008150)	+
Proteomics	MEM	9	26	3245	5564	0.593529	0.491903	15.1636	0.0164933	UNCLASSIFIED	-
Proteomics	MEM	3	26	117	5564	5.48718	0.487474	0.546729	0.0165657	organophosphate biosynthetic process (GO:0090407)	+
Proteomics	MEM	2	26	45	5564	9.51111	0.533709	0.21028	0.0183788	monocarboxylic acid biosynthetic process (GO:0072330)	+
Proteomics	MEM	1	26	4	5564	53.5	0.532144	0.0186916	0.018566	negative regulation of cellular component organization (GO:0051129)	+
Proteomics	MEM	1	26	4	5564	53.5	0.525321	0.0186916	0.018566	arginine deiminase pathway (GO:0019546)	+
Proteomics	MEM	1	26	4	5564	53.5	0.518672	0.0186916	0.018566	translational elongation (GO:0006414)	+
Proteomics	MEM	1	26	4	5564	53.5	0.512188	0.0186916	0.018566	regulation of DNA metabolic process (GO:0051052)	+
Proteomics	MEM	1	26	5	5564	42.8	0.630913	0.0233645	0.0231554	positive regulation of cell adhesion (GO:0045785)	+
Proteomics	MEM	1	26	5	5564	42.8	0.623219	0.0233645	0.0231554	regulation of cell adhesion (GO:0030155)	+
Proteomics	MEM	1	26	5	5564	42.8	0.61571	0.0233645	0.0231554	regulation of cellular component biogenesis (GO:0044087)	+
Proteomics	MEM	3	26	134	5564	4.79104	0.622598	0.626168	0.0236965	carbohydrate metabolic process (GO:0005975)	+
Proteomics	MEM	1	26	6	5564	35.6667	0.71985	0.0280374	0.0277242	ribonucleoside diphosphate catabolic process (GO:0009191)	+
Proteomics	MEM	1	26	6	5564	35.6667	0.71148	0.0280374	0.0277242	purine ribonucleoside diphosphate catabolic process (GO:0009181)	+
Proteomics	MEM	1	26	6	5564	35.6667	0.703302	0.0280374	0.0277242	purine ribonucleoside diphosphate metabolic process (GO:0009179)	+
Proteomics	MEM	1	26	6	5564	35.6667	0.69531	0.0280374	0.0277242	purine ribonucleotide catabolic process (GO:0009154)	+
Proteomics	MEM	1	26	6	5564	35.6667	0.687498	0.0280374	0.0277242	purine nucleoside diphosphate catabolic process (GO:0009137)	+
Proteomics	MEM	1	26	6	5564	35.6667	0.679859	0.0280374	0.0277242	purine nucleoside diphosphate metabolic process (GO:0009135)	+
Proteomics	MEM	1	26	6	5564	35.6667	0.672388	0.0280374	0.0277242	nucleoside diphosphate catabolic process (GO:0009134)	+
Proteomics	MEM	1	26	6	5564	35.6667	0.665079	0.0280374	0.0277242	glycolytic process (GO:0006096)	+
Proteomics	MEM	1	26	6	5564	35.6667	0.657928	0.0280374	0.0277242	acetyl-CoA biosynthetic process (GO:0006085)	+
Proteomics	MEM	1	26	6	5564	35.6667	0.650929	0.0280374	0.0277242	ADP catabolic process (GO:0046032)	+
Proteomics	MEM	1	26	6	5564	35.6667	0.644077	0.0280374	0.0277242	ADP metabolic process (GO:0046031)	+
Proteomics	MEM	1	26	6	5564	35.6667	0.637368	0.0280374	0.0277242	ornithine metabolic process (GO:0006591)	+
Proteomics	MEM	5	26	385	5564	2.77922	0.691028	1.79907	0.0303714	carboxylic acid metabolic process (GO:0019752)	+
Proteomics	MEM	2	26	59	5564	7.25424	0.687379	0.275701	0.0305225	cellular modified amino acid metabolic process (GO:0006575)	+
Proteomics	MEM	1	26	7	5564	30.5714	0.719447	0.0327103	0.0322724	ribonucleoside diphosphate metabolic process (GO:0009185)	+
Proteomics	MEM	1	26	7	5564	30.5714	0.712253	0.0327103	0.0322724	Mo-molybdopterin cofactor biosynthetic process (GO:0006777)	+
Proteomics	MEM	1	26	7	5564	30.5714	0.705201	0.0327103	0.0322724	acetyl-CoA metabolic process (GO:0006084)	+
Proteomics	MEM	1	26	7	5564	30.5714	0.698287	0.0327103	0.0322724	Mo-molybdopterin cofactor metabolic process (GO:0019720)	+
Proteomics	MEM	1	26	7	5564	30.5714	0.691508	0.0327103	0.0322724	pyridine nucleotide catabolic process (GO:0019364)	+
Proteomics	MEM	1	26	7	5564	30.5714	0.684858	0.0327103	0.0322724	ribonucleotide catabolic process (GO:0009261)	+
Proteomics	MEM	2	26	61	5564	7.01639	0.682285	0.285047	0.0324603	lipopolysaccharide biosynthetic process (GO:0009103)	+
Proteomics	MEM	2	26	61	5564	7.01639	0.675849	0.285047	0.0324603	lipopolysaccharide metabolic process (GO:0008653)	+
Proteomics	MEM	5	26	396	5564	2.70202	0.696711	1.85047	0.033778	oxoacid metabolic process (GO:0043436)	+
Proteomics	MEM	3	26	156	5564	4.11538	0.716426	0.728972	0.0350585	cellular lipid metabolic process (GO:0044255)	+
Proteomics	MEM	5	26	404	5564	2.64851	0.737083	1.88785	0.0364033	organic acid metabolic process (GO:0006082)	+
Proteomics	MEM	1	26	8	5564	26.75	0.738346	0.0373832	0.0368002	molybdopterin cofactor metabolic process (GO:0043545)	+
Proteomics	MEM	1	26	8	5564	26.75	0.731695	0.0373832	0.0368002	molybdopterin cofactor biosynthetic process (GO:0032324)	+
Proteomics	MEM	1	26	8	5564	26.75	0.725162	0.0373832	0.0368002	pyridine-containing compound catabolic process (GO:0072526)	+
Proteomics	MEM	1	26	9	5564	23.7778	0.806778	0.0420561	0.0413076	prosthetic group metabolic process (GO:0051189)	+
Proteomics	MEM	1	26	9	5564	23.7778	0.799701	0.0420561	0.0413076	thioester biosynthetic process (GO:0035384)	+
Proteomics	MEM	1	26	9	5564	23.7778	0.792748	0.0420561	0.0413076	acyl-CoA biosynthetic process (GO:0071616)	+
Proteomics	MEM	1	26	9	5564	23.7778	0.785914	0.0420561	0.0413076	regulation of cellular component organization (GO:0051128)	+
Proteomics	MEM	1	26	9	5564	23.7778	0.779196	0.0420561	0.0413076	nucleoside diphosphate metabolic process (GO:0009132)	+
Proteomics	MEM	1	26	10	5564	21.4	0.856517	0.046729	0.0457948	cytochrome complex assembly (GO:0017004)	+
Proteomics	MEM	1	26	10	5564	21.4	0.84932	0.046729	0.0457948	purine nucleotide catabolic process (GO:0006195)	+
Proteomics	MEM	1	26	10	5564	21.4	0.842242	0.046729	0.0457948	non-proteinogenic amino acid biosynthetic process (GO:0170043)	+
Proteomics	MEM	1	26	10	5564	21.4	0.835282	0.046729	0.0457948	arginine biosynthetic process (GO:0006526)	+
Proteomics	MEM	2	26	74	5564	5.78378	0.835329	0.345794	0.0461759	generation of precursor metabolites and energy (GO:0006091)	+
Proteomics	MEM	2	26	76	5564	5.63158	0.869308	0.35514	0.0484481	amide metabolic process (GO:0043603)	+
Proteomics	MEM	1	26	11	5564	19.4545	0.894577	0.0514019	0.0502617	nucleotide catabolic process (GO:0009166)	+
Proteomics	MEM	1	26	11	5564	19.4545	0.887421	0.0514019	0.0502617	lipopolysaccharide transport (GO:0015920)	+
Proteomics	MEM	1	26	11	5564	19.4545	0.880378	0.0514019	0.0502617	purine nucleoside bisphosphate biosynthetic process (GO:0034033)	+
Proteomics	MEM	1	26	11	5564	19.4545	0.873446	0.0514019	0.0502617	ribonucleoside bisphosphate biosynthetic process (GO:0034030)	+
Proteomics	MEM	1	26	11	5564	19.4545	0.866622	0.0514019	0.0502617	nucleoside bisphosphate biosynthetic process (GO:0033866)	+
Proteomics	MEM	2	26	79	5564	5.41772	0.888486	0.369159	0.0519324	fatty acid metabolic process (GO:0006631)	+
Proteomics	MEM	3	26	186	5564	3.45161	0.92317	0.869159	0.0543779	carboxylic acid biosynthetic process (GO:0046394)	+
Proteomics	MEM	3	26	186	5564	3.45161	0.916123	0.869159	0.0543779	organic acid biosynthetic process (GO:0016053)	+
Proteomics	MEM	1	26	12	5564	17.8333	0.91471	0.0560748	0.0547085	ATP metabolic process (GO:0046034)	+
Proteomics	MEM	1	26	12	5564	17.8333	0.907832	0.0560748	0.0547085	arginine catabolic process (GO:0006527)	+
Proteomics	MEM	2	26	82	5564	5.21951	0.914177	0.383178	0.0555051	sulfur compound metabolic process (GO:0006790)	+
Proteomics	MEM	1	26	13	5564	16.4615	0.966753	0.0607477	0.0591353	negative regulation of bacterial-type flagellum-dependent cell motility (GO:1902201)	+
Proteomics	MEM	1	26	13	5564	16.4615	0.959645	0.0607477	0.0591353	purine ribonucleoside triphosphate metabolic process (GO:0009205)	+
Proteomics	MEM	1	26	14	5564	15.2857	1	0.0654206	0.0635422	nucleoside phosphate catabolic process (GO:1901292)	+
Proteomics	MEM	1	26	15	5564	14.2667	1	0.0700935	0.0679292	positive regulation of cell motility (GO:2000147)	+
Proteomics	MEM	1	26	15	5564	14.2667	1	0.0700935	0.0679292	negative regulation of cell motility (GO:2000146)	+
Proteomics	MEM	1	26	15	5564	14.2667	1	0.0700935	0.0679292	purine-containing compound catabolic process (GO:0072523)	+
Proteomics	MEM	1	26	15	5564	14.2667	1	0.0700935	0.0679292	lipid A biosynthetic process (GO:0009245)	+
Proteomics	MEM	2	26	93	5564	4.60215	1	0.434579	0.0693149	negative regulation of cellular process (GO:0048523)	+
Proteomics	MEM	1	26	16	5564	13.375	1	0.0747664	0.0722964	ribonucleoside triphosphate metabolic process (GO:0009199)	+
Proteomics	MEM	1	26	16	5564	13.375	1	0.0747664	0.0722964	purine nucleoside triphosphate metabolic process (GO:0009144)	+
Proteomics	MEM	1	26	16	5564	13.375	1	0.0747664	0.0722964	lipid A metabolic process (GO:0046493)	+
Proteomics	MEM	1	26	16	5564	13.375	1	0.0747664	0.0722964	glutamine family amino acid catabolic process (GO:0009065)	+
Proteomics	MEM	1	26	16	5564	13.375	1	0.0747664	0.0722964	negative regulation of locomotion (GO:0040013)	+
Proteomics	MEM	1	26	16	5564	13.375	1	0.0747664	0.0722964	regulation of biological quality (GO:0065008)	+
Proteomics	MEM	1	26	17	5564	12.5882	1	0.0794393	0.076644	positive regulation of locomotion (GO:0040017)	+
Proteomics	MEM	2	26	100	5564	4.28	1	0.46729	0.0786385	polysaccharide biosynthetic process (GO:0000271)	+
Proteomics	MEM	4	26	354	5564	2.41808	1	1.65421	0.0795075	macromolecule biosynthetic process (GO:0009059)	+
Proteomics	MEM	1	26	18	5564	11.8889	1	0.0841121	0.080972	cell-substrate adhesion (GO:0031589)	+
Proteomics	MEM	1	26	18	5564	11.8889	1	0.0841121	0.080972	organophosphate catabolic process (GO:0046434)	+
Proteomics	MEM	1	26	18	5564	11.8889	1	0.0841121	0.080972	cell adhesion involved in single-species biofilm formation (GO:0043709)	+
Proteomics	MEM	1	26	18	5564	11.8889	1	0.0841121	0.080972	cell adhesion involved in biofilm formation (GO:0043708)	+
Proteomics	MEM	1	26	18	5564	11.8889	1	0.0841121	0.080972	carbohydrate derivative transport (GO:1901264)	+
Proteomics	MEM	5	26	513	5564	2.08577	1	2.3972	0.0851497	macromolecule metabolic process (GO:0043170)	+
Proteomics	MEM	1	26	19	5564	11.2632	1	0.088785	0.0852804	lipid localization (GO:0010876)	+
Proteomics	MEM	1	26	19	5564	11.2632	1	0.088785	0.0852804	lipid transport (GO:0006869)	+
Proteomics	MEM	2	26	106	5564	4.03774	1	0.495327	0.0869309	polysaccharide metabolic process (GO:0005976)	+
Proteomics	MEM	2	26	107	5564	4	1	0.5	0.0883385	carbohydrate biosynthetic process (GO:0016051)	+
Proteomics	MEM	1	26	20	5564	10.7	1	0.0934579	0.0895695	carbohydrate catabolic process (GO:0016052)	+
Proteomics	MEM	1	26	21	5564	10.1905	1	0.0981308	0.0938392	single-species submerged biofilm formation (GO:0090609)	+
Proteomics	MEM	1	26	21	5564	10.1905	1	0.0981308	0.0938392	submerged biofilm formation (GO:0090605)	+
Proteomics	MEM	1	26	21	5564	10.1905	1	0.0981308	0.0938392	protein-containing complex assembly (GO:0065003)	+
Proteomics	MEM	3	26	235	5564	2.73191	1	1.09813	0.094776	small molecule biosynthetic process (GO:0044283)	+
Proteomics	MEM	2	26	112	5564	3.82143	1	0.523364	0.0954798	negative regulation of biological process (GO:0048519)	+
Proteomics	MEM	1	26	22	5564	9.72727	1	0.102804	0.0980896	nicotinamide nucleotide metabolic process (GO:0046496)	+
Proteomics	MEM	1	26	22	5564	9.72727	1	0.102804	0.0980896	cell adhesion (GO:0007155)	+
Proteomics	MEM	1	26	22	5564	9.72727	1	0.102804	0.0980896	pyridine nucleotide metabolic process (GO:0019362)	+
Proteomics	MEM	1	26	22	5564	9.72727	1	0.102804	0.0980896	nucleobase-containing compound catabolic process (GO:0034655)	+
Proteomics	MEM	1	26	23	5564	9.30435	1	0.107477	0.102321	nucleoside triphosphate metabolic process (GO:0009141)	+
Proteomics	MEM	1	26	23	5564	9.30435	1	0.107477	0.102321	lipooligosaccharide biosynthetic process (GO:1901271)	+
Proteomics	MEM	2	26	118	5564	3.62712	1	0.551402	0.104266	cellular component organization (GO:0016043)	+
Proteomics	MEM	1	26	24	5564	8.91667	1	0.11215	0.106533	lipooligosaccharide metabolic process (GO:1901269)	+
Proteomics	MEM	1	26	26	5564	8.23077	1	0.121495	0.1149	carbohydrate derivative catabolic process (GO:1901136)	+
Proteomics	MEM	1	26	26	5564	8.23077	1	0.121495	0.1149	glutamine family amino acid biosynthetic process (GO:0009084)	+
Proteomics	MEM	1	26	26	5564	8.23077	1	0.121495	0.1149	fatty acid biosynthetic process (GO:0006633)	+
Proteomics	MEM	1	26	26	5564	8.23077	1	0.121495	0.1149	extracellular polysaccharide metabolic process (GO:0046379)	+
Proteomics	MEM	1	26	26	5564	8.23077	1	0.121495	0.1149	extracellular polysaccharide biosynthetic process (GO:0045226)	+
Proteomics	MEM	4	26	405	5564	2.11358	1	1.89252	0.116231	organonitrogen compound biosynthetic process (GO:1901566)	+
Proteomics	MEM	1	26	28	5564	7.64286	1	0.130841	0.123192	arginine metabolic process (GO:0006525)	+
Proteomics	MEM	1	26	29	5564	7.37931	1	0.135514	0.12731	purine ribonucleotide biosynthetic process (GO:0009152)	+
Proteomics	MEM	1	26	29	5564	7.37931	1	0.135514	0.12731	intracellular chemical homeostasis (GO:0055082)	+
Proteomics	MEM	1	26	29	5564	7.37931	1	0.135514	0.12731	glycolipid biosynthetic process (GO:0009247)	+
Proteomics	MEM	1	26	29	5564	7.37931	1	0.135514	0.12731	protein-containing complex organization (GO:0043933)	+
Proteomics	MEM	1	26	30	5564	7.13333	1	0.140187	0.13141	pyridine-containing compound metabolic process (GO:0072524)	+
Proteomics	MEM	1	26	31	5564	6.90323	1	0.14486	0.135491	glycolipid metabolic process (GO:0006664)	+
Proteomics	MEM	1	26	32	5564	6.6875	1	0.149533	0.139553	membrane lipid biosynthetic process (GO:0046467)	+
Proteomics	MEM	1	26	34	5564	6.29412	1	0.158879	0.147623	chemical homeostasis (GO:0048878)	+
Proteomics	MEM	1	26	34	5564	6.29412	1	0.158879	0.147623	ribonucleotide biosynthetic process (GO:0009260)	+
Proteomics	MEM	1	26	35	5564	6.11429	1	0.163551	0.15163	aerobic respiration (GO:0009060)	+
Proteomics	MEM	1	26	36	5564	5.94444	1	0.168224	0.15562	ribose phosphate biosynthetic process (GO:0046390)	+
Proteomics	MEM	2	26	154	5564	2.77922	1	0.719626	0.160979	carboxylic acid catabolic process (GO:0046395)	+
Proteomics	MEM	2	26	158	5564	2.70886	1	0.738318	0.167612	cellular component organization or biogenesis (GO:0071840)	+
Proteomics	MEM	2	26	160	5564	2.675	1	0.747664	0.170948	organic acid catabolic process (GO:0016054)	+
Proteomics	MEM	1	26	40	5564	5.35	1	0.186916	0.171398	membrane lipid metabolic process (GO:0006643)	+
Proteomics	MEM	1	26	41	5564	5.21951	1	0.191589	0.175298	purine nucleotide biosynthetic process (GO:0006164)	+
Proteomics	MEM	1	26	42	5564	5.09524	1	0.196262	0.17918	glutamine family amino acid metabolic process (GO:0009064)	+
Proteomics	MEM	1	26	43	5564	4.97674	1	0.200935	0.183045	phospholipid biosynthetic process (GO:0008654)	+
Proteomics	MEM	1	26	43	5564	4.97674	1	0.200935	0.183045	non-proteinogenic amino acid metabolic process (GO:0170041)	+
Proteomics	MEM	1	26	43	5564	4.97674	1	0.200935	0.183045	purine-containing compound biosynthetic process (GO:0072522)	+
Proteomics	MEM	1	26	44	5564	4.86364	1	0.205607	0.186892	sulfur compound biosynthetic process (GO:0044272)	+
Proteomics	MEM	1	26	44	5564	4.86364	1	0.205607	0.186892	cellular homeostasis (GO:0019725)	+
Proteomics	MEM	1	26	46	5564	4.65217	1	0.214953	0.194535	phospholipid metabolic process (GO:0006644)	+
Proteomics	MEM	1	26	47	5564	4.55319	1	0.219626	0.19833	amide biosynthetic process (GO:0043604)	+
Proteomics	MEM	1	26	48	5564	4.45833	1	0.224299	0.202108	fatty acid catabolic process (GO:0009062)	+
Proteomics	MEM	1	26	49	5564	4.36735	1	0.228972	0.205869	homeostatic process (GO:0042592)	+
Proteomics	MEM	1	26	51	5564	4.19608	1	0.238318	0.21334	cellular respiration (GO:0045333)	+
Proteomics	MEM	2	26	185	5564	2.31351	1	0.864486	0.213523	small molecule catabolic process (GO:0044282)	+
Proteomics	MEM	1	26	53	5564	4.03774	1	0.247664	0.220743	DNA-templated transcription (GO:0006351)	+
Proteomics	MEM	1	26	53	5564	4.03774	1	0.247664	0.220743	energy derivation by oxidation of organic compounds (GO:0015980)	+
Proteomics	MEM	2	26	196	5564	2.18367	1	0.915888	0.23263	protein metabolic process (GO:0019538)	+
Proteomics	MEM	1	26	57	5564	3.75439	1	0.266355	0.235349	nucleotide biosynthetic process (GO:0009165)	+
Proteomics	MEM	1	26	57	5564	3.75439	1	0.266355	0.235349	proteinogenic amino acid catabolic process (GO:0170040)	+
Proteomics	MEM	1	26	57	5564	3.75439	1	0.266355	0.235349	L-amino acid catabolic process (GO:0170035)	+
Proteomics	MEM	1	26	59	5564	3.62712	1	0.275701	0.242553	nucleoside phosphate biosynthetic process (GO:1901293)	+
Proteomics	MEM	1	26	62	5564	3.45161	1	0.28972	0.253236	monocarboxylic acid catabolic process (GO:0072329)	+
Proteomics	MEM	1	26	65	5564	3.29231	1	0.303738	0.263775	positive regulation of cellular process (GO:0048522)	+
Proteomics	MEM	2	26	214	5564	2	1	1	0.26416	cellular catabolic process (GO:0044248)	+
Proteomics	MEM	1	26	66	5564	3.24242	1	0.308411	0.267256	cellular component assembly (GO:0022607)	+
Proteomics	MEM	4	26	469	5564	1.82516	1	2.19159	0.272073	biological regulation (GO:0065007)	+
Proteomics	MEM	2	26	220	5564	1.94545	1	1.02804	0.274705	gene expression (GO:0010467)	+
Proteomics	MEM	1	26	72	5564	2.97222	1	0.336449	0.287811	cellular lipid catabolic process (GO:0044242)	+
Proteomics	MEM	1	26	72	5564	2.97222	1	0.336449	0.287811	lipid catabolic process (GO:0016042)	+
Proteomics	MEM	1	26	75	5564	2.85333	1	0.350467	0.29788	single-species biofilm formation (GO:0044010)	+
Proteomics	MEM	1	26	75	5564	2.85333	1	0.350467	0.29788	biological process involved in intraspecies interaction between organisms (GO:0051703)	+
Proteomics	MEM	1	26	76	5564	2.81579	1	0.35514	0.301206	biofilm formation (GO:0042710)	+
Proteomics	MEM	1	26	76	5564	2.81579	1	0.35514	0.301206	aggregation of unicellular organisms (GO:0098630)	+
Proteomics	MEM	1	26	77	5564	2.77922	1	0.359813	0.304517	cell aggregation (GO:0098743)	+
Proteomics	MEM	1	26	79	5564	2.70886	1	0.369159	0.311093	proteinogenic amino acid biosynthetic process (GO:0170038)	+
Proteomics	MEM	1	26	79	5564	2.70886	1	0.369159	0.311093	L-amino acid biosynthetic process (GO:0170034)	+
Proteomics	MEM	1	26	80	5564	2.675	1	0.373832	0.314358	translation (GO:0006412)	+
Proteomics	MEM	1	26	85	5564	2.51765	1	0.397196	0.330464	alpha-amino acid catabolic process (GO:1901606)	+
Proteomics	MEM	1	26	90	5564	2.37778	1	0.420561	0.346206	amino acid catabolic process (GO:0009063)	+
Proteomics	MEM	1	26	92	5564	2.32609	1	0.429907	0.352402	positive regulation of biological process (GO:0048518)	+
Proteomics	MEM	2	26	274	5564	1.56204	1	1.28037	0.368894	regulation of nucleobase-containing compound metabolic process (GO:0019219)	+
Proteomics	MEM	1	26	106	5564	2.01887	1	0.495327	0.394223	RNA biosynthetic process (GO:0032774)	+
Proteomics	MEM	1	26	107	5564	2	1	0.5	0.397109	alpha-amino acid biosynthetic process (GO:1901607)	+
Proteomics	MEM	1	26	111	5564	1.92793	1	0.518692	0.40852	cellular component biogenesis (GO:0044085)	+
Proteomics	MEM	1	26	113	5564	1.89381	1	0.528037	0.414148	amino acid biosynthetic process (GO:0008652)	+
Proteomics	MEM	1	26	113	5564	1.89381	1	0.528037	0.414148	nucleic acid biosynthetic process (GO:0141187)	+
Proteomics	MEM	3	26	451	5564	1.4235	1	2.10748	0.463978	regulation of biological process (GO:0050789)	+
Proteomics	MEM	1	26	138	5564	1.55072	1	0.64486	0.480289	proteinogenic amino acid metabolic process (GO:0170039)	+
Proteomics	MEM	1	26	138	5564	1.55072	1	0.64486	0.480289	L-amino acid metabolic process (GO:0170033)	+
Proteomics	MEM	1	26	141	5564	1.51773	1	0.658879	0.487725	RNA metabolic process (GO:0016070)	+
Proteomics	MEM	1	26	164	5564	1.30488	1	0.766355	0.541436	macromolecule localization (GO:0033036)	+
Proteomics	MEM	1	26	203	5564	1.05419	1	0.948598	0.620368	alpha-amino acid metabolic process (GO:1901605)	+
Proteomics	MEM	2	26	304	5564	1.40789	1	1.42056	0.650841	regulation of primary metabolic process (GO:0080090)	+
Proteomics	MEM	2	26	311	5564	1.37621	1	1.45327	0.654523	regulation of macromolecule metabolic process (GO:0060255)	+
Proteomics	MEM	2	26	343	5564	1.24781	1	1.6028	0.673068	regulation of metabolic process (GO:0019222)	+
Proteomics	MEM	2	26	409	5564	1.04645	1	1.91121	0.716574	regulation of cellular process (GO:0050794)	+
Proteomics	MEM	1	26	462	5564	0.463203	1	2.15888	0.71958	transport (GO:0006810)	-
Proteomics	MEM	1	26	469	5564	0.45629	1	2.19159	0.720397	establishment of localization (GO:0051234)	-
Proteomics	MEM	1	26	478	5564	0.447699	1	2.23364	0.721645	localization (GO:0051179)	-
Proteomics	MEM	1	26	270	5564	0.792593	1	1.26168	1	regulation of RNA metabolic process (GO:0051252)	-
Proteomics	MEM	1	26	268	5564	0.798507	1	1.25234	1	regulation of RNA biosynthetic process (GO:2001141)	-
Proteomics	MEM	1	26	294	5564	0.727891	1	1.37383	1	regulation of gene expression (GO:0010468)	-
Proteomics	MEM	1	26	264	5564	0.810606	1	1.23364	1	transmembrane transport (GO:0055085)	-
Proteomics	MEM	1	26	254	5564	0.84252	1	1.18692	1	amino acid metabolic process (GO:0006520)	-
Proteomics	MEM	1	26	206	5564	1.03883	1	0.962617	1	nucleic acid metabolic process (GO:0090304)	+
Proteomics	MEM	1	26	267	5564	0.801498	1	1.24766	1	regulation of DNA-templated transcription (GO:0006355)	-
Proteomics	MEM	1	26	301	5564	0.710963	1	1.40654	1	regulation of macromolecule biosynthetic process (GO:0010556)	-
Proteomics	MEM	1	26	312	5564	0.685897	1	1.45794	1	regulation of cellular metabolic process (GO:0031323)	-
Proteomics	MEM	1	26	302	5564	0.708609	1	1.41121	1	regulation of cellular biosynthetic process (GO:0031326)	-
Proteomics	MEM	1	26	320	5564	0.66875	1	1.49533	1	regulation of biosynthetic process (GO:0009889)	-
Transcriptomics	CZA	1	9	6	5564	103.037	1	0.00970525	0.00967041	peptidoglycan turnover (GO:0009254)	+
Transcriptomics	CZA	1	9	10	5564	61.8222	1	0.0161754	0.0160711	glycosaminoglycan catabolic process (GO:0006027)	+
Transcriptomics	CZA	1	9	10	5564	61.8222	1	0.0161754	0.0160711	aminoglycan catabolic process (GO:0006026)	+
Transcriptomics	CZA	1	9	10	5564	61.8222	1	0.0161754	0.0160711	peptidoglycan catabolic process (GO:0009253)	+
Transcriptomics	CZA	1	9	15	5564	41.2148	1	0.0242631	0.0240202	negative regulation of single-species biofilm formation (GO:1900191)	+
Transcriptomics	CZA	1	9	26	5564	23.7778	1	0.0420561	0.0413076	carbohydrate derivative catabolic process (GO:1901136)	+
Transcriptomics	CZA	1	9	27	5564	22.8971	1	0.0436736	0.0428656	peptidoglycan metabolic process (GO:0000270)	+
Transcriptomics	CZA	1	9	28	5564	22.0794	1	0.0452912	0.0444214	aminoglycan metabolic process (GO:0006022)	+
Transcriptomics	CZA	1	9	28	5564	22.0794	1	0.0452912	0.0444214	glycosaminoglycan metabolic process (GO:0030203)	+
Transcriptomics	CZA	1	9	36	5564	17.1728	1	0.0582315	0.0567867	macromolecule catabolic process (GO:0009057)	+
Transcriptomics	CZA	1	9	40	5564	15.4556	1	0.0647017	0.0629159	regulation of single-species biofilm formation (GO:1900190)	+
Transcriptomics	CZA	1	9	93	5564	6.64755	1	0.150431	0.140851	negative regulation of cellular process (GO:0048523)	+
Transcriptomics	CZA	1	9	112	5564	5.51984	1	0.181165	0.167353	negative regulation of biological process (GO:0048519)	+
Transcriptomics	CZA	1	9	188	5564	3.28842	1	0.304098	0.266245	organonitrogen compound catabolic process (GO:1901565)	+
Transcriptomics	CZA	1	9	208	5564	2.97222	1	0.336449	0.290468	carbohydrate derivative metabolic process (GO:1901135)	+
Transcriptomics	CZA	7	9	3245	5564	1.33361	1	5.24892	0.3204	UNCLASSIFIED	+
Transcriptomics	CZA	2	9	2319	5564	0.53318	1	3.75108	0.3204	biological_process (GO:0008150)	-
Transcriptomics	CZA	1	9	328	5564	1.88482	1	0.530554	0.421456	catabolic process (GO:0009056)	+
Transcriptomics	CZA	1	9	409	5564	1.51155	1	0.661574	0.497252	regulation of cellular process (GO:0050794)	+
Transcriptomics	CZA	1	9	451	5564	1.37078	1	0.729511	0.532964	regulation of biological process (GO:0050789)	+
Transcriptomics	CZA	1	9	469	5564	1.31817	1	0.758627	0.547567	biological regulation (GO:0065007)	+
Transcriptomics	CZA	1	9	513	5564	1.20511	1	0.829799	0.581566	macromolecule metabolic process (GO:0043170)	+
Transcriptomics	CZA	1	9	1294	5564	0.477761	1	2.0931	0.694493	metabolic process (GO:0008152)	-
Transcriptomics	CZA	1	9	684	5564	0.903834	1	1.1064	1	organonitrogen compound metabolic process (GO:1901564)	-
Transcriptomics	MEM	1	14	6	5564	66.2381	1	0.0150971	0.0150091	sarcosine catabolic process (GO:1901053)	+
Transcriptomics	MEM	1	14	6	5564	66.2381	1	0.0150971	0.0150091	sarcosine metabolic process (GO:1901052)	+
Transcriptomics	MEM	1	14	8	5564	49.6786	1	0.0201294	0.0199655	Gram-negative-bacterium-type cell outer membrane assembly (GO:0043165)	+
Transcriptomics	MEM	1	14	8	5564	49.6786	1	0.0201294	0.0199655	membrane assembly (GO:0071709)	+
Transcriptomics	MEM	1	14	8	5564	49.6786	1	0.0201294	0.0199655	membrane biogenesis (GO:0044091)	+
Transcriptomics	MEM	1	14	9	5564	44.1587	1	0.0226456	0.022435	cell envelope organization (GO:0043163)	+
Transcriptomics	MEM	1	14	10	5564	39.7429	1	0.0251618	0.0248987	valine biosynthetic process (GO:0009099)	+
Transcriptomics	MEM	1	14	13	5564	30.5714	1	0.0327103	0.0322553	isoleucine biosynthetic process (GO:0009097)	+
Transcriptomics	MEM	1	14	13	5564	30.5714	1	0.0327103	0.0322553	isoleucine metabolic process (GO:0006549)	+
Transcriptomics	MEM	1	14	14	5564	28.3878	1	0.0352265	0.034696	valine metabolic process (GO:0006573)	+
Transcriptomics	MEM	1	14	15	5564	26.4952	1	0.0377426	0.037131	membrane organization (GO:0061024)	+
Transcriptomics	MEM	1	14	16	5564	24.8393	1	0.0402588	0.0395603	branched-chain amino acid biosynthetic process (GO:0009082)	+
Transcriptomics	MEM	1	14	18	5564	22.0794	1	0.0452912	0.0444018	external encapsulating structure organization (GO:0045229)	+
Transcriptomics	MEM	2	14	139	5564	5.7184	1	0.349748	0.0463338	lipid biosynthetic process (GO:0008610)	+
Transcriptomics	MEM	1	14	20	5564	19.8714	1	0.0503235	0.0492207	non-proteinogenic amino acid catabolic process (GO:0170044)	+
Transcriptomics	MEM	1	14	26	5564	15.2857	1	0.0654206	0.0635422	fatty acid biosynthetic process (GO:0006633)	+
Transcriptomics	MEM	3	14	385	5564	3.09685	1	0.968728	0.0676338	carboxylic acid metabolic process (GO:0019752)	+
Transcriptomics	MEM	3	14	396	5564	3.01082	1	0.996405	0.0724075	oxoacid metabolic process (GO:0043436)	+
Transcriptomics	MEM	1	14	30	5564	13.2476	1	0.0754853	0.0729783	branched-chain amino acid metabolic process (GO:0009081)	+
Transcriptomics	MEM	1	14	30	5564	13.2476	1	0.0754853	0.0729783	cellular modified amino acid catabolic process (GO:0042219)	+
Transcriptomics	MEM	3	14	404	5564	2.9512	1	1.01653	0.0759778	organic acid metabolic process (GO:0006082)	+
Transcriptomics	MEM	1	14	32	5564	12.4196	1	0.0805176	0.0776632	protein secretion by the type VI secretion system (GO:0033103)	+
Transcriptomics	MEM	2	14	186	5564	4.27343	1	0.468009	0.077727	carboxylic acid biosynthetic process (GO:0046394)	+
Transcriptomics	MEM	2	14	186	5564	4.27343	1	0.468009	0.077727	organic acid biosynthetic process (GO:0016053)	+
Transcriptomics	MEM	1	14	35	5564	11.3551	1	0.0880661	0.0846493	O antigen metabolic process (GO:0046402)	+
Transcriptomics	MEM	1	14	35	5564	11.3551	1	0.0880661	0.0846493	O antigen biosynthetic process (GO:0009243)	+
Transcriptomics	MEM	2	14	203	5564	3.91555	1	0.510784	0.090412	alpha-amino acid metabolic process (GO:1901605)	+
Transcriptomics	MEM	1	14	43	5564	9.24252	1	0.108196	0.103039	non-proteinogenic amino acid metabolic process (GO:0170041)	+
Transcriptomics	MEM	1	14	45	5564	8.83175	1	0.113228	0.107583	monocarboxylic acid biosynthetic process (GO:0072330)	+
Transcriptomics	MEM	2	14	225	5564	3.5327	1	0.566139	0.107704	lipid metabolic process (GO:0006629)	+
Transcriptomics	MEM	2	14	235	5564	3.38237	1	0.591301	0.115856	small molecule biosynthetic process (GO:0044283)	+
Transcriptomics	MEM	2	14	254	5564	3.12936	1	0.639109	0.131792	amino acid metabolic process (GO:0006520)	+
Transcriptomics	MEM	1	14	59	5564	6.73608	1	0.148454	0.138795	cellular modified amino acid metabolic process (GO:0006575)	+
Transcriptomics	MEM	1	14	61	5564	6.51522	1	0.153487	0.14317	lipopolysaccharide biosynthetic process (GO:0009103)	+
Transcriptomics	MEM	1	14	61	5564	6.51522	1	0.153487	0.14317	lipopolysaccharide metabolic process (GO:0008653)	+
Transcriptomics	MEM	1	14	66	5564	6.02165	1	0.166068	0.154018	cellular component assembly (GO:0022607)	+
Transcriptomics	MEM	3	14	568	5564	2.09909	1	1.42919	0.16535	small molecule metabolic process (GO:0044281)	+
Transcriptomics	MEM	1	14	79	5564	5.03074	1	0.198778	0.181628	fatty acid metabolic process (GO:0006631)	+
Transcriptomics	MEM	3	14	606	5564	1.96747	1	1.5248	0.189713	cellular biosynthetic process (GO:0044249)	+
Transcriptomics	MEM	1	14	85	5564	4.67563	1	0.213875	0.194087	alpha-amino acid catabolic process (GO:1901606)	+
Transcriptomics	MEM	1	14	87	5564	4.56814	1	0.218907	0.198201	liposaccharide metabolic process (GO:1903509)	+
Transcriptomics	MEM	1	14	90	5564	4.41587	1	0.226456	0.204335	amino acid catabolic process (GO:0009063)	+
Transcriptomics	MEM	1	14	100	5564	3.97429	1	0.251618	0.224468	polysaccharide biosynthetic process (GO:0000271)	+
Transcriptomics	MEM	1	14	106	5564	3.74933	1	0.266715	0.23632	polysaccharide metabolic process (GO:0005976)	+
Transcriptomics	MEM	1	14	107	5564	3.71429	1	0.269231	0.238279	alpha-amino acid biosynthetic process (GO:1901607)	+
Transcriptomics	MEM	1	14	107	5564	3.71429	1	0.269231	0.238279	carbohydrate biosynthetic process (GO:0016051)	+
Transcriptomics	MEM	1	14	111	5564	3.58044	1	0.279295	0.246068	cellular component biogenesis (GO:0044085)	+
Transcriptomics	MEM	1	14	112	5564	3.54847	1	0.281812	0.248003	protein transmembrane transport (GO:0071806)	+
Transcriptomics	MEM	1	14	113	5564	3.51707	1	0.284328	0.249934	amino acid biosynthetic process (GO:0008652)	+
Transcriptomics	MEM	1	14	116	5564	3.42611	1	0.291876	0.2557	secretion by cell (GO:0032940)	+
Transcriptomics	MEM	1	14	116	5564	3.42611	1	0.291876	0.2557	establishment of protein localization to extracellular region (GO:0035592)	+
Transcriptomics	MEM	1	14	116	5564	3.42611	1	0.291876	0.2557	protein secretion (GO:0009306)	+
Transcriptomics	MEM	1	14	116	5564	3.42611	1	0.291876	0.2557	protein localization to extracellular region (GO:0071692)	+
Transcriptomics	MEM	1	14	118	5564	3.36804	1	0.296909	0.25952	cellular component organization (GO:0016043)	+
Transcriptomics	MEM	1	14	120	5564	3.3119	1	0.301941	0.263323	export from cell (GO:0140352)	+
Transcriptomics	MEM	1	14	122	5564	3.25761	1	0.306973	0.267107	secretion (GO:0046903)	+
Transcriptomics	MEM	1	14	128	5564	3.10491	1	0.32207	0.278353	protein transport (GO:0015031)	+
Transcriptomics	MEM	4	14	974	5564	1.63215	1	2.45075	0.286597	primary metabolic process (GO:0044238)	+
Transcriptomics	MEM	1	14	134	5564	2.96588	1	0.337168	0.289437	carbohydrate metabolic process (GO:0005975)	+
Transcriptomics	MEM	1	14	135	5564	2.94392	1	0.339684	0.291269	establishment of protein localization (GO:0045184)	+
Transcriptomics	MEM	1	14	141	5564	2.81864	1	0.354781	0.30217	protein localization (GO:0008104)	+
Transcriptomics	MEM	1	14	142	5564	2.79879	1	0.357297	0.303971	cellular macromolecule localization (GO:0070727)	+
Transcriptomics	MEM	1	14	143	5564	2.77922	1	0.359813	0.305768	monocarboxylic acid metabolic process (GO:0032787)	+
Transcriptomics	MEM	4	14	1050	5564	1.51401	1	2.64198	0.316751	cellular metabolic process (GO:0044237)	+
Transcriptomics	MEM	1	14	154	5564	2.58071	1	0.387491	0.325255	carboxylic acid catabolic process (GO:0046395)	+
Transcriptomics	MEM	1	14	156	5564	2.54762	1	0.392523	0.328743	cellular lipid metabolic process (GO:0044255)	+
Transcriptomics	MEM	1	14	156	5564	2.54762	1	0.392523	0.328743	cellular localization (GO:0051641)	+
Transcriptomics	MEM	1	14	158	5564	2.51537	1	0.397556	0.332215	carbohydrate derivative biosynthetic process (GO:1901137)	+
Transcriptomics	MEM	1	14	158	5564	2.51537	1	0.397556	0.332215	cellular component organization or biogenesis (GO:0071840)	+
Transcriptomics	MEM	1	14	160	5564	2.48393	1	0.402588	0.335669	organic acid catabolic process (GO:0016054)	+
Transcriptomics	MEM	1	14	164	5564	2.42334	1	0.412653	0.342529	macromolecule localization (GO:0033036)	+
Transcriptomics	MEM	1	14	185	5564	2.14826	1	0.465492	0.377474	small molecule catabolic process (GO:0044282)	+
Transcriptomics	MEM	1	14	188	5564	2.11398	1	0.473041	0.382323	organonitrogen compound catabolic process (GO:1901565)	+
Transcriptomics	MEM	1	14	208	5564	1.91071	1	0.523364	0.413765	carbohydrate derivative metabolic process (GO:1901135)	+
Transcriptomics	MEM	1	14	214	5564	1.85714	1	0.538462	0.422903	cellular catabolic process (GO:0044248)	+
Transcriptomics	MEM	3	14	760	5564	1.5688	1	1.91229	0.424815	biosynthetic process (GO:0009058)	+
Transcriptomics	MEM	1	14	230	5564	1.72795	1	0.57872	0.44663	nitrogen compound transport (GO:0071705)	+
Transcriptomics	MEM	1	14	264	5564	1.50541	1	0.66427	0.494073	transmembrane transport (GO:0055085)	+
Transcriptomics	MEM	1	14	267	5564	1.4885	1	0.671819	0.498072	regulation of DNA-templated transcription (GO:0006355)	+
Transcriptomics	MEM	1	14	268	5564	1.48294	1	0.674335	0.499399	regulation of RNA biosynthetic process (GO:2001141)	+
Transcriptomics	MEM	1	14	270	5564	1.47196	1	0.679367	0.502042	regulation of RNA metabolic process (GO:0051252)	+
Transcriptomics	MEM	1	14	274	5564	1.45047	1	0.689432	0.50729	regulation of nucleobase-containing compound metabolic process (GO:0019219)	+
Transcriptomics	MEM	1	14	294	5564	1.3518	1	0.739756	0.532769	regulation of gene expression (GO:0010468)	+
Transcriptomics	MEM	1	14	301	5564	1.32036	1	0.757369	0.541393	regulation of macromolecule biosynthetic process (GO:0010556)	+
Transcriptomics	MEM	1	14	302	5564	1.31599	1	0.759885	0.542613	regulation of cellular biosynthetic process (GO:0031326)	+
Transcriptomics	MEM	1	14	304	5564	1.30733	1	0.764917	0.545044	regulation of primary metabolic process (GO:0080090)	+
Transcriptomics	MEM	1	14	311	5564	1.27791	1	0.782531	0.553458	regulation of macromolecule metabolic process (GO:0060255)	+
Transcriptomics	MEM	1	14	312	5564	1.27381	1	0.785047	0.554648	regulation of cellular metabolic process (GO:0031323)	+
Transcriptomics	MEM	1	14	320	5564	1.24196	1	0.805176	0.564063	regulation of biosynthetic process (GO:0009889)	+
Transcriptomics	MEM	5	14	1622	5564	1.22512	1	4.08124	0.565682	cellular process (GO:0009987)	+
Transcriptomics	MEM	1	14	328	5564	1.21167	1	0.825306	0.573293	catabolic process (GO:0009056)	+
Transcriptomics	MEM	1	14	343	5564	1.15868	1	0.863048	0.590113	regulation of metabolic process (GO:0019222)	+
Transcriptomics	MEM	1	14	354	5564	1.12268	1	0.890726	0.602053	macromolecule biosynthetic process (GO:0009059)	+
Transcriptomics	MEM	2	14	684	5564	1.16207	1	1.72106	0.687116	organonitrogen compound metabolic process (GO:1901564)	+
Transcriptomics	MEM	4	14	1294	5564	1.22853	1	3.25593	0.750716	metabolic process (GO:0008152)	+
Transcriptomics	MEM	1	14	513	5564	0.774715	1	1.2908	1	macromolecule metabolic process (GO:0043170)	-
Transcriptomics	MEM	6	14	2319	5564	1.02828	1	5.83501	1	biological_process (GO:0008150)	+
Transcriptomics	MEM	1	14	409	5564	0.971708	1	1.02912	1	regulation of cellular process (GO:0050794)	-
Transcriptomics	MEM	1	14	451	5564	0.881216	1	1.1348	1	regulation of biological process (GO:0050789)	-
Transcriptomics	MEM	8	14	3245	5564	0.979793	1	8.16499	1	UNCLASSIFIED	-
Transcriptomics	MEM	1	14	462	5564	0.860235	1	1.16247	1	transport (GO:0006810)	-
Transcriptomics	MEM	1	14	478	5564	0.831441	1	1.20273	1	localization (GO:0051179)	-
Transcriptomics	MEM	1	14	469	5564	0.847396	1	1.18009	1	establishment of localization (GO:0051234)	-
Transcriptomics	MEM	1	14	469	5564	0.847396	1	1.18009	1	biological regulation (GO:0065007)	-
Transcriptomics	MEM	1	14	405	5564	0.981305	1	1.01905	1	organonitrogen compound biosynthetic process (GO:1901566)	-

## Sheet: SI table 13
gene_id	pvalue	padj	fold_change	condition_subset	mic	omics
PA0001	0.820082	0.963081	1.06467	CZA	CZA	Transcriptomics
PA0002	0.212885	0.598424	0.863107	CZA	CZA	Transcriptomics
PA0003	0.249623	0.635539	1.22882	CZA	CZA	Transcriptomics
PA0004	1	1	1.02318	CZA	CZA	Transcriptomics
PA0005	0.963585	1	1.5663	CZA	CZA	Transcriptomics
PA0006	0.290778	0.678238	1.22092	CZA	CZA	Transcriptomics
PA0007	0.616462	0.88386	1.18945	CZA	CZA	Transcriptomics
PA0008	0.0182073	0.195913	0.782433	CZA	CZA	Transcriptomics
PA0009	0.083064	0.404628	0.814935	CZA	CZA	Transcriptomics
PA0010	0.0134669	0.165379	0.77545	CZA	CZA	Transcriptomics
PA0011	0.750269	0.936448	1.07272	CZA	CZA	Transcriptomics
PA0012	0.493644	0.809593	1.24664	CZA	CZA	Transcriptomics
PA0013	0.493644	0.809593	0.851312	CZA	CZA	Transcriptomics
PA0014	0.102456	0.431138	1.45382	CZA	CZA	Transcriptomics
PA0015	1	1	0.959333	CZA	CZA	Transcriptomics
PA0016	0.0528981	0.324804	0.83754	CZA	CZA	Transcriptomics
PA0017	0.179703	0.549278	0.950252	CZA	CZA	Transcriptomics
PA0018	0.384508	0.748431	0.890706	CZA	CZA	Transcriptomics
PA0019	0.616462	0.88386	1.03382	CZA	CZA	Transcriptomics
PA0020	0.335488	0.720031	0.425309	CZA	CZA	Transcriptomics
PA0021	0.0182073	0.195913	0.263534	CZA	CZA	Transcriptomics
PA0022	0.681965	0.909559	1.03101	CZA	CZA	Transcriptomics
PA0023	0.212885	0.598424	0.723373	CZA	CZA	Transcriptomics
PA0024	0.000107735	0.0193333	0.434823	CZA	CZA	Transcriptomics
PA0025	0.00129282	0.0521158	0.465815	CZA	CZA	Transcriptomics
PA0026	0.102456	0.431138	0.715301	CZA	CZA	Transcriptomics
PA0027	0.437083	0.774113	1.08502	CZA	CZA	Transcriptomics
PA0028	0.0319974	0.256857	1.87431	CZA	CZA	Transcriptomics
PA0029	0.249623	0.635539	1.28297	CZA	CZA	Transcriptomics
PA0030	0.750269	0.936448	1.21173	CZA	CZA	Transcriptomics
PA0031	0.0319974	0.256857	0.67921	CZA	CZA	Transcriptomics
PA0032	0.553221	0.845719	0.945801	CZA	CZA	Transcriptomics
PA0033	0.12465	0.47204	0.483318	CZA	CZA	Transcriptomics
PA0034	0.963585	1	1.01757	CZA	CZA	Transcriptomics
PA0035	0.0319974	0.256857	0.642049	CZA	CZA	Transcriptomics
PA0036	0.00474036	0.103414	0.696111	CZA	CZA	Transcriptomics
PA0037	0.212885	0.598424	0.798125	CZA	CZA	Transcriptomics
PA0038	0.0319974	0.256857	2.79646	CZA	CZA	Transcriptomics
PA0039	0.000754148	0.0428094	2.13897	CZA	CZA	Transcriptomics
PA0040	0.820082	0.963081	1.19976	CZA	CZA	Transcriptomics
PA0041	0.179703	0.549278	0.356441	CZA	CZA	Transcriptomics
PA0042	0.212885	0.598424	1.34398	CZA	CZA	Transcriptomics
PA0043	0.820082	0.963081	1.16716	CZA	CZA	Transcriptomics
PA0044	0.384508	0.748431	6.34276	CZA	CZA	Transcriptomics
PA0045	0.290778	0.678238	0.667887	CZA	CZA	Transcriptomics
PA0046	0.750269	0.936448	0.843335	CZA	CZA	Transcriptomics
PA0047	0.249623	0.635539	0.849312	CZA	CZA	Transcriptomics
PA0048	0.681965	0.909559	1.46969	CZA	CZA	Transcriptomics
PA0049	0.820082	0.963081	1.21192	CZA	CZA	Transcriptomics
PA0050	1	1	0.883573	CZA	CZA	Transcriptomics
PA0051	0.616462	0.88386	0.948266	CZA	CZA	Transcriptomics
PA0052	0.553221	0.845719	2.81088	CZA	CZA	Transcriptomics
PA0053	0.437083	0.774113	inf	CZA	CZA	Transcriptomics
PA0054	0.179703	0.549278	0.968237	CZA	CZA	Transcriptomics
PA0055	0.00689507	0.126175	0.678082	CZA	CZA	Transcriptomics
PA0056	0.335488	0.720031	0.858979	CZA	CZA	Transcriptomics
PA0057	0.963585	1	0.972889	CZA	CZA	Transcriptomics
PA0058	0.616462	0.88386	1.41026	CZA	CZA	Transcriptomics
PA0059	0.00129282	0.0521158	6.83105	CZA	CZA	Transcriptomics
PA0060	0.150506	0.511152	1.80393	CZA	CZA	Transcriptomics
PA0061	0.000215471	0.0249722	2.36773	CZA	CZA	Transcriptomics
PA0062	0.0182073	0.195913	2.6306	CZA	CZA	Transcriptomics
PA0063	0.891618	0.985314	1.23703	CZA	CZA	Transcriptomics
PA0064	0.0528981	0.324804	0.782492	CZA	CZA	Transcriptomics
PA0065	0.083064	0.404628	0.673204	CZA	CZA	Transcriptomics
PA0066	0.384508	0.748431	0.754581	CZA	CZA	Transcriptomics
PA0067	0.0528981	0.324804	0.708785	CZA	CZA	Transcriptomics
PA0068	0.553221	0.845719	0.851932	CZA	CZA	Transcriptomics
PA0069	0.616462	0.88386	1.12158	CZA	CZA	Transcriptomics
PA0070	0.681965	0.909559	0.746599	CZA	CZA	Transcriptomics
PA0071	0.553221	0.845719	1.07659	CZA	CZA	Transcriptomics
PA0072	0.437083	0.774113	3.65483	CZA	CZA	Transcriptomics
PA0073	0.384508	0.748431	5.31647	CZA	CZA	Transcriptomics
PA0074	0.891618	0.985314	0.774517	CZA	CZA	Transcriptomics
PA0075	0.891618	0.985314	1.28662	CZA	CZA	Transcriptomics
PA0076	0.891618	0.985314	2.58702	CZA	CZA	Transcriptomics
PA0077	0.681965	0.909559	1.15461	CZA	CZA	Transcriptomics
PA0078	0.681965	0.909559	1.12887	CZA	CZA	Transcriptomics
PA0079	0.290778	0.678238	0.995127	CZA	CZA	Transcriptomics
PA0080	0.384508	0.748431	1.19605	CZA	CZA	Transcriptomics
PA0081	0.437083	0.774113	0.938056	CZA	CZA	Transcriptomics
PA0082	0.681965	0.909559	1.1787	CZA	CZA	Transcriptomics
PA0083	0.493644	0.809593	0.536977	CZA	CZA	Transcriptomics
PA0084	1	1	0.580383	CZA	CZA	Transcriptomics
PA0085	0.820082	0.963081	0.540833	CZA	CZA	Transcriptomics
PA0086	0.891618	0.985314	0.796795	CZA	CZA	Transcriptomics
PA0087	0.681965	0.909559	1.44029	CZA	CZA	Transcriptomics
PA0088	0.493644	0.809593	0.725283	CZA	CZA	Transcriptomics
PA0089	0.335488	0.720031	0.839788	CZA	CZA	Transcriptomics
PA0090	0.616462	0.88386	0.672452	CZA	CZA	Transcriptomics
PA0091	0.493644	0.809593	0.674713	CZA	CZA	Transcriptomics
PA0092	0.000754148	0.0428094	0.32924	CZA	CZA	Transcriptomics
PA0093	0.0134669	0.165379	0.438816	CZA	CZA	Transcriptomics
PA0094	0.0319974	0.256857	0.687651	CZA	CZA	Transcriptomics
PA0095	0.0667959	0.359715	0.665591	CZA	CZA	Transcriptomics
PA0096	0.750269	0.936448	1.14112	CZA	CZA	Transcriptomics
PA0097	0.616462	0.88386	0.949371	CZA	CZA	Transcriptomics
PA0098	1	1	1.86963	CZA	CZA	Transcriptomics
PA0099	0.820082	0.963081	0.862314	CZA	CZA	Transcriptomics
PA0100	0.820082	0.963081	1.03624	CZA	CZA	Transcriptomics
PA0101	0.750269	0.936448	1.29873	CZA	CZA	Transcriptomics
PA0102	0.249623	0.635539	1.36286	CZA	CZA	Transcriptomics
PA0103	0.0528981	0.324804	2.16792	CZA	CZA	Transcriptomics
PA0104	0.0134669	0.165379	1.80374	CZA	CZA	Transcriptomics
PA0105	0.0667959	0.359715	2.76689	CZA	CZA	Transcriptomics
PA0106	0.212885	0.598424	2.10171	CZA	CZA	Transcriptomics
PA0107	0.12465	0.47204	2.13213	CZA	CZA	Transcriptomics
PA0108	0.335488	0.720031	1.80168	CZA	CZA	Transcriptomics
PA0109	0.00689507	0.126175	2.24445	CZA	CZA	Transcriptomics
PA0110	0.212885	0.598424	3.34889	CZA	CZA	Transcriptomics
PA0111	0.0667959	0.359715	5.58354	CZA	CZA	Transcriptomics
PA0112	0.891618	0.985314	1.63091	CZA	CZA	Transcriptomics
PA0113	1	1	1.51596	CZA	CZA	Transcriptomics
PA0114	0.0528981	0.324804	0.696073	CZA	CZA	Transcriptomics
PA0115	0.616462	0.88386	0.859677	CZA	CZA	Transcriptomics
PA0116	0.493644	0.809593	0.818025	CZA	CZA	Transcriptomics
PA0117	0.212885	0.598424	0.718703	CZA	CZA	Transcriptomics
PA0118	0.750269	0.936448	0.941068	CZA	CZA	Transcriptomics
PA0119	0.335488	0.720031	0.751044	CZA	CZA	Transcriptomics
PA0120	0.083064	0.404628	0.627901	CZA	CZA	Transcriptomics
PA0121	0.820082	0.963081	0.901322	CZA	CZA	Transcriptomics
PA0122	0.963585	1	0.785921	CZA	CZA	Transcriptomics
PA0123	0.750269	0.936448	0.906123	CZA	CZA	Transcriptomics
PA0124	0.083064	0.404628	0.661777	CZA	CZA	Transcriptomics
PA0125	0.0667959	0.359715	0.608765	CZA	CZA	Transcriptomics
PA0126	0.437083	0.774113	0.445922	CZA	CZA	Transcriptomics
PA0127	0.102456	0.431138	0.745026	CZA	CZA	Transcriptomics
PA0128	0.0134669	0.165379	0.69989	CZA	CZA	Transcriptomics
PA0129	0.083064	0.404628	1.4424	CZA	CZA	Transcriptomics
PA0130	0.616462	0.88386	1.25049	CZA	CZA	Transcriptomics
PA0131	0.493644	0.809593	2.05127	CZA	CZA	Transcriptomics
PA0132	0.616462	0.88386	1.26359	CZA	CZA	Transcriptomics
PA0133	0.891618	0.985314	0.893001	CZA	CZA	Transcriptomics
PA0134	0.0182073	0.195913	1.89651	CZA	CZA	Transcriptomics
PA0135	0.335488	0.720031	1.67216	CZA	CZA	Transcriptomics
PA0136	0.963585	1	1.26396	CZA	CZA	Transcriptomics
PA0137	0.553221	0.845719	0.917189	CZA	CZA	Transcriptomics
PA0138	0.12465	0.47204	1.41125	CZA	CZA	Transcriptomics
PA0139	0.335488	0.720031	0.833653	CZA	CZA	Transcriptomics
PA0140	0.083064	0.404628	0.74478	CZA	CZA	Transcriptomics
PA0141	0.820082	0.963081	0.947291	CZA	CZA	Transcriptomics
PA0142	0.681965	0.909559	1.18398	CZA	CZA	Transcriptomics
PA0143	0.493644	0.809593	0.877089	CZA	CZA	Transcriptomics
PA0144	0.335488	0.720031	1.38568	CZA	CZA	Transcriptomics
PA0145	0.212885	0.598424	0.852678	CZA	CZA	Transcriptomics
PA0146	0.493644	0.809593	1.08741	CZA	CZA	Transcriptomics
PA0147	0.437083	0.774113	0.845995	CZA	CZA	Transcriptomics
PA0148	0.553221	0.845719	0.956517	CZA	CZA	Transcriptomics
PA0149	0.335488	0.720031	2.32498	CZA	CZA	Transcriptomics
PA0150	1	1	1.45527	CZA	CZA	Transcriptomics
PA0151	0.00689507	0.126175	0.574293	CZA	CZA	Transcriptomics
PA0152	0.493644	0.809593	1.02684	CZA	CZA	Transcriptomics
PA0153	0.0134669	0.165379	0.577466	CZA	CZA	Transcriptomics
PA0154	0.493644	0.809593	0.947882	CZA	CZA	Transcriptomics
PA0155	0.102456	0.431138	0.638047	CZA	CZA	Transcriptomics
PA0156	0.891618	0.985314	1.65007	CZA	CZA	Transcriptomics
PA0157	0.820082	0.963081	1.65465	CZA	CZA	Transcriptomics
PA0158	0.493644	0.809593	1.10219	CZA	CZA	Transcriptomics
PA0159	0.553221	0.845719	1.14854	CZA	CZA	Transcriptomics
PA0160	0.553221	0.845719	1.31144	CZA	CZA	Transcriptomics
PA0161	0.0244559	0.2205	2.49523	CZA	CZA	Transcriptomics
PA0162	0.820082	0.963081	1.48443	CZA	CZA	Transcriptomics
PA0163	0.750269	0.936448	1.05143	CZA	CZA	Transcriptomics
PA0164	0.553221	0.845719	0.951156	CZA	CZA	Transcriptomics
PA0165	0.0414781	0.29171	0.393549	CZA	CZA	Transcriptomics
PA0166	1	1	1.54822	CZA	CZA	Transcriptomics
PA0167	0.437083	0.774113	0.845682	CZA	CZA	Transcriptomics
PA0168	0.150506	0.511152	2.68456	CZA	CZA	Transcriptomics
PA0169	0.000430942	0.0332962	0.361273	CZA	CZA	Transcriptomics
PA0170	0.0182073	0.195913	0.446453	CZA	CZA	Transcriptomics
PA0171	0.000107735	0.0193333	0.343363	CZA	CZA	Transcriptomics
PA0172	0.00689507	0.126175	0.592324	CZA	CZA	Transcriptomics
PA0173	0.290778	0.678238	1.68822	CZA	CZA	Transcriptomics
PA0174	0.290778	0.678238	1.77312	CZA	CZA	Transcriptomics
PA0175	0.212885	0.598424	1.36587	CZA	CZA	Transcriptomics
PA0176	0.290778	0.678238	1.56647	CZA	CZA	Transcriptomics
PA0177	0.681965	0.909559	1.11967	CZA	CZA	Transcriptomics
PA0178	0.212885	0.598424	1.44382	CZA	CZA	Transcriptomics
PA0179	0.553221	0.845719	1.28755	CZA	CZA	Transcriptomics
PA0180	0.335488	0.720031	1.24442	CZA	CZA	Transcriptomics
PA0181	0.0667959	0.359715	0.640418	CZA	CZA	Transcriptomics
PA0182	0.681965	0.909559	1.38245	CZA	CZA	Transcriptomics
PA0183	0.891618	0.985314	0.922173	CZA	CZA	Transcriptomics
PA0184	0.335488	0.720031	1.59657	CZA	CZA	Transcriptomics
PA0185	0.891618	0.985314	0.879436	CZA	CZA	Transcriptomics
PA0186	0.891618	0.985314	0.946787	CZA	CZA	Transcriptomics
PA0187	0.750269	0.936448	1.1819	CZA	CZA	Transcriptomics
PA0188	0.750269	0.936448	0.843949	CZA	CZA	Transcriptomics
PA0189	0.0667959	0.359715	1.87346	CZA	CZA	Transcriptomics
PA0190	0.963585	1	1.11807	CZA	CZA	Transcriptomics
PA0191	0.290778	0.678238	0.697645	CZA	CZA	Transcriptomics
PA0192	0.963585	1	1.07418	CZA	CZA	Transcriptomics
PA0193	0.616462	0.88386	1.33105	CZA	CZA	Transcriptomics
PA0194	0.179703	0.549278	0.620912	CZA	CZA	Transcriptomics
PA0195	0.179703	0.549278	0.614327	CZA	CZA	Transcriptomics
PA0195.1	0.00969619	0.140468	0.408804	CZA	CZA	Transcriptomics
PA0196	0.0319974	0.256857	0.570202	CZA	CZA	Transcriptomics
PA0197	0.249623	0.635539	2.66707	CZA	CZA	Transcriptomics
PA0198	0.249623	0.635539	0.622006	CZA	CZA	Transcriptomics
PA0199	0.493644	0.809593	1.03687	CZA	CZA	Transcriptomics
PA0200	0.102456	0.431138	0.50416	CZA	CZA	Transcriptomics
PA0201	0.0528981	0.324804	0.654049	CZA	CZA	Transcriptomics
PA0202	1	1		CZA	CZA	Transcriptomics
PA0203	1	1		CZA	CZA	Transcriptomics
PA0204	1	1		CZA	CZA	Transcriptomics
PA0205	1	1		CZA	CZA	Transcriptomics
PA0206	1	1		CZA	CZA	Transcriptomics
PA0207	1	1		CZA	CZA	Transcriptomics
PA0208	1	1	0.600373	CZA	CZA	Transcriptomics
PA0209	0.335488	0.720031	6.50839	CZA	CZA	Transcriptomics
PA0210	0.179703	0.549278	inf	CZA	CZA	Transcriptomics
PA0211	0.681965	0.909559	2.85214	CZA	CZA	Transcriptomics
PA0212	0.820082	0.963081	3.48808	CZA	CZA	Transcriptomics
PA0213	0.150506	0.511152	4.27999	CZA	CZA	Transcriptomics
PA0214	0.384508	0.748431	3.42501	CZA	CZA	Transcriptomics
PA0215	0.102456	0.431138	2.31825	CZA	CZA	Transcriptomics
PA0216	0.00323206	0.0868597	1.96586	CZA	CZA	Transcriptomics
PA0217	0.0319974	0.256857	0.723652	CZA	CZA	Transcriptomics
PA0218	0.963585	1	0.97769	CZA	CZA	Transcriptomics
PA0219	0.437083	0.774113	0.845007	CZA	CZA	Transcriptomics
PA0220	0.437083	0.774113	0.840085	CZA	CZA	Transcriptomics
PA0221	0.083064	0.404628	0.782394	CZA	CZA	Transcriptomics
PA0222	0.681965	0.909559	1.24938	CZA	CZA	Transcriptomics
PA0223	0.553221	0.845719	2.37887	CZA	CZA	Transcriptomics
PA0224	0.963585	1	1.64418	CZA	CZA	Transcriptomics
PA0225	0.891618	0.985314	0.981581	CZA	CZA	Transcriptomics
PA0226	0.437083	0.774113	0.86334	CZA	CZA	Transcriptomics
PA0227	0.616462	0.88386	1.76333	CZA	CZA	Transcriptomics
PA0228	0.384508	0.748431	0.999766	CZA	CZA	Transcriptomics
PA0229	0.0244559	0.2205	2.26466	CZA	CZA	Transcriptomics
PA0230	0.179703	0.549278	3.03297	CZA	CZA	Transcriptomics
PA0231	0.681965	0.909559	1.36072	CZA	CZA	Transcriptomics
PA0232	0.212885	0.598424	1.6719	CZA	CZA	Transcriptomics
PA0233	0.335488	0.720031	0.962117	CZA	CZA	Transcriptomics
PA0234	0.493644	0.809593	1.29489	CZA	CZA	Transcriptomics
PA0235	0.493644	0.809593	1.16946	CZA	CZA	Transcriptomics
PA0236	0.083064	0.404628	0.555713	CZA	CZA	Transcriptomics
PA0237	0.00204697	0.0658226	0.375806	CZA	CZA	Transcriptomics
PA0238	0.437083	0.774113	1.29337	CZA	CZA	Transcriptomics
PA0239	0.290778	0.678238	0.790462	CZA	CZA	Transcriptomics
PA0240	0.249623	0.635539	0.569684	CZA	CZA	Transcriptomics
PA0241	0.820082	0.963081	0.820332	CZA	CZA	Transcriptomics
PA0242	0.553221	0.845719	0.766249	CZA	CZA	Transcriptomics
PA0243	0.750269	0.936448	1.04164	CZA	CZA	Transcriptomics
PA0244	0.820082	0.963081	1.61336	CZA	CZA	Transcriptomics
PA0245	0.553221	0.845719	1.92012	CZA	CZA	Transcriptomics
PA0246	0.750269	0.936448	1.17126	CZA	CZA	Transcriptomics
PA0247	0.437083	0.774113	0.717869	CZA	CZA	Transcriptomics
PA0248	0.150506	0.511152	0.850487	CZA	CZA	Transcriptomics
PA0249	0.384508	0.748431	0.844048	CZA	CZA	Transcriptomics
PA0250	0.437083	0.774113	0.87573	CZA	CZA	Transcriptomics
PA0251	0.820082	0.963081	0.981397	CZA	CZA	Transcriptomics
PA0252	0.12465	0.47204	0.766572	CZA	CZA	Transcriptomics
PA0253	0.335488	0.720031	0.759398	CZA	CZA	Transcriptomics
PA0254	0.0244559	0.2205	0.529066	CZA	CZA	Transcriptomics
PA0255	0.963585	1	1.20517	CZA	CZA	Transcriptomics
PA0256	0.0244559	0.2205	1.75107	CZA	CZA	Transcriptomics
PA0257	0.150506	0.511152	1.96569	CZA	CZA	Transcriptomics
PA0258	0.083064	0.404628	2.1009	CZA	CZA	Transcriptomics
PA0259	0.963585	1	0.834314	CZA	CZA	Transcriptomics
PA0260	0.891618	0.985314	0.927715	CZA	CZA	Transcriptomics
PA0261	0.891618	0.985314	0.989791	CZA	CZA	Transcriptomics
PA0262	0.249623	0.635539	0.709983	CZA	CZA	Transcriptomics
PA0263	0.102456	0.431138	inf	CZA	CZA	Transcriptomics
PA0264	0.335488	0.720031	1.05813	CZA	CZA	Transcriptomics
PA0265	0.384508	0.748431	0.837379	CZA	CZA	Transcriptomics
PA0266	1	1	1.04841	CZA	CZA	Transcriptomics
PA0267	0.750269	0.936448	1.49754	CZA	CZA	Transcriptomics
PA0268	0.249623	0.635539	0.799925	CZA	CZA	Transcriptomics
PA0269	0.493644	0.809593	0.860661	CZA	CZA	Transcriptomics
PA0270	0.681965	0.909559	1.02357	CZA	CZA	Transcriptomics
PA0271	0.963585	1	0.949925	CZA	CZA	Transcriptomics
PA0272	0.335488	0.720031	0.798	CZA	CZA	Transcriptomics
PA0273	0.891618	0.985314	1.1126	CZA	CZA	Transcriptomics
PA0274	0.493644	0.809593	1.61126	CZA	CZA	Transcriptomics
PA0275	0.616462	0.88386	1.08328	CZA	CZA	Transcriptomics
PA0276	0.681965	0.909559	1.23422	CZA	CZA	Transcriptomics
PA0277	0.0134669	0.165379	0.424167	CZA	CZA	Transcriptomics
PA0278	0.212885	0.598424	2.51976	CZA	CZA	Transcriptomics
PA0279	0.820082	0.963081	2.2639	CZA	CZA	Transcriptomics
PA0280	0.00204697	0.0658226	0.554092	CZA	CZA	Transcriptomics
PA0281	0.00129282	0.0521158	0.5677	CZA	CZA	Transcriptomics
PA0282	0.12465	0.47204	0.709181	CZA	CZA	Transcriptomics
PA0283	0.0182073	0.195913	0.631103	CZA	CZA	Transcriptomics
PA0284	0.102456	0.431138	0.60856	CZA	CZA	Transcriptomics
PA0285	0.384508	0.748431	1.11946	CZA	CZA	Transcriptomics
PA0286	0.750269	0.936448	1.00812	CZA	CZA	Transcriptomics
PA0287	0.437083	0.774113	1.64963	CZA	CZA	Transcriptomics
PA0288	0.437083	0.774113	1.43293	CZA	CZA	Transcriptomics
PA0289	0.493644	0.809593	0.936642	CZA	CZA	Transcriptomics
PA0290	0.249623	0.635539	1.43117	CZA	CZA	Transcriptomics
PA0291	0.0319974	0.256857	0.566886	CZA	CZA	Transcriptomics
PA0292	0.0528981	0.324804	0.734758	CZA	CZA	Transcriptomics
PA0293	0.0528981	0.324804	0.643944	CZA	CZA	Transcriptomics
PA0294	0.00474036	0.103414	0.560325	CZA	CZA	Transcriptomics
PA0295	0.000754148	0.0428094	0.468342	CZA	CZA	Transcriptomics
PA0296	0.681965	0.909559	1.23006	CZA	CZA	Transcriptomics
PA0297	0.750269	0.936448	1.25441	CZA	CZA	Transcriptomics
PA0298	0.891618	0.985314	1.27016	CZA	CZA	Transcriptomics
PA0299	0.000107735	0.0193333	1.66981	CZA	CZA	Transcriptomics
PA0300	0.179703	0.549278	1.60223	CZA	CZA	Transcriptomics
PA0301	0.290778	0.678238	1.36148	CZA	CZA	Transcriptomics
PA0302	0.553221	0.845719	1.12374	CZA	CZA	Transcriptomics
PA0303	0.437083	0.774113	1.18867	CZA	CZA	Transcriptomics
PA0304	0.00969619	0.140468	1.35569	CZA	CZA	Transcriptomics
PA0305	0.000107735	0.0193333	0.612965	CZA	CZA	Transcriptomics
PA0306	0.0414781	0.29171	0.75432	CZA	CZA	Transcriptomics
PA0307	0.681965	0.909559	1.02341	CZA	CZA	Transcriptomics
PA0308	0.249623	0.635539	0.824606	CZA	CZA	Transcriptomics
PA0309	0.0528981	0.324804	1.79078	CZA	CZA	Transcriptomics
PA0310	0.335488	0.720031	0.869251	CZA	CZA	Transcriptomics
PA0311	0.963585	1	2.01172	CZA	CZA	Transcriptomics
PA0312	0.750269	0.936448	1.10192	CZA	CZA	Transcriptomics
PA0313	0.750269	0.936448	1.00342	CZA	CZA	Transcriptomics
PA0314	0.12465	0.47204	0.857133	CZA	CZA	Transcriptomics
PA0315	0.249623	0.635539	0.829388	CZA	CZA	Transcriptomics
PA0316	0.12465	0.47204	0.716962	CZA	CZA	Transcriptomics
PA0317	0.493644	0.809593	1.09421	CZA	CZA	Transcriptomics
PA0318	0.616462	0.88386	0.948497	CZA	CZA	Transcriptomics
PA0319	0.616462	0.88386	0.900864	CZA	CZA	Transcriptomics
PA0320	0.820082	0.963081	1.05824	CZA	CZA	Transcriptomics
PA0321	0.150506	0.511152	1.71082	CZA	CZA	Transcriptomics
PA0322	0.102456	0.431138	1.93358	CZA	CZA	Transcriptomics
PA0323	0.150506	0.511152	1.33241	CZA	CZA	Transcriptomics
PA0324	0.750269	0.936448	1.04487	CZA	CZA	Transcriptomics
PA0325	0.963585	1	1.1511	CZA	CZA	Transcriptomics
PA0326	0.553221	0.845719	1.34044	CZA	CZA	Transcriptomics
PA0327	0.179703	0.549278	1.50639	CZA	CZA	Transcriptomics
PA0328	0.000430942	0.0332962	0.558442	CZA	CZA	Transcriptomics
PA0329	0.00129282	0.0521158	1.70863	CZA	CZA	Transcriptomics
PA0330	0.0244559	0.2205	0.869601	CZA	CZA	Transcriptomics
PA0331	0.083064	0.404628	0.85367	CZA	CZA	Transcriptomics
PA0332	0.963585	1	1.78905	CZA	CZA	Transcriptomics
PA0333	0.820082	0.963081	1.91999	CZA	CZA	Transcriptomics
PA0334	0.820082	0.963081	1.18383	CZA	CZA	Transcriptomics
PA0335	0.12465	0.47204	0.928679	CZA	CZA	Transcriptomics
PA0336	0.963585	1	0.938478	CZA	CZA	Transcriptomics
PA0337	0.750269	0.936448	0.960869	CZA	CZA	Transcriptomics
PA0338	0.553221	0.845719	1.10473	CZA	CZA	Transcriptomics
PA0339	0.616462	0.88386	1.3508	CZA	CZA	Transcriptomics
PA0340	0.150506	0.511152	0.80676	CZA	CZA	Transcriptomics
PA0341	0.00474036	0.103414	0.646194	CZA	CZA	Transcriptomics
PA0342	0.0182073	0.195913	0.811642	CZA	CZA	Transcriptomics
PA0343	0.00474036	0.103414	1.4889	CZA	CZA	Transcriptomics
PA0344	0.963585	1	2.46217	CZA	CZA	Transcriptomics
PA0345	0.963585	1	5.56241	CZA	CZA	Transcriptomics
PA0346	0.437083	0.774113	0.852401	CZA	CZA	Transcriptomics
PA0347	0.12465	0.47204	0.667733	CZA	CZA	Transcriptomics
PA0348	0.00323206	0.0868597	2.19332	CZA	CZA	Transcriptomics
PA0349	0.0244559	0.2205	1.67283	CZA	CZA	Transcriptomics
PA0350	0.0528981	0.324804	0.977052	CZA	CZA	Transcriptomics
PA0351	0.493644	0.809593	0.849132	CZA	CZA	Transcriptomics
PA0352	0.553221	0.845719	0.881522	CZA	CZA	Transcriptomics
PA0353	0.553221	0.845719	0.902587	CZA	CZA	Transcriptomics
PA0354	0.820082	0.963081	0.988137	CZA	CZA	Transcriptomics
PA0355	0.0319974	0.256857	4.76345	CZA	CZA	Transcriptomics
PA0356	0.616462	0.88386	1.30946	CZA	CZA	Transcriptomics
PA0357	0.335488	0.720031	1.23274	CZA	CZA	Transcriptomics
PA0358	1	1	1.5459	CZA	CZA	Transcriptomics
PA0359	0.249623	0.635539	0.545596	CZA	CZA	Transcriptomics
PA0360	0.0414781	0.29171	0.800338	CZA	CZA	Transcriptomics
PA0361	0.249623	0.635539	0.977759	CZA	CZA	Transcriptomics
PA0362	0.963585	1	0.980433	CZA	CZA	Transcriptomics
PA0363	0.249623	0.635539	0.755543	CZA	CZA	Transcriptomics
PA0364	0.553221	0.845719	1.12392	CZA	CZA	Transcriptomics
PA0365	1	1	1.00415	CZA	CZA	Transcriptomics
PA0366	0.616462	0.88386	0.906563	CZA	CZA	Transcriptomics
PA0367	0.493644	0.809593	1.16067	CZA	CZA	Transcriptomics
PA0368	0.0528981	0.324804	1.93659	CZA	CZA	Transcriptomics
PA0369	0.249623	0.635539	2.17853	CZA	CZA	Transcriptomics
PA0370	0.290778	0.678238	0.894298	CZA	CZA	Transcriptomics
PA0371	0.820082	0.963081	0.949696	CZA	CZA	Transcriptomics
PA0372	0.891618	0.985314	0.994309	CZA	CZA	Transcriptomics
PA0373	0.750269	0.936448	1.0698	CZA	CZA	Transcriptomics
PA0374	0.249623	0.635539	1.14233	CZA	CZA	Transcriptomics
PA0375	0.179703	0.549278	1.13456	CZA	CZA	Transcriptomics
PA0376	0.0528981	0.324804	1.4726	CZA	CZA	Transcriptomics
PA0377	0.681965	0.909559	1.50705	CZA	CZA	Transcriptomics
PA0378	0.437083	0.774113	0.959125	CZA	CZA	Transcriptomics
PA0379	0.750269	0.936448	0.894192	CZA	CZA	Transcriptomics
PA0380	0.553221	0.845719	3.63331	CZA	CZA	Transcriptomics
PA0381	0.0414781	0.29171	0.75863	CZA	CZA	Transcriptomics
PA0382	0.0414781	0.29171	0.732045	CZA	CZA	Transcriptomics
PA0383	0.437083	0.774113	1.39119	CZA	CZA	Transcriptomics
PA0384	0.820082	0.963081	1.4445	CZA	CZA	Transcriptomics
PA0385	0.083064	0.404628	0.800989	CZA	CZA	Transcriptomics
PA0386	0.437083	0.774113	0.981787	CZA	CZA	Transcriptomics
PA0387	0.750269	0.936448	1.16078	CZA	CZA	Transcriptomics
PA0388	0.820082	0.963081	1.0928	CZA	CZA	Transcriptomics
PA0389	0.12465	0.47204	0.805914	CZA	CZA	Transcriptomics
PA0390	0.179703	0.549278	0.808404	CZA	CZA	Transcriptomics
PA0391	0.212885	0.598424	0.356173	CZA	CZA	Transcriptomics
PA0392	0.179703	0.549278	1.1847	CZA	CZA	Transcriptomics
PA0393	0.681965	0.909559	1.25026	CZA	CZA	Transcriptomics
PA0394	0.0182073	0.195913	1.32078	CZA	CZA	Transcriptomics
PA0395	0.0182073	0.195913	0.669076	CZA	CZA	Transcriptomics
PA0396	0.553221	0.845719	0.588537	CZA	CZA	Transcriptomics
PA0397	0.616462	0.88386	0.767799	CZA	CZA	Transcriptomics
PA0398	0.963585	1	1.03158	CZA	CZA	Transcriptomics
PA0399	0.891618	0.985314	0.882765	CZA	CZA	Transcriptomics
PA0400	0.384508	0.748431	0.923779	CZA	CZA	Transcriptomics
PA0401	0.820082	0.963081	1.0839	CZA	CZA	Transcriptomics
PA0402	0.00204697	0.0658226	0.739775	CZA	CZA	Transcriptomics
PA0403	0.00969619	0.140468	0.653182	CZA	CZA	Transcriptomics
PA0404	0.384508	0.748431	0.937139	CZA	CZA	Transcriptomics
PA0405	0.681965	0.909559	0.95829	CZA	CZA	Transcriptomics
PA0406	0.0414781	0.29171	0.714554	CZA	CZA	Transcriptomics
PA0407	0.335488	0.720031	0.903494	CZA	CZA	Transcriptomics
PA0408	0.493644	0.809593	0.690067	CZA	CZA	Transcriptomics
PA0409	0.179703	0.549278	0.515633	CZA	CZA	Transcriptomics
PA0410	0.0528981	0.324804	0.487205	CZA	CZA	Transcriptomics
PA0411	0.102456	0.431138	0.531194	CZA	CZA	Transcriptomics
PA0412	0.0244559	0.2205	0.501239	CZA	CZA	Transcriptomics
PA0413	0.150506	0.511152	0.729234	CZA	CZA	Transcriptomics
PA0414	0.437083	0.774113	0.909815	CZA	CZA	Transcriptomics
PA0415	0.290778	0.678238	0.915378	CZA	CZA	Transcriptomics
PA0416	0.963585	1	1.10807	CZA	CZA	Transcriptomics
PA0417	0.891618	0.985314	1.43505	CZA	CZA	Transcriptomics
PA0418	0.150506	0.511152	0.926315	CZA	CZA	Transcriptomics
PA0419	0.553221	0.845719	1.18271	CZA	CZA	Transcriptomics
PA0420	0.891618	0.985314	0.973554	CZA	CZA	Transcriptomics
PA0421	0.102456	0.431138	0.7395	CZA	CZA	Transcriptomics
PA0422	0.00474036	0.103414	0.571864	CZA	CZA	Transcriptomics
PA0423	0.335488	0.720031	0.837917	CZA	CZA	Transcriptomics
PA0424	0.12465	0.47204	9.81935	CZA	CZA	Transcriptomics
PA0425	0.00129282	0.0521158	4.95941	CZA	CZA	Transcriptomics
PA0426	0.00323206	0.0868597	5.80978	CZA	CZA	Transcriptomics
PA0427	0.000430942	0.0332962	4.88027	CZA	CZA	Transcriptomics
PA0428	0.212885	0.598424	1.43084	CZA	CZA	Transcriptomics
PA0429	0.820082	0.963081	1.13091	CZA	CZA	Transcriptomics
PA0430	0.0244559	0.2205	0.68409	CZA	CZA	Transcriptomics
PA0431	0.0319974	0.256857	0.519845	CZA	CZA	Transcriptomics
PA0432	0.0414781	0.29171	0.681817	CZA	CZA	Transcriptomics
PA0433	0.616462	0.88386	0.941401	CZA	CZA	Transcriptomics
PA0434	0.750269	0.936448	0.869745	CZA	CZA	Transcriptomics
PA0435	0.335488	0.720031	1.22316	CZA	CZA	Transcriptomics
PA0436	0.249623	0.635539	0.88549	CZA	CZA	Transcriptomics
PA0437	0.0414781	0.29171	0.549726	CZA	CZA	Transcriptomics
PA0438	0.0667959	0.359715	0.651555	CZA	CZA	Transcriptomics
PA0439	0.0528981	0.324804	1.82654	CZA	CZA	Transcriptomics
PA0440	0.553221	0.845719	0.744091	CZA	CZA	Transcriptomics
PA0441	0.102456	0.431138	0.498263	CZA	CZA	Transcriptomics
PA0442	0.179703	0.549278	7.41379	CZA	CZA	Transcriptomics
PA0443	0.150506	0.511152	0.815035	CZA	CZA	Transcriptomics
PA0444	0.0667959	0.359715	1.45345	CZA	CZA	Transcriptomics
PA0445	0.102456	0.431138	0	CZA	CZA	Transcriptomics
PA0446	0.820082	0.963081	0.869307	CZA	CZA	Transcriptomics
PA0447	0.384508	0.748431	0.652785	CZA	CZA	Transcriptomics
PA0448	0.249623	0.635539	0.852725	CZA	CZA	Transcriptomics
PA0449	0.681965	0.909559	1.25303	CZA	CZA	Transcriptomics
PA0450	0.335488	0.720031	0.848484	CZA	CZA	Transcriptomics
PA0451	0.616462	0.88386	2.73244	CZA	CZA	Transcriptomics
PA0452	0.963585	1	1.14934	CZA	CZA	Transcriptomics
PA0453	0.249623	0.635539	1.57484	CZA	CZA	Transcriptomics
PA0454	0.290778	0.678238	1.26626	CZA	CZA	Transcriptomics
PA0455	0.891618	0.985314	0.997799	CZA	CZA	Transcriptomics
PA0456	0.212885	0.598424	1.60107	CZA	CZA	Transcriptomics
PA0457	0.750269	0.936448	1.2201	CZA	CZA	Transcriptomics
PA0457.1	0.0667959	0.359715	0.599624	CZA	CZA	Transcriptomics
PA0458	0.290778	0.678238	0.790434	CZA	CZA	Transcriptomics
PA0459	1	1	0.969582	CZA	CZA	Transcriptomics
PA0460	0.00689507	0.126175	2.40003	CZA	CZA	Transcriptomics
PA0461	1	1	0.99707	CZA	CZA	Transcriptomics
PA0462	0.00323206	0.0868597	2.01118	CZA	CZA	Transcriptomics
PA0463	0.212885	0.598424	1.69365	CZA	CZA	Transcriptomics
PA0464	0.963585	1	0.992784	CZA	CZA	Transcriptomics
PA0465	0.493644	0.809593	0.789787	CZA	CZA	Transcriptomics
PA0466	0.384508	0.748431	0.750539	CZA	CZA	Transcriptomics
PA0467	0.249623	0.635539	1.06207	CZA	CZA	Transcriptomics
PA0468	0.553221	0.845719	1.74773	CZA	CZA	Transcriptomics
PA0469	0.820082	0.963081	0.931008	CZA	CZA	Transcriptomics
PA0470	0.384508	0.748431	1.24627	CZA	CZA	Transcriptomics
PA0471	0.750269	0.936448	1.29422	CZA	CZA	Transcriptomics
PA0472	0.102456	0.431138	1.67713	CZA	CZA	Transcriptomics
PA0473	0.493644	0.809593	1.1128	CZA	CZA	Transcriptomics
PA0474	0.384508	0.748431	1.60117	CZA	CZA	Transcriptomics
PA0475	0.212885	0.598424	0.81708	CZA	CZA	Transcriptomics
PA0476	0.384508	0.748431	0.810216	CZA	CZA	Transcriptomics
PA0477	0.750269	0.936448	1.03563	CZA	CZA	Transcriptomics
PA0478	0.891618	0.985314	0.933403	CZA	CZA	Transcriptomics
PA0479	0.750269	0.936448	1.45145	CZA	CZA	Transcriptomics
PA0480	0.553221	0.845719	0.80835	CZA	CZA	Transcriptomics
PA0481	0.820082	0.963081	1.07939	CZA	CZA	Transcriptomics
PA0482	0.335488	0.720031	0.647646	CZA	CZA	Transcriptomics
PA0483	0.249623	0.635539	0.887937	CZA	CZA	Transcriptomics
PA0484	0.820082	0.963081	0.977271	CZA	CZA	Transcriptomics
PA0485	0.750269	0.936448	0.909024	CZA	CZA	Transcriptomics
PA0486	0.0528981	0.324804	0.901829	CZA	CZA	Transcriptomics
PA0487	0.179703	0.549278	0.737356	CZA	CZA	Transcriptomics
PA0488	0.616462	0.88386	1.94124	CZA	CZA	Transcriptomics
PA0489	0.290778	0.678238	12.8265	CZA	CZA	Transcriptomics
PA0490	0.000215471	0.0249722	2.76666	CZA	CZA	Transcriptomics
PA0491	0.437083	0.774113	2.41782	CZA	CZA	Transcriptomics
PA0492	0.083064	0.404628	0.683462	CZA	CZA	Transcriptomics
PA0493	0.102456	0.431138	0.750915	CZA	CZA	Transcriptomics
PA0494	0.384508	0.748431	0.847026	CZA	CZA	Transcriptomics
PA0495	0.212885	0.598424	0.641211	CZA	CZA	Transcriptomics
PA0496	0.150506	0.511152	0.702416	CZA	CZA	Transcriptomics
PA0497	0.493644	0.809593	1.49962	CZA	CZA	Transcriptomics
PA0498	0.820082	0.963081	1.01354	CZA	CZA	Transcriptomics
PA0499	1	1	1.03873	CZA	CZA	Transcriptomics
PA0500	0.12465	0.47204	1.34168	CZA	CZA	Transcriptomics
PA0501	0.179703	0.549278	1.50071	CZA	CZA	Transcriptomics
PA0502	0.212885	0.598424	1.65444	CZA	CZA	Transcriptomics
PA0503	0.150506	0.511152	3.48892	CZA	CZA	Transcriptomics
PA0504	0.963585	1	3.7702	CZA	CZA	Transcriptomics
PA0505	0.290778	0.678238	0.695364	CZA	CZA	Transcriptomics
PA0506	0.150506	0.511152	0.674993	CZA	CZA	Transcriptomics
PA0507	0.249623	0.635539	1.23348	CZA	CZA	Transcriptomics
PA0508	0.681965	0.909559	0.826441	CZA	CZA	Transcriptomics
PA0509	0.681965	0.909559	1.64391	CZA	CZA	Transcriptomics
PA0510	0.493644	0.809593	0.753417	CZA	CZA	Transcriptomics
PA0511	0.750269	0.936448	1.20005	CZA	CZA	Transcriptomics
PA0512	0.290778	0.678238	0.515208	CZA	CZA	Transcriptomics
PA0513	0.249623	0.635539	0.44817	CZA	CZA	Transcriptomics
PA0514	0.249623	0.635539	0.609313	CZA	CZA	Transcriptomics
PA0515	0.179703	0.549278	0.677252	CZA	CZA	Transcriptomics
PA0516	0.212885	0.598424	0.758364	CZA	CZA	Transcriptomics
PA0517	0.0244559	0.2205	0.379307	CZA	CZA	Transcriptomics
PA0518	0.0667959	0.359715	0.532462	CZA	CZA	Transcriptomics
PA0519	0.102456	0.431138	0.507753	CZA	CZA	Transcriptomics
PA0520	0.000215471	0.0249722	0.148157	CZA	CZA	Transcriptomics
PA0521	0.00474036	0.103414	0.140794	CZA	CZA	Transcriptomics
PA0522	0.179703	0.549278	0.56667	CZA	CZA	Transcriptomics
PA0523	0.102456	0.431138	0.88645	CZA	CZA	Transcriptomics
PA0524	0.102456	0.431138	0.878911	CZA	CZA	Transcriptomics
PA0525	0.384508	0.748431	1.01974	CZA	CZA	Transcriptomics
PA0526	0.0319974	0.256857	0.46118	CZA	CZA	Transcriptomics
PA0527	0.000430942	0.0332962	0.554552	CZA	CZA	Transcriptomics
PA0528	0.249623	0.635539	0.74773	CZA	CZA	Transcriptomics
PA0529	0.820082	0.963081	0.866465	CZA	CZA	Transcriptomics
PA0530	0.437083	0.774113	0.712192	CZA	CZA	Transcriptomics
PA0531	0.553221	0.845719	1.51389	CZA	CZA	Transcriptomics
PA0532	0.963585	1	0.92715	CZA	CZA	Transcriptomics
PA0533	0.384508	0.748431	1.16777	CZA	CZA	Transcriptomics
PA0534	0.102456	0.431138	0.689084	CZA	CZA	Transcriptomics
PA0535	0.616462	0.88386	1.18729	CZA	CZA	Transcriptomics
PA0536	0.0667959	0.359715	1.5478	CZA	CZA	Transcriptomics
PA0537	0.384508	0.748431	1.21136	CZA	CZA	Transcriptomics
PA0538	0.0667959	0.359715	0.755275	CZA	CZA	Transcriptomics
PA0539	0.437083	0.774113	3.88784	CZA	CZA	Transcriptomics
PA0540	0.0667959	0.359715	2.2029	CZA	CZA	Transcriptomics
PA0541	0.179703	0.549278	0.759944	CZA	CZA	Transcriptomics
PA0542	0.12465	0.47204	0.854858	CZA	CZA	Transcriptomics
PA0543	0.0182073	0.195913	4.29645	CZA	CZA	Transcriptomics
PA0544	0.0134669	0.165379	0.735633	CZA	CZA	Transcriptomics
PA0545	0.290778	0.678238	1.33545	CZA	CZA	Transcriptomics
PA0546	0.000430942	0.0332962	0.416733	CZA	CZA	Transcriptomics
PA0547	0.00969619	0.140468	0.472766	CZA	CZA	Transcriptomics
PA0548	0.00969619	0.140468	0.593699	CZA	CZA	Transcriptomics
PA0549	0.212885	0.598424	0.671318	CZA	CZA	Transcriptomics
PA0550	0.0667959	0.359715	0.685999	CZA	CZA	Transcriptomics
PA0551	0.0528981	0.324804	0.851394	CZA	CZA	Transcriptomics
PA0552	0.249623	0.635539	0.737053	CZA	CZA	Transcriptomics
PA0553	0.384508	0.748431	1.07578	CZA	CZA	Transcriptomics
PA0554	0.249623	0.635539	1.11753	CZA	CZA	Transcriptomics
PA0555	0.00129282	0.0521158	0.754927	CZA	CZA	Transcriptomics
PA0556	0.179703	0.549278	1.06204	CZA	CZA	Transcriptomics
PA0557	0.616462	0.88386	0.989283	CZA	CZA	Transcriptomics
PA0558	0.179703	0.549278	1.65483	CZA	CZA	Transcriptomics
PA0559	0.00323206	0.0868597	0.671812	CZA	CZA	Transcriptomics
PA0560	0.179703	0.549278	1.17966	CZA	CZA	Transcriptomics
PA0561	0.437083	0.774113	inf	CZA	CZA	Transcriptomics
PA0562	0.12465	0.47204	0.847272	CZA	CZA	Transcriptomics
PA0563	0.616462	0.88386	1.0779	CZA	CZA	Transcriptomics
PA0564	0.0528981	0.324804	0.753885	CZA	CZA	Transcriptomics
PA0565	0.553221	0.845719	0.756548	CZA	CZA	Transcriptomics
PA0566	0.335488	0.720031	1.09326	CZA	CZA	Transcriptomics
PA0567	0.12465	0.47204	2.63754	CZA	CZA	Transcriptomics
PA0568	1	1	1.12099	CZA	CZA	Transcriptomics
PA0569	0.290778	0.678238	1.00472	CZA	CZA	Transcriptomics
PA0570	0.384508	0.748431	1.00358	CZA	CZA	Transcriptomics
PA0571	0.0667959	0.359715	0.495573	CZA	CZA	Transcriptomics
PA0572	0.290778	0.678238	2.74482	CZA	CZA	Transcriptomics
PA0573	0.12465	0.47204	0.674862	CZA	CZA	Transcriptomics
PA0574	0.493644	0.809593	0.794878	CZA	CZA	Transcriptomics
PA0575	0.437083	0.774113	1.26779	CZA	CZA	Transcriptomics
PA0576	0.553221	0.845719	1.21362	CZA	CZA	Transcriptomics
PA0577	0.963585	1	1.36492	CZA	CZA	Transcriptomics
PA0578	0.820082	0.963081	1.14293	CZA	CZA	Transcriptomics
PA0579	0.102456	0.431138	0.968239	CZA	CZA	Transcriptomics
PA0580	0.290778	0.678238	0.854446	CZA	CZA	Transcriptomics
PA0581	0.681965	0.909559	1.48358	CZA	CZA	Transcriptomics
PA0582	0.384508	0.748431	1.40329	CZA	CZA	Transcriptomics
PA0583	0.493644	0.809593	1.02281	CZA	CZA	Transcriptomics
PA0584	0.493644	0.809593	0.925971	CZA	CZA	Transcriptomics
PA0585	0.891618	0.985314	1.01882	CZA	CZA	Transcriptomics
PA0586	0.083064	0.404628	1.94636	CZA	CZA	Transcriptomics
PA0587	0.12465	0.47204	1.79148	CZA	CZA	Transcriptomics
PA0588	0.212885	0.598424	1.83672	CZA	CZA	Transcriptomics
PA0589	0.335488	0.720031	0.849701	CZA	CZA	Transcriptomics
[truncated: 36,789 more rows]

## Sheet: SI table 14
gene_id	pvalue	padj	fold_change	comparison	mic	omics	strain_plsda	loadings	num_strains	gene_name	uniprot	function	lipopolysacchiride_comment	Reported_in_published_screen (https://doi.org/10.1128/AAC.00035-09)	other_links
[truncated: 27 more rows]

[truncated: 3 more sheets: SI table 15, SI table 16a, SI table 16b]
