# Supplementary material for: Multi-omics profiling of cross-resistance between ceftazidime-avibactam and meropenem identifies common and strain-specific mechanisms in Pseudomonas aeruginosa clinical isolates
Source: mBio. 2025 Jun 4;16(7):e03896-24. doi: 10.1128/mbio.03896-24 (PMC12239554; doi:10.1128/mbio.03896-24)
Supplement: Table S6c, part 1 — CZA vs PAR comparison [file mbio.03896-24-s0004.xlsx]

## Sheet: Sheet1
strain	comparison	gene_id	baseMean	log2fc	lfcSE	stat	pvalue	padj	gene_name	log_padj	regulation
1_B	CZA vs PAR	PA0001	7498.67	-1.26899	0.45222	-2.80613	0.00501399	0.029404	dnaA	1.53159	Down
1_B	CZA vs PAR	PA0002	8043.55	-0.658447	0.414233	-1.58956	0.111935	0.28978	dnaN	0.537932	None
1_B	CZA vs PAR	PA0003	10159.3	-2.24201	0.6046	-3.70826	0.00020869	0.00224635	recF	2.64852	Down
1_B	CZA vs PAR	PA0004	20697.4	-1.05357	0.455625	-2.31236	0.0207578	0.0886844	gyrB	1.05215	None
1_B	CZA vs PAR	PA0005	787.682	-0.761569	0.258885	-2.94173	0.00326385	0.0210502	lptA	1.67674	None
1_B	CZA vs PAR	PA0006	300.808	-0.655163	0.271841	-2.41009	0.0159485	0.0737305	gmhB	1.13235	None
1_B	CZA vs PAR	PA0007	139.228	-0.582482	0.251227	-2.31855	0.0204195	0.087691	PA0007	1.05704	None
1_B	CZA vs PAR	PA0008	2610.45	0.378045	0.142666	2.64987	0.00805238	0.0431979	glyS	1.36454	None
1_B	CZA vs PAR	PA0009	3024.93	-0.427258	0.293346	-1.4565	0.145255	0.346705	glyQ	0.46004	None
1_B	CZA vs PAR	PA0010	119.618	0.778363	0.236583	3.29001	0.00100183	0.00841568	tag	2.07491	None
1_B	CZA vs PAR	PA0011	1739.49	-1.51413	0.551953	-2.74322	0.00608398	0.0344597	PA0011	1.46269	Down
1_B	CZA vs PAR	PA0012	332.712	0.0348559	0.577252	0.0603825	0.951851	0.990698	PA0012	0.00405871	None
1_B	CZA vs PAR	PA0013	300.893	-0.306729	0.444804	-0.689581	0.490457	0.713797	PA0013	0.146425	None
1_B	CZA vs PAR	PA0014	67.5687	-1.09769	0.547716	-2.00412	0.0450572	0.156802	PA0014	0.804649	None
1_B	CZA vs PAR	PA0015	62.4286	0.0338498	0.330825	0.102319	0.918503	0.973927	PA0015	0.0114737	None
1_B	CZA vs PAR	PA0016	657.172	0.172405	0.221798	0.777307	0.436978	0.666387	trkA	0.176273	None
1_B	CZA vs PAR	PA0017	212.201	-0.348289	0.464456	-0.749886	0.453323	0.682318	rsmB	0.166013	None
1_B	CZA vs PAR	PA0018	295.526	0.139126	0.281562	0.494122	0.62122	0.803675	fmt	0.0949195	None
1_B	CZA vs PAR	PA0019	2237.14	-0.635949	0.327181	-1.94372	0.0519291	0.173784	def	0.75999	None
1_B	CZA vs PAR	PA0020	1976.35	-0.405561	0.187737	-2.16026	0.0307524	0.118368	PA0020	0.926765	None
1_B	CZA vs PAR	PA0021	2.73117	-1.03028	1.076	-0.957509	0.33831		PA0021		None
1_B	CZA vs PAR	PA0022	69.1434	-0.532312	0.628412	-0.847075	0.396953	0.634397	tsaC	0.197639	None
1_B	CZA vs PAR	PA0023	248.295	0.0943938	0.225648	0.418323	0.675711	0.842639	qor	0.0743587	None
1_B	CZA vs PAR	PA0024	1094.62	-0.819268	0.28732	-2.85141	0.00435255	0.0261104	hemF	1.58319	None
1_B	CZA vs PAR	PA0025	216.571	-1.23703	0.407626	-3.03472	0.00240758	0.016583	aroE	1.78034	Down
1_B	CZA vs PAR	PA0026	389.549	-0.358402	0.257113	-1.39395	0.163333	0.376219	plcB	0.424559	None
1_B	CZA vs PAR	PA0027	139.58	-0.351094	0.321478	-1.09212	0.274779	0.512243	PA0027	0.290524	None
1_B	CZA vs PAR	PA0028	28.0658	-0.241288	0.459337	-0.525297	0.599377	0.790427	PA0028	0.102138	None
1_B	CZA vs PAR	PA0029	8.86337	0.0817261	0.695733	0.117468	0.906489	0.967584	PA0029	0.0143115	None
1_B	CZA vs PAR	PA0030	5.65187	-0.207102	0.925529	-0.223766	0.822939		PA0030		None
1_B	CZA vs PAR	PA0031	34.1674	0.282008	0.316384	0.891347	0.372743	0.61096	betC	0.213987	None
1_B	CZA vs PAR	PA0032	37.9189	-0.258189	0.426177	-0.605826	0.54463	0.756877	PA0032	0.120975	None
1_B	CZA vs PAR	PA0033	5.08578	-1.65001	1.07727	-1.53166	0.125607		PA0033		None
1_B	CZA vs PAR	PA0034	57.6949	-0.819123	0.437758	-1.87118	0.0613204	0.193986	PA0034	0.712229	None
1_B	CZA vs PAR	PA0035	148.158	-0.518668	0.433212	-1.19726	0.231205	0.468366	trpA	0.329414	None
1_B	CZA vs PAR	PA0036	329.987	-0.516582	0.205569	-2.51294	0.0119729	0.0598403	trpB	1.22301	None
1_B	CZA vs PAR	PA0037	23.6927	-0.425008	0.656259	-0.647623	0.517229	0.735749	trpI	0.13327	None
1_B	CZA vs PAR	PA0038	550.84	1.40633	0.440439	3.19302	0.00140791	0.0111136	PA0038	1.95415	Up
1_B	CZA vs PAR	PA0039	1865.42	-0.379283	0.383741	-0.988381	0.322966	0.563033	PA0039	0.249466	None
1_B	CZA vs PAR	PA0040	127.002	-1.68046	0.386919	-4.34318	1.40436e-05	0.000243411	PA0040	3.61366	Down
1_B	CZA vs PAR	PA0041	996.767	-3.86744	0.595388	-6.49566	8.26684e-11	4.32747e-09	PA0041	8.36377	Down
1_B	CZA vs PAR	PA0042	204.386	-1.11994	0.413545	-2.70815	0.00676584	0.0375519	PA0042	1.42537	Down
1_B	CZA vs PAR	PA0043	55.6858	-0.41147	0.307813	-1.33675	0.181303	0.405406	PA0043	0.39211	None
1_B	CZA vs PAR	PA0044	1391.91	0.0105295	0.205304	0.0512873	0.959097	0.99325	exoT	0.00294134	None
1_B	CZA vs PAR	PA0045	943.299	-1.55908	0.274248	-5.68495	1.30854e-08	4.85624e-07	PA0045	6.3137	Down
1_B	CZA vs PAR	PA0046	412.092	-1.7061	0.241755	-7.05715	1.69955e-12	1.06986e-10	PA0046	9.97068	Down
1_B	CZA vs PAR	PA0047	81.3833	-2.15911	0.759824	-2.84159	0.00448888	0.0267344	PA0047	1.57293	Down
1_B	CZA vs PAR	PA0048	25.9699	-0.659776	0.457733	-1.4414	0.149472	0.354639	PA0048	0.450213	None
1_B	CZA vs PAR	PA0049	107.776	-0.727086	0.450903	-1.61251	0.106851	0.280624	PA0049	0.551875	None
1_B	CZA vs PAR	PA0050	4.67465	-1.90716	1.3169	-1.44822	0.147556		PA0050		None
1_B	CZA vs PAR	PA0051	42.5588	-0.264069	0.340894	-0.774637	0.438554	0.668177	phzH	0.175109	None
1_B	CZA vs PAR	PA0052	6.794	-4.08325	1.50869	-2.70649	0.00679993		PA0052		None
1_B	CZA vs PAR	PA0053	129.674	0	8.5725	0	1	1	PA0053	0	None
1_B	CZA vs PAR	PA0054	29.2186	-0.395479	0.689355	-0.573694	0.566175	0.770128	kptA	0.113437	None
1_B	CZA vs PAR	PA0055	372.978	0.579412	0.254893	2.27316	0.0230167	0.0958645	PA0055	1.01834	None
1_B	CZA vs PAR	PA0056	5.87211	0.208916	0.976767	0.213886	0.830636		PA0056		None
1_B	CZA vs PAR	PA0057	16.2131	-0.313979	0.558223	-0.562462	0.573802	0.775036	PA0057	0.110678	None
1_B	CZA vs PAR	PA0058	2.23731	-0.453467	1.4677	-0.308965	0.757348		PA0058		None
1_B	CZA vs PAR	PA0059	94.2439	1.40316	0.366298	3.83065	0.000127806	0.00153894	osmC	2.81278	Up
1_B	CZA vs PAR	PA0060	193.086	0.476542	0.253299	1.88134	0.0599259	0.190911	PA0060	0.71917	None
1_B	CZA vs PAR	PA0061	19.9178	0.904476	0.596571	1.51613	0.129487	0.321328	PA0061	0.493052	None
1_B	CZA vs PAR	PA0062	50.1748	1.4916	0.513321	2.90578	0.00366345	0.0226596	PA0062	1.64475	Up
1_B	CZA vs PAR	PA0063	227.832	0.449065	0.187132	2.39973	0.0164072	0.0750622	PA0063	1.12458	None
1_B	CZA vs PAR	PA0064	136.779	-0.332339	0.277413	-1.19799	0.230919	0.468145	PA0064	0.329619	None
1_B	CZA vs PAR	PA0065	105.611	0.169998	0.400186	0.424798	0.670984	0.841613	PA0065	0.0748876	None
1_B	CZA vs PAR	PA0066	105.817	-0.106703	0.404283	-0.26393	0.791834	0.911444	PA0066	0.0402702	None
1_B	CZA vs PAR	PA0067	1842.24	0.0402698	0.222282	0.181166	0.856238	0.947923	prlC	0.023227	None
1_B	CZA vs PAR	PA0068	174.741	-0.0356335	0.287717	-0.123849	0.901435	0.965088	PA0068	0.0154329	None
1_B	CZA vs PAR	PA0069	121.889	-0.180559	0.209807	-0.860595	0.389461	0.626387	PA0069	0.203157	None
1_B	CZA vs PAR	PA0070	619.969	-2.0312	0.344394	-5.8979	3.68154e-09	1.50068e-07	PA0070	6.82371	Down
1_B	CZA vs PAR	PA0071	743.575	-1.36129	0.369233	-3.68679	0.000227099	0.00240279	PA0071	2.61929	Down
1_B	CZA vs PAR	PA0072	8.69192	-1.91838	1.3413	-1.43024	0.152647	0.359939	PA0072	0.443771	None
1_B	CZA vs PAR	PA0073	2.79275	-3.00673	2.38451	-1.26094	0.20733		PA0073		None
1_B	CZA vs PAR	PA0074	339.675	-2.1702	0.252488	-8.59526	8.30798e-18	1.0077e-15	ppkA	14.9967	Down
1_B	CZA vs PAR	PA0075	51.5304	-2.44238	0.574888	-4.24844	2.1526e-05	0.000353296	pppA	3.45186	Down
1_B	CZA vs PAR	PA0076	14.0387	-2.33585	1.21711	-1.91917	0.0549634	0.180257	PA0076	0.744109	None
1_B	CZA vs PAR	PA0077	311.475	-2.48514	0.282878	-8.7852	1.56088e-18	2.15619e-16	tssM1	15.6663	Down
1_B	CZA vs PAR	PA0078	62.9332	-1.98698	0.418633	-4.74634	2.07131e-06	4.74683e-05	PA0078	4.3236	Down
1_B	CZA vs PAR	PA0079	76.4376	-2.90275	0.577882	-5.02308	5.08498e-07	1.38184e-05	tssK1	4.85954	Down
1_B	CZA vs PAR	PA0080	22.9095	-2.36552	0.905719	-2.61175	0.00900791	0.047605	PA0080	1.32235	Down
1_B	CZA vs PAR	PA0081	348.246	-1.1169	0.272024	-4.10589	4.02761e-05	0.00059611	fha1	3.22467	Down
1_B	CZA vs PAR	PA0082	161.021	-0.388842	0.268323	-1.44915	0.147294	0.350644	tssA1	0.455134	None
1_B	CZA vs PAR	PA0083	431.37	-2.35007	0.282736	-8.31189	9.4189e-17	9.75838e-15	tssB1	14.0106	Down
1_B	CZA vs PAR	PA0084	2327.68	-3.73593	0.428634	-8.7159	2.88469e-18	3.87718e-16	tssC1	15.4115	Down
1_B	CZA vs PAR	PA0085	2015.16	-2.42845	0.282375	-8.60011	7.96416e-18	1.0077e-15	hcp1	14.9967	Down
1_B	CZA vs PAR	PA0086	167.128	-2.41981	0.331861	-7.29163	3.06234e-13	2.00382e-11	tagJ	10.6981	Down
1_B	CZA vs PAR	PA0087	31.8225	-3.78116	0.916103	-4.12744	3.66826e-05	0.000552796	tssE1	3.25744	Down
1_B	CZA vs PAR	PA0088	243.653	-2.5326	0.306276	-8.269	1.35089e-16	1.34359e-14	tssF1	13.8717	Down
1_B	CZA vs PAR	PA0089	55.5511	-3.73782	0.796386	-4.69348	2.68602e-06	5.96321e-05	PA0089	4.22452	Down
1_B	CZA vs PAR	PA0090	837.141	-3.10281	0.26559	-11.6827	1.56205e-31	4.85504e-29	clpV1	28.3138	Down
1_B	CZA vs PAR	PA0091	485.708	-2.94746	0.350568	-8.40766	4.18271e-17	4.62236e-15	vgrG1a	14.3351	Down
1_B	CZA vs PAR	PA0092	111.504	-0.617023	0.326943	-1.88725	0.0591268	0.189457	tsi6	0.722489	None
1_B	CZA vs PAR	PA0093	241.212	-2.2757	0.522536	-4.35511	1.33001e-05	0.000233715	tse6	3.63131	Down
1_B	CZA vs PAR	PA0094	197.597	-1.17934	0.318489	-3.70294	0.000213115	0.0022841	eagT6	2.64128	Down
1_B	CZA vs PAR	PA0095	406.002	-1.05528	0.197888	-5.33272	9.67535e-08	2.95187e-06	vgrG1b	5.5299	Down
1_B	CZA vs PAR	PA0096	10.7542	-2.36625	0.744289	-3.17921	0.00147679	0.0115111	PA0096	1.93888	Down
1_B	CZA vs PAR	PA0097	41.6295	-2.09815	0.389596	-5.38546	7.22611e-08	2.26009e-06	PA0097	5.64587	Down
1_B	CZA vs PAR	PA0098	8.51478	-1.74721	1.7518	-0.997382	0.318579	0.559744	PA0098	0.25201	None
1_B	CZA vs PAR	PA0099	265.116	0	1.70296	0	1	1	tse7	0	None
1_B	CZA vs PAR	PA0100	315.879	0	1.69393	0	1	1	tsi7	0	None
1_B	CZA vs PAR	PA0101	18.2693	-2.40009	0.934436	-2.5685	0.0102141	0.0528013	PA0101	1.27736	None
1_B	CZA vs PAR	PA0102	1049.16	-2.18796	0.491036	-4.45581	8.35768e-06	0.000152805	PA0102	3.81586	Down
1_B	CZA vs PAR	PA0103	40.9489	0.103174	0.443493	0.232641	0.81604	0.928366	PA0103	0.0322808	None
1_B	CZA vs PAR	PA0104	48.9059	0.195257	0.323823	0.602974	0.546526	0.75749	PA0104	0.120623	None
1_B	CZA vs PAR	PA0105	209.752	-0.672771	0.290551	-2.3155	0.0205855	0.0883277	coxB	1.0539	None
1_B	CZA vs PAR	PA0106	96.0497	-0.108334	0.359257	-0.30155	0.762995	0.894952	coxA	0.0482002	None
1_B	CZA vs PAR	PA0107	10.4965	-0.681366	0.559754	-1.21726	0.223505	0.460053	PA0107	0.337192	None
1_B	CZA vs PAR	PA0108	39.7375	-0.733197	0.368225	-1.99116	0.0464628	0.16061	coIII	0.794227	None
1_B	CZA vs PAR	PA0109	16.3129	-0.25736	0.609842	-0.422011	0.673017	0.842436	PA0109	0.0744628	None
1_B	CZA vs PAR	PA0110	2.82766	-1.52538	1.26285	-1.20788	0.227092		PA0110		None
1_B	CZA vs PAR	PA0111	1.62725	0.21007	1.63869	0.128194	0.897996		PA0111		None
1_B	CZA vs PAR	PA0112	2.85513	-0.486057	1.18055	-0.411723	0.680543		PA0112		None
1_B	CZA vs PAR	PA0113	10.2166	-2.2877	0.847209	-2.70028	0.00692803	0.0383665	cyoE1	1.41605	Down
1_B	CZA vs PAR	PA0114	598.086	-0.0360838	0.265699	-0.135807	0.891974	0.962167	senC	0.0167498	None
1_B	CZA vs PAR	PA0115	94.6905	0.70733	0.318502	2.2208	0.0263643	0.106507	PA0115	0.972623	None
1_B	CZA vs PAR	PA0116	89.6589	-0.246633	0.206003	-1.19723	0.231216	0.468366	PA0116	0.329414	None
1_B	CZA vs PAR	PA0117	39.263	-0.205277	0.392007	-0.523655	0.600519	0.791303	PA0117	0.101657	None
1_B	CZA vs PAR	PA0118	38.2633	-0.241709	0.296427	-0.815406	0.41484	0.648334	PA0118	0.188201	None
1_B	CZA vs PAR	PA0119	259.078	0.597413	0.316442	1.88791	0.0590383	0.189403	dctA1	0.722613	None
1_B	CZA vs PAR	PA0120	64.1089	0.186206	0.295264	0.630643	0.528274	0.744038	PA0120	0.128405	None
1_B	CZA vs PAR	PA0121	39.2533	0.862576	0.358945	2.40309	0.0162573	0.0745824	PA0121	1.12736	None
1_B	CZA vs PAR	PA0122	789.098	-0.900601	0.45379	-1.98462	0.047187	0.162171	PA0122	0.790028	None
1_B	CZA vs PAR	PA0123	47.2811	0.308693	0.374411	0.824476	0.409669	0.644506	PA0123	0.190773	None
1_B	CZA vs PAR	PA0124	59.5881	0.0859549	0.418469	0.205403	0.837257	0.936922	PA0124	0.0282968	None
1_B	CZA vs PAR	PA0125	24.7654	0.175869	0.420444	0.418293	0.675733	0.842639	PA0125	0.0743587	None
1_B	CZA vs PAR	PA0126	244.299	-1.3909	0.214711	-6.478	9.29453e-11	4.81476e-09	PA0126	8.31743	Down
1_B	CZA vs PAR	PA0127	39.8702	-0.340236	0.365935	-0.929771	0.35249	0.591398	PA0127	0.22812	None
1_B	CZA vs PAR	PA0128	557.048	-1.85219	0.376423	-4.9205	8.63242e-07	2.2243e-05	PA0128	4.65281	Down
1_B	CZA vs PAR	PA0129	466.071	-0.476254	0.269144	-1.76952	0.0768077	0.228721	bauD	0.640693	None
1_B	CZA vs PAR	PA0130	1226.08	-0.688695	0.276582	-2.49002	0.0127735	0.0624609	bauC	1.20439	None
1_B	CZA vs PAR	PA0131	42.1538	-1.33855	0.8499	-1.57495	0.115268	0.295479	bauB	0.529473	None
1_B	CZA vs PAR	PA0132	919.37	0.183076	0.335956	0.544939	0.585795	0.783529	bauA	0.105945	None
1_B	CZA vs PAR	PA0133	73.4464	0.446159	0.231559	1.92676	0.0540095	0.178119	bauR	0.74929	None
1_B	CZA vs PAR	PA0134	121.072	0.12379	0.291982	0.423964	0.671592	0.842098	PA0134	0.0746374	None
1_B	CZA vs PAR	PA0135	1.69854	-0.506428	1.50587	-0.336302	0.736643		PA0135		None
1_B	CZA vs PAR	PA0136	4.0632	-1.39393	1.21941	-1.14311	0.252992		PA0136		None
1_B	CZA vs PAR	PA0137	3.30101	-1.61499	1.13428	-1.4238	0.154505		PA0137		None
1_B	CZA vs PAR	PA0138	7.91262	-0.299678	0.713146	-0.42022	0.674325	0.842639	PA0138	0.0743587	None
1_B	CZA vs PAR	PA0139	12025.3	-1.50873	0.492988	-3.06037	0.00221062	0.0155388	ahpC	1.80858	Down
1_B	CZA vs PAR	PA0140	824.231	0.188629	0.195803	0.96336	0.335367	0.576688	ahpF	0.239059	None
1_B	CZA vs PAR	PA0141	5547.56	-0.817517	0.273894	-2.9848	0.00283767	0.0189674	ppk2	1.72199	None
1_B	CZA vs PAR	PA0142	55.9119	-0.58307	0.535763	-1.0883	0.276464	0.513728	PA0142	0.289267	None
1_B	CZA vs PAR	PA0143	332.945	-0.392412	0.395349	-0.992573	0.320918	0.561733	nuh	0.25047	None
1_B	CZA vs PAR	PA0144	6.00149	-1.03194	1.33601	-0.772409	0.439872		PA0144		None
1_B	CZA vs PAR	PA0145	20.1858	-1.55293	1.03975	-1.49356	0.13529	0.329965	PA0145	0.481532	None
1_B	CZA vs PAR	PA0146	12.4082	0.597537	0.523808	1.14076	0.253971	0.491709	PA0146	0.308292	None
1_B	CZA vs PAR	PA0147	23.447	-0.546348	0.540659	-1.01052	0.312245	0.552399	PA0147	0.257747	None
1_B	CZA vs PAR	PA0148	500.778	-0.176872	0.188043	-0.940589	0.346916	0.587406	PA0148	0.231062	None
1_B	CZA vs PAR	PA0149	8.20698	-0.557274	1.10318	-0.505151	0.613453	0.797986	PA0149	0.0980046	None
1_B	CZA vs PAR	PA0150	5.75761	-0.320644	1.40111	-0.228849	0.818986		PA0150		None
1_B	CZA vs PAR	PA0151	25.8474	-0.726053	0.462525	-1.56976	0.116471	0.297642	PA0151	0.526306	None
1_B	CZA vs PAR	PA0152	17.5281	-0.100026	0.680208	-0.147052	0.883091	0.959265	pcaQ	0.0180616	None
1_B	CZA vs PAR	PA0153	16.5021	-0.847047	0.498615	-1.6988	0.0893571	0.252628	pcaH	0.597518	None
1_B	CZA vs PAR	PA0154	6.30728	-1.06434	0.63103	-1.68667	0.0916674		pcaG		None
1_B	CZA vs PAR	PA0155	98.8692	0.0576569	0.329118	0.175186	0.860933	0.950664	pcaR	0.021973	None
1_B	CZA vs PAR	PA0156	60.428	-0.582164	0.662224	-0.879105	0.379344	0.616496	PA0156	0.210069	None
1_B	CZA vs PAR	PA0157	37.1569	-1.00315	0.821061	-1.22178	0.221793	0.458046	PA0157	0.339091	None
1_B	CZA vs PAR	PA0158	879.26	-0.408921	0.2519	-1.62335	0.104515	0.278688	PA0158	0.554882	None
1_B	CZA vs PAR	PA0159	148.205	-0.560386	0.278726	-2.01052	0.0443757	0.154863	PA0159	0.810051	None
1_B	CZA vs PAR	PA0160	47.9089	-0.0652603	0.472816	-0.138025	0.890221	0.961426	PA0160	0.0170842	None
1_B	CZA vs PAR	PA0161	326.966	-2.52991	0.724553	-3.49169	0.000479977	0.00447829	PA0161	2.34889	Down
1_B	CZA vs PAR	PA0162	918.219	0.36654	0.317445	1.15466	0.248231	0.48739	opdC	0.312123	None
1_B	CZA vs PAR	PA0163	14.8799	-0.294711	0.886476	-0.332452	0.739548	0.88323	PA0163	0.0539261	None
1_B	CZA vs PAR	PA0164	201.039	0.154462	0.375052	0.411841	0.680456	0.845343	PA0164	0.0729673	None
1_B	CZA vs PAR	PA0165	1054.12	-0.789123	0.481361	-1.63936	0.101139	0.273946	PA0165	0.562335	None
1_B	CZA vs PAR	PA0166	4.51199	0.80125	0.924436	0.866745	0.386082		PA0166		None
1_B	CZA vs PAR	PA0167	245.651	-0.0961841	0.156772	-0.613528	0.539527	0.751981	PA0167	0.123793	None
1_B	CZA vs PAR	PA0168	16.6693	-0.749697	1.10162	-0.680537	0.496164	0.718319	PA0168	0.143683	None
1_B	CZA vs PAR	PA0169	371.046	-0.163711	0.20672	-0.791948	0.428391	0.658747	PA0169	0.181281	None
1_B	CZA vs PAR	PA0170	137.959	-0.610302	0.473061	-1.29011	0.197012	0.42616	PA0170	0.370428	None
1_B	CZA vs PAR	PA0171	282.511	-0.582902	0.25587	-2.27812	0.0227193	0.094962	PA0171	1.02245	None
1_B	CZA vs PAR	PA0172	248.358	-1.3453	0.436196	-3.08416	0.00204126	0.0147761	PA0172	1.83044	Down
1_B	CZA vs PAR	PA0173	5.72335	-0.167569	0.90325	-0.185518	0.852823		cheB2		None
1_B	CZA vs PAR	PA0174	13.9662	-1.12634	0.677667	-1.66208	0.0964974	0.265862	cheD	0.575343	None
1_B	CZA vs PAR	PA0175	58.7863	-1.39761	0.308393	-4.53192	5.84491e-06	0.000115124	cheR2	3.93883	Down
1_B	CZA vs PAR	PA0176	225.714	-0.714643	0.323971	-2.20588	0.0273922	0.109327	mcpB	0.961273	None
1_B	CZA vs PAR	PA0177	46.7872	-1.09028	0.368634	-2.95764	0.00310008	0.0202431	PA0177	1.69372	Down
1_B	CZA vs PAR	PA0178	221.739	-1.361	0.320585	-4.24536	2.18242e-05	0.000355842	PA0178	3.44874	Down
1_B	CZA vs PAR	PA0179	259.066	-1.02022	0.41716	-2.44562	0.0144602	0.0684209	PA0179	1.16481	None
1_B	CZA vs PAR	PA0180	182.475	-0.405787	0.238602	-1.70069	0.0890019	0.252054	mcpA	0.598507	None
1_B	CZA vs PAR	PA0181	44.4967	-0.0451428	0.435358	-0.103691	0.917414	0.973187	PA0181	0.0118035	None
1_B	CZA vs PAR	PA0182	4.64957	-1.01209	1.44999	-0.697998	0.485178		PA0182		None
1_B	CZA vs PAR	PA0183	34.4936	-0.0630764	0.33568	-0.187906	0.85095	0.944467	atsA	0.0248133	None
1_B	CZA vs PAR	PA0184	3.6383	-0.64464	1.06485	-0.605383	0.544924		PA0184		None
1_B	CZA vs PAR	PA0185	6.84257	0.872208	0.899467	0.969695	0.332199	0.573022	PA0185	0.241828	None
1_B	CZA vs PAR	PA0186	10.9943	-0.0450563	0.560037	-0.0804525	0.935877	0.983957	PA0186	0.00702372	None
1_B	CZA vs PAR	PA0187	13.3689	-0.436522	0.746784	-0.584536	0.55886	0.763519	PA0187	0.11718	None
1_B	CZA vs PAR	PA0188	7.00752	-0.0562192	0.756807	-0.0742848	0.940784	0.98671	PA0188	0.00581063	None
1_B	CZA vs PAR	PA0189	2.48474	0.487609	0.939643	0.51893	0.603809		PA0189		None
1_B	CZA vs PAR	PA0190	21.486	0.447379	0.442844	1.01024	0.31238	0.552442	PA0190	0.257714	None
1_B	CZA vs PAR	PA0191	16.8542	-0.571937	0.508008	-1.12584	0.260232	0.496481	PA0191	0.304098	None
1_B	CZA vs PAR	PA0192	8.56122	-0.0183087	0.684611	-0.0267432	0.978665	1	PA0192	0	None
1_B	CZA vs PAR	PA0193	6.46625	-0.83352	0.777986	-1.07138	0.283998		PA0193		None
1_B	CZA vs PAR	PA0194	5.89441	-0.94913	1.1123	-0.853305	0.39349		PA0194		None
1_B	CZA vs PAR	PA0195	76.7954	0.136138	0.39747	0.342512	0.731966	0.876913	pntAA	0.0570435	None
1_B	CZA vs PAR	PA0195.1	58.566	-0.500351	0.392135	-1.27597	0.201968	0.43187	pntAB	0.364646	None
1_B	CZA vs PAR	PA0196	153.568	-0.0175443	0.296511	-0.059169	0.952817	0.99092	pntB	0.00396135	None
1_B	CZA vs PAR	PA0197	1.1757	-2.34702	1.77447	-1.32266	0.185949		tonB2		None
1_B	CZA vs PAR	PA0198	4.81371	-0.79633	0.935218	-0.851491	0.394497		exbB1		None
1_B	CZA vs PAR	PA0199	14.4496	0.292329	0.505675	0.578098	0.563198	0.767338	exbD	0.115013	None
1_B	CZA vs PAR	PA0200	208.99	0.517095	0.587995	0.879422	0.379173	0.616419	PA0200	0.210124	None
1_B	CZA vs PAR	PA0201	75.7009	-1.39834	0.358121	-3.90464	9.43656e-05	0.00118505	PA0201	2.92626	Down
1_B	CZA vs PAR	PA0202	0						PA0202		None
1_B	CZA vs PAR	PA0203	0						PA0203		None
1_B	CZA vs PAR	PA0204	0						PA0204		None
1_B	CZA vs PAR	PA0205	0						PA0205		None
1_B	CZA vs PAR	PA0206	0						potA1		None
1_B	CZA vs PAR	PA0207	0						PA0207		None
1_B	CZA vs PAR	PA0208	173.638	-1.4846	0.450172	-3.29785	0.000974284	0.00823999	mdcA	2.08407	Down
1_B	CZA vs PAR	PA0209	2.57721	-2.67645	2.15112	-1.24421	0.213421		mdcB		None
1_B	CZA vs PAR	PA0210	0.776847	-3.0047	3.70552	-0.810871	0.41744		mdcC		None
1_B	CZA vs PAR	PA0211	10.3227	-2.70763	1.11257	-2.43367	0.0149464	0.0702538	mdcD	1.15333	None
1_B	CZA vs PAR	PA0212	5.05537	-3.19798	1.57533	-2.03004	0.0423528		mdcE		None
1_B	CZA vs PAR	PA0213	2.17671	-1.28401	1.48355	-0.865497	0.386766		mdcG		None
1_B	CZA vs PAR	PA0214	2.40678	-1.59766	1.63275	-0.978511	0.327822		PA0214		None
1_B	CZA vs PAR	PA0215	7.18419	-1.4218	0.85016	-1.67239	0.094448	0.26269	PA0215	0.580556	None
1_B	CZA vs PAR	PA0216	19.5681	0.151166	0.532936	0.283647	0.776681	0.904474	PA0216	0.0436037	None
1_B	CZA vs PAR	PA0217	75.6445	0.207707	0.190886	1.08812	0.276543	0.513728	PA0217	0.289267	None
1_B	CZA vs PAR	PA0218	48.1168	-0.186536	0.448235	-0.416156	0.677296	0.843947	PA0218	0.0736849	None
1_B	CZA vs PAR	PA0219	9.1808	0.229874	0.758405	0.303101	0.761813	0.894568	PA0219	0.0483867	None
1_B	CZA vs PAR	PA0220	12.9767	-0.169565	0.485959	-0.348928	0.727143	0.874295	PA0220	0.058342	None
1_B	CZA vs PAR	PA0221	18.4025	-0.282518	0.374404	-0.75458	0.450501	0.679886	PA0221	0.167564	None
1_B	CZA vs PAR	PA0222	8.66017	0.52577	0.644308	0.816024	0.414487	0.648189	PA0222	0.188298	None
1_B	CZA vs PAR	PA0223	31.4773	-0.256935	0.418495	-0.61395	0.539248	0.751981	PA0223	0.123793	None
1_B	CZA vs PAR	PA0224	46.8235	-0.294594	0.351123	-0.839005	0.401466	0.637043	PA0224	0.195831	None
1_B	CZA vs PAR	PA0225	113.459	-0.0703452	0.293645	-0.239558	0.810673	0.924438	PA0225	0.0341221	None
1_B	CZA vs PAR	PA0226	21.7859	-0.327056	0.400789	-0.816031	0.414482	0.648189	PA0226	0.188298	None
1_B	CZA vs PAR	PA0227	3.37535	0.365667	1.24822	0.29295	0.769561		PA0227		None
1_B	CZA vs PAR	PA0228	10.568	-0.941322	0.728059	-1.29292	0.196038	0.424423	pcaF	0.372201	None
1_B	CZA vs PAR	PA0229	92.7682	1.12459	0.30579	3.67766	0.000235388	0.00246439	pcaT	2.60829	Up
1_B	CZA vs PAR	PA0230	27.6373	-0.190653	0.743193	-0.256533	0.797539	0.915762	pcaB	0.0382175	None
1_B	CZA vs PAR	PA0231	32.9454	-0.573242	0.748958	-0.765385	0.444042	0.673033	pcaD	0.171964	None
1_B	CZA vs PAR	PA0232	60.4482	0.345618	0.263874	1.30979	0.190268	0.418054	pcaC	0.378768	None
1_B	CZA vs PAR	PA0233	42.9406	-0.520862	0.551909	-0.943747	0.345299	0.585666	PA0233	0.23235	None
1_B	CZA vs PAR	PA0234	38.5372	-0.441096	0.396904	-1.11134	0.266422	0.50312	PA0234	0.298328	None
1_B	CZA vs PAR	PA0235	14.7827	-0.35885	0.632782	-0.567099	0.570647	0.773041	pcaK	0.111798	None
1_B	CZA vs PAR	PA0236	16.2177	-0.495741	0.802865	-0.617466	0.536928	0.751502	PA0236	0.12407	None
1_B	CZA vs PAR	PA0237	6.78609	-0.965542	0.762002	-1.26711	0.205115		PA0237		None
1_B	CZA vs PAR	PA0238	1.16261	-2.33176	2.81568	-0.828133	0.407595		PA0238		None
1_B	CZA vs PAR	PA0239	39.8658	-0.0817099	0.34565	-0.236395	0.813126	0.926047	PA0239	0.0333671	None
1_B	CZA vs PAR	PA0240	4.74881	-1.32925	0.825541	-1.61016	0.107363		PA0240		None
1_B	CZA vs PAR	PA0241	7.72054	-0.674717	0.682161	-0.989087	0.322621	0.562873	PA0241	0.24959	None
1_B	CZA vs PAR	PA0242	18.0099	0.164142	0.395509	0.415015	0.678131	0.844142	quiC1	0.0735846	None
1_B	CZA vs PAR	PA0243	163.685	-0.0629053	0.293811	-0.214101	0.830468	0.933759	PA0243	0.0297653	None
1_B	CZA vs PAR	PA0244	5.04965	-0.37971	1.20986	-0.313846	0.753638		aroE		None
1_B	CZA vs PAR	PA0245	10.689	-0.872416	0.798151	-1.09305	0.274373	0.511992	aroQ2	0.290737	None
1_B	CZA vs PAR	PA0246	67.7914	0.144851	0.606098	0.238989	0.811114	0.924518	PA0246	0.0340847	None
1_B	CZA vs PAR	PA0247	10.057	-0.500445	0.597939	-0.836949	0.402621	0.637966	pobA	0.195203	None
1_B	CZA vs PAR	PA0248	44.2686	0.438557	0.332884	1.31745	0.187689	0.414651	PA0248	0.382318	None
1_B	CZA vs PAR	PA0249	23.8703	-0.164693	0.612316	-0.268967	0.787955	0.909587	PA0249	0.0411558	None
1_B	CZA vs PAR	PA0250	108.861	0.152637	0.272865	0.559386	0.575899	0.777151	PA0250	0.109495	None
1_B	CZA vs PAR	PA0251	6.35979	-0.571623	0.699935	-0.816679	0.414112		PA0251		None
1_B	CZA vs PAR	PA0252	7.27654	-0.119701	0.861346	-0.13897	0.889474	0.961426	PA0252	0.0170842	None
1_B	CZA vs PAR	PA0253	42.8372	0.195161	0.296449	0.658328	0.510328	0.729498	PA0253	0.136976	None
1_B	CZA vs PAR	PA0254	112.211	0.11663	0.250599	0.465405	0.641641	0.819015	hudA	0.0867081	None
1_B	CZA vs PAR	PA0255	37.4918	-0.0992504	0.62538	-0.158704	0.873902	0.957134	PA0255	0.0190271	None
1_B	CZA vs PAR	PA0256	294.124	-0.221318	0.414288	-0.534212	0.593195	0.785964	PA0256	0.104597	None
1_B	CZA vs PAR	PA0257	801.863	-2.53126	0.693837	-3.64821	0.000264077	0.0027246	PA0257	2.5647	Down
1_B	CZA vs PAR	PA0258	244.839	-2.46896	0.71345	-3.4606	0.000538976	0.00497278	PA0258	2.3034	Down
1_B	CZA vs PAR	PA0259	496.752	-1.04338	0.339368	-3.07449	0.00210862	0.0151098	PA0259	1.82074	Down
1_B	CZA vs PAR	PA0260	642.298	-0.932223	0.235641	-3.95612	7.61764e-05	0.0010102	PA0260	2.99559	None
1_B	CZA vs PAR	PA0261	91.0832	-1.42694	0.29619	-4.81766	1.45255e-06	3.50657e-05	PA0261	4.45512	Down
1_B	CZA vs PAR	PA0262	832.515	-1.6407	0.430878	-3.80781	0.000140204	0.00165446	vgrG2b	2.78134	Down
1_B	CZA vs PAR	PA0263	10.7039	0	1.72708	0	1	1		0	None
1_B	CZA vs PAR	PA0264	12.8086	-1.96898	0.834821	-2.35856	0.0183458	0.081386	PA0264	1.08945	None
1_B	CZA vs PAR	PA0265	2002.52	-0.612716	0.250081	-2.45008	0.0142826	0.0680339	davD	1.16727	None
1_B	CZA vs PAR	PA0266	2938.83	-0.472842	0.23765	-1.98965	0.0466292	0.160809	davT	0.793689	None
1_B	CZA vs PAR	PA0267	63.4028	-0.867217	0.659691	-1.31458	0.188651	0.41532	PA0267	0.381617	None
1_B	CZA vs PAR	PA0268	18.532	-0.323971	0.632763	-0.511994	0.608655	0.795657	PA0268	0.0992742	None
1_B	CZA vs PAR	PA0269	90.5052	-0.0821189	0.402605	-0.203969	0.838378	0.937543	PA0269	0.0280088	None
1_B	CZA vs PAR	PA0270	93.2641	0.100644	0.307247	0.327567	0.743239	0.884537	PA0270	0.053284	None
1_B	CZA vs PAR	PA0271	51.3797	0.324777	0.408334	0.795372	0.426397	0.656845	PA0271	0.182537	None
1_B	CZA vs PAR	PA0272	90.5225	0.121689	0.202538	0.600817	0.547962	0.757906	PA0272	0.120385	None
1_B	CZA vs PAR	PA0273	1.26788	-0.418378	1.51892	-0.275444	0.782975		PA0273		None
1_B	CZA vs PAR	PA0274	5.82532	-0.731285	0.890101	-0.821575	0.411319		PA0274		None
1_B	CZA vs PAR	PA0275	49.0236	0.204419	0.319143	0.640526	0.521831	0.740547	PA0275	0.130447	None
1_B	CZA vs PAR	PA0276	15.7752	0.169711	0.582834	0.291183	0.770911	0.900019	PA0276	0.0457483	None
1_B	CZA vs PAR	PA0277	240.558	-1.62363	0.34234	-4.74274	2.10844e-06	4.80975e-05	PA0277	4.31788	Down
1_B	CZA vs PAR	PA0278	2.88958	-0.884827	1.20724	-0.732934	0.463599		PA0278		None
1_B	CZA vs PAR	PA0279	2.29656	-1.56185	1.73441	-0.900505	0.367851		PA0279		None
1_B	CZA vs PAR	PA0280	179.825	-1.69722	0.271419	-6.25315	4.02259e-10	1.94217e-08	cysA	7.71171	Down
1_B	CZA vs PAR	PA0281	169.171	-1.43604	0.254249	-5.64817	1.62163e-08	5.8864e-07	cysW	6.23015	Down
1_B	CZA vs PAR	PA0282	161.795	-0.790977	0.339568	-2.32936	0.0198398	0.085645	cysT	1.0673	None
1_B	CZA vs PAR	PA0283	308.353	-0.815069	0.241295	-3.3779	0.000730422	0.00647485	sbp	2.18877	None
1_B	CZA vs PAR	PA0284	29.5845	-1.52201	0.642552	-2.3687	0.0178509	0.0796882	PA0284	1.09861	None
1_B	CZA vs PAR	PA0285	658.373	-0.0731675	0.119848	-0.610501	0.54153	0.753976	PA0285	0.122643	None
1_B	CZA vs PAR	PA0286	3793.46	-0.445249	0.281941	-1.57923	0.114284	0.293713	desA	0.532077	None
1_B	CZA vs PAR	PA0287	23.0315	0.204871	0.384262	0.533154	0.593927	0.786577	gpuP	0.104259	None
1_B	CZA vs PAR	PA0288	11.8423	-0.560498	0.695166	-0.806279	0.420082	0.651509	gpuA	0.186079	None
1_B	CZA vs PAR	PA0289	64.4864	-0.155857	0.310773	-0.501513	0.61601	0.799222	gpuR	0.0973326	None
1_B	CZA vs PAR	PA0290	157.297	0.921272	0.231377	3.9817	6.84253e-05	0.000919673	PA0290	3.03637	None
1_B	CZA vs PAR	PA0291	6018.74	-1.24864	0.29372	-4.25115	2.12678e-05	0.000350215	oprE	3.45567	Down
1_B	CZA vs PAR	PA0292	576.477	-0.176604	0.393313	-0.449017	0.653419	0.827712	aguA	0.0821209	None
1_B	CZA vs PAR	PA0293	537.334	-0.00536939	0.305208	-0.0175926	0.985964	1	aguB	0	None
1_B	CZA vs PAR	PA0294	73.255	-0.442247	0.308443	-1.4338	0.151628	0.358387	aguR	0.445648	None
1_B	CZA vs PAR	PA0295	541.373	-0.909571	0.232554	-3.91123	9.1826e-05	0.00116196	PA0295	2.93481	None
1_B	CZA vs PAR	PA0296	7697.89	-2.36079	0.523797	-4.50708	6.57256e-06	0.00012718	spuI	3.89558	Down
1_B	CZA vs PAR	PA0297	1007.26	-1.94284	0.385473	-5.04014	4.65189e-07	1.27811e-05	spuA	4.89343	Down
1_B	CZA vs PAR	PA0298	3816.24	-1.31471	0.349059	-3.76642	0.000165603	0.00188886	spuB	2.7238	Down
1_B	CZA vs PAR	PA0299	4619.25	-1.28354	0.19407	-6.6138	3.74576e-11	2.047e-09	spuC	8.68888	Down
1_B	CZA vs PAR	PA0300	13283.3	-1.54678	0.521452	-2.9663	0.00301404	0.0197481	spuD	1.70447	Down
1_B	CZA vs PAR	PA0301	4469.22	-0.826762	0.388497	-2.1281	0.0333286	0.125658	spuE	0.900809	None
1_B	CZA vs PAR	PA0302	2300.3	-1.50179	0.316081	-4.75129	2.02127e-06	4.6589e-05	spuF	4.33172	Down
1_B	CZA vs PAR	PA0303	2340.95	-1.14568	0.411717	-2.78268	0.0053912	0.0312462	spuG	1.5052	Down
1_B	CZA vs PAR	PA0304	1312.87	-1.49816	0.368449	-4.06613	4.78009e-05	0.000685055	spuH	3.16427	Down
1_B	CZA vs PAR	PA0305	310.347	-0.611382	0.149423	-4.09163	4.28347e-05	0.000624683	PA0305	3.20434	None
1_B	CZA vs PAR	PA0306	44.7416	-0.128717	0.317941	-0.404847	0.68559	0.847697	PA0306	0.0717593	None
1_B	CZA vs PAR	PA0307	68.4978	-0.15865	0.369462	-0.429407	0.667627	0.838624	PA0307	0.0764329	None
1_B	CZA vs PAR	PA0308	125.719	-0.570578	0.302154	-1.88837	0.0589766	0.189342	PA0308	0.722753	None
1_B	CZA vs PAR	PA0309	96.5448	0.590261	0.470187	1.25538	0.209343	0.441689	PA0309	0.354883	None
1_B	CZA vs PAR	PA0310	263.116	-0.78033	0.274751	-2.84014	0.00450941	0.0267925	PA0310	1.57199	None
1_B	CZA vs PAR	PA0311	1.59798	0.85335	1.71228	0.498371	0.618222		PA0311		None
1_B	CZA vs PAR	PA0312	57.2798	-0.366964	0.61085	-0.600743	0.548011	0.757906	PA0312	0.120385	None
1_B	CZA vs PAR	PA0313	286.552	0.347381	0.203181	1.70971	0.0873193	0.249563	PA0313	0.60282	None
1_B	CZA vs PAR	PA0314	390.096	0.198859	0.168719	1.17864	0.238544	0.475843	PA0314	0.322536	None
1_B	CZA vs PAR	PA0315	770.94	-0.428349	0.348024	-1.2308	0.218396	0.454809	PA0315	0.34217	None
1_B	CZA vs PAR	PA0316	5222.95	-0.145946	0.288502	-0.505875	0.612944	0.797742	serA	0.0981375	None
1_B	CZA vs PAR	PA0317	3498.49	-0.438581	0.413344	-1.06106	0.288664	0.527235	PA0317	0.277996	None
1_B	CZA vs PAR	PA0318	474.573	0.460977	0.258518	1.78315	0.0745613	0.224044	PA0318	0.649666	None
1_B	CZA vs PAR	PA0319	449.84	0.448118	0.170826	2.62324	0.00870977	0.0462259	PA0319	1.33511	None
1_B	CZA vs PAR	PA0320	92.4914	1.19368	0.293	4.074	4.62121e-05	0.00066905	PA0320	3.17454	Up
1_B	CZA vs PAR	PA0321	44.0473	-0.519305	0.347143	-1.49594	0.134669	0.328898	aphB	0.482938	None
1_B	CZA vs PAR	PA0322	47.4934	-0.174731	0.361818	-0.482926	0.629149	0.810139	PA0322	0.0914406	None
1_B	CZA vs PAR	PA0323	70.2109	-1.3983	0.525714	-2.65981	0.00781858	0.0423088	PA0323	1.37357	Down
1_B	CZA vs PAR	PA0324	14.6634	-1.53861	0.659153	-2.33422	0.019584	0.0848354	PA0324	1.07142	None
1_B	CZA vs PAR	PA0325	17.7943	-1.33039	0.571685	-2.32714	0.0199579	0.0859312	PA0325	1.06585	None
1_B	CZA vs PAR	PA0326	55.9036	-0.608169	0.422863	-1.43822	0.150373	0.356606	potA	0.447811	None
1_B	CZA vs PAR	PA0327	87.8975	0.88726	0.369179	2.40333	0.0162463	0.0745824	PA0327	1.12736	None
1_B	CZA vs PAR	PA0328	182.81	-0.348328	0.204385	-1.70427	0.0883306	0.25101	PA0328	0.600308	None
1_B	CZA vs PAR	PA0329	514.702	-0.38142	0.27052	-1.40995	0.158555	0.369145	PA0329	0.432803	None
1_B	CZA vs PAR	PA0330	630.248	0.152192	0.118295	1.28656	0.198249	0.427174	rpiA	0.369395	None
1_B	CZA vs PAR	PA0331	792.773	0.101475	0.136588	0.742929	0.457524	0.686149	ilvA1	0.163582	None
1_B	CZA vs PAR	PA0332	25.8237	-1.06859	0.822123	-1.29979	0.193672	0.421871	PA0332	0.37482	None
1_B	CZA vs PAR	PA0333	42.017	-1.34688	0.637553	-2.11257	0.0346375	0.129335	PA0333	0.888285	None
1_B	CZA vs PAR	PA0334	66.2346	-0.144214	0.443063	-0.325493	0.744808	0.884849	PA0334	0.0531311	None
1_B	CZA vs PAR	PA0335	183.114	-0.192177	0.401289	-0.478899	0.632011	0.812142	PA0335	0.0903682	None
1_B	CZA vs PAR	PA0336	1915.35	0.401913	0.301912	1.33122	0.183115	0.407441	rppH	0.389935	None
1_B	CZA vs PAR	PA0337	3172.62	0.360809	0.0953581	3.78373	0.000154496	0.00179093	ptsP	2.74692	None
1_B	CZA vs PAR	PA0338	327.273	-0.153874	0.332346	-0.462994	0.643368	0.819725	PA0338	0.0863321	None
1_B	CZA vs PAR	PA0339	15.8083	-0.823483	0.966925	-0.851652	0.394407	0.632298	PA0339	0.199078	None
1_B	CZA vs PAR	PA0340	119.671	-0.605463	0.329786	-1.83593	0.0663683	0.20551	PA0340	0.687166	None
1_B	CZA vs PAR	PA0341	439.802	0.318461	0.264909	1.20216	0.229303	0.46601	lgt	0.331605	None
1_B	CZA vs PAR	PA0342	888.36	-0.0281523	0.190761	-0.147579	0.882675	0.959265	thyA	0.0180616	None
1_B	CZA vs PAR	PA0343	161.621	0.07596	0.181316	0.418937	0.675262	0.842639	PA0343	0.0743587	None
1_B	CZA vs PAR	PA0344	61.348	-0.55405	0.662161	-0.83673	0.402745	0.637966	PA0344	0.195203	None
1_B	CZA vs PAR	PA0345	19.3009	-1.23312	1.25524	-0.982379	0.325913	0.565515	PA0345	0.247556	None
1_B	CZA vs PAR	PA0346	79.8921	0.0490582	0.38257	0.128233	0.897964	0.963818	PA0346	0.0160047	None
1_B	CZA vs PAR	PA0347	12.5577	-0.0594507	0.568577	-0.10456	0.916725	0.97296	glpQ	0.0119051	None
1_B	CZA vs PAR	PA0348	15.2664	0.958138	0.554582	1.72768	0.0840461	0.242859	PA0348	0.614645	None
1_B	CZA vs PAR	PA0349	14.978	0.732071	0.568956	1.28669	0.198202	0.427174	PA0349	0.369395	None
1_B	CZA vs PAR	PA0350	29.4798	-0.583097	0.817928	-0.712895	0.47591	0.701661	folA	0.153873	None
1_B	CZA vs PAR	PA0351	44.2022	-0.567086	0.727951	-0.779017	0.43597	0.665667	PA0351	0.176743	None
1_B	CZA vs PAR	PA0352	387.362	0.388152	0.203981	1.90288	0.0570559	0.185208	PA0352	0.73234	None
1_B	CZA vs PAR	PA0353	1372.33	-0.0671659	0.149597	-0.448977	0.653448	0.827712	ilvD	0.0821209	None
1_B	CZA vs PAR	PA0354	548.991	0.122046	0.173836	0.702073	0.482634	0.707687	PA0354	0.150159	None
1_B	CZA vs PAR	PA0355	180.155	1.29009	0.208856	6.17694	6.53541e-10	3.03744e-08	pfpI	7.51749	Up
1_B	CZA vs PAR	PA0356	569.366	0.558765	0.318777	1.75284	0.0796293	0.234873	PA0356	0.629166	None
1_B	CZA vs PAR	PA0357	85.0147	-0.474283	0.732722	-0.647289	0.517445	0.735846	mutM	0.133213	None
1_B	CZA vs PAR	PA0358	259.276	-0.0908129	0.277554	-0.32719	0.743525	0.884537	PA0358	0.053284	None
1_B	CZA vs PAR	PA0359	156.667	-1.1778	0.726854	-1.62041	0.105144	0.279615	PA0359	0.55344	None
1_B	CZA vs PAR	PA0360	366.232	-0.346194	0.170921	-2.02546	0.04282	0.150703	PA0360	0.821877	None
1_B	CZA vs PAR	PA0361	138.855	0.0389562	0.322255	0.120886	0.903781	0.966145	PA0361	0.0149579	None
1_B	CZA vs PAR	PA0362	410.743	0.00638604	0.531305	0.0120195	0.99041	1	fdx1	0	None
1_B	CZA vs PAR	PA0363	1427.19	0.375688	0.398963	0.94166	0.346367	0.586676	coaD	0.231602	None
1_B	CZA vs PAR	PA0364	124.623	-0.271094	0.283892	-0.954918	0.339619	0.580635	PA0364	0.236097	None
1_B	CZA vs PAR	PA0365	63.6607	-0.858593	0.401884	-2.13642	0.0326451	0.123832	PA0365	0.907166	None
1_B	CZA vs PAR	PA0366	240.753	-0.0777852	0.239539	-0.324728	0.745387	0.884849	calB	0.0531311	None
1_B	CZA vs PAR	PA0367	241.691	-0.185535	0.229489	-0.808472	0.418819	0.650871	PA0367	0.186505	None
1_B	CZA vs PAR	PA0368	55.2234	0.235093	0.598974	0.392493	0.694694	0.852805	PA0368	0.0691502	None
1_B	CZA vs PAR	PA0369	14.9879	-0.156007	0.93975	-0.166009	0.86815	0.954034	PA0369	0.0204359	None
1_B	CZA vs PAR	PA0370	280.049	0.48449	0.300046	1.61472	0.106371	0.28033	PA0370	0.552331	None
1_B	CZA vs PAR	PA0371	1294.86	0.705197	0.158128	4.45965	8.20933e-06	0.000152332	PA0371	3.81721	None
1_B	CZA vs PAR	PA0372	1352.97	0.453263	0.150677	3.00817	0.00262827	0.0178071	PA0372	1.74941	None
1_B	CZA vs PAR	PA0373	1028.62	0.0189557	0.216229	0.0876647	0.930143	0.981742	ftsY	0.00800279	None
1_B	CZA vs PAR	PA0374	682.637	-0.000477859	0.198394	-0.00240864	0.998078	1	ftsE	0	None
1_B	CZA vs PAR	PA0375	1034.01	0.199455	0.127272	1.56715	0.117079	0.298581	ftsX	0.524938	None
1_B	CZA vs PAR	PA0376	6019.43	0.200434	0.406094	0.493565	0.621613	0.803766	rpoH	0.0948705	None
1_B	CZA vs PAR	PA0377	33.477	-0.872776	0.903405	-0.966096	0.333996	0.575524	PA0377	0.239936	None
1_B	CZA vs PAR	PA0378	82.57	0.376385	0.233048	1.61505	0.1063	0.28033	mtgA	0.552331	None
1_B	CZA vs PAR	PA0379	61.2462	-0.163958	0.404599	-0.405236	0.685304	0.847555	PA0379	0.0718324	None
1_B	CZA vs PAR	PA0380	6.73295	-2.25183	1.71815	-1.31061	0.189989		PA0380		None
1_B	CZA vs PAR	PA0381	573.807	0.279805	0.26938	1.0387	0.298945	0.539668	thiG	0.267873	None
1_B	CZA vs PAR	PA0382	206.211	0.00106222	0.446907	0.00237683	0.998104	1	trmB	0	None
1_B	CZA vs PAR	PA0383	105.151	-0.0967945	0.301348	-0.321205	0.748055	0.886115	PA0383	0.0525099	None
1_B	CZA vs PAR	PA0384	7.52856	0.0350264	0.866642	0.0404163	0.967761	0.998156	PA0384	0.000801616	None
1_B	CZA vs PAR	PA0385	157.569	0.371832	0.282912	1.3143	0.188744	0.41532	PA0385	0.381617	None
1_B	CZA vs PAR	PA0386	235.517	0.0143235	0.247716	0.0578225	0.95389	0.99092	PA0386	0.00396135	None
1_B	CZA vs PAR	PA0387	504.22	0.272396	0.156156	1.74438	0.0810921	0.236939	PA0387	0.625363	None
1_B	CZA vs PAR	PA0388	1097.84	-0.147394	0.287565	-0.512561	0.608259	0.795472	PA0388	0.0993753	None
1_B	CZA vs PAR	PA0389	453.091	0.0223037	0.192854	0.11565	0.90793	0.968497	PA0389	0.0139016	None
1_B	CZA vs PAR	PA0390	1356.72	0.295181	0.226898	1.30094	0.193279	0.421767	metXS	0.374927	None
1_B	CZA vs PAR	PA0391	421.05	-0.385702	0.333315	-1.15717	0.247204	0.486676	PA0391	0.31276	None
1_B	CZA vs PAR	PA0392	1319.29	0.072321	0.416919	0.173465	0.862286	0.950727	PA0392	0.0219441	None
1_B	CZA vs PAR	PA0393	91.0482	-0.350533	0.673939	-0.520126	0.602976	0.792818	proC	0.100827	None
1_B	CZA vs PAR	PA0394	237.626	0.174068	0.275807	0.631123	0.52796	0.744038	PA0394	0.128405	None
1_B	CZA vs PAR	PA0395	1750.46	-0.628408	0.28166	-2.23109	0.0256752	0.104487	pilT	0.980939	None
1_B	CZA vs PAR	PA0396	1010.9	-0.402756	0.184906	-2.17816	0.0293938	0.115099	pilU	0.938929	None
1_B	CZA vs PAR	PA0397	289.282	-0.517024	0.384633	-1.3442	0.178883	0.401092	PA0397	0.396756	None
1_B	CZA vs PAR	PA0398	765.187	-1.38769	0.486147	-2.85446	0.00431098	0.0260142	PA0398	1.58479	Down
1_B	CZA vs PAR	PA0399	682.567	-0.140497	0.244522	-0.574577	0.565578	0.769947	PA0399	0.113539	None
1_B	CZA vs PAR	PA0400	500.233	-0.310563	0.338822	-0.916597	0.359354	0.597282	PA0400	0.223821	None
1_B	CZA vs PAR	PA0401	294.116	-0.442277	0.57603	-0.767802	0.442605	0.671264	pyrC'	0.173107	None
1_B	CZA vs PAR	PA0402	2046.73	-0.287023	0.156655	-1.8322	0.066922	0.206198	pyrB	0.685716	None
1_B	CZA vs PAR	PA0403	310.815	-0.569226	0.412163	-1.38107	0.167258	0.381198	pyrR	0.41885	None
1_B	CZA vs PAR	PA0404	103.401	-0.521268	0.582535	-0.894826	0.37088	0.60933	PA0404	0.215147	None
1_B	CZA vs PAR	PA0405	434.022	-0.285647	0.195841	-1.45857	0.144684	0.345889	algH	0.461064	None
1_B	CZA vs PAR	PA0406	319.426	-0.0965801	0.178403	-0.541359	0.58826	0.784654	tonB3	0.105322	None
1_B	CZA vs PAR	PA0407	878.136	-0.266476	0.338583	-0.787033	0.431262	0.660915	gshB	0.179855	None
1_B	CZA vs PAR	PA0408	4840.62	-1.16097	0.545621	-2.12779	0.0333545	0.125661	pilG	0.900801	None
1_B	CZA vs PAR	PA0409	1461.21	-1.61695	0.413849	-3.90711	9.34057e-05	0.00117597	pilH	2.92961	Down
1_B	CZA vs PAR	PA0410	724.893	-0.429333	0.184256	-2.33009	0.0198012	0.0855531	pilI	1.06776	None
1_B	CZA vs PAR	PA0411	6474.95	-0.238351	0.205578	-1.15942	0.246284	0.485634	pilJ	0.313691	None
1_B	CZA vs PAR	PA0412	583.507	-0.904846	0.460462	-1.96508	0.0494046	0.167592	pilK	0.775748	None
1_B	CZA vs PAR	PA0413	4175.9	-0.371695	0.263859	-1.40869	0.158928	0.369667	chpA	0.432189	None
1_B	CZA vs PAR	PA0414	416.532	-0.439454	0.266232	-1.65064	0.0988119	0.269829	chpB	0.568912	None
1_B	CZA vs PAR	PA0415	96.3057	-1.28921	0.789854	-1.63222	0.102634	0.275453	chpC	0.559953	None
1_B	CZA vs PAR	PA0416	105.262	-0.0323884	0.320939	-0.100918	0.919616	0.974899	chpD	0.0110405	None
1_B	CZA vs PAR	PA0417	18.7711	-0.469683	0.714952	-0.656944	0.511217	0.729942	chpE	0.136712	None
1_B	CZA vs PAR	PA0418	88.6999	-0.242336	0.383319	-0.632206	0.527253	0.744038	PA0418	0.128405	None
1_B	CZA vs PAR	PA0419	45.9167	-0.406956	0.687641	-0.591815	0.553975	0.761483	PA0419	0.11834	None
1_B	CZA vs PAR	PA0420	757.353	-0.0509365	0.129644	-0.392896	0.694396	0.852805	bioA	0.0691502	None
1_B	CZA vs PAR	PA0421	812.042	0.568467	0.116109	4.89599	9.781e-07	2.48168e-05	PA0421	4.60525	None
1_B	CZA vs PAR	PA0422	747.929	0.201532	0.318454	0.632843	0.526836	0.743883	PA0422	0.128495	None
1_B	CZA vs PAR	PA0423	5143.99	-0.0878215	0.361229	-0.243119	0.807914	0.922138	PA0423	0.0352042	None
1_B	CZA vs PAR	PA0424	1324.12	3.97071	0.375585	10.5721	4.01566e-26	8.32078e-24	mexR	23.0798	Up
1_B	CZA vs PAR	PA0425	6600.67	3.66107	0.233394	15.6862	1.87982e-55	1.79056e-52	mexA	51.747	Up
1_B	CZA vs PAR	PA0426	33932.2	3.29954	0.203961	16.1773	7.29388e-59	9.06811e-56	mexB	55.0425	Up
1_B	CZA vs PAR	PA0427	6432.5	3.13003	0.223366	14.013	1.2975e-44	6.45246e-42	oprM	41.1903	Up
1_B	CZA vs PAR	PA0428	3339.69	-0.039799	0.200813	-0.198189	0.842897	0.939428	rhlE	0.0271365	None
1_B	CZA vs PAR	PA0429	3271.34	-0.616206	0.374805	-1.64407	0.100161	0.272187	PA0429	0.565133	None
1_B	CZA vs PAR	PA0430	947.085	0.100496	0.189686	0.529802	0.596249	0.788184	metF	0.103373	None
1_B	CZA vs PAR	PA0431	315.846	-0.951008	0.582449	-1.63277	0.102517	0.275453	PA0431	0.559953	None
1_B	CZA vs PAR	PA0432	7398.31	-0.0744176	0.241096	-0.308664	0.757577	0.89184	ahcY	0.0497129	None
1_B	CZA vs PAR	PA0433	11.9333	-0.830096	0.865639	-0.95894	0.337589	0.578907	PA0433	0.237391	None
1_B	CZA vs PAR	PA0434	23.8691	0.181966	0.485009	0.375181	0.707526	0.860275	PA0434	0.0653627	None
1_B	CZA vs PAR	PA0435	8.19635	0.264018	0.705859	0.374038	0.708376	0.861099	PA0435	0.0649471	None
1_B	CZA vs PAR	PA0436	1137.79	-0.517117	0.391892	-1.31954	0.186989	0.413796	PA0436	0.383213	None
1_B	CZA vs PAR	PA0437	240.579	0.0243304	0.261343	0.0930976	0.925826	0.978146	codA	0.00959636	None
1_B	CZA vs PAR	PA0438	84.2097	-0.188832	0.422529	-0.44691	0.65494	0.828547	codB	0.0816829	None
1_B	CZA vs PAR	PA0439	45.648	-1.34423	0.233699	-5.75199	8.81985e-09	3.34818e-07	PA0439	6.47519	Down
1_B	CZA vs PAR	PA0440	9.84492	-1.74262	0.873972	-1.99391	0.0461619	0.160086	PA0440	0.795647	None
1_B	CZA vs PAR	PA0441	229.047	-0.293178	0.279572	-1.04867	0.294331	0.53339	dht	0.272955	None
1_B	CZA vs PAR	PA0442	0.747842	-1.74318	2.3519	-0.741179	0.458585		PA0442		None
1_B	CZA vs PAR	PA0443	44.2783	-0.6041	0.304714	-1.98252	0.0474215	0.162639	PA0443	0.788774	None
1_B	CZA vs PAR	PA0444	57.9084	0.0677686	0.329569	0.205628	0.837082	0.936922	PA0444	0.0282968	None
1_B	CZA vs PAR	PA0445	93.2117	0	8.5725	0	1	1		0	None
1_B	CZA vs PAR	PA0446	347.101	0.681688	0.261702	2.60483	0.00919206	0.0484238	PA0446	1.31494	None
1_B	CZA vs PAR	PA0447	1412.32	0.113926	0.33182	0.343337	0.731345	0.876552	gcdH	0.0572223	None
1_B	CZA vs PAR	PA0448	102.95	-0.626821	0.293977	-2.13221	0.0329894	0.124791	PA0448	0.903815	None
1_B	CZA vs PAR	PA0449	1071.85	-0.175216	0.254605	-0.688186	0.491335	0.714448	PA0449	0.14603	None
1_B	CZA vs PAR	PA0450	28.2538	-0.301337	0.425318	-0.708499	0.478636	0.704426	PA0450	0.152165	None
1_B	CZA vs PAR	PA0451	5.79927	-1.9626	1.39551	-1.40637	0.159613		PA0451		None
1_B	CZA vs PAR	PA0452	24.8442	-0.217882	0.397403	-0.548266	0.583509	0.782365	PA0452	0.10659	None
1_B	CZA vs PAR	PA0453	15.2612	-0.523857	0.505554	-1.0362	0.300107	0.540932	PA0453	0.266857	None
1_B	CZA vs PAR	PA0454	285.199	-0.577358	0.199099	-2.89985	0.00373347	0.0230113	PA0454	1.63806	None
1_B	CZA vs PAR	PA0455	545.072	0.125093	0.160392	0.77992	0.435438	0.665333	dbpA	0.176961	None
1_B	CZA vs PAR	PA0456	42027.4	-1.87602	0.67731	-2.76982	0.00560878	0.0320235	PA0456	1.49453	Down
1_B	CZA vs PAR	PA0457	95.7787	-0.665546	0.455927	-1.45976	0.144355	0.345299	PA0457	0.461804	None
1_B	CZA vs PAR	PA0457.1	47.3713	-0.12818	0.322428	-0.397546	0.690965	0.851214	PA0457.1	0.0699614	None
1_B	CZA vs PAR	PA0458	216.684	-0.0586049	0.394601	-0.148517	0.881935	0.959265	PA0458	0.0180616	None
1_B	CZA vs PAR	PA0459	1486.13	-0.940813	0.321573	-2.92566	0.00343728	0.0218031	PA0459	1.66148	None
1_B	CZA vs PAR	PA0460	750.637	1.34078	0.160519	8.35276	6.66881e-17	7.05617e-15	PA0460	14.1514	Up
1_B	CZA vs PAR	PA0461	747.852	-0.116647	0.46455	-0.251097	0.801739	0.918463	PA0461	0.0369381	None
1_B	CZA vs PAR	PA0462	416.959	0.911806	0.216405	4.21343	2.51527e-05	0.000406118	PA0462	3.39135	None
1_B	CZA vs PAR	PA0463	51.2562	-0.263838	0.500584	-0.527062	0.598151	0.789438	creB	0.102682	None
1_B	CZA vs PAR	PA0464	159.73	0.443165	0.247935	1.78742	0.073869	0.223178	creC	0.651349	None
1_B	CZA vs PAR	PA0465	415.874	-0.600492	0.395341	-1.51892	0.128783	0.320058	creD	0.494772	None
1_B	CZA vs PAR	PA0466	68.7576	0.563929	0.635798	0.886963	0.375099	0.612583	PA0466	0.212835	None
1_B	CZA vs PAR	PA0467	23.3276	-0.81253	0.866034	-0.938219	0.348132	0.58831	PA0467	0.230394	None
1_B	CZA vs PAR	PA0468	13.7258	-1.63334	1.19965	-1.36151	0.173352	0.392531	PA0468	0.406126	None
1_B	CZA vs PAR	PA0469	163.107	0.126976	0.386696	0.328361	0.742639	0.884537	PA0469	0.053284	None
1_B	CZA vs PAR	PA0470	184.088	0.597634	0.350492	1.70513	0.0881703	0.250698	fiuA	0.600849	None
1_B	CZA vs PAR	PA0471	9.44866	-0.601158	1.16323	-0.516799	0.605296	0.794232	PA0471	0.100053	None
1_B	CZA vs PAR	PA0472	21.5396	1.40209	0.59798	2.34471	0.0190418	0.0833583	PA0472	1.07905	None
1_B	CZA vs PAR	PA0473	235.818	-1.27772	0.411287	-3.10662	0.00189237	0.0139309	PA0473	1.85602	Down
1_B	CZA vs PAR	PA0474	1.11205	2.57777	1.64398	1.56801	0.116878		PA0474		None
1_B	CZA vs PAR	PA0475	14.2119	-1.09147	0.74399	-1.46705	0.142362	0.342842	PA0475	0.464906	None
1_B	CZA vs PAR	PA0476	13.1848	-0.329358	0.568448	-0.579399	0.56232	0.767066	PA0476	0.115167	None
1_B	CZA vs PAR	PA0477	16.1023	-0.332642	0.574433	-0.579079	0.562536	0.767066	PA0477	0.115167	None
1_B	CZA vs PAR	PA0478	32.7706	-0.0486674	0.359768	-0.135274	0.892395	0.962167	PA0478	0.0167498	None
1_B	CZA vs PAR	PA0479	8.92326	-0.453311	0.967116	-0.468725	0.639266	0.817301	PA0479	0.087618	None
1_B	CZA vs PAR	PA0480	7.28547	0.3072	0.808568	0.379931	0.703996	0.858292	PA0480	0.0663648	None
1_B	CZA vs PAR	PA0481	70.0863	0.678384	0.33349	2.0342	0.0419318	0.148318	PA0481	0.828806	None
1_B	CZA vs PAR	PA0482	2859.14	0.140184	0.132832	1.05535	0.291265	0.529979	glcB	0.275741	None
1_B	CZA vs PAR	PA0483	16.196	-0.805363	0.582792	-1.38191	0.167001	0.381136	PA0483	0.41892	None
1_B	CZA vs PAR	PA0484	69.0255	-0.341487	0.306362	-1.11465	0.265001	0.501588	PA0484	0.299653	None
1_B	CZA vs PAR	PA0485	278.556	-0.858514	0.292576	-2.93433	0.00334269	0.0213987	PA0485	1.66961	None
1_B	CZA vs PAR	PA0486	209.045	0.216295	0.191994	1.12657	0.259923	0.49639	srkA	0.304177	None
1_B	CZA vs PAR	PA0487	67.7563	-0.279768	0.589582	-0.47452	0.635129	0.81421	PA0487	0.0892636	None
1_B	CZA vs PAR	PA0488	3.4301	0.242747	1.00692	0.241078	0.809495		PA0488		None
1_B	CZA vs PAR	PA0489	2.77205	-0.691511	2.17907	-0.317343			PA0489		None
1_B	CZA vs PAR	PA0490	68.5256	1.06858	0.315758	3.38418	0.000713903	0.00635106	PA0490	2.19715	Up
1_B	CZA vs PAR	PA0491	144.787	-0.0487475	0.249612	-0.195293	0.845163	0.940666	PA0491	0.0265645	None
1_B	CZA vs PAR	PA0492	207.432	-0.462174	0.721747	-0.640355	0.521942	0.740547	pxpA1	0.130447	None
1_B	CZA vs PAR	PA0493	95.6577	-0.253074	0.540259	-0.46843	0.639477	0.817301	PA0493	0.087618	None
1_B	CZA vs PAR	PA0494	477.314	-1.67258	0.546495	-3.06057	0.00220917	0.0155388	PA0494	1.80858	Down
1_B	CZA vs PAR	PA0495	731.865	-0.0507151	0.377013	-0.134518	0.892993	0.962167	PA0495	0.0167498	None
1_B	CZA vs PAR	PA0496	446.463	-0.143285	0.437513	-0.327499	0.74329	0.884537	PA0496	0.053284	None
1_B	CZA vs PAR	PA0497	202.371	-2.72501	0.802582	-3.39531	0.000685516	0.00614247	PA0497	2.21166	Down
1_B	CZA vs PAR	PA0498	155.445	-2.14584	0.688328	-3.11747	0.00182412	0.0136405	PA0498	1.86517	Down
1_B	CZA vs PAR	PA0499	9.30876	0.205401	0.540134	0.380277	0.70374	0.85819	PA0499	0.0664166	None
1_B	CZA vs PAR	PA0500	2837.84	0.483198	0.173374	2.78702	0.00531947	0.0308678	bioB	1.51049	None
1_B	CZA vs PAR	PA0501	204.622	0.094422	0.380766	0.247979	0.804151	0.920166	bioF	0.0361338	None
1_B	CZA vs PAR	PA0502	127.316	0.325106	0.441429	0.736486	0.461435	0.689725	PA0502	0.161324	None
1_B	CZA vs PAR	PA0503	30.0176	0.156903	0.943196	0.166352	0.86788	0.954016	bioC	0.0204445	None
1_B	CZA vs PAR	PA0504	9.9372	-0.854532	1.27701	-0.669164	0.503391	0.724539	bioD	0.139938	None
1_B	CZA vs PAR	PA0505	45.0392	-1.77264	0.965208	-1.83654	0.0662783	0.205488	PA0505	0.687214	None
1_B	CZA vs PAR	PA0506	2456.97	0.281215	0.317558	0.885558	0.375856	0.613031	PA0506	0.212517	None
1_B	CZA vs PAR	PA0507	149.353	-0.217517	0.241906	-0.899179	0.368557	0.607177	PA0507	0.216685	None
1_B	CZA vs PAR	PA0508	231.182	0.793826	0.261501	3.03565	0.00240019	0.016555	PA0508	1.78107	None
1_B	CZA vs PAR	PA0509	916.515	-4.12653	0.376171	-10.9698	5.33733e-28	1.15402e-25	nirN	24.9378	Down
1_B	CZA vs PAR	PA0510	83.3059	-4.27062	0.907046	-4.70827	2.49824e-06	5.59629e-05	PA0510	4.2521	Down
1_B	CZA vs PAR	PA0511	283.154	-3.5607	0.479186	-7.43072	1.08006e-13	7.56495e-12	nirJ	11.1212	Down
1_B	CZA vs PAR	PA0512	158.619	-3.27898	0.668238	-4.90691	9.25234e-07	2.35958e-05	nirH	4.62716	Down
1_B	CZA vs PAR	PA0513	77.8441	-4.14698	0.890031	-4.65936	3.17187e-06	6.88808e-05	nirG	4.1619	Down
1_B	CZA vs PAR	PA0514	86.2154	-4.07808	0.830998	-4.90745	9.22685e-07	2.35958e-05	nirL	4.62716	Down
1_B	CZA vs PAR	PA0515	229.784	-3.14252	0.534301	-5.88155	4.06438e-09	1.64326e-07	nirD	6.78429	Down
1_B	CZA vs PAR	PA0516	1369.99	-3.79162	0.342571	-11.0681	1.79099e-28	4.04845e-26	nirF	25.3927	Down
1_B	CZA vs PAR	PA0517	57.5235	-4.20788	1.04834	-4.01383	5.97406e-05	0.000818497	nirC	3.08698	Down
1_B	CZA vs PAR	PA0518	507.127	-4.61375	0.556551	-8.2899	1.1334e-16	1.15029e-14	nirM	13.9392	Down
1_B	CZA vs PAR	PA0519	17230	-5.1344	0.361524	-14.2021	8.89127e-46	4.91292e-43	nirS	42.3087	Down
1_B	CZA vs PAR	PA0520	198.987	-1.04087	0.52867	-1.96885	0.04897	0.166344	nirQ	0.778992	None
1_B	CZA vs PAR	PA0521	110.428	-1.62163	0.612811	-2.64621	0.00813986	0.0436202	PA0521	1.36031	Down
1_B	CZA vs PAR	PA0522	6.16646	-2.86232	3.05618	-0.93657			PA0522		None
1_B	CZA vs PAR	PA0523	1384.36	-4.01993	0.656186	-6.1262	9.00015e-10	4.14423e-08	norC	7.38256	Down
1_B	CZA vs PAR	PA0524	5122.76	-1.78854	0.540298	-3.31028	0.000932011	0.00792289	norB	2.10112	Down
1_B	CZA vs PAR	PA0525	191.861	-2.03403	0.925713	-2.19726	0.0280019	0.111117	PA0525	0.954218	None
1_B	CZA vs PAR	PA0526	37.7604	-2.41588	0.758093	-3.18678	0.00143866	0.0112847	PA0526	1.94751	Down
1_B	CZA vs PAR	PA0527	1885.82	-1.47537	0.311921	-4.72996	2.24567e-06	5.07623e-05	dnr	4.29446	Down
1_B	CZA vs PAR	PA0528	27.8514	-0.992131	0.536198	-1.85031	0.0642691	0.200634	PA0528	0.697595	None
1_B	CZA vs PAR	PA0529	444.889	-1.51801	0.387922	-3.91318	9.10889e-05	0.00115975	PA0529	2.93564	Down
1_B	CZA vs PAR	PA0530	123.252	-2.00828	0.694384	-2.89218	0.00382582	0.0234886	PA0530	1.62914	Down
1_B	CZA vs PAR	PA0531	86.3716	-1.75329	0.446189	-3.92948	8.51284e-05	0.00109674	PA0531	2.95989	Down
1_B	CZA vs PAR	PA0532	14.4763	-0.359915	0.477758	-0.753342	0.451244	0.680217	PA0532	0.167352	None
1_B	CZA vs PAR	PA0533	117.719	0.0397565	0.268867	0.147867	0.882448	0.959265	PA0533	0.0180616	None
1_B	CZA vs PAR	PA0534	47.422	-0.945796	0.595299	-1.58877	0.112111	0.28979	PA0534	0.537917	None
1_B	CZA vs PAR	PA0535	17.0383	-0.69529	0.845928	-0.821926	0.411119	0.645229	PA0535	0.190286	None
1_B	CZA vs PAR	PA0536	518.327	0.404378	0.193036	2.09484	0.0361855	0.133693	PA0536	0.873892	None
1_B	CZA vs PAR	PA0537	950.827	0.425655	0.188061	2.26338	0.0236122	0.0974732	PA0537	1.01111	None
1_B	CZA vs PAR	PA0538	168.842	0.296881	0.174459	1.70172	0.0888074	0.251646	dsbB2	0.599209	None
1_B	CZA vs PAR	PA0539	26.6789	1.7982	0.645085	2.78754	0.00531104	0.0308549	PA0539	1.51068	Up
1_B	CZA vs PAR	PA0540	34.1911	1.17562	0.299361	3.92711	8.59725e-05	0.00110476	PA0540	2.95673	Up
1_B	CZA vs PAR	PA0541	230.933	0.120549	0.293972	0.410069	0.681755	0.846008	PA0541	0.0726255	None
1_B	CZA vs PAR	PA0542	664.274	-0.137211	0.233403	-0.587869	0.55662	0.762504	PA0542	0.117758	None
1_B	CZA vs PAR	PA0543	9.64473	0.456253	0.983473	0.46392	0.642705	0.819531	PA0543	0.0864346	None
1_B	CZA vs PAR	PA0544	100.48	-0.271453	0.26002	-1.04397	0.296499	0.535788	PA0544	0.271007	None
1_B	CZA vs PAR	PA0545	724.76	-2.79498	0.405987	-6.8844	5.80327e-12	3.39525e-10	PA0545	9.46913	Down
1_B	CZA vs PAR	PA0546	3825.19	0.931561	0.262596	3.54751	0.000388894	0.00371917	metK	2.42955	None
1_B	CZA vs PAR	PA0547	495.301	-0.337541	0.335663	-1.0056	0.31461	0.554527	PA0547	0.256077	None
1_B	CZA vs PAR	PA0548	3126.19	0.346909	0.271335	1.27852	0.201065	0.430678	tktA	0.365848	None
1_B	CZA vs PAR	PA0549	101.017	-0.78222	0.672838	-1.16257	0.245005	0.484701	PA0549	0.314526	None
1_B	CZA vs PAR	PA0550	26.1699	-0.183357	0.4327	-0.42375	0.671748	0.842098	PA0550	0.0746374	None
1_B	CZA vs PAR	PA0551	695.746	0.484982	0.196914	2.46291	0.0137816	0.0659632	epd	1.1807	None
1_B	CZA vs PAR	PA0552	867.556	0.415516	0.355334	1.16937	0.242256	0.480934	pgk	0.317914	None
1_B	CZA vs PAR	PA0553	50.9362	-0.508534	0.93612	-0.543236	0.586968	0.783916	PA0553	0.10573	None
1_B	CZA vs PAR	PA0554	477.96	0.804989	0.211724	3.80207	0.000143493	0.001683	PA0554	2.77392	None
1_B	CZA vs PAR	PA0555	5068.09	0.869926	0.225108	3.86449	0.000111321	0.00136355	fba	2.86533	None
1_B	CZA vs PAR	PA0556	30.1078	0.621067	0.725821	0.855675	0.392178	0.629129	PA0556	0.20126	None
1_B	CZA vs PAR	PA0557	31.9164	0.768459	0.480792	1.59832	0.109972	0.286329	PA0557	0.543134	None
1_B	CZA vs PAR	PA0558	53.2009	-0.0361723	0.608506	-0.0594444	0.952598	0.99092	PA0558	0.00396135	None
1_B	CZA vs PAR	PA0559	256.731	0.587677	0.246057	2.38838	0.0169227	0.0764366	PA0559	1.1167	None
1_B	CZA vs PAR	PA0560	279.192	-0.666305	0.264441	-2.51968	0.0117463	0.0588854	PA0560	1.22999	None
1_B	CZA vs PAR	PA0561	182.71	0	8.5725	0	1	1	PA0561	0	None
1_B	CZA vs PAR	PA0562	37.8559	-0.642056	0.736898	-0.871295	0.383593	0.62036	PA0562	0.207356	None
1_B	CZA vs PAR	PA0563	1040.76	-1.80413	0.464997	-3.87987	0.00010451	0.00130236	PA0563	2.88527	Down
1_B	CZA vs PAR	PA0564	33.2193	-0.82664	0.636455	-1.29882	0.194006	0.422043	PA0564	0.374644	None
1_B	CZA vs PAR	PA0565	36.0814	-1.34903	0.464141	-2.90651	0.00365482	0.0226596	PA0565	1.64475	Down
1_B	CZA vs PAR	PA0566	26.7112	-0.811143	0.613681	-1.32177	0.186246	0.41293	PA0566	0.384124	None
1_B	CZA vs PAR	PA0567	158.323	0.950851	0.325246	2.92349	0.00346136	0.0218999	PA0567	1.65956	None
1_B	CZA vs PAR	PA0568	60.796	-1.30902	0.343108	-3.81519	0.00013608	0.00162285	PA0568	2.78972	Down
1_B	CZA vs PAR	PA0569	15.0984	-1.33137	0.766366	-1.73725	0.0823435	0.23933	PA0569	0.621002	None
1_B	CZA vs PAR	PA0570	10.5899	-1.79127	0.942706	-1.90013	0.0574158	0.186255	PA0570	0.729892	None
1_B	CZA vs PAR	PA0571	55.6096	-1.78608	0.475673	-3.75486	0.000173441	0.00195583	PA0571	2.70867	Down
1_B	CZA vs PAR	PA0572	337.572	-0.830532	0.210676	-3.94222	8.07304e-05	0.0010544	impA	2.97699	None
1_B	CZA vs PAR	PA0573	236.226	-0.327208	0.457693	-0.714908	0.474666	0.700449	PA0573	0.154623	None
1_B	CZA vs PAR	PA0574	579.071	-0.617729	0.494274	-1.24977	0.211384	0.443741	PA0574	0.352871	None
1_B	CZA vs PAR	PA0575	220.113	-0.364471	0.196504	-1.85478	0.0636276	0.199634	PA0575	0.699765	None
1_B	CZA vs PAR	PA0576	21822.1	-1.06604	0.453832	-2.34898	0.018825	0.082603	rpoD	1.083	None
1_B	CZA vs PAR	PA0577	1780.17	-1.68994	0.442052	-3.82294	0.000131868	0.00157774	dnaG	2.80196	Down
1_B	CZA vs PAR	PA0578	284.992	-0.758991	0.598524	-1.2681	0.204761	0.435719	PA0578	0.360793	None
1_B	CZA vs PAR	PA0579	2679.7	-1.75127	0.473911	-3.69536	0.000219579	0.00233826	rpsU	2.63111	Down
1_B	CZA vs PAR	PA0580	324.849	-0.303392	0.476917	-0.636153	0.524677	0.7421	tsaD	0.129538	None
1_B	CZA vs PAR	PA0581	35.1031	-0.80833	0.714246	-1.13172	0.257751	0.494716	plsY	0.305644	None
1_B	CZA vs PAR	PA0582	59.8858	0.360383	0.395847	0.910411	0.362606	0.60128	folB	0.220923	None
1_B	CZA vs PAR	PA0583	177.061	0.0235155	0.200111	0.117512	0.906454	0.967584	PA0583	0.0143115	None
1_B	CZA vs PAR	PA0584	149.898	-0.0410341	0.204422	-0.200733	0.840908	0.938464	cca	0.0275822	None
1_B	CZA vs PAR	PA0585	14.6701	-0.701448	0.686284	-1.0221	0.306736	0.546853	PA0585	0.26213	None
1_B	CZA vs PAR	PA0586	2004.79	-1.37027	0.485399	-2.82298	0.00475798	0.0280349	PA0586	1.5523	Down
1_B	CZA vs PAR	PA0587	1476.48	-0.697432	0.39451	-1.76784	0.0770871	0.229274	PA0587	0.639646	None
1_B	CZA vs PAR	PA0588	7666.73	-1.40801	0.518322	-2.71648	0.00659804	0.0368675	PA0588	1.43336	Down
1_B	CZA vs PAR	PA0589	101.376	-0.239088	0.384724	-0.621453	0.534301	0.748052	glpE	0.126068	None
1_B	CZA vs PAR	PA0590	529.426	-0.933466	0.236747	-3.94289	8.0507e-05	0.0010544	apaH	2.97699	None
1_B	CZA vs PAR	PA0591	475.159	0.744954	0.231354	3.21997	0.00128202	0.0102619	apaG	1.98877	None
1_B	CZA vs PAR	PA0592	468.028	-0.056572	0.134036	-0.422066	0.672977	0.842436	rsmA	0.0744628	None
1_B	CZA vs PAR	PA0593	382.012	-0.421557	0.454809	-0.926887	0.353985	0.592717	pdxA	0.227153	None
1_B	CZA vs PAR	PA0594	4762.21	0.357165	0.243261	1.46824	0.14204	0.342397	surA	0.46547	None
1_B	CZA vs PAR	PA0595	12893.3	-0.458422	0.321792	-1.42459	0.154276	0.362129	lptD	0.441137	None
1_B	CZA vs PAR	PA0596	1240.84	-0.438343	0.235826	-1.85875	0.063062	0.19836	amgK	0.702546	None
1_B	CZA vs PAR	PA0597	161.435	0.12381	0.421598	0.293669	0.769011	0.898354	murU	0.0465526	None
1_B	CZA vs PAR	PA0598	80.7752	-1.01437	0.650483	-1.55941	0.118899	0.301984	PA0598	0.520016	None
1_B	CZA vs PAR	PA0599	109.084	0.188688	0.211744	0.891114	0.372868	0.610963	PA0599	0.213985	None
1_B	CZA vs PAR	PA0600	204.957	0.0180852	0.291903	0.0619562	0.950598	0.990223	PA0600	0.00426718	None
1_B	CZA vs PAR	PA0601	132.807	0.00971652	0.237927	0.0408383	0.967425	0.998156	PA0601	0.000801616	None
1_B	CZA vs PAR	PA0602	590.659	-0.379815	0.228447	-1.66259	0.0963938	0.265724	PA0602	0.575569	None
1_B	CZA vs PAR	PA0603	1143.58	0.0720978	0.436552	0.165153	0.868824	0.95442	potA	0.0202604	None
1_B	CZA vs PAR	PA0604	2574.9	-1.69327	0.578761	-2.92568	0.00343707	0.0218031	PA0604	1.66148	Down
1_B	CZA vs PAR	PA0605	690.463	-0.529422	0.402777	-1.31443	0.188701	0.41532	PA0605	0.381617	None
1_B	CZA vs PAR	PA0606	384.637	-0.129663	0.373663	-0.347004	0.728588	0.875186	PA0606	0.0578997	None
1_B	CZA vs PAR	PA0607	892.569	-0.512858	0.176203	-2.9106	0.00360732	0.0224521	rpe	1.64874	None
1_B	CZA vs PAR	PA0608	460.833	-0.0389419	0.171401	-0.227198	0.82027	0.930249	gph1	0.0314009	None
1_B	CZA vs PAR	PA0609	1881.25	-0.0419018	0.234511	-0.178678	0.858191	0.948818	trpE	0.0228171	None
1_B	CZA vs PAR	PA0610	216.255	0.460695	0.243072	1.8953	0.0580527	0.187222	prtN	0.727643	None
1_B	CZA vs PAR	PA0611	501.764	0.450604	0.187	2.40965	0.0159678	0.0737305	prtR	1.13235	None
1_B	CZA vs PAR	PA0612	6.59678	0.131057	2.60629	0.0502848	0.959895		ptrB		None
1_B	CZA vs PAR	PA0613	187.033	-0.833783	0.418589	-1.99189	0.0463832	0.160518	PA0613	0.794478	None
1_B	CZA vs PAR	PA0614	59.2547	-0.171555	0.331188	-0.517999	0.604459	0.793761	PA0614	0.10031	None
1_B	CZA vs PAR	PA0615	82.1398	0.00247524	0.374727	0.00660547	0.99473	1	PA0615	0	None
1_B	CZA vs PAR	PA0616	120.166	-0.375843	0.337737	-1.11283	0.265783	0.502561	PA0616	0.298811	None
1_B	CZA vs PAR	PA0617	57.5024	-0.586094	0.457754	-1.28037	0.200415	0.429967	PA0617	0.366564	None
1_B	CZA vs PAR	PA0618	398.748	-1.0152	0.460843	-2.20293	0.0275999	0.109891	PA0618	0.959036	None
1_B	CZA vs PAR	PA0619	203.214	-0.0165716	0.38733	-0.0427842	0.965874	0.998156	PA0619	0.000801616	None
1_B	CZA vs PAR	PA0620	1447.5	-0.683297	0.466479	-1.4648	0.142976	0.343821	PA0620	0.463668	None
1_B	CZA vs PAR	PA0621	145.392	0	8.5725	0	1	1	PA0621	0	None
1_B	CZA vs PAR	PA0622	1571.16	0.585735	0.336581	1.74025	0.0818151	0.238472	PA0622	0.622563	None
1_B	CZA vs PAR	PA0623	671.848	0.70346	0.362301	1.94165	0.0521798	0.174155	PA0623	0.759065	None
1_B	CZA vs PAR	PA0624	56.1228	-0.0949192	0.676499	-0.140309	0.888416	0.960872	PA0624	0.0173343	None
1_B	CZA vs PAR	PA0625	951.101	0.286007	0.207809	1.3763	0.16873	0.383849	PA0625	0.41584	None
1_B	CZA vs PAR	PA0626	113.795	0.00720279	0.294906	0.0244241	0.980514	1	PA0626	0	None
1_B	CZA vs PAR	PA0627	38.8441	-0.337435	0.41442	-0.814234	0.415511	0.648771	PA0627	0.187908	None
1_B	CZA vs PAR	PA0628	225.445	0.186991	0.231663	0.807169	0.419569	0.651426	PA0628	0.186135	None
1_B	CZA vs PAR	PA0629	85.179	-0.504747	0.37429	-1.34855	0.177482	0.399102	PA0629	0.398916	None
1_B	CZA vs PAR	PA0630	19.7464	-1.21544	1.52594	-0.796518	0.425731	0.656309	PA0630	0.182892	None
1_B	CZA vs PAR	PA0631	10.9162	-0.59674	1.81554	-0.328684	0.742394	0.884506	PA0631	0.0532993	None
1_B	CZA vs PAR	PA0632	123.326	0	1.74714	0	1	1	PA0632	0	None
1_B	CZA vs PAR	PA0633	1473	0.139995	1.68503	0.0830817	0.933787	0.983256	PA0633	0.00733343	None
1_B	CZA vs PAR	PA0634	485.878	0	1.677	0	1	1	PA0634	0	None
1_B	CZA vs PAR	PA0635	95.5167	0	1.81354	0	1	1	PA0635	0	None
1_B	CZA vs PAR	PA0636	1809.6	0	1.71551	0	1	1	PA0636	0	None
1_B	CZA vs PAR	PA0637	83.9947	0	1.71617	0	1	1	PA0637	0	None
1_B	CZA vs PAR	PA0638	238.281	0	1.68131	0	1	1	PA0638	0	None
1_B	CZA vs PAR	PA0639	109.183	0	1.73208	0	1	1	PA0639	0	None
1_B	CZA vs PAR	PA0640	563.035	0	1.71075	0	1	1	PA0640	0	None
1_B	CZA vs PAR	PA0641	1078.69	0	1.68085	0	1	1	PA0641	0	None
1_B	CZA vs PAR	PA0642	0						PA0642		None
1_B	CZA vs PAR	PA0643	0						PA0643		None
1_B	CZA vs PAR	PA0644	0						PA0644		None
1_B	CZA vs PAR	PA0645	0						PA0645		None
1_B	CZA vs PAR	PA0646	97.8439	0	1.70286	0	1	1	PA0646	0	None
1_B	CZA vs PAR	PA0647	0						PA0647		None
1_B	CZA vs PAR	PA0648	0						PA0648		None
1_B	CZA vs PAR	PA0649	1104.89	-0.2373	0.205425	-1.15517	0.248023	0.48739	trpG	0.312123	None
1_B	CZA vs PAR	PA0650	1045.17	0.223851	0.140897	1.58875	0.112116	0.28979	trpD	0.537917	None
1_B	CZA vs PAR	PA0651	761.461	0.415525	0.183594	2.26328	0.0236186	0.0974732	trpC	1.01111	None
1_B	CZA vs PAR	PA0652	4135.03	-0.987457	0.463305	-2.13133	0.0330618	0.124937	vfr	0.903311	None
1_B	CZA vs PAR	PA0653	261.515	0.295231	0.278714	1.05926	0.289481	0.528165	PA0653	0.27723	None
1_B	CZA vs PAR	PA0654	3251.53	-0.51458	0.572334	-0.899092	0.368604	0.607177	speD	0.216685	None
1_B	CZA vs PAR	PA0655	488.896	-1.55029	0.389023	-3.98508	6.74588e-05	0.00090914	coq7	3.04137	Down
1_B	CZA vs PAR	PA0656	128.543	-0.000220121	0.388	-0.000567322	0.999547	1	PA0656	0	None
1_B	CZA vs PAR	PA0657	227.515	-0.366067	0.226069	-1.61927	0.10539	0.279632	PA0657	0.553413	None
1_B	CZA vs PAR	PA0658	316.865	-0.838147	0.331067	-2.53165	0.0113526	0.0573745	PA0658	1.24128	None
1_B	CZA vs PAR	PA0659	752.041	-0.0334236	0.166902	-0.200259	0.841278	0.938464	PA0659	0.0275822	None
1_B	CZA vs PAR	PA0660	360.504	0.189937	0.294524	0.644894	0.518996	0.737419	PA0660	0.132286	None
1_B	CZA vs PAR	PA0661	416.498	0.535017	0.316293	1.69152	0.0907371	0.254868	PA0661	0.593684	None
1_B	CZA vs PAR	PA0662	399.987	0.319106	0.245333	1.30071	0.193359	0.421767	argC	0.374927	None
1_B	CZA vs PAR	PA0663	942.399	-0.0677945	0.360506	-0.188054	0.850835	0.944467	PA0663	0.0248133	None
1_B	CZA vs PAR	PA0664	387.518	0.290354	0.163154	1.77963	0.0751367	0.225002	PA0664	0.647814	None
1_B	CZA vs PAR	PA0665	1382.88	0.572769	0.596261	0.960602	0.336752	0.577895	erpA	0.238151	None
1_B	CZA vs PAR	PA0666	817.839	0.560174	0.213179	2.62772	0.00859604	0.0456711	anmK	1.34036	None
1_B	CZA vs PAR	PA0667	5095.85	0.372744	0.380791	0.978865	0.327646	0.567928	PA0667	0.245707	None
1_B	CZA vs PAR	PA0668	8527.54	-2.27255	0.62387	-3.64267	0.000269823	0.00277237	tyrS2	2.55715	Down
1_B	CZA vs PAR	PA0669	142.447	0.334535	0.144585	2.31376	0.0206811	0.0885292	dnaE2	1.05291	None
1_B	CZA vs PAR	PA0670	14.361	-0.678327	0.710392	-0.954862	0.339648	0.580635	PA0670	0.236097	None
1_B	CZA vs PAR	PA0671	7.2088	0.366903	1.21354	0.30234	0.762393	0.894952	PA0671	0.0482002	None
1_B	CZA vs PAR	PA0672	91.3939	1.26499	0.418425	3.02323	0.00250094	0.0171547	pigA	1.76562	Up
1_B	CZA vs PAR	PA0673	8.06975	0.40979	0.698537	0.58664	0.557446	0.762744	PA0673	0.117621	None
1_B	CZA vs PAR	PA0674	3.1486	0.0207222	1.71768	0.0120641	0.990375		vreA		None
1_B	CZA vs PAR	PA0675	9.75971	0.694806	0.728093	0.954282	0.339941	0.580737	vreI	0.23602	None
1_B	CZA vs PAR	PA0676	5.39406	-1.24111	0.892663	-1.39035	0.164423		vreR		None
1_B	CZA vs PAR	PA0677	1.01281	0.0994965	1.98042	0.05024	0.959931		PA0677		None
1_B	CZA vs PAR	PA0678	0.667956	0.00345617	2.24542	0.00153921	0.998772		PA0678		None
1_B	CZA vs PAR	PA0679	1.50432	0.456962	1.75184	0.260847	0.794211		PA0679		None
1_B	CZA vs PAR	PA0680	0.775464	-0.719484	1.87154	-0.384433	0.700657		PA0680		None
1_B	CZA vs PAR	PA0681	4.09033	0.281884	0.950564	0.296544	0.766815		PA0681		None
1_B	CZA vs PAR	PA0682	1.94264	-0.507514	1.50814	-0.336516	0.736482		PA0682		None
1_B	CZA vs PAR	PA0683	0.702075	-1.37639	2.58617	-0.532209	0.594581		PA0683		None
1_B	CZA vs PAR	PA0684	0.440407	-0.907287	2.55767	-0.354732	0.722791		PA0684		None
1_B	CZA vs PAR	PA0685	11.3124	0.625887	0.575867	1.08686	0.277098	0.514359	PA0685	0.288734	None
1_B	CZA vs PAR	PA0686	2.48503	0.809902	1.02626	0.789181	0.430006		hxcR		None
1_B	CZA vs PAR	PA0687	0.994109	-0.184917	1.71656	-0.107725	0.914214		PA0687		None
1_B	CZA vs PAR	PA0688	22.5964	-0.622457	0.473443	-1.31475	0.188595	0.41532	lapA	0.381617	None
1_B	CZA vs PAR	PA0689	190.856	-2.30012	0.70867	-3.24569	0.00117166	0.0095174	PA0689	2.02148	Down
1_B	CZA vs PAR	PA0690	467.389	-0.633166	0.391067	-1.61907	0.105431	0.279632	PA0690	0.553413	None
1_B	CZA vs PAR	PA0691	15.168	-3.43284	0.960981	-3.57222	0.000353965	0.00343686	PA0691	2.46384	Down
1_B	CZA vs PAR	PA0692	112.935	0.0389901	0.311848	0.125029	0.900501	0.96455	PA0692	0.0156754	None
1_B	CZA vs PAR	PA0693	75.6759	-0.163341	0.409806	-0.398582	0.690202	0.851214	exbB2	0.0699614	None
1_B	CZA vs PAR	PA0694	47.9497	-0.00828304	0.552508	-0.0149917	0.988039	1	exbD2	0	None
1_B	CZA vs PAR	PA0695	12.7674	-0.696799	0.527816	-1.32016	0.186783	0.413752	PA0695	0.38326	None
1_B	CZA vs PAR	PA0696	40.9407	-0.415007	0.320074	-1.2966	0.19477	0.422966	PA0696	0.373694	None
1_B	CZA vs PAR	PA0697	17.2082	0.0778724	0.392514	0.198394	0.842737	0.939428	PA0697	0.0271365	None
1_B	CZA vs PAR	PA0698	27.2805	0.0661519	0.431067	0.153461	0.878035	0.959242	PA0698	0.018072	None
1_B	CZA vs PAR	PA0699	15.7102	0.215818	0.467959	0.46119	0.644662	0.820637	PA0699	0.0858489	None
1_B	CZA vs PAR	PA0700	2.22703	-1.80879	1.41483	-1.27845	0.201091		PA0700		None
1_B	CZA vs PAR	PA0701	6.88801	-0.431905	0.746455	-0.578609	0.562853	0.767159	PA0701	0.115115	None
1_B	CZA vs PAR	PA0702	8.6667	-0.209341	0.795671	-0.2631	0.792474	0.911629	PA0702	0.0401819	None
1_B	CZA vs PAR	PA0703	40.9877	-0.211308	0.371662	-0.568548	0.569663	0.773041	PA0703	0.111798	None
1_B	CZA vs PAR	PA0704	61.2791	-0.6869	0.405686	-1.69318	0.0904206	0.254573	PA0704	0.594188	None
1_B	CZA vs PAR	PA0705	1145.89	-1.69497	0.481734	-3.51849	0.000434011	0.00409552	migA	2.38769	Down
1_B	CZA vs PAR	PA0706	427.041	-1.39465	0.447656	-3.11545	0.00183665	0.0136405	cat	1.86517	Down
1_B	CZA vs PAR	PA0707	32.2525	-1.28082	0.583606	-2.19466	0.0281881	0.111608	toxR	0.952305	None
1_B	CZA vs PAR	PA0708	72.3043	0.150072	0.312646	0.480008	0.631222	0.811758	PA0708	0.0905737	None
1_B	CZA vs PAR	PA0709	13.5582	0.328149	0.609725	0.538192	0.590445	0.784762	PA0709	0.105262	None
1_B	CZA vs PAR	PA0710	2.76328	-0.614186	1.10755	-0.554547	0.579205		gloA2		None
1_B	CZA vs PAR	PA0711	7.92491	-0.914722	0.712286	-1.2842	0.19907	0.428005	PA0711	0.368551	None
1_B	CZA vs PAR	PA0712	33.2692	-0.607066	0.444835	-1.3647	0.172348	0.390828	PA0712	0.408015	None
1_B	CZA vs PAR	PA0713	239.738	0.168503	0.444335	0.379225	0.70452	0.85851	PA0713	0.0662545	None
1_B	CZA vs PAR	PA0714	159.395	-0.879163	0.488028	-1.80146	0.0716303	0.218	PA0714	0.661544	None
1_B	CZA vs PAR	PA0715	0						PA0715		None
1_B	CZA vs PAR	PA0716	0						PA0716		None
1_B	CZA vs PAR	PA0717	0.900761	0	6.96877	0	1		PA0717		None
1_B	CZA vs PAR	PA0718	4.54681	-1.49873	0.858996	-1.74474	0.0810295		PA0718		None
1_B	CZA vs PAR	PA0719	5.4081	1.02959	0.72804	1.41419	0.157306		PA0719		None
1_B	CZA vs PAR	PA0720	40.8766	1.00461	0.474528	2.11706	0.0342545	0.128431	PA0720	0.891331	None
1_B	CZA vs PAR	PA0721	1.20627	-1.62015	1.86301	-0.869639	0.384498		PA0721		None
1_B	CZA vs PAR	PA0722	38.951	0.378894	0.559442	0.677272	0.498233	0.720266		0.142507	None
1_B	CZA vs PAR	PA0723	6.72573	-0.882515	0.97857	-0.901841	0.367141				None
1_B	CZA vs PAR	PA0724	5.73191	-0.44077	0.657763	-0.670105	0.502791		PA0724		None
1_B	CZA vs PAR	PA0725	2.79431	-0.896779	0.968613	-0.925838	0.35453				None
1_B	CZA vs PAR	PA0726	20.2039	-0.115165	0.500486	-0.230107	0.818009	0.929182	PA0726	0.0318993	None
1_B	CZA vs PAR	PA0727	53.1364	-0.10945	0.458918	-0.238495	0.811497	0.924742	PA0727	0.0339794	None
1_B	CZA vs PAR	PA0728	41.1207	-0.25197	0.61625	-0.408877	0.68263	0.846008	PA0728	0.0726255	None
1_B	CZA vs PAR	PA0729	0						PA0729		None
1_B	CZA vs PAR	PA0730	1990.36	-1.09429	0.374624	-2.92103	0.0034888	0.0220175	phaG	1.65723	Down
1_B	CZA vs PAR	PA0731	199.793	-1.02443	0.220677	-4.64223	3.44662e-06	7.38795e-05	PA0731	4.13148	Down
1_B	CZA vs PAR	PA0732	236.615	0.863766	0.290296	2.97547	0.00292543	0.0193459	PA0732	1.71341	None
1_B	CZA vs PAR	PA0733	56.7615	-0.783995	0.566184	-1.3847	0.166144	0.380227	rsuA	0.419957	None
1_B	CZA vs PAR	PA0734	53.782	-0.0118802	0.383457	-0.0309818	0.975284	1	PA0734	0	None
1_B	CZA vs PAR	PA0735	53.4682	-0.458015	0.433592	-1.05633	0.290819	0.529759	PA0735	0.275922	None
1_B	CZA vs PAR	PA0736	154.059	-0.609606	0.243544	-2.50307	0.0123122	0.0609239	PA0736	1.21521	None
1_B	CZA vs PAR	PA0737	31.2044	1.95341	0.495772	3.94014	8.14352e-05	0.00106015	PA0737	2.97463	Up
1_B	CZA vs PAR	PA0738	5.95203	1.13116	0.891455	1.2689	0.204478		PA0738		None
1_B	CZA vs PAR	PA0739	20.0566	0.252013	0.426963	0.590247	0.555025	0.761483	PA0739	0.11834	None
1_B	CZA vs PAR	PA0740	17.9471	0.19641	0.428584	0.458277	0.646753	0.822465	sdsA1	0.0848825	None
1_B	CZA vs PAR	PA0741	14.9738	-0.533639	0.577187	-0.924552	0.355199	0.593838	PA0741	0.226332	None
1_B	CZA vs PAR	PA0742	14.1269	-0.278921	1.02446	-0.272263	0.78542	0.908426	PA0742	0.0417106	None
1_B	CZA vs PAR	PA0743	37.282	-0.550232	0.652691	-0.843021	0.399217	0.635964	PA0743	0.196567	None
1_B	CZA vs PAR	PA0744	409.204	-0.787147	0.205912	-3.82273	0.000131981	0.00157774	PA0744	2.80196	None
1_B	CZA vs PAR	PA0745	585.831	-0.517106	0.216507	-2.3884	0.0169218	0.0764366	PA0745	1.1167	None
1_B	CZA vs PAR	PA0746	185.096	-0.746747	0.433416	-1.72293	0.0849005	0.245044	PA0746	0.610756	None
1_B	CZA vs PAR	PA0747	421.874	0.294508	0.22385	1.31565	0.188292	0.41532	PA0747	0.381617	None
1_B	CZA vs PAR	PA0749	46.9483	-1.09289	0.440215	-2.48263	0.0130418	0.0633987	PA0749	1.19792	None
1_B	CZA vs PAR	PA0750	388.402	0.250869	0.238218	1.05311	0.292291	0.531233	ung	0.274715	None
1_B	CZA vs PAR	PA0751	27.3314	-2.13179	0.534133	-3.99112	6.57622e-05	0.000888683	PA0751	3.05125	Down
1_B	CZA vs PAR	PA0752	111.57	-1.44745	0.285987	-5.06126	4.16497e-07	1.15712e-05	PA0752	4.93662	Down
1_B	CZA vs PAR	PA0753	8.22153	-2.48359	0.811589	-3.06015	0.00221224	0.0155388	PA0753	1.80858	Down
1_B	CZA vs PAR	PA0754	107.336	-1.55542	0.267909	-5.80576	6.40746e-09	2.509e-07	PA0754	6.6005	Down
1_B	CZA vs PAR	PA0755	238.868	-1.72996	0.319622	-5.41251	6.21459e-08	1.9811e-06	opdH	5.70309	Down
1_B	CZA vs PAR	PA0756	36.7432	-0.389789	0.635148	-0.613698	0.539415	0.751981	PA0756	0.123793	None
1_B	CZA vs PAR	PA0757	99.7811	0.114603	0.253486	0.452108	0.651191	0.826318	PA0757	0.082853	None
1_B	CZA vs PAR	PA0758	736.3	-0.0464818	0.145565	-0.319319	0.749484	0.88637	PA0758	0.052385	None
1_B	CZA vs PAR	PA0759	326.022	-0.00898354	0.24979	-0.0359643	0.971311	0.998827	PA0759	0.000509606	None
1_B	CZA vs PAR	PA0760	198.946	0.0776845	0.257401	0.301803	0.762802	0.894952	sdhE	0.0482002	None
1_B	CZA vs PAR	PA0761	774.193	0.0980309	0.188167	0.520979	0.602381	0.792818	nadB	0.100827	None
1_B	CZA vs PAR	PA0762	8562.42	-0.592656	0.529784	-1.11867	0.263279	0.500301	algU	0.300769	None
1_B	CZA vs PAR	PA0763	1566.96	0.598963	0.238595	2.51038	0.0120601	0.0600951	mucA	1.22116	None
1_B	CZA vs PAR	PA0764	2404.23	0.689407	0.233771	2.94907	0.00318728	0.0206654	mucB	1.68476	None
1_B	CZA vs PAR	PA0765	529.894	0.115584	0.254348	0.454433	0.649517	0.825255	mucC	0.0834118	None
1_B	CZA vs PAR	PA0766	5611.43	1.48058	0.195888	7.5583	4.08371e-14	3.07701e-12	mucD	11.5119	Up
1_B	CZA vs PAR	PA0767	8123.69	-0.31652	0.338722	-0.934451	0.350071	0.588999	lepA	0.229886	None
1_B	CZA vs PAR	PA0768	3991.6	-0.45613	0.406928	-1.12091	0.262326	0.499032	lepB	0.301871	None
1_B	CZA vs PAR	PA0769	2156.54	-2.3412	0.635437	-3.6844	0.000229246	0.00241023	PA0769	2.61794	Down
1_B	CZA vs PAR	PA0770	1308.49	-0.187058	0.197766	-0.945856	0.344222	0.584802	rnc	0.232991	None
1_B	CZA vs PAR	PA0771	2175.52	-0.252021	0.266563	-0.945448	0.34443	0.584802	era	0.232991	None
1_B	CZA vs PAR	PA0772	113.326	0.238906	0.317732	0.751912	0.452104	0.680895	recO	0.16692	None
1_B	CZA vs PAR	PA0773	172.982	-0.203341	0.393908	-0.516214	0.605705	0.794558	pdxJ	0.0998743	None
1_B	CZA vs PAR	PA0774	144.837	0.190662	0.238575	0.799173	0.42419	0.65492	cmoB	0.183812	None
1_B	CZA vs PAR	PA0775	375.439	1.09	0.249932	4.36119	1.29358e-05	0.000228119	cmoA	3.64184	Up
1_B	CZA vs PAR	PA0776	64.1573	0.453751	0.543659	0.834624	0.40393	0.638507	PA0776	0.194835	None
1_B	CZA vs PAR	PA0777	23.6839	-1.90904	0.894798	-2.13349	0.0328847	0.124551	PA0777	0.904653	None
1_B	CZA vs PAR	PA0778	126.737	0.202866	0.322039	0.629943	0.528732	0.744038	icp	0.128405	None
1_B	CZA vs PAR	PA0779	2465.45	0.171511	0.320179	0.535674	0.592184	0.785732	lon	0.104725	None
1_B	CZA vs PAR	PA0780	70.3896	0.277693	0.407409	0.681608	0.495487	0.717756	pruR	0.144023	None
1_B	CZA vs PAR	PA0781	28.208	-0.188689	0.478159	-0.394616	0.693126	0.852353	PA0781	0.0693803	None
1_B	CZA vs PAR	PA0782	8033.39	-0.123333	0.368266	-0.334901	0.7377	0.881235	putA	0.0549084	None
1_B	CZA vs PAR	PA0783	4063.74	-1.20988	0.350377	-3.45308	0.000554221	0.00510397	putP	2.29209	Down
1_B	CZA vs PAR	PA0784	58.0405	0.410759	0.317461	1.29389	0.195704	0.424199	PA0784	0.37243	None
1_B	CZA vs PAR	PA0785	6.94925	0.243998	0.790901	0.308507	0.757697	0.89184	azoR1	0.0497129	None
1_B	CZA vs PAR	PA0786	2.93856	-0.277061	0.986986	-0.280714	0.778929		PA0786		None
1_B	CZA vs PAR	PA0787	40.5152	-0.571656	0.432414	-1.32201	0.186164	0.41293	PA0787	0.384124	None
1_B	CZA vs PAR	PA0788	93.877	-0.716712	0.301284	-2.37886	0.0173662	0.0779444	PA0788	1.10822	None
1_B	CZA vs PAR	PA0789	4299.85	-0.351456	0.377491	-0.931031	0.351837	0.590589	PA0789	0.228715	None
1_B	CZA vs PAR	PA0790	2.6692	-0.646198	1.25582	-0.514563	0.606858		PA0790		None
1_B	CZA vs PAR	PA0791	7.95179	-0.302469	1.07864	-0.280417	0.779158	0.905881	PA0791	0.0429287	None
1_B	CZA vs PAR	PA0792	271.086	-0.272297	0.202575	-1.34418	0.17889	0.401092	prpD	0.396756	None
1_B	CZA vs PAR	PA0793	254.885	-0.0703748	0.236225	-0.297914	0.765769	0.896237	PA0793	0.0475774	None
1_B	CZA vs PAR	PA0794	585.257	-0.832549	0.461221	-1.8051	0.0710592	0.21653	PA0794	0.664481	None
1_B	CZA vs PAR	PA0795	1739.78	-1.41851	0.376196	-3.77066	0.000162819	0.00186271	prpC	2.72985	Down
1_B	CZA vs PAR	PA0796	616.789	-1.42508	0.310678	-4.58701	4.49646e-06	9.27837e-05	prpB	4.03253	Down
1_B	CZA vs PAR	PA0797	176.53	0.261027	0.313416	0.832844	0.404933	0.639686	PA0797	0.194033	None
1_B	CZA vs PAR	PA0798	4.34281	-1.11339	1.35402	-0.822286	0.410914		pmtA		None
1_B	CZA vs PAR	PA0799	134.192	-0.0789913	0.659999	-0.119684	0.904733	0.966747	PA0799	0.0146873	None
1_B	CZA vs PAR	PA0800	3.11529	-0.802727	1.61817	-0.496071	0.619844		PA0800		None
1_B	CZA vs PAR	PA0801	81.5985	0.739768	0.399668	1.85096	0.0641758	0.200486	PA0801	0.697915	None
1_B	CZA vs PAR	PA0802	14.382	0.261636	0.683904	0.382562	0.702044	0.857804	PA0802	0.0666118	None
1_B	CZA vs PAR	PA0803	9.30096	-0.762158	0.900679	-0.846203	0.397439	0.634524	PA0803	0.197552	None
1_B	CZA vs PAR	PA0804	69.1475	0.723881	0.283149	2.55654	0.010572	0.054145	PA0804	1.26644	None
1_B	CZA vs PAR	PA0805	4124.23	-1.55184	0.659669	-2.35246	0.0186499	0.0822214	PA0805	1.08502	None
1_B	CZA vs PAR	PA0806	3.87629	-1.56682	0.871173	-1.79852	0.0720948		PA0806		None
1_B	CZA vs PAR	PA0807	205.173	0.55342	0.277953	1.99106	0.0464745	0.16061	ampDh3	0.794227	None
1_B	CZA vs PAR	PA0808	61.2026	0.0749866	0.363908	0.206059	0.836745	0.936922	PA0808	0.0282968	None
1_B	CZA vs PAR	PA0809	4.79715	-0.0492564	1.09483	-0.0449901	0.964115		mntH2		None
1_B	CZA vs PAR	PA0810	26.2571	-0.316784	0.531445	-0.596081	0.551121	0.759587	PA0810	0.119422	None
1_B	CZA vs PAR	PA0811	8.51366	-1.10145	0.787627	-1.39844	0.161982	0.374667	PA0811	0.426354	None
1_B	CZA vs PAR	PA0812	10.4762	-0.257087	0.579081	-0.443958	0.657073	0.8299	PA0812	0.0809743	None
1_B	CZA vs PAR	PA0813	2.55707	-1.33531	1.48299	-0.900417	0.367898		PA0813		None
1_B	CZA vs PAR	PA0814	0.673691	-2.32793	3.39878	-0.684932	0.493387		PA0814		None
1_B	CZA vs PAR	PA0815	153.203	0.422262	0.228632	1.84691	0.0647607	0.201536	PA0815	0.695647	None
1_B	CZA vs PAR	PA0816	30.3321	0.259482	0.508074	0.510716	0.60955	0.795763	PA0816	0.0992161	None
1_B	CZA vs PAR	PA0817	23.4055	-0.25875	0.507221	-0.510133	0.609958	0.795939	PA0817	0.0991203	None
1_B	CZA vs PAR	PA0818	3.94996	-1.58338	1.25696	-1.25969	0.20778		PA0818		None
1_B	CZA vs PAR	PA0819	13.5026	0.136056	0.595541	0.228459	0.81929	0.929787	PA0819	0.0316164	None
1_B	CZA vs PAR	PA0820	200.291	0	8.5725	0	1	1	PA0820	0	None
1_B	CZA vs PAR	PA0821	280.604	-2.27486	0.724553	-3.13967	0.00169138	0.0128415	PA0821	1.89138	Down
1_B	CZA vs PAR	PA0822	39.6053	-2.45125	0.784222	-3.12571	0.00177376	0.0133448	PA0822	1.87469	Down
1_B	CZA vs PAR	PA0823	2.23938	1.13414	1.06817	1.06176	0.288344		PA0823		None
1_B	CZA vs PAR	PA0824	2.44731	-0.0483865	1.05664	-0.045793	0.963475		PA0824		None
1_B	CZA vs PAR	PA0825	29.9667	-1.94811	0.852386	-2.28548	0.0222849	0.0937588	PA0825	1.02799	None
1_B	CZA vs PAR	PA0826	108.001	-3.33626	0.825948	-4.03931	5.36076e-05	0.000754837	PA0826	3.12215	Down
1_B	CZA vs PAR	PA0826.1	0						tmRNA		None
1_B	CZA vs PAR	PA0827	120.307	-0.0783054	0.237604	-0.329563	0.74173	0.883926	PA0827	0.0535839	None
1_B	CZA vs PAR	PA0828	5.52735	-0.287232	0.892315	-0.321896	0.747532		PA0828		None
1_B	CZA vs PAR	PA0829	12.224	-0.499133	0.559443	-0.892195	0.372288	0.610417	PA0829	0.214373	None
1_B	CZA vs PAR	PA0830	190.241	-0.455668	0.264142	-1.72509	0.0845118	0.244063	PA0830	0.612497	None
1_B	CZA vs PAR	PA0831	116.713	0.215726	0.441739	0.488357	0.625297	0.806487	oruR	0.0934025	None
1_B	CZA vs PAR	PA0832	194.999	0.290025	0.240196	1.20745	0.227259	0.46413	PA0832	0.33336	None
1_B	CZA vs PAR	PA0833	3064.18	1.75979	0.213834	8.22968	1.87721e-16	1.83046e-14	PA0833	13.7374	Up
1_B	CZA vs PAR	PA0834	1031.9	-0.878909	0.369323	-2.37978	0.0173229	0.0778202	PA0834	1.10891	None
1_B	CZA vs PAR	PA0835	1534.44	-1.32554	0.294214	-4.50537	6.62568e-06	0.000127711	pta	3.89377	Down
1_B	CZA vs PAR	PA0836	968.732	-2.14101	0.328219	-6.52312	6.88578e-11	3.64287e-09	ackA	8.43856	Down
1_B	CZA vs PAR	PA0837	2141.61	0.360383	0.206023	1.74924	0.0802498	0.235727	slyD	0.627592	None
1_B	CZA vs PAR	PA0838	761.319	0.431289	0.209717	2.05653	0.0397313	0.142557	PA0838	0.846012	None
1_B	CZA vs PAR	PA0839	73.303	-0.0956865	0.339148	-0.282138	0.777838	0.905156	PA0839	0.0432763	None
1_B	CZA vs PAR	PA0840	193.915	-0.631645	0.212748	-2.96899	0.00298785	0.0196087	PA0840	1.70755	None
1_B	CZA vs PAR	PA0841	66.5793	-0.573552	0.359111	-1.59714	0.110234	0.286562	PA0841	0.542782	None
1_B	CZA vs PAR	PA0842	3.96501	0.989695	0.878113	1.12707	0.259713		PA0842		None
1_B	CZA vs PAR	PA0843	8.56629	0.178129	0.636668	0.279782	0.779645	0.905881	plcR	0.0429287	None
1_B	CZA vs PAR	PA0844	30.5119	-0.369278	0.349983	-1.05513	0.291366	0.529979	plcH	0.275741	None
1_B	CZA vs PAR	PA0845	83.9339	-0.835342	0.519429	-1.60819	0.107793	0.282135	PA0845	0.549543	None
1_B	CZA vs PAR	PA0846	553.437	0.521831	0.230716	2.26179	0.0237103	0.0976896	cysZ	1.01015	None
1_B	CZA vs PAR	PA0847	119.675	-0.261606	0.22923	-1.14124	0.25377	0.491709	PA0847	0.308292	None
1_B	CZA vs PAR	PA0848	115.278	-0.263937	0.359946	-0.733269	0.463394	0.690578	PA0848	0.160787	None
1_B	CZA vs PAR	PA0849	102.277	0.301862	0.237251	1.27233	0.203256	0.433383	trxB2	0.363128	None
1_B	CZA vs PAR	PA0850	5.89726	-0.914293	1.00131	-0.913097	0.361191		PA0850		None
1_B	CZA vs PAR	PA0851	39.6488	0.0608376	0.537582	0.113169	0.909897	0.969742	PA0851	0.0133438	None
1_B	CZA vs PAR	PA0852	778.957	-0.310522	0.215241	-1.44267	0.149113	0.354125	cbpD	0.450843	None
1_B	CZA vs PAR	PA0853	137.988	1.23652	0.298685	4.13989	3.47466e-05	0.000530046	PA0853	3.27569	Up
1_B	CZA vs PAR	PA0854	239.005	0.612406	0.400332	1.52974	0.12608	0.315657	fumC1	0.500784	None
1_B	CZA vs PAR	PA0855	52.1557	-0.897574	0.60671	-1.47941	0.13903	0.336674	PA0855	0.472791	None
1_B	CZA vs PAR	PA0856	3252.87	0.209995	0.266102	0.789153	0.430023	0.660032	PA0856	0.180435	None
1_B	CZA vs PAR	PA0857	653.641	0.882911	0.251192	3.51488	0.000439953	0.00414372	bolA	2.38261	None
1_B	CZA vs PAR	PA0858	1264.15	-0.0804529	0.29199	-0.275533	0.782907	0.907975	trhO	0.0419262	None
1_B	CZA vs PAR	PA0859	29.7385	-0.282153	0.766886	-0.36792	0.712933	0.863019	PA0859	0.0639795	None
1_B	CZA vs PAR	PA0860	419.105	0.0678996	0.16963	0.400281	0.68895	0.850794	PA0860	0.0701757	None
1_B	CZA vs PAR	PA0861	822.312	-1.21444	0.307153	-3.95387	7.68982e-05	0.00101706	PA0861	2.99265	Down
1_B	CZA vs PAR	PA0862	472.493	0.217383	0.233933	0.929251	0.352759	0.591398	PA0862	0.22812	None
1_B	CZA vs PAR	PA0863	16.0712	-0.362924	0.60908	-0.595856	0.551271	0.759587	PA0863	0.119422	None
1_B	CZA vs PAR	PA0864	4.76107	0.54108	0.854514	0.633202	0.526602		PA0864		None
1_B	CZA vs PAR	PA0865	6983.59	-1.31456	0.464685	-2.82892	0.00467054	0.0276179	hpd	1.55881	Down
1_B	CZA vs PAR	PA0866	1252.6	-0.333144	0.35368	-0.941935	0.346226	0.586638	aroP2	0.23163	None
1_B	CZA vs PAR	PA0867	551.097	-0.137081	0.197798	-0.693034	0.488288	0.711265	mliC	0.147969	None
1_B	CZA vs PAR	PA0868	62.7675	-0.117445	0.305024	-0.385035	0.700212	0.856408	PA0868	0.0673195	None
1_B	CZA vs PAR	PA0869	923.575	-0.427691	0.302408	-1.41428	0.157279	0.367205	pbpG	0.435091	None
1_B	CZA vs PAR	PA0870	2236.33	-0.577085	0.330346	-1.74691	0.0806528	0.23635	phhC	0.626444	None
1_B	CZA vs PAR	PA0871	4313.71	-1.13041	0.304798	-3.70872	0.000208308	0.00224635	phhB	2.64852	Down
1_B	CZA vs PAR	PA0872	7384.33	-0.9138	0.321363	-2.84351	0.00446195	0.0266378	phhA	1.5745	None
1_B	CZA vs PAR	PA0873	403.734	0.347302	0.120002	2.89413	0.00380217	0.0233723	phhR	1.6313	None
1_B	CZA vs PAR	PA0874	51.3773	-1.84658	0.648805	-2.84612	0.00442556	0.0264523	PA0874	1.57754	Down
1_B	CZA vs PAR	PA0875	9.76461	-0.68098	0.561198	-1.21344	0.224962	0.461243	PA0875	0.33607	None
1_B	CZA vs PAR	PA0876	222.533	-0.38635	0.330385	-1.16939	0.242245	0.480934	PA0876	0.317914	None
1_B	CZA vs PAR	PA0877	39.1652	-0.216208	0.320085	-0.67547	0.499377	0.721333	PA0877	0.141864	None
1_B	CZA vs PAR	PA0878	6.75863	-1.78384	0.856675	-2.08228	0.0373168		PA0878		None
1_B	CZA vs PAR	PA0879	19.7155	-1.61034	0.478084	-3.36833	0.000756259	0.00663293	PA0879	2.17829	Down
1_B	CZA vs PAR	PA0880	1.52347	-1.11398	1.14326	-0.974394	0.329861		PA0880		None
1_B	CZA vs PAR	PA0881	2.95334	-0.993157	1.06619	-0.931501	0.351594		PA0881		None
1_B	CZA vs PAR	PA0882	4.59907	-1.60547	0.963822	-1.66573	0.0957666		PA0882		None
1_B	CZA vs PAR	PA0883	4.18097	-0.0667355	0.851622	-0.0783628	0.937539		PA0883		None
1_B	CZA vs PAR	PA0884	18.2688	-1.03039	0.480554	-2.14416	0.0320197	0.122019	PA0884	0.913574	None
1_B	CZA vs PAR	PA0885	2.95423	-0.0143251	0.951886	-0.0150492	0.987993		PA0885		None
1_B	CZA vs PAR	PA0886	42.0926	-0.15506	0.444302	-0.348997	0.727092	0.874295	PA0886	0.058342	None
1_B	CZA vs PAR	PA0887	5239.12	0.169445	0.251838	0.672835	0.501052	0.72266	acsA1	0.141066	None
1_B	CZA vs PAR	PA0888	2485.91	-0.0940475	0.25507	-0.368712	0.712342	0.863019	aotJ	0.0639795	None
1_B	CZA vs PAR	PA0889	576.832	0.38272	0.189668	2.01784	0.0436077	0.152719	aotQ	0.816107	None
1_B	CZA vs PAR	PA0890	421.463	-0.253402	0.16481	-1.53754	0.124161	0.312793	aotM	0.504743	None
1_B	CZA vs PAR	PA0891	221.027	-0.257958	0.440427	-0.585699	0.558078	0.76287	PA0891	0.11755	None
1_B	CZA vs PAR	PA0892	622.544	0.933268	0.233679	3.9938	6.50232e-05	0.000881091	aotP	3.05498	None
1_B	CZA vs PAR	PA0893	594.276	-0.724497	0.379659	-1.90829	0.0563543	0.18377	argR	0.735724	None
1_B	CZA vs PAR	PA0894	5.24509	-0.335326	0.773811	-0.433344	0.664765		PA0894		None
1_B	CZA vs PAR	PA0895	2113.66	0.0849593	0.128531	0.661003	0.50861	0.72803	aruC	0.137851	None
1_B	CZA vs PAR	PA0896	1551.44	-0.0467758	0.304723	-0.153503	0.878002	0.959242	astA	0.018072	None
1_B	CZA vs PAR	PA0897	803.089	0.179153	0.15429	1.16114	0.245583	0.485022	aruG	0.314238	None
1_B	CZA vs PAR	PA0898	623.303	0.209834	0.272262	0.770707	0.440881	0.670081	astD	0.173872	None
1_B	CZA vs PAR	PA0899	1591.05	0.059192	0.17093	0.346293	0.729122	0.875616	astB	0.0576863	None
1_B	CZA vs PAR	PA0900	936.037	0.15142	0.25018	0.605242	0.545018	0.756877	PA0900	0.120975	None
1_B	CZA vs PAR	PA0901	603.593	0.0842699	0.336305	0.250576	0.802142	0.918713	astE	0.0368201	None
1_B	CZA vs PAR	PA0902	81.7848	0.265663	0.487753	0.544667	0.585982	0.783568	PA0902	0.105923	None
1_B	CZA vs PAR	PA0903	5375.56	-0.647963	0.367246	-1.76438	0.0776676	0.230705	alaS	0.636942	None
1_B	CZA vs PAR	PA0904	4365.23	-0.372411	0.336433	-1.10694	0.26832	0.504864	lysC	0.296826	None
1_B	CZA vs PAR	PA0905	1462.53	0.260623	0.517703	0.503422	0.614668	0.798327	csrA	0.0978191	None
1_B	CZA vs PAR	PA0906	88.3633	-0.269423	0.318586	-0.845685	0.397728	0.634553	PA0906	0.197532	None
1_B	CZA vs PAR	PA0907	38.5204	-0.388245	0.550286	-0.705533	0.480478	0.705885	PA0907	0.151266	None
1_B	CZA vs PAR	PA0908	23.6062	-1.82977	0.844161	-2.16756	0.0301919	0.117026	PA0908	0.931717	None
1_B	CZA vs PAR	PA0909	11.4243	-0.378921	0.958014	-0.395528	0.692453	0.851737	PA0909	0.0696947	None
1_B	CZA vs PAR	PA0910	78.5503	-0.117711	0.572284	-0.205687	0.837035	0.936922	PA0910	0.0282968	None
1_B	CZA vs PAR	PA0911	120.099	0.322556	0.426905	0.755567	0.449909	0.67944	PA0911	0.167849	None
1_B	CZA vs PAR	PA0912	17.3645	-0.604129	0.581784	-1.03841	0.29908	0.539668	PA0912	0.267873	None
1_B	CZA vs PAR	PA0913	2067.75	-0.332412	0.287961	-1.15437	0.248351	0.48739	mgtE	0.312123	None
1_B	CZA vs PAR	PA0914	29.5312	-0.938933	0.641871	-1.46281	0.14352	0.34413	PA0914	0.463277	None
1_B	CZA vs PAR	PA0915	174.703	-0.12251	0.292696	-0.418556	0.67554	0.842639	PA0915	0.0743587	None
1_B	CZA vs PAR	PA0916	1316.26	0.35599	0.218095	1.63227	0.102623	0.275453	rimO	0.559953	None
1_B	CZA vs PAR	PA0917	796.795	-0.118201	0.297118	-0.397826	0.690758	0.851214	kup	0.0699614	None
1_B	CZA vs PAR	PA0918	299.4	-1.13585	0.292797	-3.87931	0.000104754	0.00130236	PA0918	2.88527	Down
1_B	CZA vs PAR	PA0919	644.748	1.80337	0.158728	11.3614	6.51101e-30	1.54187e-27	PA0919	26.812	Up
1_B	CZA vs PAR	PA0920	836.075	1.69439	0.1905	8.89448	5.86935e-19	8.3395e-17	PA0920	16.0789	Up
1_B	CZA vs PAR	PA0921	659.85	2.26296	0.238117	9.50359	2.02783e-21	3.36146e-19	PA0921	18.4735	Up
1_B	CZA vs PAR	PA0922	130.491	-0.0115303	0.311337	-0.0370348	0.970457	0.998156	PA0922	0.000801616	None
1_B	CZA vs PAR	PA0923	110.733	0.511123	0.275963	1.85214	0.0640053	0.200327	dinB	0.69826	None
1_B	CZA vs PAR	PA0924	183.66	1.21382	0.299334	4.05506	5.01204e-05	0.000712139	PA0924	3.14744	Up
1_B	CZA vs PAR	PA0925	268.121	0.0210703	0.333648	0.0631514	0.949646	0.989804	PA0925	0.00445079	None
1_B	CZA vs PAR	PA0926	107.354	-0.706976	0.428009	-1.65178	0.09858	0.269658	PA0926	0.569187	None
1_B	CZA vs PAR	PA0927	144.802	-0.378814	0.201263	-1.88218	0.0598114	0.190756	ldhA	0.719523	None
1_B	CZA vs PAR	PA0928	772.267	-0.63101	0.239001	-2.6402	0.00828578	0.0442116	gacS	1.35446	None
1_B	CZA vs PAR	PA0929	118.474	1.43324	0.320044	4.47826	7.52525e-06	0.000141219	PA0929	3.85011	Up
1_B	CZA vs PAR	PA0930	71.8029	-0.02922	0.430637	-0.0678531	0.945903	0.988853	PA0930	0.0048683	None
1_B	CZA vs PAR	PA0931	136.053	0.743353	0.38525	1.92953	0.0536646	0.177443	pirA	0.750941	None
1_B	CZA vs PAR	PA0932	1869.12	0.674496	0.217138	3.1063	0.00189442	0.0139309	cysM	1.85602	None
1_B	CZA vs PAR	PA0933	876.591	0.392717	0.167038	2.35105	0.0187203	0.0823858	rlmD	1.08415	None
1_B	CZA vs PAR	PA0934	3781.55	0.0641072	0.25836	0.248132	0.804033	0.920166	relA	0.0361338	None
1_B	CZA vs PAR	PA0935	642.347	0.0121837	0.32844	0.0370958	0.970409	0.998156	PA0935	0.000801616	None
1_B	CZA vs PAR	PA0936	2595.74	-2.01735	0.480011	-4.20271	2.63737e-05	0.000421725	lpxO2	3.37497	Down
1_B	CZA vs PAR	PA0937	1077.54	-0.768401	0.453485	-1.69444	0.0901826	0.254182	PA0937	0.594856	None
1_B	CZA vs PAR	PA0938	4033.9	-1.51284	0.460948	-3.28203	0.00103064	0.00863951	PA0938	2.06351	Down
1_B	CZA vs PAR	PA0939	12.4368	0.401333	0.538454	0.745343	0.456065	0.684992	PA0939	0.164314	None
1_B	CZA vs PAR	PA0940	21.5449	-0.569465	0.462932	-1.23013	0.21865	0.454886	PA0940	0.342098	None
1_B	CZA vs PAR	PA0941	59.658	0.483991	0.517145	0.93589	0.34933	0.588887	PA0941	0.229968	None
1_B	CZA vs PAR	PA0942	190.541	0.0733975	0.26233	0.27979	0.779638	0.905881	PA0942	0.0429287	None
1_B	CZA vs PAR	PA0943	2335.73	-0.599581	0.371755	-1.61284	0.106779	0.280624	PA0943	0.551875	None
1_B	CZA vs PAR	PA0944	769.049	0.0240289	0.303453	0.0791848	0.936886	0.984809	purN	0.00664792	None
1_B	CZA vs PAR	PA0945	972.229	0.0183936	0.327802	0.056112	0.955253	0.99092	purM	0.00396135	None
1_B	CZA vs PAR	PA0946	462.108	0.0860337	0.157048	0.547819	0.583816	0.782566	PA0946	0.106479	None
1_B	CZA vs PAR	PA0947	1517.29	-0.169695	0.403232	-0.420839	0.673873	0.842638	PA0947	0.0743591	None
1_B	CZA vs PAR	PA0948	106.425	-0.27033	0.453238	-0.596442	0.55088	0.759587	PA0948	0.119422	None
1_B	CZA vs PAR	PA0949	276.139	-0.066741	0.318485	-0.209558	0.834013	0.93624	PA0949	0.0286126	None
1_B	CZA vs PAR	PA0950	284.874	-0.0130922	0.27268	-0.048013	0.961706	0.995123	PA0950	0.00212302	None
1_B	CZA vs PAR	PA0951	542.713	-1.52801	0.47127	-3.24233	0.00118557	0.00960234	PA0951	2.01762	Down
1_B	CZA vs PAR	PA0952	130.605	-0.855627	0.411423	-2.07968	0.0375551	0.137325	PA0952	0.862251	None
1_B	CZA vs PAR	PA0953	397.813	0.585717	0.299186	1.9577	0.050265	0.169815	PA0953	0.770023	None
1_B	CZA vs PAR	PA0954	129.107	0.467884	0.263634	1.77475	0.0759393	0.226542	acyP	0.644851	None
1_B	CZA vs PAR	PA0955	1418.65	0.00319623	0.219712	0.0145473	0.988393	1	PA0955	0	None
1_B	CZA vs PAR	PA0956	5538.14	0.086933	0.286192	0.303757	0.761313	0.894403	proS	0.0484667	None
1_B	CZA vs PAR	PA0957	37.7411	-0.101028	0.284151	-0.355544	0.722182	0.870224	PA0957	0.0603691	None
1_B	CZA vs PAR	PA0958	4430.86	0.283124	0.255629	1.10756	0.268052	0.50455	oprD	0.297096	None
1_B	CZA vs PAR	PA0959	375.003	0.0676729	0.295987	0.228634	0.819153	0.929787	PA0959	0.0316164	None
1_B	CZA vs PAR	PA0960	151.135	0.519383	0.354197	1.46637	0.142549	0.342958	slyX	0.464759	None
1_B	CZA vs PAR	PA0961	313.561	0.795879	0.349369	2.27805	0.0227237	0.094962	PA0961	1.02245	None
1_B	CZA vs PAR	PA0962	4400.72	-0.979198	0.304302	-3.21785	0.00129155	0.0103096	PA0962	1.98676	None
1_B	CZA vs PAR	PA0963	6708.14	-0.149131	0.234596	-0.635694	0.524976	0.7421	aspS	0.129538	None
1_B	CZA vs PAR	PA0964	4754.09	0.183031	0.297418	0.615399	0.538291	0.751733	pmpR	0.123936	None
1_B	CZA vs PAR	PA0965	808.69	-1.35453	0.362394	-3.73772	0.000185695	0.00205213	ruvC	2.68779	Down
1_B	CZA vs PAR	PA0966	1493.36	-0.0874257	0.283017	-0.308906	0.757393	0.89184	ruvA	0.0497129	None
1_B	CZA vs PAR	PA0967	1861.63	-0.00526465	0.33142	-0.0158851	0.987326	1	ruvB	0	None
1_B	CZA vs PAR	PA0968	1318.79	-0.570697	0.318173	-1.79367	0.0728661	0.22055	PA0968	0.656494	None
1_B	CZA vs PAR	PA0969	3010.06	0.80467	0.299155	2.68981	0.00714925	0.0394704	tolQ	1.40373	None
1_B	CZA vs PAR	PA0970	3646.54	-1.32513	0.622229	-2.12964	0.033201	0.125272	tolR	0.902146	None
1_B	CZA vs PAR	PA0971	3558.06	-0.178203	0.383921	-0.464167	0.642528	0.819516	tolA	0.0864427	None
1_B	CZA vs PAR	PA0972	7155.53	-0.0751354	0.380688	-0.197367	0.84354	0.939723	tolB	0.0269999	None
1_B	CZA vs PAR	PA0973	11420.2	0.348429	0.178971	1.94685	0.0515529	0.172991	pal	0.761976	None
1_B	CZA vs PAR	PA0974	4544.79	0.189317	0.180519	1.04874	0.2943	0.53339	cpoB	0.272955	None
1_B	CZA vs PAR	PA0975	640.772	-0.227825	0.366161	-0.622199	0.533811	0.747576	queE	0.126345	None
1_B	CZA vs PAR	PA0976	296.925	-0.0183466	0.251347	-0.0729931	0.941812	0.986827	queC	0.00575889	None
1_B	CZA vs PAR	PA0977	171.234	0.469688	0.518992	0.904999	0.365466	0.604019	PA0977	0.218949	None
1_B	CZA vs PAR	PA0978	431.187	0	1.73737	0	1	1	PA0978	0	None
1_B	CZA vs PAR	PA0979	160.571	0	1.71634	0	1	1	PA0979	0	None
1_B	CZA vs PAR	PA0980	38.5983	-4.37364	1.40147	-3.12074	0.00180399	0.0135312	PA0980	1.86866	Down
1_B	CZA vs PAR	PA0981	444.108	-3.94143	1.28891	-3.05795	0.00222853	0.0156092	PA0981	1.80662	Down
1_B	CZA vs PAR	PA0982	66.5707	-1.07037	0.542413	-1.97334	0.0484564	0.165277	PA0982	0.781788	None
1_B	CZA vs PAR	PA0983	0						PA0983		None
1_B	CZA vs PAR	PA0984	0						PA0984		None
1_B	CZA vs PAR	PA0985	0						pyoS5		None
1_B	CZA vs PAR	PA0986	843.681	0.0645083	0.526546	0.122512	0.902493	0.965806	PA0986	0.0151102	None
1_B	CZA vs PAR	PA0987	446.009	-0.881973	0.426624	-2.06733	0.0387029	0.140154	PA0987	0.853393	None
1_B	CZA vs PAR	PA0988	529.407	-1.29527	0.556436	-2.3278	0.0199225	0.085853	PA0988	1.06624	None
1_B	CZA vs PAR	PA0989	113.808	-0.391647	0.437802	-0.894576	0.371014	0.60933	PA0989	0.215147	None
1_B	CZA vs PAR	PA0990	122.214	0.104677	0.472579	0.221502	0.824702	0.931254	PA0990	0.030932	None
1_B	CZA vs PAR	PA0991	202.891	-2.20653	0.727481	-3.03311	0.0024205	0.0166489	PA0991	1.77862	Down
1_B	CZA vs PAR	PA0992	51.7871	-0.300006	0.383222	-0.782854	0.433713	0.664032	cupC1	0.177811	None
1_B	CZA vs PAR	PA0993	29.3984	-2.38269	0.842171	-2.82922	0.00466615	0.0276179	cupC2	1.55881	Down
1_B	CZA vs PAR	PA0994	420.119	-1.66651	0.528202	-3.15505	0.00160468	0.012334	cupC3	1.9089	Down
1_B	CZA vs PAR	PA0995	573.672	-1.31454	0.57621	-2.28135	0.0225279	0.0944612	ogt	1.02475	None
1_B	CZA vs PAR	PA0996	4390.29	-6.44355	0.564315	-11.4183	3.38608e-30	8.4195e-28	pqsA	27.0747	Down
1_B	CZA vs PAR	PA0997	3228.6	-3.46938	0.341953	-10.1458	3.45997e-24	6.61786e-22	pqsB	21.1793	Down
1_B	CZA vs PAR	PA0998	4724.75	-2.94255	0.31069	-9.47103	2.77097e-21	4.44517e-19	pqsC	18.3521	Down
1_B	CZA vs PAR	PA0999	4460.3	-2.05829	0.28809	-7.14458	9.02687e-13	5.75521e-11	pqsD	10.2399	Down
1_B	CZA vs PAR	PA1000	3026.8	-2.07196	0.264708	-7.82733	4.98347e-15	4.13047e-13	pqsE	12.384	Down
1_B	CZA vs PAR	PA1001	1232.24	-1.90259	0.532669	-3.5718	0.000354536	0.00343686	phnA	2.46384	Down
1_B	CZA vs PAR	PA1002	612.227	-1.54427	0.357117	-4.32426	1.53042e-05	0.000261539	phnB	3.58246	Down
1_B	CZA vs PAR	PA1003	1135.48	-0.543366	0.379481	-1.43187	0.152182	0.359185	mvfR	0.444682	None
1_B	CZA vs PAR	PA1004	830.661	-0.0606987	0.175691	-0.345486	0.729729	0.87571	nadA	0.0576395	None
1_B	CZA vs PAR	PA1005	708.858	0.179589	0.161941	1.10898	0.267439	0.504346	PA1005	0.297272	None
1_B	CZA vs PAR	PA1006	86.8285	-1.46834	0.385556	-3.80838	0.000139882	0.00165446	PA1006	2.78134	Down
1_B	CZA vs PAR	PA1007	737.855	-0.168251	0.287705	-0.584805	0.558679	0.763482	PA1007	0.117201	None
1_B	CZA vs PAR	PA1008	1584.09	-1.43791	0.518985	-2.77063	0.00559488	0.0319809	bcp	1.49511	Down
1_B	CZA vs PAR	PA1009	1031.92	-0.703854	0.339565	-2.07281	0.0381901	0.138888	PA1009	0.857335	None
1_B	CZA vs PAR	PA1010	2273.01	0.210629	0.169163	1.24513	0.213085	0.446178	dapA	0.350492	None
1_B	CZA vs PAR	PA1011	2579.61	0.393517	0.10158	3.87397	0.000107078	0.00132463	PA1011	2.87791	None
1_B	CZA vs PAR	PA1012	1334.87	-0.151559	0.185647	-0.816384	0.414281	0.648189	PA1012	0.188298	None
1_B	CZA vs PAR	PA1013	4014.43	-0.785722	0.467661	-1.68011	0.0929354	0.259791	purC	0.585376	None
1_B	CZA vs PAR	PA1014	346.136	-1.31909	0.581527	-2.26832	0.0233096	0.0965988	PA1014	1.01503	None
1_B	CZA vs PAR	PA1015	120.478	-0.230408	0.350144	-0.658037	0.510515	0.729498	PA1015	0.136976	None
1_B	CZA vs PAR	PA1016	67.6529	-0.619216	0.328749	-1.88355	0.0596258	0.190452	PA1016	0.720215	None
1_B	CZA vs PAR	PA1017	31.5366	-0.799642	0.414987	-1.92691	0.053991	0.178119	pauA	0.74929	None
1_B	CZA vs PAR	PA1018	6.8198	-0.94933	0.774604	-1.22557	0.220361	0.456599	PA1018	0.340465	None
1_B	CZA vs PAR	PA1019	15.4338	-1.57729	0.591111	-2.66835	0.00762251	0.0414281	mucK	1.3827	Down
1_B	CZA vs PAR	PA1020	8.40707	0.0271017	0.707628	0.0382994	0.969449	0.998156	PA1020	0.000801616	None
1_B	CZA vs PAR	PA1021	3.56197	-2.13694	1.16327	-1.83701	0.0662082		PA1021		None
1_B	CZA vs PAR	PA1022	20.7582	-0.7277	0.519859	-1.3998	0.161572	0.374413	PA1022	0.426649	None
1_B	CZA vs PAR	PA1023	32.9904	-0.192488	0.356622	-0.539755	0.589366	0.784692	PA1023	0.105301	None
1_B	CZA vs PAR	PA1024	11.41	-0.418904	0.692896	-0.60457	0.545465	0.757078	PA1024	0.120859	None
1_B	CZA vs PAR	PA1025	18.8045	-0.610899	0.394826	-1.54726	0.121801	0.308125	PA1025	0.511273	None
1_B	CZA vs PAR	PA1026	23.1794	-1.48668	0.891727	-1.66719	0.0954757	0.264513	PA1026	0.577553	None
1_B	CZA vs PAR	PA1027	83.896	0.412184	0.272976	1.50996	0.131053	0.323919	PA1027	0.489564	None
1_B	CZA vs PAR	PA1028	22.035	0.0840922	0.376348	0.223443	0.823191	0.930816	PA1028	0.0311362	None
1_B	CZA vs PAR	PA1029	123.13	0.497202	0.308364	1.61239	0.106878	0.280624	PA1029	0.551875	None
1_B	CZA vs PAR	PA1030	474.172	0.613538	0.302981	2.02501	0.0428667	0.150761	PA1030	0.821711	None
1_B	CZA vs PAR	PA1031	961.967	0.489177	0.195812	2.4982	0.0124826	0.0615938	rmuC	1.21046	None
1_B	CZA vs PAR	PA1032	578.73	0.327369	0.23129	1.4154	0.15695	0.366783	quiP	0.435591	None
1_B	CZA vs PAR	PA1033	584.89	-2.09101	0.555909	-3.76141	0.000168955	0.0019183	PA1033	2.71708	Down
1_B	CZA vs PAR	PA1034	373.802	-1.26943	0.482131	-2.63296	0.00846451	0.0450203	PA1034	1.34659	Down
1_B	CZA vs PAR	PA1035	543.67	0.120981	0.452454	0.267388	0.78917	0.910144	PA1035	0.0408897	None
1_B	CZA vs PAR	PA1036	103.518	-0.504873	0.390164	-1.294	0.195665	0.424199	PA1036	0.37243	None
1_B	CZA vs PAR	PA1037	109.644	-0.149354	0.3367	-0.443582	0.657345	0.8299	PA1037	0.0809743	None
1_B	CZA vs PAR	PA1038	33.3952	0.165771	0.330072	0.502226	0.615509	0.79878	PA1038	0.0975727	None
1_B	CZA vs PAR	PA1039	41.5007	-0.451062	0.633856	-0.711616	0.476703	0.702413	PA1039	0.153408	None
1_B	CZA vs PAR	PA1040	233.563	-1.60631	0.495819	-3.2397	0.00119656	0.00965986	PA1040	2.01503	Down
1_B	CZA vs PAR	PA1041	368.381	-0.217174	0.215077	-1.00975	0.312616	0.552532	PA1041	0.257643	None
1_B	CZA vs PAR	PA1042	236.574	0.458393	0.482125	0.950777	0.341717	0.582372	PA1042	0.2348	None
1_B	CZA vs PAR	PA1043	52.2006	-0.508355	0.612973	-0.829327	0.40692	0.641654	PA1043	0.192699	None
1_B	CZA vs PAR	PA1044	28.824	-0.541471	0.555986	-0.973893	0.33011	0.570144	PA1044	0.244015	None
1_B	CZA vs PAR	PA1045	530.884	-0.153212	0.157344	-0.973739	0.330186	0.570144	dinG	0.244015	None
1_B	CZA vs PAR	PA1046	170.3	-0.260301	0.272984	-0.95354	0.340316	0.581179	PA1046	0.23569	None
1_B	CZA vs PAR	PA1047	120.429	0.267069	0.378903	0.704849	0.480904	0.705885	PA1047	0.151266	None
1_B	CZA vs PAR	PA1048	1713.96	0.527899	0.271012	1.94788	0.0514292	0.172692	PA1048	0.762727	None
1_B	CZA vs PAR	PA1049	479.182	-1.00479	0.415818	-2.41643	0.0156737	0.0728459	pdxH	1.13759	None
1_B	CZA vs PAR	PA1050	280.871	-0.646653	0.250302	-2.58349	0.00978053	0.0509838	PA1050	1.29257	None
1_B	CZA vs PAR	PA1051	392.757	0.552418	0.279873	1.97381	0.0484029	0.165277	PA1051	0.781788	None
1_B	CZA vs PAR	PA1052	8.3296	-0.979131	1.33159	-0.735311	0.46215	0.689758	PA1052	0.161303	None
1_B	CZA vs PAR	PA1053	3427.12	1.92415	0.261733	7.35157	1.9589e-13	1.33447e-11	PA1053	10.8747	Up
1_B	CZA vs PAR	PA1054	1246.18	0.13024	0.161869	0.804602	0.421049	0.652299	PA1054	0.185554	None
1_B	CZA vs PAR	PA1055	103.787	-0.321744	0.515566	-0.624061	0.532588	0.747035	PA1055	0.126659	None
1_B	CZA vs PAR	PA1056	198.526	-0.624856	0.357169	-1.74947	0.0802103	0.235727	PA1056	0.627592	None
1_B	CZA vs PAR	PA1057	213.851	0.280297	0.252004	1.11227	0.266022	0.502823	PA1057	0.298585	None
1_B	CZA vs PAR	PA1058	42.3291	-0.592969	0.702315	-0.844308	0.398498	0.635373	PA1058	0.196971	None
1_B	CZA vs PAR	PA1059	135.738	0.154414	0.340558	0.453415	0.65025	0.825553	PA1059	0.083255	None
1_B	CZA vs PAR	PA1060	99.7741	-0.343801	0.317149	-1.08404	0.278349	0.515158	PA1060	0.28806	None
1_B	CZA vs PAR	PA1061	397.24	0.106596	0.180903	0.589248	0.555695	0.762127	cds1	0.117973	None
1_B	CZA vs PAR	PA1062	71.1246	0.241568	0.340412	0.709636	0.47793	0.704013	PA1062	0.15242	None
1_B	CZA vs PAR	PA1063	104.459	0.836828	0.378641	2.21009	0.0270992	0.108593	PA1063	0.964197	None
1_B	CZA vs PAR	PA1064	552.63	0.838561	0.213361	3.93025	8.48587e-05	0.00109611	PA1064	2.96015	None
1_B	CZA vs PAR	PA1065	68.8838	-0.55096	0.283519	-1.94329	0.0519807	0.17384	PA1065	0.75985	None
1_B	CZA vs PAR	PA1066	52.9801	0.667194	0.341136	1.9558	0.0504888	0.170455	PA1066	0.768389	None
1_B	CZA vs PAR	PA1067	35.2005	-0.0614033	0.341768	-0.179664	0.857416	0.948383	PA1067	0.023016	None
1_B	CZA vs PAR	PA1068	313.407	-0.433735	0.283983	-1.52733	0.12668	0.316096	PA1068	0.500181	None
1_B	CZA vs PAR	PA1069	795.722	-0.520905	0.235535	-2.21158	0.026996	0.108267	PA1069	0.965504	None
1_B	CZA vs PAR	PA1070	842.558	-1.9122	0.368458	-5.18974	2.10587e-07	6.08865e-06	braG	5.21548	Down
1_B	CZA vs PAR	PA1071	673.516	-1.09995	0.197749	-5.56237	2.66139e-08	8.94264e-07	braF	6.04853	Down
1_B	CZA vs PAR	PA1072	751.581	-1.09917	0.210345	-5.22557	1.7362e-07	5.10896e-06	braE	5.29167	Down
1_B	CZA vs PAR	PA1073	1191.3	-1.76903	0.440215	-4.01856	5.85539e-05	0.000806616	braD	3.09333	Down
1_B	CZA vs PAR	PA1074	5872.35	-0.77568	0.219612	-3.53205	0.000412349	0.00391503	braC	2.40726	None
1_B	CZA vs PAR	PA1075	43.6707	-0.511551	0.515912	-0.991547	0.321419	0.561833	PA1075	0.250393	None
1_B	CZA vs PAR	PA1076	1494.17	-0.657242	0.236816	-2.77533	0.00551457	0.0317407	PA1076	1.49838	None
1_B	CZA vs PAR	PA1077	594.331	-0.50248	0.217179	-2.31367	0.0206859	0.0885292	flgB	1.05291	None
1_B	CZA vs PAR	PA1078	747.949	-1.80458	0.479492	-3.76354	0.000167528	0.00190644	flgC	2.71978	Down
1_B	CZA vs PAR	PA1079	1094.6	-0.044845	0.256123	-0.175092	0.861007	0.950664	flgD	0.021973	None
1_B	CZA vs PAR	PA1080	3795.83	-1.32685	0.37387	-3.54896	0.000386762	0.00370591	flgE	2.4311	Down
1_B	CZA vs PAR	PA1081	352.625	-0.475638	0.250411	-1.89943	0.0575083	0.186329	flgF	0.729721	None
1_B	CZA vs PAR	PA1082	1435.27	-1.47517	0.351541	-4.1963	2.71307e-05	0.000431058	flgG	3.36546	Down
1_B	CZA vs PAR	PA1083	482.42	-1.84838	0.434479	-4.25424	2.09761e-05	0.000346559	flgH	3.46022	Down
1_B	CZA vs PAR	PA1084	245.141	-0.368601	0.514645	-0.716223	0.473853	0.699762	flgI	0.15505	None
1_B	CZA vs PAR	PA1085	489.219	-0.347509	0.162989	-2.1321	0.0329983	0.124791	flgJ	0.903815	None
1_B	CZA vs PAR	PA1086	1480.97	-0.420551	0.219446	-1.91642	0.0553114	0.181082	flgK	0.742125	None
1_B	CZA vs PAR	PA1087	744.096	0	1.68766	0	1	1	flgL	0	None
1_B	CZA vs PAR	PA1088	435.188	0	1.707	0	1	1	PA1088	0	None
1_B	CZA vs PAR	PA1089	191.827	0	1.68479	0	1	1	PA1089	0	None
1_B	CZA vs PAR	PA1090	251.195	0	1.68605	0	1	1	PA1090	0	None
1_B	CZA vs PAR	PA1091	1028.56	0	1.67025	0	1	1	fgtA	0	None
1_B	CZA vs PAR	PA1092	19629.4	0.840359	0.37069	2.26701	0.0233894	0.0968489	fliC	1.01391	None
1_B	CZA vs PAR	PA1093	908.797	0	1.69089	0	1	1	PA1093	0	None
1_B	CZA vs PAR	PA1094	3601.33	0	1.69899	0	1	1	fliD	0	None
1_B	CZA vs PAR	PA1095	669.308	0	1.69391	0	1	1	fliS	0	None
1_B	CZA vs PAR	PA1096	643.791	0	1.7016	0	1	1	PA1096	0	None
1_B	CZA vs PAR	PA1097	2594.91	-1.23792	0.361756	-3.42199	0.000621647	0.00565165	fleQ	2.24783	Down
1_B	CZA vs PAR	PA1098	224.352	-0.254868	0.452155	-0.563674	0.572976	0.774507	fleS	0.110975	None
1_B	CZA vs PAR	PA1099	238.648	-0.120574	0.365773	-0.329641	0.741672	0.883926	fleR	0.0535839	None
1_B	CZA vs PAR	PA1100	221.026	0.0201898	0.201152	0.100371	0.92005	0.975151	fliE	0.0109281	None
1_B	CZA vs PAR	PA1101	994.629	0.320652	0.189124	1.69546	0.0899881	0.253979	fliF	0.595203	None
1_B	CZA vs PAR	PA1102	1283.76	0.156847	0.139818	1.1218	0.261948	0.498652	fliG	0.302202	None
1_B	CZA vs PAR	PA1103	447.138	0.18754	0.241086	0.777897	0.43663	0.666266	PA1103	0.176353	None
1_B	CZA vs PAR	PA1104	197.11	-0.178865	0.432539	-0.413523	0.679224	0.844656	fliI	0.0733201	None
1_B	CZA vs PAR	PA1105	106.735	0.164443	0.226289	0.726693	0.467414	0.69408	fliJ	0.15859	None
1_B	CZA vs PAR	PA1106	143.597	0.984941	0.257093	3.83108	0.000127584	0.00153894	PA1106	2.81278	None
1_B	CZA vs PAR	PA1107	160.495	0.159684	0.377689	0.422791	0.672448	0.842436	PA1107	0.0744628	None
1_B	CZA vs PAR	PA1108	1.18835	-1.0813	1.62808	-0.664156	0.506591		PA1108		None
1_B	CZA vs PAR	PA1109	13.0386	-0.355283	0.668592	-0.53139	0.595149	0.787487	PA1109	0.103757	None
1_B	CZA vs PAR	PA1110	57.4356	-0.292835	0.469865	-0.623231	0.533133	0.747035	PA1110	0.126659	None
1_B	CZA vs PAR	PA1111	15.8111	1.46208	0.572793	2.55254	0.010694	0.0547132	PA1111	1.26191	None
1_B	CZA vs PAR	PA1112	74.8142	0.513048	0.302668	1.69509	0.0900589	0.254034	PA1112	0.595107	None
1_B	CZA vs PAR	PA1113	93.0308	0.29545	0.256611	1.15135	0.249587	0.488083	PA1113	0.311507	None
1_B	CZA vs PAR	PA1114	41.2633	-0.338413	0.534257	-0.633428	0.526454	0.743766	PA1114	0.128564	None
1_B	CZA vs PAR	PA1115	650.947	0.115687	0.144107	0.802783	0.4221	0.653316	PA1115	0.184877	None
1_B	CZA vs PAR	PA1116	434.867	0.325258	0.28703	1.13318	0.257137	0.494104	PA1116	0.306181	None
1_B	CZA vs PAR	PA1117	211.947	0.583304	0.278183	2.09683	0.0360083	0.133335	PA1117	0.875055	None
1_B	CZA vs PAR	PA1118	234.735	-0.185748	0.346485	-0.536094	0.591894	0.78571	PA1118	0.104738	None
1_B	CZA vs PAR	PA1119	375.536	0.133484	0.169741	0.7864	0.431633	0.661279	yfiB	0.179615	None
1_B	CZA vs PAR	PA1120	113.866	-0.912531	0.438167	-2.08261	0.0372869	0.136645	tpbB	0.864406	None
1_B	CZA vs PAR	PA1121	49.8855	-0.951177	0.624101	-1.52408	0.12749	0.317958	yfiR	0.497631	None
1_B	CZA vs PAR	PA1122	72.9951	-0.0391321	0.446854	-0.0875725	0.930216	0.981742	PA1122	0.00800279	None
1_B	CZA vs PAR	PA1123	284.504	0.825992	0.320719	2.57544	0.0100112	0.0518602	PA1123	1.28517	None
1_B	CZA vs PAR	PA1124	602.193	-0.724229	0.416789	-1.73764	0.0822745	0.23927	dgt	0.621112	None
1_B	CZA vs PAR	PA1125	15.5221	-0.256977	0.827872	-0.310407	0.756252	0.891406	cobB1	0.0499246	None
1_B	CZA vs PAR	PA1126	160.645	0.389725	0.241468	1.61398	0.106531	0.280331	PA1126	0.552329	None
1_B	CZA vs PAR	PA1127	159.434	0.0552699	0.385741	0.143282	0.886067	0.959585	PA1127	0.0179167	None
1_B	CZA vs PAR	PA1128	57.5682	0.342378	0.3067	1.11633	0.264283	0.501251	PA1128	0.299945	None
1_B	CZA vs PAR	PA1129	21.0227	-0.451824	0.554092	-0.815431	0.414826	0.648334	fosA	0.188201	None
1_B	CZA vs PAR	PA1130	12.4706	-0.197574	0.651158	-0.30342	0.76157	0.894494	rhlC	0.0484227	None
1_B	CZA vs PAR	PA1131	8.80599	-0.118749	1.41531	-0.0839029	0.933134	0.983256	PA1131	0.00733343	None
1_B	CZA vs PAR	PA1132	606.802	-1.57598	0.203633	-7.73931	9.996e-15	7.89049e-13	PA1132	12.1029	Down
1_B	CZA vs PAR	PA1133	10.5314	0.528065	0.64972	0.812757	0.416357	0.649095	PA1133	0.187692	None
1_B	CZA vs PAR	PA1134	13.8792	-0.00227398	0.590054	-0.00385385	0.996925	1	PA1134	0	None
1_B	CZA vs PAR	PA1135	254.756	0.628324	0.307166	2.04556	0.0408001	0.145447	hchA	0.837295	None
1_B	CZA vs PAR	PA1136	33.9865	-0.528354	0.37977	-1.39125	0.164151	0.377228	PA1136	0.423396	None
1_B	CZA vs PAR	PA1137	115.106	0.360539	0.386555	0.932698	0.350976	0.590062	PA1137	0.229102	None
1_B	CZA vs PAR	PA1138	11.9583	-1.25838	0.881579	-1.42742	0.15346	0.361001	PA1138	0.442491	None
1_B	CZA vs PAR	PA1139	9.12389	-0.633784	1.39362	-0.454775	0.649271	0.825153	PA1139	0.0834654	None
1_B	CZA vs PAR	PA1140	711.082	-0.246801	0.190218	-1.29746	0.194472	0.422688	PA1140	0.37398	None
1_B	CZA vs PAR	PA1141	46.0911	-0.158905	0.952494	-0.16683	0.867504	0.953813	PA1141	0.0205367	None
1_B	CZA vs PAR	PA1142	34.7216	-0.194591	0.445721	-0.436576	0.662419	0.834616	PA1142	0.0785133	None
1_B	CZA vs PAR	PA1143	4.08669	0.396675	1.02199	0.38814	0.697912		PA1143		None
1_B	CZA vs PAR	PA1144	12.9099	0.43944	0.500895	0.87731	0.380318	0.616932	PA1144	0.209763	None
1_B	CZA vs PAR	PA1145	60.5884	0.39898	0.272608	1.46356	0.143313	0.343965	PA1145	0.463485	None
1_B	CZA vs PAR	PA1146	1.00855	-2.29446	2.21463	-1.03605	0.30018		PA1146		None
1_B	CZA vs PAR	PA1147	3.75994	0.0078427	0.821973	0.00954132	0.992387		PA1147		None
1_B	CZA vs PAR	PA1148	26.4298	-0.21218	0.427529	-0.496295	0.619687	0.802232	eta	0.0957	None
1_B	CZA vs PAR	PA1149	1.73793	-0.96552	1.58728	-0.608286	0.542998		PA1149		None
1_B	CZA vs PAR	PA1150	2594.49	-3.16467	0.783574	-4.03877	5.37326e-05	0.000754837	pys2	3.12215	Down
1_B	CZA vs PAR	PA1151	1775.05	-3.785	1.25782	-3.00916	0.00261968	0.0177731	imm2	1.75024	Down
1_B	CZA vs PAR	PA1152	174.082	-3.56403	0.910632	-3.9138	9.08551e-05	0.00115975	PA1152	2.93564	Down
1_B	CZA vs PAR	PA1153	9.29278	0.370751	0.517578	0.716319	0.473794	0.699762	PA1153	0.15505	None
1_B	CZA vs PAR	PA1154	30.6205	0	1.72793	0	1	1	PA1154	0	None
1_B	CZA vs PAR	PA1155	12966.4	-1.31077	0.542421	-2.41651	0.01567	0.0728459	nrdB	1.13759	None
1_B	CZA vs PAR	PA1156	13590	0.0895813	0.20651	0.433787	0.664443	0.835679	nrdA	0.0779604	None
1_B	CZA vs PAR	PA1157	106.22	-0.293858	0.381233	-0.77081	0.44082	0.670081	PA1157	0.173872	None
1_B	CZA vs PAR	PA1158	101.56	-0.138645	0.378066	-0.366722	0.713827	0.863019	PA1158	0.0639795	None
1_B	CZA vs PAR	PA1159	2228.24	-1.07815	0.526266	-2.04869	0.0404928	0.144871	PA1159	0.839019	None
1_B	CZA vs PAR	PA1160	10.9092	-0.35511	1.36117	-0.260886	0.79418	0.913011	PA1160	0.0395239	None
1_B	CZA vs PAR	PA1161	22.9743	-1.32724	1.01575	-1.30666	0.191327	0.419411	rrmA	0.37736	None
1_B	CZA vs PAR	PA1162	505.642	0.279336	0.182855	1.52764	0.126603	0.316096	dapE	0.500181	None
1_B	CZA vs PAR	PA1163	54.7108	-0.256043	0.373594	-0.68535	0.493123	0.71621	ndvB	0.14496	None
1_B	CZA vs PAR	PA1164	92.0581	-0.270247	0.417038	-0.648016	0.516975	0.735598	PA1164	0.133359	None
1_B	CZA vs PAR	PA1165	30.3082	0.21606	0.415545	0.519944	0.603103	0.792818	pcpS	0.100827	None
1_B	CZA vs PAR	PA1166	16.4457	0.141913	0.632212	0.22447	0.822392	0.930759	PA1166	0.0311628	None
1_B	CZA vs PAR	PA1167	93.0497	0.725602	0.309968	2.34089	0.0192377	0.0839201	PA1167	1.07613	None
1_B	CZA vs PAR	PA1168	73.5499	-0.393417	0.785855	-0.500623	0.616636	0.799617	PA1168	0.0971179	None
1_B	CZA vs PAR	PA1169	210.268	-1.24542	0.445353	-2.79648	0.00516629	0.0301903	loxA	1.52013	Down
1_B	CZA vs PAR	PA1170	232.462	0.0285873	0.221126	0.12928	0.897136	0.963818	PA1170	0.0160047	None
1_B	CZA vs PAR	PA1171	146.652	-0.687157	0.498164	-1.37938	0.167778	0.382034	PA1171	0.417898	None
1_B	CZA vs PAR	PA1172	114.552	-1.06171	0.396239	-2.67946	0.00737405	0.0404313	napC	1.39328	Down
1_B	CZA vs PAR	PA1173	20.5385	-0.753882	0.493217	-1.5285	0.126388	0.315843	napB	0.500528	None
1_B	CZA vs PAR	PA1174	437.164	-0.851309	0.227752	-3.73788	0.000185577	0.00205213	napA	2.68779	None
1_B	CZA vs PAR	PA1175	38.9196	-1.6569	0.387317	-4.27789	1.88677e-05	0.000313809	napD	3.50333	Down
1_B	CZA vs PAR	PA1176	3.90745	-4.85379	1.91333	-2.53683	0.0111862		napF		None
1_B	CZA vs PAR	PA1177	86.7328	-0.207199	0.473105	-0.437956	0.661418	0.833772	napE	0.0789525	None
1_B	CZA vs PAR	PA1178	29955.2	5.54859	0.371815	14.923	2.33624e-50	1.65973e-47	oprH	46.78	Up
1_B	CZA vs PAR	PA1179	6730.33	4.80499	0.251081	19.1372	1.23663e-81	6.14975e-78	phoP	77.2111	Up
1_B	CZA vs PAR	PA1180	1510.31	3.52824	0.262056	13.4637	2.55773e-41	1.15633e-38	phoQ	37.9369	Up
1_B	CZA vs PAR	PA1181	626.737	-0.142764	0.282139	-0.506007	0.612851	0.797742	PA1181	0.0981375	None
1_B	CZA vs PAR	PA1182	71.0303	0.337439	0.222947	1.51354	0.130142	0.32247	PA1182	0.491511	None
1_B	CZA vs PAR	PA1183	1066.53	2.57318	0.318062	8.09017	5.95821e-16	5.5906e-14	dctA2	13.2525	Up
1_B	CZA vs PAR	PA1184	18.5948	-0.136815	0.631679	-0.216589	0.828529	0.932735	PA1184	0.0302417	None
1_B	CZA vs PAR	PA1185	5.95596	0.937484	0.680685	1.37726	0.16843		PA1185		None
1_B	CZA vs PAR	PA1186	3.56265	0.423047	0.940126	0.44999	0.652717		PA1186		None
1_B	CZA vs PAR	PA1187	24.4697	0.00756326	0.389845	0.0194007	0.984521	1	PA1187	0	None
1_B	CZA vs PAR	PA1188	23.2548	-0.00365923	0.633253	-0.00577847	0.995389	1	PA1188	0	None
1_B	CZA vs PAR	PA1189	43.9552	0.402267	0.404681	0.994035	0.320206	0.561489	sprT	0.250659	None
1_B	CZA vs PAR	PA1190	102.49	-2.54323	0.469291	-5.41931	5.98287e-08	1.91954e-06	PA1190	5.7168	Down
1_B	CZA vs PAR	PA1191	145.069	-0.0696346	0.355813	-0.195706	0.84484	0.94054	PA1191	0.0266228	None
1_B	CZA vs PAR	PA1192	1152.74	-0.751594	0.415323	-1.80966	0.0703482	0.21489	ttcA	0.667783	None
1_B	CZA vs PAR	PA1193	196.04	0.204508	0.347743	0.588101	0.556465	0.762504	PA1193	0.117758	None
1_B	CZA vs PAR	PA1194	24.3165	-0.79535	0.445592	-1.78493	0.0742728	0.223583	PA1194	0.650562	None
1_B	CZA vs PAR	PA1195	59.6354	-0.165565	0.322357	-0.513608	0.607526	0.795293	PA1195	0.0994728	None
1_B	CZA vs PAR	PA1196	97.8367	-1.19858	0.601335	-1.99319	0.0462405	0.160247	PA1196	0.795211	None
1_B	CZA vs PAR	PA1197	112.752	-0.905368	0.372321	-2.43169	0.0150286	0.0705066	cobB2	1.15177	None
1_B	CZA vs PAR	PA1198	796.577	0.457475	0.268223	1.70558	0.0880864	0.250698	PA1198	0.600849	None
1_B	CZA vs PAR	PA1199	228.023	-0.830462	0.657423	-1.26321	0.206514	0.438142	PA1199	0.358386	None
1_B	CZA vs PAR	PA1200	151.206	-0.246223	0.386999	-0.636238	0.524621	0.7421	PA1200	0.129538	None
1_B	CZA vs PAR	PA1201	104.651	0.351509	0.182562	1.92542	0.0541766	0.178542	PA1201	0.748259	None
1_B	CZA vs PAR	PA1202	328.282	0.0424993	0.39268	0.108229	0.913814	0.97144	PA1202	0.0125839	None
1_B	CZA vs PAR	PA1203	22.0172	-0.362504	0.534899	-0.677706	0.497958	0.720077	PA1203	0.142621	None
1_B	CZA vs PAR	PA1204	62.1658	-0.28979	0.481154	-0.602282	0.546986	0.757705	PA1204	0.1205	None
1_B	CZA vs PAR	PA1205	83.68	-0.418235	0.481612	-0.868406	0.385172	0.621598	PA1205	0.206491	None
1_B	CZA vs PAR	PA1206	136.965	-0.240575	0.344643	-0.698043	0.48515	0.710021	PA1206	0.148729	None
1_B	CZA vs PAR	PA1207	366.608	0.0688178	0.25326	0.271728	0.785832	0.908426	kefB	0.0417106	None
1_B	CZA vs PAR	PA1208	93.019	0.0283279	0.235942	0.120063	0.904433	0.966634	PA1208	0.014738	None
1_B	CZA vs PAR	PA1209	63.6637	0.0745534	0.222309	0.33536	0.737353	0.881074	PA1209	0.0549876	None
1_B	CZA vs PAR	PA1210	29.4389	1.35853	0.376096	3.61219	0.000303623	0.00303806	PA1210	2.5174	Up
1_B	CZA vs PAR	PA1211	1.04272	0.908729	2.90867	0.312421	0.754721		PA1211		None
1_B	CZA vs PAR	PA1212	11.0571	-0.0340686	0.601766	-0.0566143	0.954852	0.99092	PA1212	0.00396135	None
1_B	CZA vs PAR	PA1213	3.25814	-0.0257488	1.46847	-0.0175344	0.98601		PA1213		None
1_B	CZA vs PAR	PA1214	5.77315	-1.20053	1.03128	-1.16411	0.244378		PA1214		None
1_B	CZA vs PAR	PA1215	14.7823	-0.524862	0.620064	-0.846464	0.397294	0.634524	PA1215	0.197552	None
1_B	CZA vs PAR	PA1216	34.5429	-0.0448447	0.35275	-0.127129	0.898838	0.963818	PA1216	0.0160047	None
1_B	CZA vs PAR	PA1217	23.4373	0.455962	0.476281	0.957339	0.338396	0.579463	PA1217	0.236974	None
1_B	CZA vs PAR	PA1218	27.3966	-1.2454	0.735913	-1.69233	0.0905837	0.25479	PA1218	0.593818	None
1_B	CZA vs PAR	PA1219	1.43873	-0.746596	1.80212	-0.414288	0.678663		PA1219		None
1_B	CZA vs PAR	PA1220	1.64281	0	2.103	0	1		PA1220		None
1_B	CZA vs PAR	PA1221	10.3011	-1.39182	1.1025	-1.26243	0.206795	0.438142	PA1221	0.358386	None
1_B	CZA vs PAR	PA1222	192.355	0.131737	0.36147	0.364448	0.715524	0.864504	PA1222	0.0632329	None
1_B	CZA vs PAR	PA1223	23.8248	0.789178	0.51667	1.52743	0.126654	0.316096	PA1223	0.500181	None
1_B	CZA vs PAR	PA1224	14.167	0.587902	0.391966	1.49988	0.133646	0.327962	PA1224	0.484176	None
1_B	CZA vs PAR	PA1225	11.6772	0.245468	0.582202	0.421621	0.673302	0.842436	PA1225	0.0744628	None
1_B	CZA vs PAR	PA1226	15.9026	-1.46885	0.901334	-1.62964	0.103178	0.276307	PA1226	0.558608	None
1_B	CZA vs PAR	PA1227	50.1247	0.0297344	0.300605	0.0989154	0.921205	0.975752	PA1227	0.0106606	None
1_B	CZA vs PAR	PA1228	13.1472	-0.453907	1.1917	-0.38089	0.703285	0.85819	PA1228	0.0664166	None
1_B	CZA vs PAR	PA1229	7.3531	0.241915	0.765428	0.316052	0.751963	0.888035	PA1229	0.0515701	None
1_B	CZA vs PAR	PA1230	1.18745	-0.753241	1.60664	-0.468829	0.639192		PA1230		None
1_B	CZA vs PAR	PA1231	1.38559	0.0208692	1.33408	0.0156432	0.987519		PA1231		None
1_B	CZA vs PAR	PA1232	7.20535	-0.6369	0.692824	-0.91928	0.357949	0.596413	PA1232	0.224453	None
1_B	CZA vs PAR	PA1233	1.92896	-0.142799	1.16873	-0.122183	0.902754		PA1233		None
1_B	CZA vs PAR	PA1234	30.2268	-0.109308	0.706302	-0.154761	0.87701	0.959242	PA1234	0.018072	None
1_B	CZA vs PAR	PA1235	14.0293	0.0796412	0.70665	0.112702	0.910267	0.969742	PA1235	0.0133438	None
1_B	CZA vs PAR	PA1236	32.4068	0.278352	0.356201	0.781448	0.434539	0.664502	PA1236	0.177503	None
1_B	CZA vs PAR	PA1237	0.599773	-1.05166	2.58487	-0.406851	0.684117		PA1237		None
1_B	CZA vs PAR	PA1238	0.427968	0.902567	3.38444	0.266682	0.789714		PA1238		None
1_B	CZA vs PAR	PA1239	2.81135	-1.41226	1.28316	-1.10061	0.271066		PA1239		None
1_B	CZA vs PAR	PA1240	4.66341	-0.615871	1.03682	-0.594	0.552512		PA1240		None
1_B	CZA vs PAR	PA1241	160.025	0.150731	0.227156	0.663557	0.506974	0.727081	PA1241	0.138417	None
1_B	CZA vs PAR	PA1242	71.9697	0.225013	0.356496	0.631179	0.527924	0.744038	PA1242	0.128405	None
1_B	CZA vs PAR	PA1243	191.905	0.701475	0.253396	2.76829	0.00563507	0.0320999	PA1243	1.4935	None
1_B	CZA vs PAR	PA1244	34.4909	3.25558	0.385369	8.44795	2.96468e-17	3.35076e-15	PA1244	14.4749	Up
1_B	CZA vs PAR	PA1245	307.167	0.303321	0.264021	1.14885	0.250617	0.489225	PA1245	0.310492	None
1_B	CZA vs PAR	PA1246	39.2992	-0.321933	0.62278	-0.51693	0.605205	0.794232	aprD	0.100053	None
1_B	CZA vs PAR	PA1247	67.4625	-0.699209	0.573109	-1.22003	0.222455	0.458977	aprE	0.338209	None
1_B	CZA vs PAR	PA1248	58.5571	-1.06595	0.71552	-1.48975	0.13629	0.33159	aprF	0.479399	None
1_B	CZA vs PAR	PA1249	1194.32	-0.0970267	0.365693	-0.265323	0.790761	0.910712	aprA	0.0406191	None
1_B	CZA vs PAR	PA1250	107.182	-0.0657064	0.490367	-0.133994	0.893407	0.962167	inh	0.0167498	None
1_B	CZA vs PAR	PA1251	3.66191	-2.91882	1.04457	-2.79427	0.00520177		PA1251		None
1_B	CZA vs PAR	PA1252	16.7685	-0.248237	0.720309	-0.344625	0.730376	0.875936	lhpD	0.0575276	None
1_B	CZA vs PAR	PA1253	1.32973	-0.622257	1.83012	-0.340009	0.73385		PA1253		None
1_B	CZA vs PAR	PA1254	8.05416	0.302011	0.721193	0.418766	0.675387	0.842639	PA1254	0.0743587	None
1_B	CZA vs PAR	PA1255	2.84336	0.547673	0.983886	0.556643	0.577771		lhpL		None
1_B	CZA vs PAR	PA1256	4.30826	-0.752436	0.769527	-0.977789	0.328178		PA1256		None
1_B	CZA vs PAR	PA1257	2.45876	-0.419078	0.969006	-0.432482	0.665391		PA1257		None
1_B	CZA vs PAR	PA1258	1.23979	0.567348	1.53888	0.368675	0.71237		PA1258		None
1_B	CZA vs PAR	PA1259	1.00145	-0.444815	1.6112	-0.276076	0.782489		lhpI		None
1_B	CZA vs PAR	PA1260	3.99879	-1.65298	0.928925	-1.77946	0.0751646		PA1260		None
1_B	CZA vs PAR	PA1261	6.35497	-2.26115	1.14794	-1.96974	0.048868		PA1261		None
1_B	CZA vs PAR	PA1262	3.85858	0.236199	1.10588	0.213586	0.83087		PA1262		None
1_B	CZA vs PAR	PA1263	78.0125	0.308441	0.265045	1.16373	0.244532	0.4841	PA1263	0.315065	None
1_B	CZA vs PAR	PA1264	4.20567	0.681628	1.18823	0.573651	0.566204		PA1264		None
1_B	CZA vs PAR	PA1265	1.95051	0.934011	1.37634	0.678619	0.497379		PA1265		None
1_B	CZA vs PAR	PA1266	0.974592	-1.56442	3.00517	-0.520575	0.602663		PA1266		None
1_B	CZA vs PAR	PA1267	7.11547	0.512729	0.592206	0.865795	0.386603	0.623201	PA1267	0.205372	None
1_B	CZA vs PAR	PA1268	4.42738	-0.804045	1.02075	-0.787703	0.430871		PA1268		None
1_B	CZA vs PAR	PA1269	142.497	0.113782	0.278757	0.408177	0.683144	0.846146	PA1269	0.0725549	None
1_B	CZA vs PAR	PA1270	9.81764	-0.132166	0.6217	-0.212589	0.831648	0.934007	PA1270	0.0296497	None
1_B	CZA vs PAR	PA1271	684.167	0.310193	0.145588	2.13062	0.0331202	0.125062	PA1271	0.902874	None
1_B	CZA vs PAR	PA1272	189.234	0.25922	0.293447	0.88336	0.377042	0.61416	cobO	0.211719	None
1_B	CZA vs PAR	PA1273	59.4834	-1.17471	0.861309	-1.36386	0.172611	0.391245	cobB	0.407551	None
1_B	CZA vs PAR	PA1274	26.4166	-0.684353	0.813768	-0.840968	0.400366	0.636611	PA1274	0.196126	None
1_B	CZA vs PAR	PA1275	18.9848	-0.653648	1.08512	-0.602375	0.546924	0.757705	cobD	0.1205	None
1_B	CZA vs PAR	PA1276	29.4787	-0.638298	0.798117	-0.799755	0.423853	0.654806	cobC	0.183888	None
1_B	CZA vs PAR	PA1277	136.184	0.266329	0.511706	0.520472	0.602734	0.792818	cobQ	0.100827	None
1_B	CZA vs PAR	PA1278	19.7692	-1.11492	1.05911	-1.05269	0.292483	0.531233	cobP	0.274715	None
1_B	CZA vs PAR	PA1279	18.9373	-0.868077	1.21705	-0.713265	0.475682	0.701532	cobT	0.153952	None
1_B	CZA vs PAR	PA1280	33.3668	-0.473213	0.648498	-0.729707	0.465569	0.692367	PA1280	0.159664	None
1_B	CZA vs PAR	PA1281	14.1137	-0.526612	1.18234	-0.445399	0.656032	0.829505	cobS	0.0811808	None
1_B	CZA vs PAR	PA1282	17.9711	0.956038	0.636523	1.50197	0.133105	0.327852	PA1282	0.484322	None
1_B	CZA vs PAR	PA1283	35.5931	0.123521	0.355718	0.347245	0.728407	0.87518	PA1283	0.0579028	None
1_B	CZA vs PAR	PA1284	18.5346	0.118956	0.331633	0.358699	0.71982	0.867798	PA1284	0.0615814	None
1_B	CZA vs PAR	PA1285	8.06103	-0.143976	1.06888	-0.134698	0.892851	0.962167	PA1285	0.0167498	None
1_B	CZA vs PAR	PA1286	6.55671	-0.0241814	1.03166	-0.0234392	0.9813		PA1286		None
1_B	CZA vs PAR	PA1287	430.621	0.688445	0.274692	2.50624	0.0122022	0.0606208	PA1287	1.21738	None
1_B	CZA vs PAR	PA1288	13660.8	-1.14734	0.410352	-2.79598	0.00517423	0.0301976	PA1288	1.52003	Down
1_B	CZA vs PAR	PA1289	5.85033	0.407131	1.23224	0.3304	0.741098		PA1289		None
1_B	CZA vs PAR	PA1290	30.6253	0.56646	0.340876	1.66178	0.0965574	0.26588	PA1290	0.575314	None
1_B	CZA vs PAR	PA1291	30.4516	0.739723	0.584697	1.26514	0.205821	0.437227	PA1291	0.359293	None
1_B	CZA vs PAR	PA1292	150.066	-0.382842	0.530228	-0.722033	0.470274	0.697487	sseA	0.156464	None
1_B	CZA vs PAR	PA1293	486.205	-0.250771	0.153588	-1.63276	0.10252	0.275453	PA1293	0.559953	None
1_B	CZA vs PAR	PA1294	466.968	0.54212	0.152253	3.56066	0.000369926	0.00357212	rnd	2.44707	None
1_B	CZA vs PAR	PA1295	121.07	-0.360305	0.355104	-1.01465	0.310275	0.551071	PA1295	0.258793	None
1_B	CZA vs PAR	PA1296	315.999	0.397095	0.318232	1.24782	0.212098	0.445048	PA1296	0.351593	None
1_B	CZA vs PAR	PA1297	52.2499	-0.525354	0.389677	-1.34818	0.177602	0.399102	PA1297	0.398916	None
1_B	CZA vs PAR	PA1298	3.84204	-1.90391	1.43928	-1.32283	0.185893		PA1298		None
1_B	CZA vs PAR	PA1299	200.137	0.516399	0.253861	2.03418	0.0419334	0.148318	PA1299	0.828806	None
1_B	CZA vs PAR	PA1300	20.7655	-1.07489	0.566364	-1.89788	0.057712	0.186486	PA1300	0.729354	None
1_B	CZA vs PAR	PA1301	21.3967	-0.0323341	0.581088	-0.055644	0.955625	0.9911	PA1301	0.00388247	None
1_B	CZA vs PAR	PA1302	61.0614	-0.00749377	0.320041	-0.023415	0.981319	1	PA1302	0	None
1_B	CZA vs PAR	PA1303	12.5367	-0.963085	0.813473	-1.18392	0.236446	0.474012	PA1303	0.324211	None
1_B	CZA vs PAR	PA1304	295.849	0.0728365	0.38858	0.187443	0.851314	0.944574	PA1304	0.0247638	None
1_B	CZA vs PAR	PA1305	259.15	-0.146237	0.440884	-0.331691	0.740123	0.883304	PA1305	0.0538897	None
1_B	CZA vs PAR	PA1306	102.952	-0.300984	0.377916	-0.796432	0.425781	0.656309	PA1306	0.182892	None
1_B	CZA vs PAR	PA1307	630.17	-0.548816	0.201704	-2.7209	0.00651045	0.0365781	PA1307	1.43678	None
1_B	CZA vs PAR	PA1308	195.047	-0.329576	0.221179	-1.49009	0.136201	0.33159	PA1308	0.479399	None
1_B	CZA vs PAR	PA1309	25.8911	-0.0912906	0.541065	-0.168724	0.866014	0.952596	PA1309	0.0210913	None
1_B	CZA vs PAR	PA1310	23.4111	0.806765	0.373153	2.16202	0.0306164	0.118119	phnW	0.927681	None
1_B	CZA vs PAR	PA1311	25.7642	0.272491	0.374279	0.728044	0.466587	0.693466	phnX	0.158975	None
1_B	CZA vs PAR	PA1312	10.7803	-0.377157	0.699018	-0.539553	0.589505	0.784692	PA1312	0.105301	None
1_B	CZA vs PAR	PA1313	9.20248	-0.251902	0.567035	-0.444245	0.656866	0.8299	PA1313	0.0809743	None
1_B	CZA vs PAR	PA1314	5.09852	-0.265929	0.821235	-0.323816	0.746078		PA1314		None
1_B	CZA vs PAR	PA1315	26.3554	-0.215515	0.407364	-0.529048	0.596772	0.788456	PA1315	0.103223	None
1_B	CZA vs PAR	PA1316	47.0305	0.683721	0.235783	2.89978	0.00373419	0.0230113	PA1316	1.63806	None
1_B	CZA vs PAR	PA1317	547.854	2.05072	0.530019	3.86914	0.000109218	0.00134441	cyoA	2.87147	Up
1_B	CZA vs PAR	PA1318	944.603	2.75059	0.369641	7.44126	9.97306e-14	7.08515e-12	cyoB	11.1497	Up
1_B	CZA vs PAR	PA1319	212.554	2.819	0.336583	8.37535	5.50578e-17	5.95222e-15	cyoC	14.2253	Up
1_B	CZA vs PAR	PA1320	104.643	3.13379	0.400483	7.82503	5.07527e-15	4.1376e-13	cyoD	12.3833	Up
1_B	CZA vs PAR	PA1321	44.3236	1.7344	0.650179	2.66758	0.00764005	0.0414782	cyoE2	1.38218	Up
1_B	CZA vs PAR	PA1322	560.323	-0.388034	0.275558	-1.40818	0.159079	0.369845	PA1322	0.43198	None
1_B	CZA vs PAR	PA1323	131.194	-1.71788	0.600352	-2.86145	0.00421702	0.0256059	PA1323	1.59166	Down
1_B	CZA vs PAR	PA1324	706.648	1.01257	0.178434	5.67476	1.38884e-08	5.11609e-07	PA1324	6.29106	Up
1_B	CZA vs PAR	PA1325	45.8325	-0.16517	0.30778	-0.536651	0.591509	0.785467	PA1325	0.104872	None
1_B	CZA vs PAR	PA1326	55.5301	-0.448888	0.479086	-0.936968	0.348775	0.588551	ilvA2	0.230216	None
1_B	CZA vs PAR	PA1327	73.573	-0.341144	0.357952	-0.953042	0.340569	0.581387	PA1327	0.235535	None
1_B	CZA vs PAR	PA1328	36.7947	-1.15666	0.436189	-2.65175	0.00800756	0.043097	PA1328	1.36555	Down
1_B	CZA vs PAR	PA1329	0.371039	0	8.5725	0	1		PA1329		None
1_B	CZA vs PAR	PA1330	55.8662	0.523468	0.323535	1.61796	0.105671	0.27967	PA1330	0.553354	None
1_B	CZA vs PAR	PA1331	341.612	0.247925	0.196824	1.25963	0.207805	0.43975	PA1331	0.356794	None
1_B	CZA vs PAR	PA1332	17.5173	0.654702	0.594794	1.10072	0.271018	0.508019	PA1332	0.29412	None
1_B	CZA vs PAR	PA1333	13.1938	-0.763692	1.05092	-0.726685	0.467419	0.69408	PA1333	0.15859	None
1_B	CZA vs PAR	PA1334	4.34858	0.347937	1.12961	0.308016	0.75807		PA1334		None
1_B	CZA vs PAR	PA1335	129.493	-0.257475	0.318008	-0.80965	0.418141	0.650496	PA1335	0.186755	None
1_B	CZA vs PAR	PA1336	272.685	-0.50199	0.41397	-1.21263	0.225273	0.461592	PA1336	0.335742	None
1_B	CZA vs PAR	PA1337	2496.07	-0.307896	0.166504	-1.84918	0.0644313	0.200888	ansB	0.697045	None
1_B	CZA vs PAR	PA1338	1285.83	-0.216454	0.235388	-0.919564	0.357801	0.596413	ggt	0.224453	None
1_B	CZA vs PAR	PA1339	2052.32	-0.771845	0.372398	-2.07264	0.0382061	0.138888	PA1339	0.857335	None
1_B	CZA vs PAR	PA1340	1293.67	-0.449775	0.337109	-1.33421	0.182135	0.40635	PA1340	0.391099	None
1_B	CZA vs PAR	PA1341	1115.09	-0.594885	0.414772	-1.43424	0.151503	0.358387	PA1341	0.445648	None
1_B	CZA vs PAR	PA1342	8728.04	-0.843311	0.445138	-1.89449	0.0581596	0.187445	PA1342	0.727126	None
1_B	CZA vs PAR	PA1343	143.597	2.54753	0.369015	6.9036	5.07e-12	3.03772e-10	PA1343	9.51745	Up
1_B	CZA vs PAR	PA1344	201.653	2.40434	0.303336	7.92632	2.25734e-15	2.0046e-13	PA1344	12.698	Up
1_B	CZA vs PAR	PA1345	56.2134	2.18116	0.439496	4.96287	6.94597e-07	1.84718e-05	PA1345	4.73349	Up
1_B	CZA vs PAR	PA1346	21.7765	-1.33033	0.590555	-2.25268	0.0242792	0.0992114	PA1346	1.00344	None
1_B	CZA vs PAR	PA1347	64.2325	-3.11544	0.773391	-4.02828	5.61866e-05	0.000780491	PA1347	3.10763	Down
1_B	CZA vs PAR	PA1348	144.392	-2.47819	0.645657	-3.83824	0.000123919	0.00150672	PA1348	2.82197	Down
1_B	CZA vs PAR	PA1349	3.16886	-1.86982	1.05011	-1.78059	0.0749787		PA1349		None
1_B	CZA vs PAR	PA1350	31.5416	0.325787	0.378346	0.861083	0.389192	0.626387	PA1350	0.203157	None
1_B	CZA vs PAR	PA1351	6.59637	0.610851	0.681115	0.896841	0.369804		PA1351		None
1_B	CZA vs PAR	PA1352	0.899889	-0.495347	1.77491	-0.279083	0.780181		PA1352		None
1_B	CZA vs PAR	PA1353	35.202	0.215334	0.27216	0.791205	0.428824	0.659006	PA1353	0.181111	None
1_B	CZA vs PAR	PA1354	17.2745	0.0259028	0.461141	0.0561711	0.955206	0.99092	PA1354	0.00396135	None
1_B	CZA vs PAR	PA1355	1.34665	2.90566	1.60201	1.81376	0.0697142		PA1355		None
1_B	CZA vs PAR	PA1356	1.55237	-1.79738	1.75456	-1.02441	0.305642		PA1356		None
1_B	CZA vs PAR	PA1357	32.8061	-0.201787	0.636154	-0.317198	0.751094	0.887218	PA1357	0.0519695	None
1_B	CZA vs PAR	PA1358	41.6222	-0.0723866	0.267573	-0.27053	0.786753	0.909043	PA1358	0.0414155	None
1_B	CZA vs PAR	PA1359	23.5581	-2.30102	0.755105	-3.04729	0.00230917	0.016016	PA1359	1.79545	Down
1_B	CZA vs PAR	PA1360	26.452	-0.279981	0.728506	-0.384322	0.70074	0.856843	PA1360	0.0670989	None
1_B	CZA vs PAR	PA1361	146.674	-0.122205	0.354579	-0.34465	0.730358	0.875936	pmpM	0.0575276	None
1_B	CZA vs PAR	PA1362	49.8894	0.810244	0.441254	1.83623	0.0663234	0.205499	PA1362	0.68719	None
1_B	CZA vs PAR	PA1363	33.1203	0.221866	0.437281	0.507376	0.611891	0.797649	PA1363	0.0981883	None
1_B	CZA vs PAR	PA1364	7.772	-1.40724	1.21895	-1.15448	0.248305	0.48739	PA1364	0.312123	None
1_B	CZA vs PAR	PA1365	81.9037	0.422931	0.277759	1.52266	0.127845	0.318683	PA1365	0.496641	None
1_B	CZA vs PAR	PA1366	0						PA1366		None
1_B	CZA vs PAR	PA1367	124.521	-0.0464711	0.257469	-0.180492	0.856766	0.948212	PA1367	0.0230948	None
1_B	CZA vs PAR	PA1368	0.483063	0	8.5725	0	1		PA1368		None
1_B	CZA vs PAR	PA1369	0						PA1369		None
1_B	CZA vs PAR	PA1370	0						PA1370		None
1_B	CZA vs PAR	PA1371	0						PA1371		None
1_B	CZA vs PAR	PA1372	0						PA1372		None
1_B	CZA vs PAR	PA1373	29.5356	-0.832986	0.641284	-1.29893	0.193967	0.422043	fabF2	0.374644	None
1_B	CZA vs PAR	PA1374	35.5021	0.343693	0.31625	1.08678	0.277136	0.514359	PA1374	0.288734	None
1_B	CZA vs PAR	PA1375	26.638	-1.33792	0.874701	-1.52957	0.126123	0.315657	pdxB	0.500784	None
1_B	CZA vs PAR	PA1376	494.75	0.331039	0.230881	1.4338	0.151628	0.358387	aceK	0.445648	None
1_B	CZA vs PAR	PA1377	78.7931	-0.346113	0.357187	-0.968996	0.332547	0.573313	PA1377	0.241608	None
1_B	CZA vs PAR	PA1378	33.6235	0	1.69061	0	1	1	PA1378	0	None
1_B	CZA vs PAR	PA1379	2.90644	0	1.89987	0	1		PA1379		None
1_B	CZA vs PAR	PA1380	7.67297	0	1.74377	0	1	1	PA1380	0	None
1_B	CZA vs PAR	PA1381	14.2338	-1.26482	0.826858	-1.52967	0.126098	0.315657	PA1381	0.500784	None
1_B	CZA vs PAR	PA1382	176.945	-1.47923	0.707977	-2.08937	0.0366743	0.134872	PA1382	0.870077	None
1_B	CZA vs PAR	PA1383	261.703	-1.13941	0.614749	-1.85346	0.0638168	0.199975	PA1383	0.699023	None
1_B	CZA vs PAR	PA1384	105.363	-2.69646	0.87347	-3.08706	0.00202144	0.0146753	galE	1.83341	Down
1_B	CZA vs PAR	PA1385	151.549	-3.40368	1.0873	-3.1304	0.0017457	0.0131736	PA1385	1.8803	Down
1_B	CZA vs PAR	PA1386	248.484	-3.19967	1.04007	-3.0764	0.00209519	0.0150569	PA1386	1.82227	Down
1_B	CZA vs PAR	PA1387	177.192	-1.97952	0.679777	-2.91202	0.00359102	0.022413	PA1387	1.6495	Down
1_B	CZA vs PAR	PA1388	96.236	-2.04477	0.725689	-2.81769	0.00483699	0.0284331	PA1388	1.54618	Down
1_B	CZA vs PAR	PA1389	155.993	-0.173439	0.475367	-0.364853	0.715221	0.864349	PA1389	0.063311	None
1_B	CZA vs PAR	PA1390	80.5852	-1.00987	0.587869	-1.71784	0.0858255	0.246426	PA1390	0.608313	None
1_B	CZA vs PAR	PA1391	72.9571	-0.825296	0.481201	-1.71508	0.0863312	0.247165	PA1391	0.607014	None
1_B	CZA vs PAR	PA1392	109.428	-0.184548	0.513269	-0.359554	0.719181	0.867345	PA1392	0.061808	None
1_B	CZA vs PAR	PA1393	58.7658	-1.99842	0.830952	-2.40497	0.0161736	0.0745824	cysC	1.12736	None
1_B	CZA vs PAR	PA1394	2.70992	-0.846076	4.19689	-0.201596			PA1394		None
1_B	CZA vs PAR	PA1395	135.648	-1.55336	0.631997	-2.45786	0.0139767	0.0667684	PA1395	1.17543	None
1_B	CZA vs PAR	PA1396	94.061	-0.544142	0.212674	-2.55857	0.0105103	0.0539295	PA1396	1.26817	None
1_B	CZA vs PAR	PA1397	30.5499	-0.594735	0.506414	-1.1744	0.240233	0.477872	PA1397	0.320688	None
1_B	CZA vs PAR	PA1398	39.6501	-0.468564	0.499936	-0.937248	0.348631	0.588507	PA1398	0.230249	None
1_B	CZA vs PAR	PA1399	9.65166	-1.30134	0.795978	-1.6349	0.102071	0.275453	PA1399	0.559953	None
1_B	CZA vs PAR	PA1400	13.0433	-0.716541	0.695195	-1.03071	0.302679	0.542423	PA1400	0.265662	None
1_B	CZA vs PAR	PA1401	22.0728	-0.300708	0.551063	-0.545687	0.585281	0.783051	PA1401	0.10621	None
1_B	CZA vs PAR	PA1402	12.3921	-1.00832	0.735937	-1.37012	0.170649	0.38733	PA1402	0.411919	None
1_B	CZA vs PAR	PA1403	7.17136	-0.45178	0.710677	-0.635704	0.524969	0.7421	PA1403	0.129538	None
1_B	CZA vs PAR	PA1404	9.31442	1.78723	0.783096	2.28226	0.0224742	0.0943157	PA1404	1.02542	None
1_B	CZA vs PAR	PA1405	95.5333	0.161815	0.440386	0.367439	0.713292	0.863019	PA1405	0.0639795	None
1_B	CZA vs PAR	PA1406	22.7546	-0.105577	0.48318	-0.218505	0.827036	0.932136	PA1406	0.0305208	None
1_B	CZA vs PAR	PA1407	54.4192	-0.176119	0.376496	-0.467785	0.639939	0.817471	PA1407	0.0875277	None
1_B	CZA vs PAR	PA1408	76.9257	0.727713	0.403034	1.80559	0.070983	0.216431	PA1408	0.664681	None
1_B	CZA vs PAR	PA1409	57.9816	-0.389206	0.348563	-1.1166	0.264165	0.501251	aphA	0.299945	None
1_B	CZA vs PAR	PA1410	112.444	0.364679	0.296708	1.22909	0.21904	0.455006	PA1410	0.341982	None
1_B	CZA vs PAR	PA1411	55.0952	0.365735	0.278726	1.31217	0.189464	0.41672	PA1411	0.380156	None
1_B	CZA vs PAR	PA1412	1.03837	-0.55973	1.45795	-0.383917	0.70104		PA1412		None
1_B	CZA vs PAR	PA1413	18.5243	-0.348551	0.858145	-0.406168	0.684619	0.847129	PA1413	0.0720504	None
1_B	CZA vs PAR	PA1414	2029.63	-2.74844	0.616822	-4.45581	8.35774e-06	0.000152805		3.81586	Down
1_B	CZA vs PAR	PA1415	36.2884	-1.38414	0.339835	-4.07298	4.64151e-05	0.00066905	halS	3.17454	Down
1_B	CZA vs PAR	PA1416	27.9089	-1.78959	0.44594	-4.01307	5.99348e-05	0.000818835	PA1416	3.0868	Down
1_B	CZA vs PAR	PA1417	80.7897	-1.54861	0.296566	-5.22179	1.77204e-07	5.18373e-06	PA1417	5.28536	Down
1_B	CZA vs PAR	PA1418	128.197	-1.93607	0.312904	-6.18744	6.11473e-10	2.86873e-08	PA1418	7.54231	Down
1_B	CZA vs PAR	PA1419	95.9504	-1.28721	0.281211	-4.57738	4.70844e-06	9.63584e-05	PA1419	4.01611	Down
1_B	CZA vs PAR	PA1420	100.024	-0.728457	0.281686	-2.58606	0.00970809	0.0507658	PA1420	1.29443	None
1_B	CZA vs PAR	PA1421	316.57	-1.09524	0.39761	-2.75457	0.00587695	0.0333631	gbuA	1.47673	Down
1_B	CZA vs PAR	PA1422	102.696	-0.233433	0.227348	-1.02677	0.304531	0.544759	gbuR	0.263795	None
1_B	CZA vs PAR	PA1423	258.055	-0.184583	0.259244	-0.712004	0.476462	0.702266	bdlA	0.153498	None
1_B	CZA vs PAR	PA1424	19.9317	0.0594109	0.435986	0.136268	0.89161	0.962167	PA1424	0.0167498	None
1_B	CZA vs PAR	PA1425	86.0713	-0.0547932	0.366551	-0.149483	0.881172	0.959265	PA1425	0.0180616	None
1_B	CZA vs PAR	PA1426	4.61462	-0.600042	0.836923	-0.716962	0.473398		PA1426		None
1_B	CZA vs PAR	PA1427	11.2099	0.0432025	0.626822	0.068923	0.945051	0.988586	PA1427	0.00498552	None
1_B	CZA vs PAR	PA1428	54.6206	-0.595793	0.361065	-1.6501	0.0989225	0.269853	PA1428	0.568873	None
1_B	CZA vs PAR	PA1429	678.125	-1.63878	0.330565	-4.95752	7.13989e-07	1.88865e-05	PA1429	4.72385	Down
1_B	CZA vs PAR	PA1430	1567.56	-2.31922	0.573513	-4.04388	5.25732e-05	0.000744862	lasR	3.12792	Down
1_B	CZA vs PAR	PA1431	379.516	-1.38072	0.880399	-1.56829	0.116815	0.298213	rsaL	0.525473	None
1_B	CZA vs PAR	PA1432	3978.26	-2.45769	0.678134	-3.6242	0.000289858	0.00292386	lasI	2.53404	Down
1_B	CZA vs PAR	PA1433	96.8195	-0.340083	0.264918	-1.28373	0.199237	0.428179	PA1433	0.368375	None
1_B	CZA vs PAR	PA1434	25.1162	-0.377331	0.52583	-0.717591	0.473009	0.699474	PA1434	0.155228	None
1_B	CZA vs PAR	PA1435	175.527	-0.0398406	0.539912	-0.0737909	0.941177	0.98671	PA1435	0.00581063	None
1_B	CZA vs PAR	PA1436	382.966	-1.34141	0.621208	-2.15936	0.0308224	0.118546	PA1436	0.926114	None
1_B	CZA vs PAR	PA1437	161.413	1.0206	0.227793	4.48039	7.45056e-06	0.000140347	PA1437	3.8528	Up
1_B	CZA vs PAR	PA1438	131.655	0.562126	0.439695	1.27844	0.201093	0.430678	PA1438	0.365848	None
1_B	CZA vs PAR	PA1439	185.092	-0.0388341	0.266997	-0.145448	0.884358	0.959265	PA1439	0.0180616	None
1_B	CZA vs PAR	PA1440	1453.24	0.227248	0.172306	1.31886	0.187217	0.413975	PA1440	0.383026	None
1_B	CZA vs PAR	PA1441	664.605	-0.230658	0.188278	-1.22509	0.220541	0.456599	PA1441	0.340465	None
1_B	CZA vs PAR	PA1442	398.542	0.000615894	0.327893	0.00187834	0.998501	1	PA1442	0	None
1_B	CZA vs PAR	PA1443	1316.24	0.374277	0.219481	1.70528	0.0881419	0.250698	fliM	0.600849	None
1_B	CZA vs PAR	PA1444	556.117	-0.629876	0.375995	-1.67522	0.0938902	0.261724	fliN	0.582156	None
1_B	CZA vs PAR	PA1445	21.896	-1.33049	1.1006	-1.20888	0.226709	0.463462	fliO	0.333986	None
1_B	CZA vs PAR	PA1446	509.084	-0.73148	0.395767	-1.84826	0.064565	0.201179	fliP	0.696417	None
1_B	CZA vs PAR	PA1447	122.93	0.548803	0.285119	1.92482	0.0542521	0.178673	fliQ	0.747942	None
1_B	CZA vs PAR	PA1448	94.176	0.372968	0.269776	1.38251	0.166816	0.381064	fliR	0.419002	None
1_B	CZA vs PAR	PA1449	83.7729	0.186393	0.23591	0.790102	0.429468	0.659385	flhB	0.180861	None
1_B	CZA vs PAR	PA1450	56.091	-0.665071	0.417548	-1.5928	0.111204	0.288783	PA1450	0.539428	None
1_B	CZA vs PAR	PA1451	77.0782	-0.746942	0.258955	-2.88444	0.00392108	0.0240438	PA1451	1.619	None
1_B	CZA vs PAR	PA1452	774.093	0.00594471	0.187253	0.0317469	0.974674	1	flhA	0	None
1_B	CZA vs PAR	PA1453	639.025	0.166107	0.17827	0.931773	0.351454	0.590589	flhF	0.228715	None
1_B	CZA vs PAR	PA1454	1481.23	-1.14845	0.308202	-3.72629	0.00019432	0.00212385	fleN	2.67288	Down
1_B	CZA vs PAR	PA1455	1516.07	-0.932796	0.309879	-3.0102	0.0026108	0.017737	fliA	1.75112	None
1_B	CZA vs PAR	PA1456	877.456	-2.25638	0.456197	-4.94608	7.57243e-07	1.98198e-05	cheY	4.7029	Down
1_B	CZA vs PAR	PA1457	4626.19	-0.284398	0.39628	-0.717669	0.472961	0.699474	cheZ	0.155228	None
1_B	CZA vs PAR	PA1458	4871.67	-0.481406	0.423706	-1.13618	0.255882	0.492827	PA1458	0.307306	None
1_B	CZA vs PAR	PA1459	1018.89	-0.249856	0.113725	-2.19701	0.0280195	0.111117	cheB1	0.954218	None
1_B	CZA vs PAR	PA1460	427.525	0.0974563	0.232633	0.418927	0.675269	0.842639	motC	0.0743587	None
1_B	CZA vs PAR	PA1461	843.815	-2.0624	0.478437	-4.31071	1.62733e-05	0.000277148	motD	3.55729	Down
1_B	CZA vs PAR	PA1462	636.024	0.0883605	0.158013	0.559198	0.576026	0.777151	PA1462	0.109495	None
1_B	CZA vs PAR	PA1463	436.064	0.110288	0.194652	0.566593	0.570991	0.773294	PA1463	0.111655	None
1_B	CZA vs PAR	PA1464	1893.28	-0.776175	0.39342	-1.97289	0.0485078	0.165339	PA1464	0.781625	None
1_B	CZA vs PAR	PA1465	20.7719	-1.17347	1.02563	-1.14415	0.252563	0.490994	PA1465	0.308924	None
1_B	CZA vs PAR	PA1466	30.9885	0.109846	0.404066	0.271852	0.785736	0.908426	PA1466	0.0417106	None
1_B	CZA vs PAR	PA1467	31.4753	-0.841428	0.645912	-1.3027	0.192678	0.421181	PA1467	0.375531	None
1_B	CZA vs PAR	PA1468	23.4505	-0.125551	0.541185	-0.231993	0.816544	0.928366	PA1468	0.0322808	None
1_B	CZA vs PAR	PA1469	26.8605	0.503581	0.497062	1.01311	0.311005	0.551522	PA1469	0.258437	None
1_B	CZA vs PAR	PA1470	12.3088	-0.727686	0.885225	-0.822035	0.411057	0.645229	PA1470	0.190286	None
1_B	CZA vs PAR	PA1471	34.8152	2.20918	0.527778	4.18581	2.84152e-05	0.00044718	PA1471	3.34952	Up
1_B	CZA vs PAR	PA1472	30.4695	-0.503764	0.303334	-1.66076	0.0967625	0.266298	PA1472	0.574632	None
1_B	CZA vs PAR	PA1473	23.1779	-0.541221	0.469526	-1.1527	0.249035	0.487599	PA1473	0.311937	None
1_B	CZA vs PAR	PA1474	269.515	-0.513918	0.26945	-1.90728	0.0564841	0.18387	PA1474	0.73549	None
1_B	CZA vs PAR	PA1475	48.5018	-0.272421	0.723326	-0.376623	0.706454	0.859813	ccmA	0.0655962	None
1_B	CZA vs PAR	PA1476	181.474	0.638194	0.22463	2.84108	0.00449607	0.0267452	ccmB	1.57275	None
1_B	CZA vs PAR	PA1477	371.058	-0.0928903	0.171874	-0.540457	0.588882	0.784654	ccmC	0.105322	None
1_B	CZA vs PAR	PA1478	37.4153	-0.696507	0.666275	-1.04537	0.29585	0.535199	ccmD	0.271484	None
1_B	CZA vs PAR	PA1479	269.046	0.344285	0.185369	1.85729	0.0632693	0.198769	ccmE	0.701651	None
1_B	CZA vs PAR	PA1480	1130.72	0.448499	0.187411	2.39312	0.0167056	0.0758998	ccmF	1.11976	None
1_B	CZA vs PAR	PA1481	377.931	0.152034	0.168002	0.904955	0.365489	0.604019	dsbE	0.218949	None
1_B	CZA vs PAR	PA1482	281.667	0.254611	0.212874	1.19606	0.231672	0.469098	ccmH	0.328736	None
1_B	CZA vs PAR	PA1483	114.451	-0.326951	0.612209	-0.534052	0.593306	0.785964	cycH	0.104597	None
1_B	CZA vs PAR	PA1484	47.8353	0.468359	0.289604	1.61724	0.105827	0.279756	PA1484	0.55322	None
1_B	CZA vs PAR	PA1485	15.0782	-0.178134	0.45752	-0.389347	0.697019	0.854042	PA1485	0.068521	None
1_B	CZA vs PAR	PA1486	6.93114	-0.61216	0.946776	-0.646573	0.517908	0.736295	PA1486	0.132948	None
1_B	CZA vs PAR	PA1487	27.4414	-0.234465	0.542243	-0.432398	0.665452	0.836313	PA1487	0.0776309	None
1_B	CZA vs PAR	PA1488	5.19398	-0.75983	1.21941	-0.623115	0.533209		PA1488		None
1_B	CZA vs PAR	PA1489	19.6911	-0.473803	0.661803	-0.715928	0.474036	0.699762	PA1489	0.15505	None
1_B	CZA vs PAR	PA1490	52.9818	-0.0264977	0.409323	-0.0647355	0.948385	0.9894	PA1490	0.0046279	None
1_B	CZA vs PAR	PA1491	31.0988	0.0600381	0.43522	0.137949	0.890281	0.961426	PA1491	0.0170842	None
1_B	CZA vs PAR	PA1492	4.23819	-1.34824	1.01906	-1.32303	0.185826		PA1492		None
1_B	CZA vs PAR	PA1493	1789.61	-0.515354	0.261337	-1.97199	0.0486105	0.165575	cysP	0.781004	None
1_B	CZA vs PAR	PA1494	214.933	-0.198906	0.193868	-1.02599	0.304896	0.545216	PA1494	0.263431	None
1_B	CZA vs PAR	PA1495	5.06578	-2.47684	1.45273	-1.70495	0.0882038		PA1495		None
1_B	CZA vs PAR	PA1496	143.634	0.12942	0.235949	0.548508	0.583343	0.782353	PA1496	0.106597	None
1_B	CZA vs PAR	PA1497	2.07257	-1.72774	1.62074	-1.06602	0.286416		PA1497		None
1_B	CZA vs PAR	PA1498	8.24363	-0.045518	0.704382	-0.0646212	0.948476	0.9894	pykF	0.0046279	None
1_B	CZA vs PAR	PA1499	4.29769	-0.27139	0.93082	-0.29156	0.770623		PA1499		None
1_B	CZA vs PAR	PA1500	46.5162	0.493016	0.345887	1.42537	0.154051	0.361878	PA1500	0.441438	None
1_B	CZA vs PAR	PA1501	30.1758	0.00588264	0.428875	0.0137164	0.989056	1	PA1501	0	None
1_B	CZA vs PAR	PA1502	32.7202	0.525828	0.438507	1.19913	0.230477	0.46763	gcl	0.330098	None
1_B	CZA vs PAR	PA1503	4.59453	0.832997	0.746639	1.11566	0.264567		PA1503		None
1_B	CZA vs PAR	PA1504	220.99	-0.101182	0.158521	-0.638288	0.523286	0.74182	PA1504	0.129702	None
1_B	CZA vs PAR	PA1505	887.076	0.386965	0.211138	1.83276	0.0668384	0.206176	moaA2	0.685763	None
1_B	CZA vs PAR	PA1506	19.8116	-0.2419	0.548837	-0.44075	0.659394	0.831643	PA1506	0.0800633	None
1_B	CZA vs PAR	PA1507	37.4969	0.793397	0.402867	1.96938	0.04891	0.166254	PA1507	0.779228	None
1_B	CZA vs PAR	PA1508	82.7938	-1.00597	0.475928	-2.11371	0.0345401	0.129246	PA1508	0.888582	None
1_B	CZA vs PAR	PA1509	674.571	-3.45971	0.711516	-4.86244	1.15945e-06	2.88297e-05	PA1509	4.54016	Down
1_B	CZA vs PAR	PA1510	515.803	-2.38884	0.550099	-4.34257	1.40827e-05	0.000243411	PA1510	3.61366	Down
1_B	CZA vs PAR	PA1511	387.97	-1.71927	0.375084	-4.58369	4.56836e-06	9.38779e-05	vgrG2a	4.02744	Down
1_B	CZA vs PAR	PA1512	605.697	-0.0149556	0.487684	-0.0306665	0.975536	1		0	None
1_B	CZA vs PAR	PA1513	504.357	-1.62185	0.531444	-3.05178	0.00227489	0.015822	PA1513	1.80074	Down
1_B	CZA vs PAR	PA1514	235.837	-0.515587	0.429843	-1.19948	0.230342	0.467617	allA	0.330109	None
1_B	CZA vs PAR	PA1515	84.4025	-0.372338	0.362489	-1.02717	0.304341	0.544615	alc	0.26391	None
1_B	CZA vs PAR	PA1516	140.243	0.273014	0.270649	1.00874	0.3131	0.55286	PA1516	0.257385	None
1_B	CZA vs PAR	PA1517	222.518	-0.224394	0.268457	-0.835866	0.40323	0.638213	PA1517	0.195034	None
1_B	CZA vs PAR	PA1518	166.449	-0.242638	0.285477	-0.849939	0.395359	0.633211	PA1518	0.198452	None
1_B	CZA vs PAR	PA1519	30.5279	-0.395705	0.317558	-1.24609	0.212732	0.445813	PA1519	0.350847	None
1_B	CZA vs PAR	PA1520	449.601	0.0267582	0.290401	0.0921422	0.926585	0.97874	PA1520	0.00933271	None
1_B	CZA vs PAR	PA1521	290.019	-1.61374	0.197588	-8.16723	3.15563e-16	3.01788e-14	PA1521	13.5203	Down
1_B	CZA vs PAR	PA1522	112.797	-0.787744	0.281276	-2.8006	0.0051007	0.0298773	PA1522	1.52466	None
1_B	CZA vs PAR	PA1523	610.875	-1.1896	0.199398	-5.96598	2.43175e-09	1.04251e-07	xdhB	6.98192	Down
1_B	CZA vs PAR	PA1524	227.123	-0.831171	0.222264	-3.73956	0.000184343	0.00205086	xdhA	2.68806	None
1_B	CZA vs PAR	PA1525	45.0619	0.301072	0.346915	0.867854	0.385474	0.621785	alkB2	0.20636	None
1_B	CZA vs PAR	PA1526	671.907	0.262235	0.179846	1.45811	0.14481	0.345889	PA1526	0.461064	None
1_B	CZA vs PAR	PA1527	3193.83	-0.698568	0.308629	-2.26345	0.0236078	0.0974732	smc	1.01111	None
1_B	CZA vs PAR	PA1528	1399.55	-0.116783	0.214726	-0.543873	0.586529	0.783877	zipA	0.105752	None
1_B	CZA vs PAR	PA1529	938.04	0.21393	0.101246	2.11298	0.0346026	0.129335	ligA	0.888285	None
1_B	CZA vs PAR	PA1530	372.892	0.768406	0.328716	2.3376	0.0194081	0.0843677	PA1530	1.07382	None
1_B	CZA vs PAR	PA1531	46.4491	-0.787283	0.364278	-2.16121	0.0306788	0.118224	PA1531	0.927293	None
1_B	CZA vs PAR	PA1532	2113.47	-0.145306	0.202876	-0.71623	0.473849	0.699762	dnaX	0.15505	None
1_B	CZA vs PAR	PA1533	1255.47	-0.152489	0.338219	-0.450861	0.65209	0.826413	PA1533	0.082803	None
1_B	CZA vs PAR	PA1534	334.061	-0.0568962	0.436051	-0.130481	0.896186	0.963613	recR	0.0160975	None
1_B	CZA vs PAR	PA1535	343.282	0.542358	0.336005	1.61414	0.106497	0.280331	PA1535	0.552329	None
1_B	CZA vs PAR	PA1536	33.6942	-0.102954	0.468101	-0.219939	0.825918	0.93157	PA1536	0.0307845	None
1_B	CZA vs PAR	PA1537	31.0988	-0.359315	0.379743	-0.946207	0.344043	0.584791	PA1537	0.232999	None
1_B	CZA vs PAR	PA1538	84.7755	0.0233382	0.316223	0.0738029	0.941167	0.98671	PA1538	0.00581063	None
1_B	CZA vs PAR	PA1539	61.3851	0.187434	0.242581	0.772665	0.439721	0.669339	PA1539	0.174354	None
1_B	CZA vs PAR	PA1540	8.65868	-0.922627	0.805322	-1.14566	0.251935	0.490746	PA1540	0.309143	None
1_B	CZA vs PAR	PA1541	35.7468	-0.274665	0.44994	-0.610448	0.541565	0.753976	PA1541	0.122643	None
1_B	CZA vs PAR	PA1542	381.73	-2.06291	0.527301	-3.9122	9.14587e-05	0.00116027	PA1542	2.93544	Down
1_B	CZA vs PAR	PA1543	434.244	-0.661801	0.214019	-3.09226	0.0019864	0.0145057	apt	1.83846	None
1_B	CZA vs PAR	PA1544	3953.96	-0.270743	0.309872	-0.873725	0.382268	0.618821	anr	0.208435	None
1_B	CZA vs PAR	PA1545	118.39	-0.723286	0.405078	-1.78555	0.0741728	0.223583	PA1545	0.650562	None
1_B	CZA vs PAR	PA1546	6130.45	-1.27054	0.312578	-4.06472	4.80901e-05	0.000687219	hemN	3.16291	Down
1_B	CZA vs PAR	PA1547	10.454	-1.60745	1.0155	-1.58291	0.113442	0.292001	PA1547	0.534615	None
1_B	CZA vs PAR	PA1548	191.643	0.329924	0.358911	0.919235	0.357973	0.596413	PA1548	0.224453	None
1_B	CZA vs PAR	PA1549	410.261	-0.0993702	0.422454	-0.235221	0.814037	0.926748	PA1549	0.0330385	None
1_B	CZA vs PAR	PA1550	795.042	0.110034	0.298757	0.368305	0.712646	0.863019	PA1550	0.0639795	None
1_B	CZA vs PAR	PA1551	4230.6	-0.0249292	0.257762	-0.0967143	0.922953	0.976057	PA1551	0.0105247	None
1_B	CZA vs PAR	PA1552	4676.32	0.514965	0.18553	2.77564	0.00550939	0.0317407	ccoP1	1.49838	None
1_B	CZA vs PAR	PA1552.1	2041.79	0.846546	0.46045	1.83852	0.0659858	0.204827	ccoQ1	0.688612	None
1_B	CZA vs PAR	PA1553	4084.52	0.720756	0.330004	2.18408	0.0289565	0.114015	ccoO1	0.943039	None
1_B	CZA vs PAR	PA1554	11730.1	-0.291069	0.378681	-0.76864	0.442107	0.670918	ccoN1	0.17333	None
1_B	CZA vs PAR	PA1555	11385.1	0.161445	0.429352	0.376021	0.706901	0.859937	ccoP2	0.0655336	None
1_B	CZA vs PAR	PA1555.1	2580.89	-0.467009	0.548791	-0.850978	0.394782	0.632694	ccoQ2	0.198806	None
1_B	CZA vs PAR	PA1556	5132.01	-0.43527	0.326724	-1.33223	0.182786	0.406988	ccoO2	0.390419	None
1_B	CZA vs PAR	PA1557	15330.5	-0.129436	0.318662	-0.406187	0.684605	0.847129	ccoN2	0.0720504	None
1_B	CZA vs PAR	PA1558	4.2719	-0.37658	1.4999	-0.25107	0.80176		PA1558		None
1_B	CZA vs PAR	PA1559	555.735	0.87306	0.284536	3.06836	0.00215236	0.015291	PA1559	1.81556	None
1_B	CZA vs PAR	PA1560	256.425	0.773214	0.3329	2.32266	0.0201976	0.086888	PA1560	1.06104	None
1_B	CZA vs PAR	PA1561	2019.5	-1.41426	0.246559	-5.73599	9.69437e-09	3.65228e-07	aer	6.43744	Down
1_B	CZA vs PAR	PA1562	3641.94	1.14633	0.125212	9.1551	5.43086e-20	7.94343e-18	acnA	17.1	Up
1_B	CZA vs PAR	PA1563	222.241	0.462424	0.189825	2.43605	0.0148484	0.0699254	rlmM	1.15536	None
1_B	CZA vs PAR	PA1564	88.4263	-0.12651	0.217019	-0.582945	0.55993	0.764772	tusA	0.116468	None
1_B	CZA vs PAR	PA1565	246.637	-0.0982389	0.332901	-0.295099	0.767918	0.89771	PA1565	0.0468641	None
1_B	CZA vs PAR	PA1566	72.9416	-1.16471	0.699547	-1.66495	0.0959222	0.265233	PA1566	0.576373	None
1_B	CZA vs PAR	PA1567	4.78855	-0.446308	0.894548	-0.498921	0.617835		PA1567		None
1_B	CZA vs PAR	PA1568	1.22307	-0.659813	1.60027	-0.412313	0.68011		PA1568		None
1_B	CZA vs PAR	PA1569	5.33087	0.30083	0.71364	0.421543	0.673359		PA1569		None
1_B	CZA vs PAR	PA1570	55.0557	-0.0345177	0.554955	-0.0621991	0.950404	0.990223	PA1570	0.00426718	None
1_B	CZA vs PAR	PA1571	89.4026	0.118089	0.370386	0.318827	0.749857	0.88639	PA1571	0.0523754	None
1_B	CZA vs PAR	PA1572	302.806	-0.217997	0.302819	-0.719892	0.471591	0.698607	PA1572	0.155767	None
1_B	CZA vs PAR	PA1573	97.6796	-0.395228	0.250795	-1.5759	0.115048	0.295066	PA1573	0.530081	None
1_B	CZA vs PAR	PA1574	203.292	0.547467	0.255391	2.14364	0.0320616	0.122084	ppnP	0.91334	None
1_B	CZA vs PAR	PA1575	22.5159	-0.664005	0.517678	-1.28266	0.199611	0.428796	PA1575	0.367749	None
1_B	CZA vs PAR	PA1576	149.966	0.81943	0.287104	2.85412	0.00431565	0.0260142	PA1576	1.58479	None
1_B	CZA vs PAR	PA1577	119.32	-1.68877	0.717354	-2.35416	0.0185647	0.0819185	PA1577	1.08662	None
1_B	CZA vs PAR	PA1578	18.6546	0.320327	0.713975	0.448652	0.653682	0.827798	PA1578	0.0820756	None
1_B	CZA vs PAR	PA1579	3118.63	-0.680428	0.48696	-1.3973	0.162324	0.374937	PA1579	0.426042	None
1_B	CZA vs PAR	PA1580	19403.7	-1.05037	0.498712	-2.10616	0.0351904	0.131186	gltA	0.882113	None
1_B	CZA vs PAR	PA1581	14437.3	-2.85129	0.665467	-4.28465	1.83031e-05	0.000307505	sdhC	3.51215	Down
1_B	CZA vs PAR	PA1582	11157.4	-0.123644	0.503977	-0.245336	0.806196	0.921502	sdhD	0.0355039	None
1_B	CZA vs PAR	PA1583	15616.4	0.162556	0.135141	1.20286	0.229031	0.46601	sdhA	0.331605	None
1_B	CZA vs PAR	PA1584	12311.1	0.0517362	0.389351	0.132878	0.89429	0.96262	sdhB	0.0165451	None
1_B	CZA vs PAR	PA1585	35603.8	-0.319062	0.352381	-0.905447	0.365228	0.604019	sucA	0.218949	None
1_B	CZA vs PAR	PA1586	13077.7	0.187988	0.266666	0.704956	0.480838	0.705885	sucB	0.151266	None
1_B	CZA vs PAR	PA1587	14195.8	0.282144	0.1511	1.86726	0.0618647	0.195335	lpdG	0.709219	None
1_B	CZA vs PAR	PA1588	33073.8	-0.667508	0.347457	-1.92113	0.0547158	0.179724	sucC	0.745395	None
1_B	CZA vs PAR	PA1589	21727.2	0.0279351	0.247168	0.113021	0.910014	0.969742	sucD	0.0133438	None
1_B	CZA vs PAR	PA1590	1216.32	-0.910879	0.271368	-3.35662	0.000789026	0.00688391	braB	2.16217	None
1_B	CZA vs PAR	PA1591	179.998	-0.850964	0.332557	-2.55885	0.0105018	0.0539295	PA1591	1.26817	None
1_B	CZA vs PAR	PA1592	643.396	1.37032	0.380601	3.6004	0.000317722	0.00316006	PA1592	2.5003	Up
1_B	CZA vs PAR	PA1593	180.805	0.293521	0.224153	1.30947	0.190376	0.418054	PA1593	0.378768	None
1_B	CZA vs PAR	PA1594	115.268	0.275253	0.202197	1.36131	0.173415	0.392531	PA1594	0.406126	None
1_B	CZA vs PAR	PA1595	73.4218	-0.12132	0.291858	-0.415682	0.677643	0.843981	PA1595	0.0736671	None
1_B	CZA vs PAR	PA1596	5247.75	-0.0329614	0.402089	-0.0819754	0.934666	0.983516	htpG	0.00721869	None
1_B	CZA vs PAR	PA1597	82.0353	-0.219823	0.463234	-0.47454	0.635115	0.81421	PA1597	0.0892636	None
1_B	CZA vs PAR	PA1598	11.2116	-0.37271	0.575084	-0.648097	0.516922	0.735598	panB1	0.133359	None
1_B	CZA vs PAR	PA1599	15.3334	-0.330021	0.601054	-0.549071	0.582956	0.782254	PA1599	0.106652	None
1_B	CZA vs PAR	PA1600	158.006	-0.833112	0.493615	-1.68778	0.0914543	0.25622	PA1600	0.591387	None
1_B	CZA vs PAR	PA1601	574.306	-0.457692	0.452761	-1.01089	0.312069	0.552284	PA1601	0.257838	None
1_B	CZA vs PAR	PA1602	422.214	0.44316	0.410335	1.07999	0.280145	0.517154	PA1602	0.28638	None
1_B	CZA vs PAR	PA1603	50.1693	-0.552183	0.412934	-1.33722	0.181151	0.405262	PA1603	0.392264	None
1_B	CZA vs PAR	PA1604	189.295	-1.67609	0.363134	-4.61563	3.9191e-06	8.29347e-05	PA1604	4.08126	Down
1_B	CZA vs PAR	PA1605	178.898	0.0597242	0.470951	0.126816	0.899086	0.963818	PA1605	0.0160047	None
1_B	CZA vs PAR	PA1606	51.6997	0.770811	0.499795	1.54226	0.123011	0.310526	PA1606	0.507903	None
1_B	CZA vs PAR	PA1607	93.5642	0.099594	0.385461	0.258377	0.796116	0.91455	PA1607	0.0387926	None
1_B	CZA vs PAR	PA1608	581.908	-0.301827	0.169661	-1.779	0.0752393	0.225052	PA1608	0.647716	None
1_B	CZA vs PAR	PA1609	8872.29	-0.165665	0.25997	-0.637247	0.523964	0.741934	fabB	0.129634	None
1_B	CZA vs PAR	PA1610	3569.47	-0.949702	0.219256	-4.33148	1.48114e-05	0.000253989	fabA	3.59518	None
1_B	CZA vs PAR	PA1611	747.822	-0.814151	0.264143	-3.08223	0.00205453	0.0148192	PA1611	1.82918	None
1_B	CZA vs PAR	PA1612	33.3657	-1.29253	0.445409	-2.90189	0.00370915	0.0229138	PA1612	1.6399	Down
1_B	CZA vs PAR	PA1613	444.811	-0.429703	0.17368	-2.47412	0.0133567	0.0646135	PA1613	1.18968	None
1_B	CZA vs PAR	PA1614	678.268	0.189922	0.161682	1.17467	0.240129	0.477872	gpsA	0.320688	None
1_B	CZA vs PAR	PA1615	376.8	0.835517	0.286305	2.91828	0.00351972	0.0221005	PA1615	1.6556	None
1_B	CZA vs PAR	PA1616	18.288	-1.19909	1.18601	-1.01103	0.312003	0.552284	PA1616	0.257838	None
1_B	CZA vs PAR	PA1617	178.06	0.0596098	0.247823	0.240534	0.809917	0.923788	PA1617	0.0344277	None
1_B	CZA vs PAR	PA1618	67.4675	-0.16271	0.317076	-0.513158	0.607841	0.795402	PA1618	0.0994135	None
1_B	CZA vs PAR	PA1619	79.0437	-1.4108	0.539101	-2.61695	0.00887201	0.0469867	PA1619	1.32803	Down
1_B	CZA vs PAR	PA1620	4.50012	-0.561954	0.919418	-0.611207	0.541063		PA1620		None
1_B	CZA vs PAR	PA1621	183.352	0.785506	0.281616	2.78928	0.00528247	0.0307608	PA1621	1.512	None
1_B	CZA vs PAR	PA1622	37.6333	-0.238242	0.567834	-0.419563	0.674804	0.842639	PA1622	0.0743587	None
1_B	CZA vs PAR	PA1623	1132.4	0.0872896	0.225308	0.387424	0.698443	0.854874	PA1623	0.0680977	None
1_B	CZA vs PAR	PA1624	108.066	-0.656446	0.6878	-0.954414	0.339874	0.580737	PA1624	0.23602	None
1_B	CZA vs PAR	PA1625	170.979	0.0830988	0.22615	0.367449	0.713284	0.863019	PA1625	0.0639795	None
1_B	CZA vs PAR	PA1626	30.6327	-0.12485	0.636016	-0.1963	0.844375	0.940233	PA1626	0.0267647	None
1_B	CZA vs PAR	PA1627	69.4963	-0.0558841	0.310287	-0.180105	0.85707	0.948212	PA1627	0.0230948	None
1_B	CZA vs PAR	PA1628	41.0666	-0.355242	0.359548	-0.988024	0.323141	0.563062	PA1628	0.249443	None
1_B	CZA vs PAR	PA1629	51.9269	-0.759998	0.366632	-2.07292	0.0381798	0.138888	PA1629	0.857335	None
1_B	CZA vs PAR	PA1630	331.065	0.42533	0.218766	1.94423	0.051868	0.173784	PA1630	0.75999	None
1_B	CZA vs PAR	PA1631	138.64	0.00851473	0.217333	0.0391783	0.968748	0.998156	PA1631	0.000801616	None
1_B	CZA vs PAR	PA1632	5.87108	0.0435281	1.02919	0.0422937	0.966265		kdpF		None
1_B	CZA vs PAR	PA1633	30.7946	-0.459022	0.358726	-1.27959	0.20069	0.430186	kdpA	0.366344	None
1_B	CZA vs PAR	PA1634	23.3929	-0.362158	0.626006	-0.578521	0.562912	0.767159	kdpB	0.115115	None
1_B	CZA vs PAR	PA1635	2.23803	-0.93412	1.6561	-0.564049	0.572721		kdpC		None
1_B	CZA vs PAR	PA1636	46.3372	-0.270477	0.533731	-0.506767	0.612318	0.797742	kdpD	0.0981375	None
1_B	CZA vs PAR	PA1637	38.9142	0.0997715	0.335573	0.297317	0.766225	0.896237	kdpE	0.0475774	None
1_B	CZA vs PAR	PA1638	62.9138	-0.0953661	0.347622	-0.274339	0.783824	0.908426	glsA	0.0417106	None
1_B	CZA vs PAR	PA1639	113.022	-1.1797	0.325335	-3.62611	0.000287722	0.00291414	PA1639	2.53549	Down
1_B	CZA vs PAR	PA1640	296.471	0.124736	0.15427	0.808559	0.418769	0.650871	PA1640	0.186505	None
1_B	CZA vs PAR	PA1641	27.9525	0.430154	0.558295	0.770477	0.441017	0.670081	PA1641	0.173872	None
1_B	CZA vs PAR	PA1642	208.01	0.154911	0.453269	0.341764	0.732529	0.877376	selD	0.0568142	None
1_B	CZA vs PAR	PA1643	649.373	0.307905	0.165567	1.85971	0.0629271	0.198061	selU	0.703201	None
1_B	CZA vs PAR	PA1644	110.599	-0.203013	0.369131	-0.549976	0.582336	0.781846	PA1644	0.106879	None
1_B	CZA vs PAR	PA1645	2.22086	-0.583938	2.37002	-0.246385	0.805384		PA1645		None
1_B	CZA vs PAR	PA1646	30.459	0.230718	0.431267	0.534978	0.592665	0.785952	PA1646	0.104604	None
1_B	CZA vs PAR	PA1647	210.678	-1.80807	0.479534	-3.77048	0.000162936	0.00186271	PA1647	2.72985	Down
1_B	CZA vs PAR	PA1648	130.646	0.0929062	0.299049	0.310672	0.75605	0.891406	PA1648	0.0499246	None
1_B	CZA vs PAR	PA1649	13.955	-0.0629476	0.478693	-0.131499	0.895381	0.963377	PA1649	0.0162037	None
1_B	CZA vs PAR	PA1650	50.1502	-0.222657	0.314841	-0.707205	0.479439	0.704774	PA1650	0.15195	None
1_B	CZA vs PAR	PA1651	205.039	0.193661	0.22272	0.869527	0.384559	0.621115	PA1651	0.206828	None
1_B	CZA vs PAR	PA1652	19.7775	-0.114409	0.625774	-0.182829	0.854933	0.946719	PA1652	0.0237791	None
1_B	CZA vs PAR	PA1653	48.0202	-0.190793	0.328433	-0.580918	0.561295	0.766005	PA1653	0.115768	None
1_B	CZA vs PAR	PA1654	388.134	-0.14475	0.521468	-0.277581	0.781334	0.906978	PA1654	0.0424033	None
1_B	CZA vs PAR	PA1655	1108.69	-0.434214	0.439928	-0.987012	0.323637	0.563728	PA1655	0.24893	None
1_B	CZA vs PAR	PA1656	1562.69	-3.0673	0.515632	-5.94862	2.70406e-09	1.1396e-07	PA1656	6.94325	Down
1_B	CZA vs PAR	PA1657	1046.55	-2.46945	0.403238	-6.12405	9.12264e-10	4.1621e-08	PA1657	7.38069	Down
1_B	CZA vs PAR	PA1658	2818.11	-2.32108	0.341386	-6.79899	1.05352e-11	6.022e-10	PA1658	9.22026	Down
1_B	CZA vs PAR	PA1659	197.064	-1.78729	0.277178	-6.44816	1.13213e-10	5.80421e-09	PA1659	8.23626	Down
1_B	CZA vs PAR	PA1660	565.594	-2.69645	0.316168	-8.52855	1.4819e-17	1.71384e-15	PA1660	14.766	Down
1_B	CZA vs PAR	PA1661	390.343	-0.493878	0.267029	-1.84953	0.0643813	0.200858	PA1661	0.69711	None
1_B	CZA vs PAR	PA1662	220.515	-2.1964	0.406357	-5.4051	6.47708e-08	2.03864e-06	PA1662	5.69066	Down
1_B	CZA vs PAR	PA1663	164.358	-1.67875	0.381739	-4.39764	1.09433e-05	0.000195058	PA1663	3.70984	Down
1_B	CZA vs PAR	PA1664	5.94252	-1.12106	1.18192	-0.948505	0.342872		PA1664		None
1_B	CZA vs PAR	PA1665	95.0632	-2.60477	0.425855	-6.11657	9.5611e-10	4.32249e-08	PA1665	7.36427	Down
1_B	CZA vs PAR	PA1666	74.1058	-1.78671	0.431729	-4.1385	3.49583e-05	0.000531643	PA1666	3.27438	Down
1_B	CZA vs PAR	PA1667	284.538	-1.03748	0.198725	-5.22068	1.78267e-07	5.18433e-06	PA1667	5.28531	Down
1_B	CZA vs PAR	PA1668	210.154	-1.66881	0.332089	-5.02517	5.02988e-07	1.37437e-05	PA1668	4.8619	Down
1_B	CZA vs PAR	PA1669	438.075	-1.19133	0.200554	-5.94018	2.84717e-09	1.18983e-07	PA1669	6.92451	Down
1_B	CZA vs PAR	PA1670	18.161	-1.8606	0.965409	-1.92726	0.053947	0.178119	stp1	0.74929	None
1_B	CZA vs PAR	PA1671	22.2043	-0.965695	0.768358	-1.25683	0.208816	0.441138	stk1	0.355425	None
1_B	CZA vs PAR	PA1672	80.0659	0.0601819	0.245606	0.245034	0.80643	0.921502	PA1672	0.0355039	None
1_B	CZA vs PAR	PA1673	4336.67	-2.7813	0.623818	-4.45851	8.25318e-06	0.000152576	PA1673	3.81651	Down
1_B	CZA vs PAR	PA1674	980.897	-0.255263	0.380749	-0.670425	0.502587	0.723825	folE2	0.140367	None
1_B	CZA vs PAR	PA1675	157.645	0.703218	0.281497	2.49814	0.0124847	0.0615938	PA1675	1.21046	None
1_B	CZA vs PAR	PA1676	6.63237	-0.726821	1.21924	-0.596127	0.551091		PA1676		None
1_B	CZA vs PAR	PA1677	621.105	0.696014	0.187545	3.71118	0.000206294	0.00223507	PA1677	2.65071	None
1_B	CZA vs PAR	PA1678	322.973	-0.0169277	0.300698	-0.0562948	0.955107	0.99092	prmB	0.00396135	None
1_B	CZA vs PAR	PA1679	116.29	-0.149716	0.375597	-0.398608	0.690182	0.851214	PA1679	0.0699614	None
1_B	CZA vs PAR	PA1680	20.0209	0.231614	0.674242	0.343517	0.731209	0.876552	PA1680	0.0572223	None
1_B	CZA vs PAR	PA1681	988.526	0.355822	0.152342	2.33568	0.0195079	0.0846533	aroC	1.07236	None
1_B	CZA vs PAR	PA1682	200.797	-0.0670555	0.23444	-0.286025	0.774859	0.903064	PA1682	0.0442814	None
1_B	CZA vs PAR	PA1683	199.558	-0.275779	0.280717	-0.982411	0.325897	0.565515	mtnB	0.247556	None
1_B	CZA vs PAR	PA1684	222.718	-0.0905132	0.304155	-0.297589	0.766017	0.896237	mtnD	0.0475774	None
1_B	CZA vs PAR	PA1685	208.949	0.40432	0.214191	1.88766	0.0590718	0.189403	mtnC	0.722613	None
1_B	CZA vs PAR	PA1686	53.029	0.22807	0.524265	0.435028	0.663542	0.834968	alkA	0.0783302	None
1_B	CZA vs PAR	PA1687	607.53	1.002	0.225308	4.44723	8.6984e-06	0.000157299	speE1	3.80327	Up
1_B	CZA vs PAR	PA1688	522.997	1.16345	0.155619	7.47627	7.64617e-14	5.51079e-12	PA1688	11.2588	Up
1_B	CZA vs PAR	PA1689	2953.73	0.959706	0.307625	3.11973	0.00181017	0.0135572	PA1689	1.86783	None
1_B	CZA vs PAR	PA1690	108.996	-0.494023	0.303951	-1.62534	0.104091	0.277938	pscU	0.556052	None
1_B	CZA vs PAR	PA1691	81.7565	-0.206479	0.365237	-0.565329	0.57185	0.773808	pscT	0.111367	None
1_B	CZA vs PAR	PA1692	51.4635	-0.83338	0.616534	-1.35172	0.176465	0.398168	PA1692	0.399934	None
1_B	CZA vs PAR	PA1693	224.317	-0.65343	0.371604	-1.75841	0.0786783	0.232344	pscR	0.633869	None
1_B	CZA vs PAR	PA1694	81.1791	-1.22265	0.496073	-2.46465	0.0137147	0.0657697	pscQ	1.18197	None
1_B	CZA vs PAR	PA1695	63.7129	-0.171017	0.522937	-0.327033	0.743643	0.884537	pscP	0.053284	None
1_B	CZA vs PAR	PA1696	9.30225	-2.91346	1.33625	-2.18032	0.0292339	0.114689	pscO	0.940479	None
1_B	CZA vs PAR	PA1697	271.719	-1.16203	0.389601	-2.9826	0.00285809	0.0190783	PA1697	1.71946	Down
1_B	CZA vs PAR	PA1698	83.8208	-0.495128	0.587326	-0.84302	0.399217	0.635964	popN	0.196567	None
1_B	CZA vs PAR	PA1699	132.805	-0.535916	0.423704	-1.26483	0.205931	0.437273	PA1699	0.359247	None
1_B	CZA vs PAR	PA1700	13.6934	-2.03187	1.06242	-1.91249	0.0558138	0.182487	PA1700	0.738769	None
1_B	CZA vs PAR	PA1701	4.38971	-1.73202	2.16885	-0.798591	0.424528		PA1701		None
1_B	CZA vs PAR	PA1702	5.88071	0.144246	1.90957	0.0755382	0.939787		PA1702		None
1_B	CZA vs PAR	PA1703	543.468	-0.0131909	0.231641	-0.0569454	0.954589	0.99092	pcrD	0.00396135	None
1_B	CZA vs PAR	PA1704	3.18676	-5.25519	1.92076	-2.73599	0.00621923		pcrR		None
1_B	CZA vs PAR	PA1705	6.65228	-3.91878	2.12343	-1.8455	0.0649651		pcrG		None
1_B	CZA vs PAR	PA1706	996.562	-1.29142	0.430674	-2.99861	0.00271218	0.0182513	pcrV	1.73871	Down
1_B	CZA vs PAR	PA1707	411.717	-0.135578	0.261578	-0.518308	0.604243	0.793688	pcrH	0.10035	None
1_B	CZA vs PAR	PA1708	1604.11	-2.61276	0.447786	-5.83485	5.38383e-09	2.1249e-07	popB	6.67266	Down
1_B	CZA vs PAR	PA1709	840.559	-1.56848	0.347001	-4.52011	6.18067e-06	0.00012101	popD	3.91718	Down
1_B	CZA vs PAR	PA1710	947.021	-0.467146	0.275161	-1.69772	0.0895602	0.25299	exsC	0.596897	None
1_B	CZA vs PAR	PA1711	28.1284	-0.73009	0.788391	-0.926051	0.354419	0.593086	exsE	0.226882	None
1_B	CZA vs PAR	PA1712	339.149	-0.68696	0.206723	-3.32309	0.000890265	0.00763754	exsB	2.11705	None
1_B	CZA vs PAR	PA1713	2614.21	-2.45373	0.611321	-4.01381	5.97455e-05	0.000818497	exsA	3.08698	Down
1_B	CZA vs PAR	PA1714	387.908	-0.645763	0.478614	-1.34924	0.177261	0.399059	exsD	0.398963	None
1_B	CZA vs PAR	PA1715	99.0223	-0.0443384	0.417285	-0.106254	0.91538	0.972274	pscB	0.0122113	None
1_B	CZA vs PAR	PA1716	901.472	-0.566254	0.214745	-2.63686	0.00836771	0.0446009	pscC	1.35066	None
1_B	CZA vs PAR	PA1717	379.799	-1.36535	0.236392	-5.7758	7.65897e-09	2.97563e-07	pscD	6.52642	Down
1_B	CZA vs PAR	PA1718	43.9296	-1.60047	0.589562	-2.71467	0.0066341	0.0369859	pscE	1.43196	Down
1_B	CZA vs PAR	PA1719	635.391	-0.746246	0.437103	-1.70725	0.0877749	0.250289	sctF	0.601558	None
1_B	CZA vs PAR	PA1720	73.9863	-1.01842	0.685982	-1.48461	0.137646	0.333909	pscG	0.476372	None
1_B	CZA vs PAR	PA1721	121.073	-0.899251	0.381436	-2.35754	0.0183963	0.0814648	pscH	1.08903	None
1_B	CZA vs PAR	PA1722	281.587	-0.835433	0.413549	-2.02015	0.0433674	0.151985	pscI	0.8182	None
1_B	CZA vs PAR	PA1723	823.536	-0.581454	0.31607	-1.83964	0.0658214	0.204453	pscJ	0.689406	None
1_B	CZA vs PAR	PA1724	28.287	-1.28815	0.852298	-1.51139	0.13069	0.323434	pscK	0.490214	None
1_B	CZA vs PAR	PA1725	132.386	-0.786785	0.346521	-2.27053	0.0231755	0.0962286	pscL	1.0167	None
1_B	CZA vs PAR	PA1726	332.098	0.238195	0.205935	1.15665	0.247415	0.486759	bglX	0.312686	None
1_B	CZA vs PAR	PA1727	387.249	-0.349689	0.134331	-2.6032	0.00923585	0.048603	PA1727	1.31334	None
1_B	CZA vs PAR	PA1728	254.709	-0.683711	0.326519	-2.09394	0.0362653	0.133772	PA1728	0.873636	None
1_B	CZA vs PAR	PA1729	63.0638	-0.601262	0.614751	-0.978058	0.328046	0.567942	PA1729	0.245696	None
1_B	CZA vs PAR	PA1730	122.827	-0.174359	0.255663	-0.681986	0.495248	0.717756	PA1730	0.144023	None
1_B	CZA vs PAR	PA1731	29.4154	-0.5037	0.371878	-1.35447	0.175585	0.396362	PA1731	0.401908	None
1_B	CZA vs PAR	PA1732	9.15049	-0.738801	0.958801	-0.770546	0.440976	0.670081	PA1732	0.173872	None
1_B	CZA vs PAR	PA1733	75.0472	-0.303439	0.256647	-1.18232	0.237078	0.474443	PA1733	0.323816	None
1_B	CZA vs PAR	PA1734	29.4281	0.137305	0.55427	0.247722	0.804349	0.920182	PA1734	0.0361264	None
1_B	CZA vs PAR	PA1735	59.1478	0.548392	0.333531	1.6442	0.100135	0.272187	PA1735	0.565133	None
1_B	CZA vs PAR	PA1736	178.624	-0.0491145	0.35391	-0.138777	0.889627	0.961426	PA1736	0.0170842	None
1_B	CZA vs PAR	PA1737	505.611	0.242471	0.188433	1.28677	0.198173	0.427174	PA1737	0.369395	None
1_B	CZA vs PAR	PA1738	55.4705	-0.157079	0.331152	-0.47434	0.635257	0.81421	PA1738	0.0892636	None
1_B	CZA vs PAR	PA1739	20.8447	-0.0247581	0.431912	-0.0573221	0.954289	0.99092	PA1739	0.00396135	None
1_B	CZA vs PAR	PA1740	3.27584	0.467635	1.15358	0.405378	0.6852		PA1740		None
1_B	CZA vs PAR	PA1741	78.7465	-0.054764	0.278899	-0.196358	0.84433	0.940233	PA1741	0.0267647	None
1_B	CZA vs PAR	PA1742	1969.01	-0.817271	0.365095	-2.23852	0.0251873	0.102669	PA1742	0.988559	None
1_B	CZA vs PAR	PA1743	1.36192	0.569445	1.15787	0.491804	0.622858		PA1743		None
1_B	CZA vs PAR	PA1744	4.09273	-0.785978	0.788369	-0.996968	0.31878		PA1744		None
1_B	CZA vs PAR	PA1745	37.4688	1.29816	0.398796	3.25519	0.00113317	0.0093299	PA1745	2.03012	Up
1_B	CZA vs PAR	PA1746	529.478	-1.47146	0.472647	-3.11322	0.00185055	0.013715	PA1746	1.8628	Down
1_B	CZA vs PAR	PA1747	18.4857	-0.0495857	0.654977	-0.075706	0.939653	0.986259	PA1747	0.0060091	None
1_B	CZA vs PAR	PA1748	274.244	0.296455	0.167701	1.76776	0.0771011	0.229274	PA1748	0.639646	None
1_B	CZA vs PAR	PA1749	697.674	-0.697955	0.29929	-2.33203	0.0196989	0.0851849	PA1749	1.06964	None
1_B	CZA vs PAR	PA1750	3062.99	0.0263803	0.252553	0.104454	0.916809	0.97296	PA1750	0.0119051	None
1_B	CZA vs PAR	PA1751	53.7022	0.106029	0.319489	0.331872	0.739986	0.883304	PA1751	0.0538897	None
1_B	CZA vs PAR	PA1752	262.154	0.329024	0.145411	2.26271	0.0236537	0.0975372	PA1752	1.01083	None
1_B	CZA vs PAR	PA1753	374.92	0.74843	0.276896	2.70293	0.00687315	0.038105	PA1753	1.41902	None
1_B	CZA vs PAR	PA1754	1861.8	0.354778	0.206828	1.71533	0.0862843	0.247165	cysB	0.607014	None
1_B	CZA vs PAR	PA1755	81.1489	-0.245666	0.282254	-0.870371	0.384098	0.620773	PA1755	0.207067	None
1_B	CZA vs PAR	PA1756	531.003	-0.121874	0.355165	-0.343147	0.731488	0.876552	cysH	0.0572223	None
1_B	CZA vs PAR	PA1757	1292.15	-0.21285	0.547339	-0.388881	0.697365	0.854042	thrH	0.068521	None
1_B	CZA vs PAR	PA1758	596.201	0.385879	0.257006	1.50144	0.133242	0.327864	pabB	0.484306	None
1_B	CZA vs PAR	PA1759	1319.69	-0.0744816	0.152534	-0.488297	0.62534	0.806487	PA1759	0.0934025	None
1_B	CZA vs PAR	PA1760	968.664	-1.00538	0.209141	-4.80721	1.53054e-06	3.6593e-05	PA1760	4.4366	Down
1_B	CZA vs PAR	PA1761	181.827	-0.40458	0.252854	-1.60006	0.109586	0.285474	PA1761	0.544433	None
1_B	CZA vs PAR	PA1762	251.876	-0.0554212	0.372011	-0.148977	0.881572	0.959265	PA1762	0.0180616	None
1_B	CZA vs PAR	PA1763	131.969	-1.38174	0.423441	-3.26311	0.00110196	0.0091334	PA1763	2.03937	Down
1_B	CZA vs PAR	PA1764	62.5566	-0.805626	0.468801	-1.71848	0.0857087	0.246233	PA1764	0.608654	None
1_B	CZA vs PAR	PA1765	30.9973	-0.0534612	0.396149	-0.134952	0.892649	0.962167	PA1765	0.0167498	None
1_B	CZA vs PAR	PA1766	2569.24	-0.295874	0.402058	-0.735899	0.461792	0.689758	PA1766	0.161303	None
1_B	CZA vs PAR	PA1767	5382.09	-1.07182	0.433624	-2.47177	0.0134445	0.0649098	PA1767	1.18769	None
1_B	CZA vs PAR	PA1768	1845.13	-1.73019	0.45705	-3.78556	0.000153365	0.00178197	PA1768	2.7491	Down
1_B	CZA vs PAR	PA1769	2185.19	-1.78267	0.583307	-3.05614	0.00224204	0.0156596	PA1769	1.80522	Down
1_B	CZA vs PAR	PA1770	8224.07	0.188899	0.19595	0.964014	0.335039	0.576399	ppsA	0.239276	None
1_B	CZA vs PAR	PA1771	320.122	0.202359	0.188533	1.07333	0.283122	0.52011	estX	0.283905	None
1_B	CZA vs PAR	PA1772	756.223	0.57336	0.217044	2.64168	0.00824964	0.044066	PA1772	1.3559	None
1_B	CZA vs PAR	PA1773	509.064	-0.539414	0.315456	-1.70995	0.0872748	0.249563	cmaX	0.60282	None
1_B	CZA vs PAR	PA1774	366.871	-1.05644	0.233058	-4.53296	5.81638e-06	0.000115124	crfX	3.93883	Down
1_B	CZA vs PAR	PA1775	1640.31	-2.24783	0.439996	-5.10875	3.2429e-07	9.16302e-06	cmpX	5.03796	Down
1_B	CZA vs PAR	PA1776	11898.4	-2.17914	0.643732	-3.38516	0.000711364	0.0063398	sigX	2.19792	Down
1_B	CZA vs PAR	PA1777	223230	-1.26485	0.497203	-2.54392	0.0109615	0.0557379	oprF	1.25385	None
1_B	CZA vs PAR	PA1778	7.74369	0.199152	0.644697	0.308908	0.757392	0.89184	cobA	0.0497129	None
1_B	CZA vs PAR	PA1779	16.6773	0.28752	0.466926	0.615771	0.538046	0.751622	PA1779	0.124001	None
1_B	CZA vs PAR	PA1780	0.363705	-0.774209	4.727	-0.163784	0.869901		nirD		None
1_B	CZA vs PAR	PA1781	8.74772	-0.744323	0.57694	-1.29012	0.197008	0.42616	nirB	0.370428	None
1_B	CZA vs PAR	PA1782	4.24854	-0.0644586	0.750398	-0.0858992	0.931547		PA1782		None
1_B	CZA vs PAR	PA1783	1.54987	-0.00658321	1.18222	-0.00556852	0.995557		nasA		None
1_B	CZA vs PAR	PA1784	78.2659	1.38731	0.391701	3.54175	0.000397476	0.00378907	PA1784	2.42147	Up
1_B	CZA vs PAR	PA1785	2.75092	-2.86581	1.47242	-1.94633	0.0516156		PA1785		None
1_B	CZA vs PAR	PA1786	12.5424	-0.830215	0.636697	-1.30394	0.192254	0.420777	PA1786	0.375948	None
1_B	CZA vs PAR	PA1787	15994.1	0.178804	0.16565	1.07941	0.280406	0.517154	acnB	0.28638	None
1_B	CZA vs PAR	PA1788	119.202	-0.326667	0.30331	-1.07701	0.281478	0.518248	PA1788	0.285462	None
1_B	CZA vs PAR	PA1789	2334.49	-1.46092	0.301115	-4.85171	1.22399e-06	3.01332e-05	PA1789	4.52095	Down
1_B	CZA vs PAR	PA1790	149.302	-0.436755	0.247948	-1.76148	0.0781569	0.231492	PA1790	0.635465	None
1_B	CZA vs PAR	PA1791	444.673	-0.787568	0.240576	-3.27368	0.00106157	0.00882808	PA1791	2.05413	None
1_B	CZA vs PAR	PA1792	505.463	0.0239183	0.147537	0.162118	0.871213	0.955778	lpxH	0.0196428	None
1_B	CZA vs PAR	PA1793	5195.07	-1.47611	0.57842	-2.55198	0.0107113	0.0547456	ppiB	1.26165	None
1_B	CZA vs PAR	PA1794	6222.95	-0.354899	0.294466	-1.20523	0.228115	0.464925	glnS	0.332617	None
1_B	CZA vs PAR	PA1795	2410.79	-1.75603	0.387175	-4.5355	5.74673e-06	0.000114314	cysS	3.9419	Down
1_B	CZA vs PAR	PA1796	683.221	-0.313467	0.240333	-1.3043	0.192131	0.420726	folD	0.376	None
1_B	CZA vs PAR	PA1797	159.606	0.973515	0.216826	4.48985	7.12749e-06	0.000136327	PA1797	3.86542	None
1_B	CZA vs PAR	PA1798	246.122	-0.0666253	0.2318	-0.287425	0.773787	0.902026	parS	0.0447811	None
1_B	CZA vs PAR	PA1799	326.772	-0.624334	0.378225	-1.6507	0.0988008	0.269829	parR	0.568912	None
1_B	CZA vs PAR	PA1800	30770.2	-0.605413	0.498086	-1.21548	0.224184	0.460471	tig	0.336798	None
1_B	CZA vs PAR	PA1801	8537.99	-2.03079	0.558395	-3.63683	0.000276012	0.00282429	clpP1	2.54909	Down
1_B	CZA vs PAR	PA1802	29991.9	-1.48168	0.558055	-2.65509	0.00792883	0.0427195	clpX	1.36937	Down
1_B	CZA vs PAR	PA1803	10877.6	-0.544677	0.392364	-1.38819	0.165078	0.378523	lon	0.421908	None
1_B	CZA vs PAR	PA1804	10601.6	0.476418	0.287195	1.65886	0.0971434	0.26705	hupB	0.573407	None
1_B	CZA vs PAR	PA1805	7393.87	-0.17808	0.317887	-0.5602	0.575343	0.776862	ppiD	0.109656	None
1_B	CZA vs PAR	PA1806	331.299	-0.383295	0.336988	-1.13742	0.255365	0.492827	fabI	0.307306	None
1_B	CZA vs PAR	PA1807	632.63	-0.117683	0.207431	-0.567333	0.570488	0.773041	PA1807	0.111798	None
1_B	CZA vs PAR	PA1808	671.701	-0.417054	0.293286	-1.42201	0.155024	0.362964	PA1808	0.440136	None
1_B	CZA vs PAR	PA1809	756.062	-0.675264	0.40578	-1.66411	0.0960899	0.265475	PA1809	0.575976	None
1_B	CZA vs PAR	PA1810	1968.1	-0.171463	0.297685	-0.575988	0.564623	0.768858	PA1810	0.114154	None
1_B	CZA vs PAR	PA1811	1039.08	-0.345715	0.269799	-1.28138	0.20006	0.429391	PA1811	0.367147	None
1_B	CZA vs PAR	PA1812	2356.5	0.306749	0.167174	1.8349	0.0665201	0.205651	mltD	0.686869	None
1_B	CZA vs PAR	PA1813	144.182	-1.50241	0.38396	-3.91292	9.11849e-05	0.00115975	gloB	2.93564	Down
1_B	CZA vs PAR	PA1814	128.768	-0.948371	0.632963	-1.4983	0.134054	0.328173	PA1814	0.483898	None
1_B	CZA vs PAR	PA1815	434.366	0.239839	0.20711	1.15803	0.246852	0.486369	rnhA	0.313034	None
1_B	CZA vs PAR	PA1816	672.408	0.268965	0.240018	1.1206	0.262458	0.499032	dnaQ	0.301871	None
1_B	CZA vs PAR	PA1817	61.0097	0.351368	0.300726	1.1684	0.242645	0.481321	PA1817	0.317565	None
1_B	CZA vs PAR	PA1818	1459.79	-0.802331	0.252974	-3.1716	0.00151602	0.0117616	ldcA	1.92954	None
1_B	CZA vs PAR	PA1819	352.861	-0.112967	0.150097	-0.752627	0.451674	0.680453	PA1819	0.167202	None
1_B	CZA vs PAR	PA1820	315.876	0.532479	0.180924	2.94311	0.00324934	0.0209857	nhaB	1.67808	None
1_B	CZA vs PAR	PA1821	1381.43	-0.703287	0.451496	-1.55768	0.119309	0.30287	PA1821	0.518743	None
1_B	CZA vs PAR	PA1822	899.556	-0.0349285	0.304811	-0.114591	0.90877	0.969185	fimL	0.0135932	None
1_B	CZA vs PAR	PA1823	520.141	0.070885	0.152913	0.463566	0.642959	0.81964	nudC	0.0863769	None
1_B	CZA vs PAR	PA1824	35.8517	0.326416	0.393664	0.829174	0.407006	0.641654	PA1824	0.192699	None
1_B	CZA vs PAR	PA1825	19.3552	-1.2376	0.7797	-1.58727	0.112451	0.290421	PA1825	0.536972	None
1_B	CZA vs PAR	PA1826	9.47817	-0.834469	0.647158	-1.28944	0.197247	0.426481	PA1826	0.3701	None
1_B	CZA vs PAR	PA1827	8.34604	0.0870639	0.716503	0.121512	0.903285	0.96595	PA1827	0.0150452	None
1_B	CZA vs PAR	PA1828	517.041	0.243716	0.225699	1.07983	0.280218	0.517154	PA1828	0.28638	None
1_B	CZA vs PAR	PA1829	604.689	-1.2124	0.412693	-2.93778	0.00330577	0.0212124	PA1829	1.67341	Down
1_B	CZA vs PAR	PA1830	1959.61	0.0446924	0.404472	0.110496	0.912016	0.970567	PA1830	0.0129747	None
1_B	CZA vs PAR	PA1831	235.034	-0.571108	0.359349	-1.58928	0.111996	0.28978	PA1831	0.537932	None
1_B	CZA vs PAR	PA1832	1106.66	-1.99561	0.444816	-4.48636	7.24488e-06	0.000138041	PA1832	3.85999	Down
1_B	CZA vs PAR	PA1833	460.02	-0.178335	0.364911	-0.488707	0.625049	0.806487	PA1833	0.0934025	None
1_B	CZA vs PAR	PA1834	144.395	-0.320434	0.207043	-1.54767	0.121702	0.308125	PA1834	0.511273	None
1_B	CZA vs PAR	PA1835	44.7289	0.294823	0.363068	0.812032	0.416773	0.649342	PA1835	0.187527	None
1_B	CZA vs PAR	PA1836	47.9463	1.00398	0.336891	2.98015	0.0028811	0.0191803	PA1836	1.71714	Up
1_B	CZA vs PAR	PA1837	180.417	-0.412645	0.351331	-1.17452	0.240188	0.477872	PA1837	0.320688	None
1_B	CZA vs PAR	PA1838	1257.95	-0.498014	0.257028	-1.93759	0.0526738	0.175287	cysI	0.756251	None
1_B	CZA vs PAR	PA1839	78.9249	0.167731	0.400328	0.418985	0.675227	0.842639	PA1839	0.0743587	None
1_B	CZA vs PAR	PA1840	549.041	-1.46924	0.579371	-2.53593	0.0112149	0.0568518	PA1840	1.24526	None
1_B	CZA vs PAR	PA1841	328.912	0.230626	0.161767	1.42567	0.153963	0.361842	PA1841	0.44148	None
1_B	CZA vs PAR	PA1842	150.746	0.312415	0.195548	1.59764	0.110123	0.286423	PA1842	0.542992	None
1_B	CZA vs PAR	PA1843	2137.83	-0.115575	0.158623	-0.728616	0.466237	0.693153	metH	0.159171	None
1_B	CZA vs PAR	PA1844	9.68023	-0.753076	0.894108	-0.842266	0.399639	0.636173	tse1	0.196424	None
1_B	CZA vs PAR	PA1845	36.1526	-2.8113	0.646836	-4.34623	1.38495e-05	0.000241662	tsi1	3.61679	Down
1_B	CZA vs PAR	PA1846	951.921	-1.09413	0.296857	-3.68572	0.000228054	0.00240279	cti	2.61929	Down
1_B	CZA vs PAR	PA1847	2050.76	0.386668	0.395014	0.978871	0.327644	0.567928	nfuA	0.245707	None
1_B	CZA vs PAR	PA1848	7.18301	-0.261482	0.7075	-0.369586	0.711691	0.863019	PA1848	0.0639795	None
1_B	CZA vs PAR	PA1849	0.254068	0.126963	8.57175	0.0148118	0.988182		PA1849		None
1_B	CZA vs PAR	PA1850	28.3985	0.728387	0.46273	1.57411	0.115462	0.295824	PA1850	0.528967	None
1_B	CZA vs PAR	PA1851	84.418	-0.669979	0.420702	-1.59253	0.111266	0.288793	PA1851	0.539414	None
1_B	CZA vs PAR	PA1852	274.944	-0.638394	0.359292	-1.77681	0.0755991	0.225934	PA1852	0.646018	None
1_B	CZA vs PAR	PA1853	75.7343	0.301733	0.420393	0.71774	0.472918	0.699474	PA1853	0.155228	None
1_B	CZA vs PAR	PA1854	6.11272	0.721234	0.629589	1.14556	0.251976		PA1854		None
1_B	CZA vs PAR	PA1855	0.312225	0	7.56394	0	1		PA1855		None
1_B	CZA vs PAR	PA1856	397.035	1.48162	0.339663	4.36204	1.28854e-05	0.000228039	PA1856	3.64199	Up
1_B	CZA vs PAR	PA1857	173.481	-0.073109	0.226073	-0.323387	0.746402	0.885251	PA1857	0.0529333	None
1_B	CZA vs PAR	PA1858	14.9863	-0.862034	0.784055	-1.09946	0.27157	0.508477	str	0.293729	None
1_B	CZA vs PAR	PA1859	62.406	-0.382533	0.226166	-1.69138	0.0907645	0.254868	PA1859	0.593684	None
1_B	CZA vs PAR	PA1860	65.9959	-0.211251	0.355752	-0.593817	0.552635	0.760775	PA1860	0.118743	None
1_B	CZA vs PAR	PA1861	74.3152	-0.211885	0.348392	-0.608179	0.543069	0.755646	modC	0.121681	None
1_B	CZA vs PAR	PA1862	120.265	0.0642604	0.24361	0.263784	0.791946	0.911444	modB	0.0402702	None
1_B	CZA vs PAR	PA1863	128.979	-0.44675	0.313821	-1.42358	0.154568	0.36258	modA	0.440597	None
1_B	CZA vs PAR	PA1864	2.01007	-0.399152	1.30717	-0.305355	0.760095		PA1864		None
1_B	CZA vs PAR	PA1865	196.692	0.635735	0.188677	3.36943	0.000753233	0.00662978	fan1	2.1785	None
1_B	CZA vs PAR	PA1866	116.188	0.52344	0.246862	2.12037	0.0339747	0.127707	PA1866	0.893785	None
1_B	CZA vs PAR	PA1867	2.80908	-1.06693	1.27914	-0.834106	0.404221		xphA		None
1_B	CZA vs PAR	PA1868	36.0226	-0.480677	0.399597	-1.20291	0.229013	0.46601	xqhA	0.331605	None
1_B	CZA vs PAR	PA1869	187.35	-0.0697107	0.48079	-0.144992	0.884717	0.959265	acpP2	0.0180616	None
1_B	CZA vs PAR	PA1870	2.6592	0.970244	1.35465	0.71623	0.473849		PA1870		None
1_B	CZA vs PAR	PA1871	91.6309	-0.0667587	0.399765	-0.166995	0.867374	0.953813	lasA	0.0205367	None
1_B	CZA vs PAR	PA1872	212.265	0.687742	0.281144	2.44623	0.0144361	0.0683843	PA1872	1.16504	None
1_B	CZA vs PAR	PA1873	15.1458	-0.493158	0.45431	-1.08551	0.277696	0.514701	PA1873	0.288445	None
1_B	CZA vs PAR	PA1874	222.268	-1.68095	0.391826	-4.29004	1.78638e-05	0.000301142	PA1874	3.52123	Down
1_B	CZA vs PAR	PA1875	38.6199	-0.229977	0.313494	-0.733592	0.463197	0.690573	PA1875	0.16079	None
1_B	CZA vs PAR	PA1876	14.7718	-0.152652	0.614714	-0.24833	0.803879	0.920166	PA1876	0.0361338	None
1_B	CZA vs PAR	PA1877	27.6644	-0.94181	0.535209	-1.7597	0.078458	0.231969	PA1877	0.63457	None
1_B	CZA vs PAR	PA1878	30.5974	-0.0470096	0.322683	-0.145683	0.884171	0.959265	PA1878	0.0180616	None
1_B	CZA vs PAR	PA1879	5.96297	-0.742777	0.985252	-0.753895	0.450912		PA1879		None
1_B	CZA vs PAR	PA1880	56.2965	-0.0775726	0.537036	-0.144446	0.885148	0.959265	PA1880	0.0180616	None
1_B	CZA vs PAR	PA1881	23.6751	-0.618331	0.461494	-1.33985	0.180295	0.403876	PA1881	0.393752	None
1_B	CZA vs PAR	PA1882	53.2461	0.0732173	0.461787	0.158552	0.874022	0.957134	PA1882	0.0190271	None
1_B	CZA vs PAR	PA1883	6.07735	-0.931223	0.874979	-1.06428	0.287202		nuoA1		None
1_B	CZA vs PAR	PA1884	2.12539	-1.99335	1.75309	-1.13705	0.255517		PA1884		None
1_B	CZA vs PAR	PA1885	15.2601	-0.44681	0.565099	-0.790675	0.429134	0.659277	PA1885	0.180932	None
1_B	CZA vs PAR	PA1886	155.186	-0.1069	0.209298	-0.510756	0.609522	0.795763	polB	0.0992161	None
1_B	CZA vs PAR	PA1887	9.12763	-1.59128	0.642476	-2.47679	0.013257	0.0642566	PA1887	1.19208	None
1_B	CZA vs PAR	PA1888	58.0945	-1.4448	0.460362	-3.13841	0.0016987	0.0128775	PA1888	1.89017	Down
1_B	CZA vs PAR	PA1889	51.8552	0.422247	0.413021	1.02234	0.306621	0.546853	PA1889	0.26213	None
1_B	CZA vs PAR	PA1890	39.7867	-0.6315	0.511569	-1.23444	0.21704	0.452933	PA1890	0.343967	None
1_B	CZA vs PAR	PA1891	0.615514	-1.42371	6.61145	-0.21534	0.829502		PA1891		None
1_B	CZA vs PAR	PA1892	29.3302	-0.0777223	0.517329	-0.150238	0.880577	0.959265	PA1892	0.0180616	None
1_B	CZA vs PAR	PA1893	32.5912	-0.659725	0.729451	-0.904413	0.365776	0.604019	PA1893	0.218949	None
1_B	CZA vs PAR	PA1894	107.636	0.205142	0.375576	0.546206	0.584924	0.782811	PA1894	0.106343	None
1_B	CZA vs PAR	PA1895	93.2721	-0.447679	0.389909	-1.14816	0.250901	0.489225	PA1895	0.310492	None
1_B	CZA vs PAR	PA1896	82.6951	0.35703	0.579292	0.616321	0.537683	0.751622	PA1896	0.124001	None
1_B	CZA vs PAR	PA1897	71.2826	-0.31567	0.57176	-0.552103	0.580878	0.780942	PA1897	0.107381	None
1_B	CZA vs PAR	PA1898	100.227	-3.08603	0.676667	-4.56064	5.09991e-06	0.000103097	qscR	3.98675	Down
1_B	CZA vs PAR	PA1899	13.2215	1.44778	1.05772	1.36877	0.171071	0.388109	phzA2	0.411047	None
1_B	CZA vs PAR	PA1900	94.8296	-1.01544	0.653847	-1.55302	0.120418	0.305064	phzB2	0.515609	None
1_B	CZA vs PAR	PA1901	0.727616	0	8.5725	0	1				None
1_B	CZA vs PAR	PA1902	18.2802	-1.56629	0.958635	-1.63387	0.102286	0.275453	phzD2	0.559953	None
1_B	CZA vs PAR	PA1903	77.9084	-1.03103	0.574962	-1.79322	0.0729385	0.220634		0.656327	None
1_B	CZA vs PAR	PA1904	21.6884	-0.459814	0.854833	-0.537899	0.590647	0.784762		0.105262	None
1_B	CZA vs PAR	PA1905	22.7013	-1.30029	0.808516	-1.60825	0.107781	0.282135	phzG2	0.549543	None
1_B	CZA vs PAR	PA1906	32.5466	0.380771	0.351222	1.08413	0.278306	0.515158	PA1906	0.28806	None
1_B	CZA vs PAR	PA1907	4.24287	-0.746926	1.19531	-0.62488	0.53205		PA1907		None
1_B	CZA vs PAR	PA1908	1.85638	-1.62107	1.37389	-1.17991	0.238037		PA1908		None
1_B	CZA vs PAR	PA1909	11.637	-0.810152	0.613896	-1.31969	0.186938	0.413796	PA1909	0.383213	None
1_B	CZA vs PAR	PA1910	12.6859	-0.285539	0.539584	-0.529184	0.596678	0.788456	femA	0.103223	None
1_B	CZA vs PAR	PA1911	1.71677	-1.29145	2.32154	-0.55629	0.578013		femR		None
1_B	CZA vs PAR	PA1912	40.359	-0.808105	0.417628	-1.93499	0.0529919	0.176156	femI	0.754104	None
1_B	CZA vs PAR	PA1913	409.619	-0.835685	0.171055	-4.88549	1.03173e-06	2.57828e-05	PA1913	4.58867	None
1_B	CZA vs PAR	PA1914	25.5776	-0.453575	0.561572	-0.807687	0.419271	0.651369	PA1914	0.186173	None
1_B	CZA vs PAR	PA1915	179.752	-0.208084	0.199138	-1.04492	0.296059	0.535382	PA1915	0.271336	None
1_B	CZA vs PAR	PA1916	12.8531	0.221916	0.580174	0.382498	0.702092	0.857804	PA1916	0.0666118	None
1_B	CZA vs PAR	PA1917	2.10313	-1.73817	1.80653	-0.962163	0.335968		PA1917		None
1_B	CZA vs PAR	PA1918	9.7598	-0.91321	0.835799	-1.09262	0.274561	0.512149	PA1918	0.290603	None
1_B	CZA vs PAR	PA1919	10.1537	-2.97326	1.43623	-2.07018	0.0384356	0.139519	nrdG	0.855368	None
1_B	CZA vs PAR	PA1920	428.883	-1.25769	0.316108	-3.97867	6.93009e-05	0.000926434	nrdD	3.03319	Down
1_B	CZA vs PAR	PA1921	2.63529	2.74813	1.72792	1.59042	0.111739		PA1921		None
1_B	CZA vs PAR	PA1922	2.6263	-0.526295	1.02047	-0.515738	0.606038		PA1922		None
1_B	CZA vs PAR	PA1923	1.93217	-0.796014	1.08407	-0.734286	0.462775		PA1923		None
1_B	CZA vs PAR	PA1924	0.412245	1.3556	2.86064	0.47388	0.635586		PA1924		None
1_B	CZA vs PAR	PA1925	2.72785	-0.386514	1.01649	-0.380243	0.703765		PA1925		None
1_B	CZA vs PAR	PA1926	681.206	0.102288	0.107351	0.952839	0.340672	0.581387	PA1926	0.235535	None
1_B	CZA vs PAR	PA1927	99.0541	-0.0456843	0.31591	-0.144612	0.885017	0.959265	metE	0.0180616	None
1_B	CZA vs PAR	PA1928	20.9044	0.038651	0.531059	0.0727809	0.94198	0.986827	rimJ	0.00575889	None
1_B	CZA vs PAR	PA1929	2.32869	-1.8839	2.00098	-0.94149	0.346454		PA1929		None
1_B	CZA vs PAR	PA1930	96.4631	-0.229897	0.391577	-0.587107	0.557132	0.762625	PA1930	0.117689	None
1_B	CZA vs PAR	PA1931	12.0774	0.870728	0.466724	1.86562	0.0620949	0.195689	PA1931	0.708433	None
1_B	CZA vs PAR	PA1932	4.75164	-0.627092	0.996287	-0.629429	0.529068		PA1932		None
1_B	CZA vs PAR	PA1933	31.8135	-0.0746634	0.432473	-0.172643	0.862932	0.9511	PA1933	0.0217739	None
1_B	CZA vs PAR	PA1934	43.908	-0.117006	0.380486	-0.307517	0.75845	0.89224	PA1934	0.0495182	None
1_B	CZA vs PAR	PA1935	0						PA1935		None
1_B	CZA vs PAR	PA1936	0						PA1936		None
1_B	CZA vs PAR	PA1937	323.298	-4.04925	0.852284	-4.75106	2.02357e-06	4.6589e-05	PA1937	4.33172	Down
1_B	CZA vs PAR	PA1938	314.821	0	1.7004	0	1	1	PA1938	0	None
1_B	CZA vs PAR	PA1939	0						PA1939		None
1_B	CZA vs PAR	PA1940	134.097	-1.76698	0.349939	-5.0494	4.43205e-07	1.22448e-05	PA1940	4.91205	Down
1_B	CZA vs PAR	PA1941	257.986	-0.420491	0.182021	-2.31012	0.0208813	0.0891354	PA1941	1.04995	None
1_B	CZA vs PAR	PA1942	66.2619	0.0497092	0.516043	0.0963276	0.92326	0.976057	PA1942	0.0105247	None
1_B	CZA vs PAR	PA1943	66.3156	-0.343986	0.421126	-0.816825	0.414028	0.648084	PA1943	0.188369	None
1_B	CZA vs PAR	PA1944	368.882	0.39312	0.31584	1.24468	0.213249	0.446333	PA1944	0.350341	None
1_B	CZA vs PAR	PA1945	14.0688	0.798896	0.775025	1.0308	0.302635	0.542423	PA1945	0.265662	None
1_B	CZA vs PAR	PA1946	2057.94	-0.589491	0.340584	-1.73082	0.0834833	0.241936	rbsB	0.616299	None
1_B	CZA vs PAR	PA1947	158.923	-1.03456	0.580453	-1.78232	0.0746966	0.22418	rbsA	0.649403	None
1_B	CZA vs PAR	PA1948	387.479	-0.615238	0.171495	-3.5875	0.000333859	0.00327472	rbsC	2.48483	None
1_B	CZA vs PAR	PA1949	307.471	-0.436221	0.209671	-2.0805	0.0374799	0.137251	rbsR	0.862483	None
1_B	CZA vs PAR	PA1950	56.3911	-1.67504	0.845832	-1.98035	0.0476639	0.163133	rbsK	0.787457	None
1_B	CZA vs PAR	PA1951	35.6001	-0.284444	0.363757	-0.781961	0.434237	0.664253	PA1951	0.177667	None
1_B	CZA vs PAR	PA1952	0.192847	0	6.82436	0	1		PA1952		None
1_B	CZA vs PAR	PA1953	1.36382	-0.820221	1.35136	-0.60696	0.543877		PA1953		None
1_B	CZA vs PAR	PA1954	18.4701	0.0397593	0.442159	0.0899208	0.92835	0.980188	PA1954	0.00869064	None
1_B	CZA vs PAR	PA1955	0.363865	0	3.90565	0	1		PA1955		None
1_B	CZA vs PAR	PA1956	1.07517	0.245503	2.17055	0.113107	0.909946		PA1956		None
1_B	CZA vs PAR	PA1957	13.7631	-0.550552	0.771255	-0.713839	0.475327	0.701217	PA1957	0.154148	None
1_B	CZA vs PAR	PA1958	178.984	0.217514	0.22959	0.947404	0.343433	0.584754	PA1958	0.233027	None
1_B	CZA vs PAR	PA1959	655.585	0.787626	0.233736	3.36973	0.000752428	0.00662978	uppP	2.1785	None
1_B	CZA vs PAR	PA1960	50.728	-0.71422	0.501912	-1.423	0.154736	0.362664	PA1960	0.440496	None
1_B	CZA vs PAR	PA1961	29.565	0.193456	0.369959	0.522911	0.601036	0.791566	PA1961	0.101513	None
1_B	CZA vs PAR	PA1962	10.2369	0.0954772	0.548471	0.174079	0.861803	0.950698	azoR2	0.0219572	None
1_B	CZA vs PAR	PA1963	54.0093	0.030216	0.256918	0.11761	0.906377	0.967584	PA1963	0.0143115	None
1_B	CZA vs PAR	PA1964	1808.4	0.0890392	0.158317	0.562412	0.573835	0.775036	PA1964	0.110678	None
1_B	CZA vs PAR	PA1965	35.6655	0.266626	0.433914	0.614467	0.538907	0.751981	PA1965	0.123793	None
1_B	CZA vs PAR	PA1966	34.5855	-0.0198637	0.499735	-0.0397485	0.968294	0.998156	PA1966	0.000801616	None
1_B	CZA vs PAR	PA1967	112.434	-0.0775451	0.284546	-0.272522	0.78522	0.908426	PA1967	0.0417106	None
1_B	CZA vs PAR	PA1968	15.4871	0.212255	0.565455	0.37537	0.707385	0.860275	PA1968	0.0653627	None
1_B	CZA vs PAR	PA1969	119.142	-0.8978	0.427063	-2.10226	0.0355302	0.132057	PA1969	0.87924	None
1_B	CZA vs PAR	PA1970	33.1573	0.0542283	0.359469	0.150857	0.880089	0.959265	PA1970	0.0180616	None
1_B	CZA vs PAR	PA1971	169.056	-0.167787	0.295869	-0.567097	0.570648	0.773041	braZ	0.111798	None
1_B	CZA vs PAR	PA1972	14.5268	0.853964	0.46661	1.83015	0.067228	0.206884	PA1972	0.684272	None
1_B	CZA vs PAR	PA1973	20.4228	-0.365933	0.893177	-0.409698	0.682027	0.846008	pqqF	0.0726255	None
1_B	CZA vs PAR	PA1974	8.25586	-0.709784	0.57248	-1.23984	0.215034	0.449502	PA1974	0.347268	None
1_B	CZA vs PAR	PA1975	11.0481	0.49357	0.581776	0.848385	0.396223	0.633983	PA1975	0.197922	None
1_B	CZA vs PAR	PA1976	12.4425	0.0599381	0.694498	0.0863043	0.931224	0.981972	ercS'	0.00790094	None
1_B	CZA vs PAR	PA1977	2.2286	-0.904547	1.90695	-0.474341	0.635256		PA1977		None
1_B	CZA vs PAR	PA1978	143.076	0.668257	0.382831	1.74557	0.080886	0.236547	agmR	0.626083	None
1_B	CZA vs PAR	PA1979	0.451757	-0.814777	4.28973	-0.189936	0.849359		eraS		None
1_B	CZA vs PAR	PA1980	1.48682	0.185736	1.41855	0.130933	0.895828		eraR		None
1_B	CZA vs PAR	PA1981	0.956178	-0.760125	1.87864	-0.404614	0.685761		PA1981		None
1_B	CZA vs PAR	PA1982	24.271	-1.3791	0.63269	-2.17975	0.0292762	0.114728	exaA	0.940329	None
1_B	CZA vs PAR	PA1983	2.89012	-3.41019	1.54027	-2.21402	0.0268276		exaB		None
1_B	CZA vs PAR	PA1984	2087.3	-1.85344	0.266079	-6.96575	3.26661e-12	2.00554e-10	exaC	9.69777	Down
1_B	CZA vs PAR	PA1985	0.740863	-4.00267	6.90123	-0.579994	0.561918		pqqA		None
1_B	CZA vs PAR	PA1986	64.1764	0.646654	0.413666	1.56323	0.117999	0.300312	pqqB	0.522427	None
1_B	CZA vs PAR	PA1987	125.318	1.0389	0.290149	3.58057	0.00034284	0.00334303	pqqC	2.47586	Up
1_B	CZA vs PAR	PA1988	16.5009	-0.0399561	0.69809	-0.0572363	0.954357	0.99092	pqqD	0.00396135	None
1_B	CZA vs PAR	PA1989	98.3814	0.356994	0.274935	1.29847	0.194127	0.422123	pqqE	0.374561	None
1_B	CZA vs PAR	PA1990	13.8527	0.153191	0.83722	0.182976	0.854817	0.946719	pqqH	0.0237791	None
1_B	CZA vs PAR	PA1991	185.86	0.533608	0.16897	3.158	0.00158858	0.0122291	PA1991	1.91261	None
1_B	CZA vs PAR	PA1992	59.6312	-0.165275	0.397627	-0.415654	0.677663	0.843981	ercS	0.0736671	None
1_B	CZA vs PAR	PA1993	65.1854	-0.179956	0.350346	-0.513651	0.607496	0.795293	PA1993	0.0994728	None
1_B	CZA vs PAR	PA1994	20.9526	-0.784262	0.554006	-1.41562	0.156887	0.366783	PA1994	0.435591	None
1_B	CZA vs PAR	PA1995	20.7779	-0.193513	0.493654	-0.392001	0.695057	0.852948	PA1995	0.0690772	None
[truncated: 31,379 more rows]
