# Supplementary material for: Multi-omics profiling of cross-resistance between ceftazidime-avibactam and meropenem identifies common and strain-specific mechanisms in Pseudomonas aeruginosa clinical isolates
Source: mBio. 2025 Jun 4;16(7):e03896-24. doi: 10.1128/mbio.03896-24 (PMC12239554; doi:10.1128/mbio.03896-24)
Supplement: Table S6c, part 2 — MEM vs PAR comparison. [file mbio.03896-24-s0005.xlsx]

## Sheet: Sheet1
strain	comparison	gene_id	baseMean	log2fc	lfcSE	stat	pvalue	padj	gene_name	log_padj	regulation
1_B	MEM vs PAR	PA0001	7498.67	-1.25712	0.452227	-2.77984	0.00543849	0.0350049	dnaA	1.45587	Down
1_B	MEM vs PAR	PA0002	8043.55	-0.64899	0.41424	-1.5667	0.117185	0.288865	dnaN	0.539305	None
1_B	MEM vs PAR	PA0003	10159.3	-2.08072	0.604598	-3.4415	0.000578508	0.00635445	recF	2.19692	Down
1_B	MEM vs PAR	PA0004	20697.4	-1.07341	0.455628	-2.3559	0.0184781	0.0853076	gyrB	1.06901	None
1_B	MEM vs PAR	PA0005	787.682	-0.434949	0.258548	-1.68227	0.0925163	0.251219	lptA	0.599948	None
1_B	MEM vs PAR	PA0006	300.808	-0.62312	0.272108	-2.28997	0.0220231	0.0972453	gmhB	1.01213	None
1_B	MEM vs PAR	PA0007	139.228	-0.711037	0.253138	-2.80889	0.00497128	0.0327338	PA0007	1.485	None
1_B	MEM vs PAR	PA0008	2610.45	0.319218	0.142785	2.23564	0.0253751	0.107276	glyS	0.969496	None
1_B	MEM vs PAR	PA0009	3024.93	-0.372852	0.293361	-1.27097	0.20374	0.405978	glyQ	0.391497	None
1_B	MEM vs PAR	PA0010	119.618	0.506036	0.240886	2.10073	0.0356647	0.132882	tag	0.876533	None
1_B	MEM vs PAR	PA0011	1739.49	-1.58753	0.552006	-2.87592	0.00402847	0.0282051	PA0011	1.54967	Down
1_B	MEM vs PAR	PA0012	332.712	-0.144335	0.577646	-0.249868	0.802689	0.899974	PA0012	0.0457702	None
1_B	MEM vs PAR	PA0013	300.893	-0.50787	0.445911	-1.13895	0.254724	0.463236	PA0013	0.334197	None
1_B	MEM vs PAR	PA0014	67.5687	-1.11229	0.548725	-2.02705	0.0426574	0.149439	PA0014	0.825536	None
1_B	MEM vs PAR	PA0015	62.4286	0.0852529	0.33177	0.256964	0.797206	0.896719	PA0015	0.0473437	None
1_B	MEM vs PAR	PA0016	657.172	0.353885	0.221656	1.59655	0.110366	0.279562	trkA	0.553522	None
1_B	MEM vs PAR	PA0017	212.201	-0.355983	0.464826	-0.765841	0.443771	0.654316	rsmB	0.184212	None
1_B	MEM vs PAR	PA0018	295.526	0.478666	0.280883	1.70415	0.0883533	0.244277	fmt	0.612118	None
1_B	MEM vs PAR	PA0019	2237.14	-0.503134	0.32717	-1.53784	0.124089	0.298623	def	0.524877	None
1_B	MEM vs PAR	PA0020	1976.35	-0.873354	0.18823	-4.63982	3.48713e-06	9.12279e-05	PA0020	4.03987	None
1_B	MEM vs PAR	PA0021	2.73117	-2.96417	1.44869	-2.04611	0.0407458		PA0021		None
1_B	MEM vs PAR	PA0022	69.1434	-0.578818	0.629633	-0.919294	0.357942	0.569756	tsaC	0.244311	None
1_B	MEM vs PAR	PA0023	248.295	-0.0184742	0.226366	-0.0816121	0.934955	0.977965	qor	0.00967679	None
1_B	MEM vs PAR	PA0024	1094.62	1.03301	0.285769	3.61482	0.000300551	0.00391037	hemF	2.40778	Up
1_B	MEM vs PAR	PA0025	216.571	0.174081	0.403318	0.431621	0.666017	0.816805	aroE	0.0878815	None
1_B	MEM vs PAR	PA0026	389.549	-0.727405	0.258818	-2.81048	0.00494671	0.0326161	plcB	1.48657	None
1_B	MEM vs PAR	PA0027	139.58	-0.996383	0.328112	-3.03672	0.0023917	0.0189853	PA0027	1.72158	None
1_B	MEM vs PAR	PA0028	28.0658	-1.53582	0.501059	-3.06515	0.00217559	0.0176912	PA0028	1.75224	Down
1_B	MEM vs PAR	PA0029	8.86337	-0.14882	0.713732	-0.20851	0.834831	0.918861	PA0029	0.0367501	None
1_B	MEM vs PAR	PA0030	5.65187	0.0361081	0.920945	0.0392076	0.968725		PA0030		None
1_B	MEM vs PAR	PA0031	34.1674	0.419671	0.316714	1.32508	0.185144	0.381089	betC	0.418973	None
1_B	MEM vs PAR	PA0032	37.9189	-0.69511	0.437169	-1.59002	0.111829	0.281232	PA0032	0.550936	None
1_B	MEM vs PAR	PA0033	5.08578	-2.80081	1.20992	-2.31487	0.0206203		PA0033		None
1_B	MEM vs PAR	PA0034	57.6949	-0.933617	0.440344	-2.1202	0.0339892	0.12841	PA0034	0.891402	None
1_B	MEM vs PAR	PA0035	148.158	-1.01918	0.43618	-2.33661	0.0194592	0.0887429	trpA	1.05187	None
1_B	MEM vs PAR	PA0036	329.987	-0.653984	0.206697	-3.16397	0.00155632	0.0135961	trpB	1.86658	None
1_B	MEM vs PAR	PA0037	23.6927	-1.34603	0.691782	-1.94575	0.051685	0.170623	trpI	0.767961	None
1_B	MEM vs PAR	PA0038	550.84	1.12548	0.440823	2.55313	0.010676	0.0568302	PA0038	1.24542	None
1_B	MEM vs PAR	PA0039	1865.42	-0.252214	0.383731	-0.657267	0.511009	0.709233	PA0039	0.149211	None
1_B	MEM vs PAR	PA0040	127.002	-1.93936	0.398424	-4.86758	1.12972e-06	3.37253e-05	PA0040	4.47204	Down
1_B	MEM vs PAR	PA0041	996.767	-4.05338	0.595645	-6.80503	1.01029e-11	8.62469e-10	PA0041	9.06426	Down
1_B	MEM vs PAR	PA0042	204.386	-0.931957	0.413154	-2.25571	0.0240885	0.103182	PA0042	0.986396	None
1_B	MEM vs PAR	PA0043	55.6858	-0.382039	0.309216	-1.23551	0.216641	0.420297	PA0043	0.376443	None
1_B	MEM vs PAR	PA0044	1391.91	-0.435643	0.207688	-2.09758	0.035942	0.133507	exoT	0.874497	None
1_B	MEM vs PAR	PA0045	943.299	-1.66506	0.274856	-6.05792	1.37895e-09	7.89411e-08	PA0045	7.1027	Down
1_B	MEM vs PAR	PA0046	412.092	-1.94168	0.244603	-7.93807	2.05353e-15	2.6296e-13	PA0046	12.5801	Down
1_B	MEM vs PAR	PA0047	81.3833	-2.63431	0.767994	-3.43012	0.000603311	0.00656435	PA0047	2.18281	Down
1_B	MEM vs PAR	PA0048	25.9699	-0.775043	0.468511	-1.65427	0.0980732	0.259926	PA0048	0.58515	None
1_B	MEM vs PAR	PA0049	107.776	-0.610006	0.450857	-1.35299	0.176059	0.370837	PA0049	0.430817	None
1_B	MEM vs PAR	PA0050	4.67465	-4.67057	1.61994	-2.88317	0.00393694		PA0050		None
1_B	MEM vs PAR	PA0051	42.5588	-0.296288	0.345029	-0.858736	0.390486	0.6013	phzH	0.220909	None
1_B	MEM vs PAR	PA0052	6.794	-3.92546	1.50872	-2.60185	0.00927226		PA0052		None
1_B	MEM vs PAR	PA0053	129.674	0	8.57533	0	1	1	PA0053	0	None
1_B	MEM vs PAR	PA0054	29.2186	-1.03504	0.704781	-1.4686	0.14194	0.323655	kptA	0.489918	None
1_B	MEM vs PAR	PA0055	372.978	0.717666	0.254816	2.8164	0.00485646	0.0323277	PA0055	1.49043	None
1_B	MEM vs PAR	PA0056	5.87211	-0.357257	1.04368	-0.342304	0.732122		PA0056		None
1_B	MEM vs PAR	PA0057	16.2131	-0.473624	0.570522	-0.830159	0.406449	0.616225	PA0057	0.210261	None
1_B	MEM vs PAR	PA0058	2.23731	-0.830914	1.51979	-0.546729	0.584565		PA0058		None
1_B	MEM vs PAR	PA0059	94.2439	0.69221	0.374596	1.84788	0.064619	0.196645	osmC	0.706316	None
1_B	MEM vs PAR	PA0060	193.086	0.0836263	0.256328	0.326247	0.744237	0.86431	PA0060	0.0633305	None
1_B	MEM vs PAR	PA0061	19.9178	0.0951923	0.611984	0.155547	0.87639	0.944873	PA0061	0.0246267	None
1_B	MEM vs PAR	PA0062	50.1748	0.310514	0.520911	0.596098	0.55111	0.737744	PA0062	0.132094	None
1_B	MEM vs PAR	PA0063	227.832	0.356535	0.188301	1.89343	0.058301	0.183146	PA0063	0.737204	None
1_B	MEM vs PAR	PA0064	136.779	-0.639358	0.281108	-2.27442	0.0229407	0.100016	PA0064	0.999932	None
1_B	MEM vs PAR	PA0065	105.611	-0.0649106	0.402287	-0.161354	0.871815	0.94141	PA0065	0.0262214	None
1_B	MEM vs PAR	PA0066	105.817	-0.388748	0.4066	-0.956094	0.339025	0.550265	PA0066	0.259428	None
1_B	MEM vs PAR	PA0067	1842.24	-0.0155997	0.22237	-0.0701523	0.944072	0.982643	prlC	0.00760419	None
1_B	MEM vs PAR	PA0068	174.741	-0.0118377	0.287986	-0.0411052	0.967212	0.995443	PA0068	0.00198368	None
1_B	MEM vs PAR	PA0069	121.889	-0.107246	0.210463	-0.509573	0.610351	0.780908	PA0069	0.1074	None
1_B	MEM vs PAR	PA0070	619.969	-2.97802	0.352003	-8.46023	2.66846e-17	3.81903e-15	PA0070	14.418	Down
1_B	MEM vs PAR	PA0071	743.575	-1.57764	0.369923	-4.26478	2.00103e-05	0.000411699	PA0071	3.38542	Down
1_B	MEM vs PAR	PA0072	8.69192	-4.20443	1.68125	-2.50077	0.0123923	0.0633413	PA0072	1.19831	None
1_B	MEM vs PAR	PA0073	2.79275	-2.84894	2.38459	-1.19473	0.232192		PA0073		None
1_B	MEM vs PAR	PA0074	339.675	-2.88033	0.265805	-10.8362	2.31793e-27	7.51937e-25	ppkA	24.1238	Down
1_B	MEM vs PAR	PA0075	51.5304	-2.89465	0.603516	-4.79631	1.61616e-06	4.51968e-05	pppA	4.34489	Down
1_B	MEM vs PAR	PA0076	14.0387	-4.18075	1.49828	-2.79037	0.00526474	0.0341577	PA0076	1.46651	Down
1_B	MEM vs PAR	PA0077	311.475	-3.45022	0.304329	-11.3371	8.5906e-30	4.18019e-27	tssM1	26.3788	Down
1_B	MEM vs PAR	PA0078	62.9332	-2.73671	0.472693	-5.78961	7.05492e-09	3.5391e-07	PA0078	6.45111	Down
1_B	MEM vs PAR	PA0079	76.4376	-4.32341	0.65742	-6.57633	4.82191e-11	3.66615e-09	tssK1	8.43579	Down
1_B	MEM vs PAR	PA0080	22.9095	-3.81159	1.00568	-3.79005	0.000150614	0.00220749	PA0080	2.6561	Down
1_B	MEM vs PAR	PA0081	348.246	-1.26572	0.272983	-4.63664	3.54125e-06	9.21481e-05	fha1	4.03551	Down
1_B	MEM vs PAR	PA0082	161.021	-0.810665	0.275961	-2.93761	0.00330751	0.0243485	tssA1	1.61353	None
1_B	MEM vs PAR	PA0083	431.37	-3.434	0.307578	-11.1646	6.07344e-29	2.27334e-26	tssB1	25.6433	Down
1_B	MEM vs PAR	PA0084	2327.68	-4.88243	0.432021	-11.3014	1.29178e-29	5.71437e-27	tssC1	26.243	Down
1_B	MEM vs PAR	PA0085	2015.16	-3.82567	0.292242	-13.0907	3.7195e-39	2.58559e-36	hcp1	35.5874	Down
1_B	MEM vs PAR	PA0086	167.128	-3.17597	0.369491	-8.59555	8.28692e-18	1.34414e-15	tagJ	14.8716	Down
1_B	MEM vs PAR	PA0087	31.8225	-5.25954	1.24353	-4.22951	2.34202e-05	0.000474845	tssE1	3.32345	Down
1_B	MEM vs PAR	PA0088	243.653	-3.71508	0.358425	-10.365	3.5769e-25	9.66956e-23	tssF1	22.0146	Down
1_B	MEM vs PAR	PA0089	55.5511	-4.96255	0.945498	-5.24861	1.53248e-07	5.73274e-06	PA0089	5.24164	Down
1_B	MEM vs PAR	PA0090	837.141	-3.98185	0.282535	-14.0933	4.17518e-45	4.06329e-42	clpV1	41.3911	Down
1_B	MEM vs PAR	PA0091	485.708	-3.67563	0.363872	-10.1014	5.44433e-24	1.39432e-21	vgrG1a	20.8556	Down
1_B	MEM vs PAR	PA0092	111.504	-0.655425	0.328013	-1.99816	0.0456989	0.156159	tsi6	0.806432	None
1_B	MEM vs PAR	PA0093	241.212	-2.16016	0.522501	-4.13426	3.56096e-05	0.000674226	tse6	3.17119	Down
1_B	MEM vs PAR	PA0094	197.597	-1.22423	0.319161	-3.83579	0.000125163	0.00191523	eagT6	2.71778	Down
1_B	MEM vs PAR	PA0095	406.002	-1.6007	0.201777	-7.93302	2.13883e-15	2.6686e-13	vgrG1b	12.5737	Down
1_B	MEM vs PAR	PA0096	10.7542	-3.06298	0.861962	-3.5535	0.00038014	0.004636	PA0096	2.33386	Down
1_B	MEM vs PAR	PA0097	41.6295	-2.76449	0.43799	-6.31178	2.7585e-10	1.89054e-08	PA0097	7.72341	Down
1_B	MEM vs PAR	PA0098	8.51478	-1.5894	1.75183	-0.907283	0.364257		PA0098		None
1_B	MEM vs PAR	PA0099	265.116	0	1.70298	0	1	1	tse7	0	None
1_B	MEM vs PAR	PA0100	315.879	0	1.69395	0	1	1	tsi7	0	None
1_B	MEM vs PAR	PA0101	18.2693	-2.42437	0.950019	-2.55192	0.0107132	0.0568302	PA0101	1.24542	None
1_B	MEM vs PAR	PA0102	1049.16	-1.63506	0.490804	-3.33139	0.000864135	0.00881358	PA0102	2.05485	Down
1_B	MEM vs PAR	PA0103	40.9489	0.258012	0.443329	0.581988	0.560575	0.744272	PA0103	0.128268	None
1_B	MEM vs PAR	PA0104	48.9059	0.0814563	0.329672	0.247083	0.804844	0.900875	PA0104	0.0453353	None
1_B	MEM vs PAR	PA0105	209.752	0.644695	0.281723	2.2884	0.0221141	0.0975587	coxB	1.01073	None
1_B	MEM vs PAR	PA0106	96.0497	0.366437	0.354071	1.03493	0.300704	0.50949	coxA	0.292865	None
1_B	MEM vs PAR	PA0107	10.4965	-0.531816	0.561311	-0.947454	0.343408	0.554868	PA0107	0.255811	None
1_B	MEM vs PAR	PA0108	39.7375	-0.579962	0.36828	-1.57479	0.115305	0.286117	coIII	0.543456	None
1_B	MEM vs PAR	PA0109	16.3129	-0.620955	0.619862	-1.00176	0.316458	0.526277	PA0109	0.278785	None
1_B	MEM vs PAR	PA0110	2.82766	-0.583517	1.1946	-0.488462	0.625223		PA0110		None
1_B	MEM vs PAR	PA0111	1.62725	0.626235	1.61224	0.388426	0.697701		PA0111		None
1_B	MEM vs PAR	PA0112	2.85513	-1.05266	1.23586	-0.851766	0.394344		PA0112		None
1_B	MEM vs PAR	PA0113	10.2166	-1.22752	0.78275	-1.56822	0.116831	0.28814	cyoE1	0.540397	None
1_B	MEM vs PAR	PA0114	598.086	-0.180139	0.266092	-0.676978	0.49842	0.697751	senC	0.156299	None
1_B	MEM vs PAR	PA0115	94.6905	0.630874	0.319764	1.97294	0.0485026	0.162656	PA0115	0.78873	None
1_B	MEM vs PAR	PA0116	89.6589	-0.512063	0.212585	-2.40874	0.0160076	0.0771981	PA0116	1.11239	None
1_B	MEM vs PAR	PA0117	39.263	0.412146	0.3825	1.07751	0.281254	0.49109	PA0117	0.308839	None
1_B	MEM vs PAR	PA0118	38.2633	-0.589593	0.309657	-1.90402	0.0569076	0.180843	PA0118	0.742698	None
1_B	MEM vs PAR	PA0119	259.078	-0.0648227	0.318458	-0.203552	0.838704	0.921272	dctA1	0.0356122	None
1_B	MEM vs PAR	PA0120	64.1089	-0.702905	0.30793	-2.28268	0.0224492	0.0985012	PA0120	1.00656	None
1_B	MEM vs PAR	PA0121	39.2533	0.432887	0.367485	1.17797	0.238808	0.446594	PA0121	0.350087	None
1_B	MEM vs PAR	PA0122	789.098	-1.19145	0.456244	-2.61144	0.00901622	0.0506616	PA0122	1.29532	None
1_B	MEM vs PAR	PA0123	47.2811	0.0509007	0.383937	0.132576	0.894529	0.954976	PA0123	0.0200078	None
1_B	MEM vs PAR	PA0124	59.5881	0.224016	0.418328	0.535504	0.592301	0.76816	PA0124	0.114548	None
1_B	MEM vs PAR	PA0125	24.7654	0.171445	0.428203	0.400382	0.688875	0.830336	PA0125	0.0807461	None
1_B	MEM vs PAR	PA0126	244.299	-2.12611	0.233357	-9.11098	8.16421e-20	1.72726e-17	PA0126	16.7626	Down
1_B	MEM vs PAR	PA0127	39.8702	-0.481261	0.37135	-1.29598	0.194983	0.393198	PA0127	0.405389	None
1_B	MEM vs PAR	PA0128	557.048	-1.046	0.375032	-2.7891	0.00528555	0.0341854	PA0128	1.46616	Down
1_B	MEM vs PAR	PA0129	466.071	-0.0436431	0.268474	-0.16256	0.870865	0.941068	bauD	0.0263789	None
1_B	MEM vs PAR	PA0130	1226.08	0.0653516	0.27629	0.236532	0.81302	0.904563	bauC	0.0435612	None
1_B	MEM vs PAR	PA0131	42.1538	-0.729703	0.846413	-0.862113	0.388626	0.60041	bauB	0.221552	None
1_B	MEM vs PAR	PA0132	919.37	0.643489	0.335826	1.91614	0.0553476	0.17789	bauA	0.749849	None
1_B	MEM vs PAR	PA0133	73.4464	0.0375597	0.240608	0.156103	0.875952	0.944677	bauR	0.0247169	None
1_B	MEM vs PAR	PA0134	121.072	0.0781233	0.29277	0.266842	0.789591	0.892106	PA0134	0.0495835	None
1_B	MEM vs PAR	PA0135	1.69854	0.480178	1.39273	0.344776	0.730263		PA0135		None
1_B	MEM vs PAR	PA0136	4.0632	0.553425	0.999351	0.553784	0.579726		PA0136		None
1_B	MEM vs PAR	PA0137	3.30101	-0.866733	1.068	-0.811549	0.41705		PA0137		None
1_B	MEM vs PAR	PA0138	7.91262	0.162163	0.694644	0.233448	0.815414		PA0138		None
1_B	MEM vs PAR	PA0139	12025.3	-1.26941	0.492982	-2.57497	0.010025	0.0545349	ahpC	1.26333	None
1_B	MEM vs PAR	PA0140	824.231	0.313212	0.195762	1.59996	0.109607	0.278366	ahpF	0.555384	None
1_B	MEM vs PAR	PA0141	5547.56	-0.474304	0.273861	-1.73191	0.0832893	0.23454	ppk2	0.629782	None
1_B	MEM vs PAR	PA0142	55.9119	-0.334402	0.534229	-0.625952	0.531346	0.723428	PA0142	0.140605	None
1_B	MEM vs PAR	PA0143	332.945	-0.271587	0.395282	-0.687072	0.492037	0.693384	nuh	0.159026	None
1_B	MEM vs PAR	PA0144	6.00149	-1.24783	1.35954	-0.917833	0.358706		PA0144		None
1_B	MEM vs PAR	PA0145	20.1858	-1.83207	1.04727	-1.74938	0.0802251	0.229472	PA0145	0.639271	None
1_B	MEM vs PAR	PA0146	12.4082	-0.438234	0.574307	-0.763065	0.445425	0.655607	PA0146	0.183357	None
1_B	MEM vs PAR	PA0147	23.447	-0.443215	0.541133	-0.819049	0.412758	0.623124	PA0147	0.205426	None
1_B	MEM vs PAR	PA0148	500.778	-0.0926955	0.188128	-0.492726	0.622206	0.788863	PA0148	0.102999	None
1_B	MEM vs PAR	PA0149	8.20698	-0.911408	1.14143	-0.798481	0.424592		PA0149		None
1_B	MEM vs PAR	PA0150	5.75761	0.510077	1.36117	0.374734	0.707858		PA0150		None
1_B	MEM vs PAR	PA0151	25.8474	-0.776825	0.469986	-1.65287	0.0983577	0.26009	PA0151	0.584876	None
1_B	MEM vs PAR	PA0152	17.5281	-0.351303	0.690085	-0.509073	0.610701	0.780908	pcaQ	0.1074	None
1_B	MEM vs PAR	PA0153	16.5021	-0.946999	0.512391	-1.8482	0.0645739	0.196631	pcaH	0.706347	None
1_B	MEM vs PAR	PA0154	6.30728	-2.08023	0.751071	-2.76968	0.00561116		pcaG		None
1_B	MEM vs PAR	PA0155	98.8692	-0.141717	0.33314	-0.425399	0.670546	0.819031	pcaR	0.0866994	None
1_B	MEM vs PAR	PA0156	60.428	-0.832289	0.667787	-1.24634	0.21264	0.416813	PA0156	0.380059	None
1_B	MEM vs PAR	PA0157	37.1569	-1.27098	0.831869	-1.52786	0.126547	0.301852	PA0157	0.520206	None
1_B	MEM vs PAR	PA0158	879.26	-0.647198	0.252522	-2.56294	0.010379	0.0559295	PA0158	1.25236	None
1_B	MEM vs PAR	PA0159	148.205	-0.702234	0.280683	-2.50187	0.0123539	0.0632115	PA0159	1.1992	None
1_B	MEM vs PAR	PA0160	47.9089	-0.602532	0.479917	-1.25549	0.2093	0.412831	PA0160	0.384227	None
1_B	MEM vs PAR	PA0161	326.966	-2.76375	0.724841	-3.81291	0.000137342	0.00204375	PA0161	2.68957	Down
1_B	MEM vs PAR	PA0162	918.219	-0.645606	0.317806	-2.03144	0.04221	0.148402	opdC	0.82856	None
1_B	MEM vs PAR	PA0163	14.8799	-1.14979	0.913522	-1.25863	0.208163	0.411923	PA0163	0.385184	None
1_B	MEM vs PAR	PA0164	201.039	-0.731062	0.377082	-1.93873	0.0525339	0.172606	PA0164	0.762943	None
1_B	MEM vs PAR	PA0165	1054.12	-0.822898	0.48159	-1.70871	0.0875049	0.242482	PA0165	0.61532	None
1_B	MEM vs PAR	PA0166	4.51199	-0.0549844	1.03417	-0.0531678	0.957598		PA0166		None
1_B	MEM vs PAR	PA0167	245.651	-0.23188	0.158504	-1.46293	0.143486	0.326296	PA0167	0.486388	None
1_B	MEM vs PAR	PA0168	16.6693	-0.822907	1.10634	-0.743812	0.45699	0.664986	PA0168	0.177187	None
1_B	MEM vs PAR	PA0169	371.046	1.06544	0.19915	5.34994	8.79816e-08	3.50917e-06	PA0169	5.4548	Up
1_B	MEM vs PAR	PA0170	137.959	0.398739	0.464279	0.858835	0.390432	0.6013	PA0170	0.220909	None
1_B	MEM vs PAR	PA0171	282.511	1.18467	0.239883	4.93852	7.87193e-07	2.40911e-05	PA0171	4.61814	Up
1_B	MEM vs PAR	PA0172	248.358	0.500299	0.419874	1.19155	0.233439	0.440107	PA0172	0.356442	None
1_B	MEM vs PAR	PA0173	5.72335	-1.68025	1.08101	-1.55434	0.120104		cheB2		None
1_B	MEM vs PAR	PA0174	13.9662	-1.34001	0.702265	-1.90813	0.0563744	0.179881	cheD	0.745015	None
1_B	MEM vs PAR	PA0175	58.7863	-1.22712	0.308241	-3.98104	6.86134e-05	0.00117148	cheR2	2.93126	Down
1_B	MEM vs PAR	PA0176	225.714	-0.999471	0.326425	-3.06187	0.00219961	0.0178389	mcpB	1.74863	None
1_B	MEM vs PAR	PA0177	46.7872	-0.969231	0.369102	-2.62592	0.00864153	0.0491235	PA0177	1.30871	None
1_B	MEM vs PAR	PA0178	221.739	-1.15773	0.320103	-3.61675	0.00029833	0.00389188	PA0178	2.40984	Down
1_B	MEM vs PAR	PA0179	259.066	-0.911551	0.417147	-2.1852	0.028874	0.11551	PA0179	0.937379	None
1_B	MEM vs PAR	PA0180	182.475	-0.509225	0.239758	-2.12391	0.0336773	0.127628	mcpA	0.894056	None
1_B	MEM vs PAR	PA0181	44.4967	-1.08159	0.456083	-2.37149	0.0177167	0.0833747	PA0181	1.07897	None
1_B	MEM vs PAR	PA0182	4.64957	-0.982345	1.45671	-0.674361	0.500082		PA0182		None
1_B	MEM vs PAR	PA0183	34.4936	-0.136441	0.339688	-0.401666	0.68793	0.830019	atsA	0.0809118	None
1_B	MEM vs PAR	PA0184	3.6383	-0.731729	1.0861	-0.67372	0.500489		PA0184		None
1_B	MEM vs PAR	PA0185	6.84257	1.38896	0.883016	1.57298	0.115724		PA0185		None
1_B	MEM vs PAR	PA0186	10.9943	-0.422328	0.588733	-0.717351	0.473157	0.678969	PA0186	0.16815	None
1_B	MEM vs PAR	PA0187	13.3689	-1.56287	0.786504	-1.98711	0.04691	0.159358	PA0187	0.797627	None
1_B	MEM vs PAR	PA0188	7.00752	-0.0881061	0.771734	-0.114166	0.909106		PA0188		None
1_B	MEM vs PAR	PA0189	2.48474	-1.04006	1.16713	-0.891129	0.37286		PA0189		None
1_B	MEM vs PAR	PA0190	21.486	0.44768	0.449329	0.99633	0.31909	0.528666	PA0190	0.276819	None
1_B	MEM vs PAR	PA0191	16.8542	-0.473931	0.511808	-0.925994	0.354449	0.565685	PA0191	0.247425	None
1_B	MEM vs PAR	PA0192	8.56122	-0.244133	0.714348	-0.341757	0.732534		PA0192		None
1_B	MEM vs PAR	PA0193	6.46625	-1.09652	0.814843	-1.34568	0.178406		PA0193		None
1_B	MEM vs PAR	PA0194	5.89441	-1.33239	1.14417	-1.16451	0.244218		PA0194		None
1_B	MEM vs PAR	PA0195	76.7954	0.276395	0.397264	0.695747	0.486587	0.689498	pntAA	0.161467	None
1_B	MEM vs PAR	PA0195.1	58.566	-0.462172	0.393622	-1.17415	0.240334	0.447997	pntAB	0.348725	None
1_B	MEM vs PAR	PA0196	153.568	-0.0626613	0.297837	-0.210388	0.833365	0.917663	pntB	0.0373167	None
1_B	MEM vs PAR	PA0197	1.1757	-0.279186	1.66242	-0.16794	0.866631		tonB2		None
1_B	MEM vs PAR	PA0198	4.81371	-1.04426	0.96151	-1.08606	0.277454		exbB1		None
1_B	MEM vs PAR	PA0199	14.4496	0.155317	0.515353	0.30138	0.763125	0.875957	exbD	0.0575174	None
1_B	MEM vs PAR	PA0200	208.99	-0.444065	0.589298	-0.75355	0.451119	0.660195	PA0200	0.180328	None
1_B	MEM vs PAR	PA0201	75.7009	-0.358125	0.34626	-1.03427	0.301011	0.50949	PA0201	0.292865	None
1_B	MEM vs PAR	PA0202	0						PA0202		None
1_B	MEM vs PAR	PA0203	0						PA0203		None
1_B	MEM vs PAR	PA0204	0						PA0204		None
1_B	MEM vs PAR	PA0205	0						PA0205		None
1_B	MEM vs PAR	PA0206	0						potA1		None
1_B	MEM vs PAR	PA0207	0						PA0207		None
1_B	MEM vs PAR	PA0208	173.638	-0.328943	0.446608	-0.736535	0.461405	0.668015	mdcA	0.175214	None
1_B	MEM vs PAR	PA0209	2.57721	-2.91928	2.20838	-1.32191	0.186198		mdcB		None
1_B	MEM vs PAR	PA0210	0.776847	-1.88519	3.70577	-0.508717	0.610951		mdcC		None
1_B	MEM vs PAR	PA0211	10.3227	-1.25881	1.06109	-1.18634	0.235489	0.442769	mdcD	0.353822	None
1_B	MEM vs PAR	PA0212	5.05537	-1.30032	1.43965	-0.903221	0.366409		mdcE		None
1_B	MEM vs PAR	PA0213	2.17671	-3.90725	1.81677	-2.15066	0.0315029		mdcG		None
1_B	MEM vs PAR	PA0214	2.40678	-1.63906	1.65916	-0.987885	0.323209		PA0214		None
1_B	MEM vs PAR	PA0215	7.18419	-0.898915	0.833804	-1.07809	0.280994		PA0215		None
1_B	MEM vs PAR	PA0216	19.5681	-0.897172	0.563027	-1.59348	0.111053	0.280786	PA0216	0.551625	None
1_B	MEM vs PAR	PA0217	75.6445	0.160457	0.193445	0.82947	0.406838	0.616435	PA0217	0.210113	None
1_B	MEM vs PAR	PA0218	48.1168	-0.517945	0.453062	-1.14321	0.252951	0.462555	PA0218	0.334837	None
1_B	MEM vs PAR	PA0219	9.1808	0.525365	0.751032	0.699523	0.484225	0.687752	PA0219	0.162568	None
1_B	MEM vs PAR	PA0220	12.9767	0.0795999	0.482609	0.164937	0.868994	0.940508	PA0220	0.0266376	None
1_B	MEM vs PAR	PA0221	18.4025	0.640225	0.346171	1.84945	0.064393	0.196326	PA0221	0.707022	None
1_B	MEM vs PAR	PA0222	8.66017	0.687795	0.645588	1.06538	0.286705		PA0222		None
1_B	MEM vs PAR	PA0223	31.4773	-0.296073	0.423647	-0.698867	0.484635	0.688011	PA0223	0.162405	None
1_B	MEM vs PAR	PA0224	46.8235	-0.563505	0.358409	-1.57224	0.115894	0.287071	PA0224	0.54201	None
1_B	MEM vs PAR	PA0225	113.459	0.0531643	0.293592	0.181082	0.856303	0.933416	PA0225	0.0299246	None
1_B	MEM vs PAR	PA0226	21.7859	-0.283006	0.405085	-0.698635	0.48478	0.688011	PA0226	0.162405	None
1_B	MEM vs PAR	PA0227	3.37535	-1.58285	1.53349	-1.03219	0.301983		PA0227		None
1_B	MEM vs PAR	PA0228	10.568	-1.45574	0.758053	-1.92037	0.0548117	0.177779	pcaF	0.75012	None
1_B	MEM vs PAR	PA0229	92.7682	0.988718	0.307708	3.21317	0.00131279	0.0120757	pcaT	1.91809	None
1_B	MEM vs PAR	PA0230	27.6373	-0.849656	0.757591	-1.12152	0.262065	0.470209	pcaB	0.327709	None
1_B	MEM vs PAR	PA0231	32.9454	-0.96329	0.755436	-1.27515	0.202258	0.403521	pcaD	0.394134	None
1_B	MEM vs PAR	PA0232	60.4482	0.131387	0.268531	0.489281	0.624643	0.79051	pcaC	0.102093	None
1_B	MEM vs PAR	PA0233	42.9406	-1.02521	0.559569	-1.83215	0.0669294	0.201659	PA0233	0.695383	None
1_B	MEM vs PAR	PA0234	38.5372	-0.130881	0.393505	-0.332603	0.739434	0.861817	PA0234	0.0645852	None
1_B	MEM vs PAR	PA0235	14.7827	0.238882	0.605955	0.394224	0.693416	0.832937	pcaK	0.0793878	None
1_B	MEM vs PAR	PA0236	16.2177	-0.401525	0.803416	-0.499771	0.617236	0.785871	PA0236	0.104649	None
1_B	MEM vs PAR	PA0237	6.78609	-0.305088	0.72213	-0.422483	0.672672		PA0237		None
1_B	MEM vs PAR	PA0238	1.16261	-2.16422	2.81824	-0.767932	0.442527		PA0238		None
1_B	MEM vs PAR	PA0239	39.8658	-0.0245897	0.34707	-0.0708492	0.943518	0.982486	PA0239	0.0076736	None
1_B	MEM vs PAR	PA0240	4.74881	-1.46485	0.859254	-1.70479	0.0882334		PA0240		None
1_B	MEM vs PAR	PA0241	7.72054	-1.04112	0.733149	-1.42007	0.155589		PA0241		None
1_B	MEM vs PAR	PA0242	18.0099	-0.275401	0.417207	-0.660106	0.509186	0.707914	quiC1	0.150019	None
1_B	MEM vs PAR	PA0243	163.685	0.0185183	0.293977	0.0629922	0.949773	0.986045	PA0243	0.00610317	None
1_B	MEM vs PAR	PA0244	5.04965	-0.821837	1.257	-0.65381	0.513235		aroE		None
1_B	MEM vs PAR	PA0245	10.689	-1.11199	0.816783	-1.36143	0.173379	0.367288	aroQ2	0.434993	None
1_B	MEM vs PAR	PA0246	67.7914	-0.2907	0.609738	-0.476761	0.633532	0.7955	PA0246	0.0993597	None
1_B	MEM vs PAR	PA0247	10.057	-0.445722	0.604541	-0.73729	0.460946	0.667674	pobA	0.175436	None
1_B	MEM vs PAR	PA0248	44.2686	0.223299	0.339233	0.658248	0.510379	0.708763	PA0248	0.149499	None
1_B	MEM vs PAR	PA0249	23.8703	-0.326187	0.617088	-0.528591	0.597089	0.77155	PA0249	0.112636	None
1_B	MEM vs PAR	PA0250	108.861	0.315092	0.272531	1.15617	0.247613	0.457783	PA0250	0.33934	None
1_B	MEM vs PAR	PA0251	6.35979	-0.524728	0.708106	-0.741031	0.458675		PA0251		None
1_B	MEM vs PAR	PA0252	7.27654	-0.158844	0.875595	-0.181413	0.856044		PA0252		None
1_B	MEM vs PAR	PA0253	42.8372	0.0758482	0.300826	0.252133	0.800938	0.898425	PA0253	0.0465184	None
1_B	MEM vs PAR	PA0254	112.211	0.0236131	0.252021	0.0936949	0.925352	0.972408	hudA	0.0121517	None
1_B	MEM vs PAR	PA0255	37.4918	-0.179542	0.627758	-0.286005	0.774874	0.882617	PA0255	0.0542278	None
1_B	MEM vs PAR	PA0256	294.124	-0.19043	0.414448	-0.45948	0.64589	0.803675	PA0256	0.0949196	None
1_B	MEM vs PAR	PA0257	801.863	-2.38888	0.693812	-3.44313	0.000575026	0.00634484	PA0257	2.19758	Down
1_B	MEM vs PAR	PA0258	244.839	-2.489	0.713634	-3.48778	0.000487042	0.00561151	PA0258	2.25092	Down
1_B	MEM vs PAR	PA0259	496.752	-1.07009	0.33997	-3.14759	0.00164621	0.0142012	PA0259	1.84767	Down
1_B	MEM vs PAR	PA0260	642.298	-0.951645	0.236156	-4.02973	5.58409e-05	0.000991686	PA0260	3.00363	None
1_B	MEM vs PAR	PA0261	91.0832	-1.2378	0.295369	-4.19069	2.78102e-05	0.000550099	PA0261	3.25956	Down
1_B	MEM vs PAR	PA0262	832.515	-1.70564	0.431115	-3.95635	7.61038e-05	0.00128139	vgrG2b	2.89232	Down
1_B	MEM vs PAR	PA0263	10.7039	0	1.7271	0	1	1		0	None
1_B	MEM vs PAR	PA0264	12.8086	-2.71369	0.861537	-3.14982	0.00163372	0.0141202	PA0264	1.85016	Down
1_B	MEM vs PAR	PA0265	2002.52	-0.544686	0.250092	-2.17794	0.0294106	0.116541	davD	0.933523	None
1_B	MEM vs PAR	PA0266	2938.83	-0.0712897	0.237581	-0.300064	0.764128	0.876532	davT	0.0572325	None
1_B	MEM vs PAR	PA0267	63.4028	-1.12948	0.66535	-1.69758	0.0895878	0.24643	PA0267	0.608307	None
1_B	MEM vs PAR	PA0268	18.532	-0.443373	0.638623	-0.694265	0.487516	0.689986	PA0268	0.16116	None
1_B	MEM vs PAR	PA0269	90.5052	-0.202626	0.404071	-0.501463	0.616045	0.785143	PA0269	0.105051	None
1_B	MEM vs PAR	PA0270	93.2641	0.0373198	0.308656	0.120911	0.903762	0.959954	PA0270	0.0177496	None
1_B	MEM vs PAR	PA0271	51.3797	-0.00729989	0.41267	-0.0176894	0.985887	1	PA0271	0	None
1_B	MEM vs PAR	PA0272	90.5225	0.129918	0.204534	0.63519	0.525304	0.719221	PA0272	0.143137	None
1_B	MEM vs PAR	PA0273	1.26788	0.291462	1.43893	0.202556	0.839482		PA0273		None
1_B	MEM vs PAR	PA0274	5.82532	-1.18998	0.928339	-1.28184	0.199899		PA0274		None
1_B	MEM vs PAR	PA0275	49.0236	0.0834562	0.322604	0.258696	0.79587	0.896044	PA0275	0.0476705	None
1_B	MEM vs PAR	PA0276	15.7752	0.176269	0.585403	0.301107	0.763333	0.875957	PA0276	0.0575174	None
1_B	MEM vs PAR	PA0277	240.558	-1.32208	0.338925	-3.90081	9.58707e-05	0.00152161	PA0277	2.8177	Down
1_B	MEM vs PAR	PA0278	2.88958	-1.55741	1.29866	-1.19925	0.230432		PA0278		None
1_B	MEM vs PAR	PA0279	2.29656	-1.43367	1.73563	-0.826022	0.408792		PA0279		None
1_B	MEM vs PAR	PA0280	179.825	-0.326306	0.262601	-1.24259	0.214018	0.417729	cysA	0.379105	None
1_B	MEM vs PAR	PA0281	169.171	-0.0965295	0.243655	-0.396173	0.691977	0.831819	cysW	0.0799709	None
1_B	MEM vs PAR	PA0282	161.795	0.185301	0.333333	0.555904	0.578277	0.757034	cysT	0.120885	None
1_B	MEM vs PAR	PA0283	308.353	0.00643537	0.235997	0.0272688	0.978245	1	sbp	0	None
1_B	MEM vs PAR	PA0284	29.5845	-1.56603	0.649817	-2.40996	0.0159545	0.0770182	PA0284	1.11341	None
1_B	MEM vs PAR	PA0285	658.373	0.174266	0.11932	1.4605	0.144154	0.327323	PA0285	0.485024	None
1_B	MEM vs PAR	PA0286	3793.46	0.0565415	0.281843	0.200614	0.841001	0.923147	desA	0.0347293	None
1_B	MEM vs PAR	PA0287	23.0315	0.251994	0.3878	0.649805	0.515818	0.713501	gpuP	0.146605	None
1_B	MEM vs PAR	PA0288	11.8423	-0.212934	0.686853	-0.310014	0.75655	0.871744	gpuA	0.0596113	None
1_B	MEM vs PAR	PA0289	64.4864	-0.110281	0.311766	-0.353731	0.72354	0.852074	gpuR	0.0695229	None
1_B	MEM vs PAR	PA0290	157.297	0.394892	0.234235	1.68588	0.0918188	0.250506	PA0290	0.601183	None
1_B	MEM vs PAR	PA0291	6018.74	-2.15951	0.294265	-7.33867	2.15722e-13	2.05824e-11	oprE	10.6865	Down
1_B	MEM vs PAR	PA0292	576.477	-0.330191	0.393777	-0.838522	0.401738	0.612232	aguA	0.213084	None
1_B	MEM vs PAR	PA0293	537.334	0.210937	0.304893	0.691839	0.489039	0.691079	aguB	0.160472	None
1_B	MEM vs PAR	PA0294	73.255	-0.26606	0.307853	-0.864242	0.387455	0.600117	aguR	0.221764	None
1_B	MEM vs PAR	PA0295	541.373	-0.562515	0.231934	-2.42532	0.0152949	0.074425	PA0295	1.12828	None
1_B	MEM vs PAR	PA0296	7697.89	-2.67415	0.523832	-5.10498	3.30828e-07	1.11792e-05	spuI	4.95159	Down
1_B	MEM vs PAR	PA0297	1007.26	-2.58261	0.3861	-6.68897	2.24746e-11	1.76389e-09	spuA	8.75353	Down
1_B	MEM vs PAR	PA0298	3816.24	-2.12611	0.349303	-6.08672	1.15249e-09	6.75667e-08	spuB	7.17027	Down
1_B	MEM vs PAR	PA0299	4619.25	-1.65486	0.19423	-8.52013	1.59379e-17	2.42355e-15	spuC	14.6155	Down
1_B	MEM vs PAR	PA0300	13283.3	-1.43413	0.521452	-2.75026	0.00595473	0.0375164	spuD	1.42578	Down
1_B	MEM vs PAR	PA0301	4469.22	-0.90496	0.388521	-2.32924	0.0198462	0.0900852	spuE	1.04535	None
1_B	MEM vs PAR	PA0302	2300.3	-1.62737	0.316168	-5.14718	2.64437e-07	9.25721e-06	spuF	5.03352	Down
1_B	MEM vs PAR	PA0303	2340.95	-1.21131	0.411764	-2.94176	0.00326348	0.0241339	spuG	1.61737	Down
1_B	MEM vs PAR	PA0304	1312.87	-1.64801	0.36859	-4.47113	7.78065e-06	0.000178588	spuH	3.74815	Down
1_B	MEM vs PAR	PA0305	310.347	-0.497453	0.149567	-3.32594	0.000881197	0.00893314	PA0305	2.049	None
1_B	MEM vs PAR	PA0306	44.7416	-0.266587	0.324683	-0.821069	0.411607	0.62182	PA0306	0.206336	None
1_B	MEM vs PAR	PA0307	68.4978	0.123504	0.367833	0.33576	0.737052	0.860758	PA0307	0.0651191	None
1_B	MEM vs PAR	PA0308	125.719	-0.284001	0.300996	-0.943537	0.345406	0.556898	PA0308	0.254224	None
1_B	MEM vs PAR	PA0309	96.5448	0.10482	0.473527	0.221361	0.824811	0.912996	PA0309	0.0395309	None
1_B	MEM vs PAR	PA0310	263.116	-0.557203	0.274331	-2.03113	0.0422415	0.148402	PA0310	0.82856	None
1_B	MEM vs PAR	PA0311	1.59798	0.327254	1.8213	0.179681	0.857403		PA0311		None
1_B	MEM vs PAR	PA0312	57.2798	-0.748361	0.615163	-1.21653	0.223785	0.429222	PA0312	0.367318	None
1_B	MEM vs PAR	PA0313	286.552	0.369763	0.203583	1.81627	0.0693285	0.207219	PA0313	0.68357	None
1_B	MEM vs PAR	PA0314	390.096	0.459259	0.168157	2.73114	0.00631157	0.038909	PA0314	1.40995	None
1_B	MEM vs PAR	PA0315	770.94	0.124608	0.347432	0.358655	0.719853	0.849577	PA0315	0.0707973	None
1_B	MEM vs PAR	PA0316	5222.95	-0.11954	0.288515	-0.414329	0.678633	0.823703	serA	0.0842291	None
1_B	MEM vs PAR	PA0317	3498.49	-0.479073	0.413367	-1.15895	0.246476	0.456183	PA0317	0.340861	None
1_B	MEM vs PAR	PA0318	474.573	0.399009	0.258828	1.5416	0.123171	0.297297	PA0318	0.526809	None
1_B	MEM vs PAR	PA0319	449.84	0.353597	0.171567	2.06098	0.0393048	0.141462	PA0319	0.849359	None
1_B	MEM vs PAR	PA0320	92.4914	-0.0151786	0.302925	-0.0501069	0.960037	0.99171	PA0320	0.00361527	None
1_B	MEM vs PAR	PA0321	44.0473	1.06624	0.316473	3.36914	0.000754032	0.00775713	aphB	2.1103	Up
1_B	MEM vs PAR	PA0322	47.4934	1.14688	0.335639	3.41701	0.000633118	0.0067858	PA0322	2.1684	Up
1_B	MEM vs PAR	PA0323	70.2109	-0.760723	0.522378	-1.45627	0.145318	0.32907	PA0323	0.482711	None
1_B	MEM vs PAR	PA0324	14.6634	-0.407673	0.613225	-0.664802	0.506177	0.70494	PA0324	0.151848	None
1_B	MEM vs PAR	PA0325	17.7943	-0.230271	0.535135	-0.430305	0.666974	0.816994	PA0325	0.0877811	None
1_B	MEM vs PAR	PA0326	55.9036	0.897391	0.408557	2.19649	0.0280567	0.113865	potA	0.94361	None
1_B	MEM vs PAR	PA0327	87.8975	-0.464423	0.382144	-1.21531	0.224249	0.429928	PA0327	0.366604	None
1_B	MEM vs PAR	PA0328	182.81	-0.242827	0.204538	-1.1872	0.235151	0.442305	PA0328	0.354278	None
1_B	MEM vs PAR	PA0329	514.702	-1.06272	0.272156	-3.90482	9.4297e-05	0.00150442	PA0329	2.82263	Down
1_B	MEM vs PAR	PA0330	630.248	0.123881	0.118829	1.04251	0.297174	0.505966	rpiA	0.295879	None
1_B	MEM vs PAR	PA0331	792.773	0.0419709	0.137	0.306357	0.759333	0.873915	ilvA1	0.0585307	None
1_B	MEM vs PAR	PA0332	25.8237	-1.14811	0.825995	-1.38997	0.164537	0.355681	PA0332	0.448939	None
1_B	MEM vs PAR	PA0333	42.017	-1.22568	0.637523	-1.92257	0.0545345	0.177265	PA0333	0.751378	None
1_B	MEM vs PAR	PA0334	66.2346	-0.373873	0.447008	-0.83639	0.402935	0.613262	PA0334	0.212354	None
1_B	MEM vs PAR	PA0335	183.114	-0.65166	0.403864	-1.61357	0.106622	0.273495	PA0335	0.56305	None
1_B	MEM vs PAR	PA0336	1915.35	0.511945	0.301909	1.6957	0.0899436	0.247129	rppH	0.607076	None
1_B	MEM vs PAR	PA0337	3172.62	0.302554	0.0954589	3.16947	0.00152716	0.0134841	ptsP	1.87018	None
1_B	MEM vs PAR	PA0338	327.273	-0.100252	0.332507	-0.301502	0.763032	0.875957	PA0338	0.0575174	None
1_B	MEM vs PAR	PA0339	15.8083	-1.44686	0.989051	-1.46288	0.143501	0.326296	PA0339	0.486388	None
1_B	MEM vs PAR	PA0340	119.671	-0.698813	0.331497	-2.10805	0.0350264	0.131006	PA0340	0.88271	None
1_B	MEM vs PAR	PA0341	439.802	0.152435	0.265539	0.574057	0.56593	0.747709	lgt	0.126267	None
1_B	MEM vs PAR	PA0342	888.36	0.0624368	0.190783	0.327265	0.743467	0.863828	thyA	0.0635728	None
1_B	MEM vs PAR	PA0343	161.621	0.265768	0.180852	1.46953	0.141689	0.323385	PA0343	0.49028	None
1_B	MEM vs PAR	PA0344	61.348	-0.953681	0.667468	-1.42881	0.15306	0.340087	PA0344	0.46841	None
1_B	MEM vs PAR	PA0345	19.3009	-1.45525	1.26572	-1.14974	0.250251	0.459823	PA0345	0.33741	None
1_B	MEM vs PAR	PA0346	79.8921	-0.415621	0.387195	-1.07342	0.283084	0.492796	PA0346	0.307332	None
1_B	MEM vs PAR	PA0347	12.5577	0.118516	0.567463	0.208853	0.834563	0.918775	glpQ	0.036791	None
1_B	MEM vs PAR	PA0348	15.2664	0.260241	0.593115	0.43877	0.660828	0.813867	PA0348	0.0894464	None
1_B	MEM vs PAR	PA0349	14.978	-0.102421	0.600408	-0.170586	0.86455	0.937817	PA0349	0.027882	None
1_B	MEM vs PAR	PA0350	29.4798	-1.14192	0.831095	-1.374	0.169443	0.362901	folA	0.440212	None
1_B	MEM vs PAR	PA0351	44.2022	-1.28336	0.737255	-1.74072	0.0817324	0.232171	PA0351	0.634191	None
1_B	MEM vs PAR	PA0352	387.362	0.322674	0.204603	1.57707	0.114779	0.285321	PA0352	0.544667	None
1_B	MEM vs PAR	PA0353	1372.33	0.0227783	0.149611	0.15225	0.878989	0.94579	ilvD	0.0242054	None
1_B	MEM vs PAR	PA0354	548.991	-0.381605	0.175551	-2.17375	0.0297236	0.1175	PA0354	0.929963	None
1_B	MEM vs PAR	PA0355	180.155	0.975201	0.211177	4.61793	3.87595e-06	9.87454e-05	pfpI	4.00548	None
1_B	MEM vs PAR	PA0356	569.366	0.528862	0.318964	1.65806	0.0973051	0.259015	PA0356	0.586675	None
1_B	MEM vs PAR	PA0357	85.0147	-1.09581	0.737594	-1.48566	0.137369	0.317493	mutM	0.498266	None
1_B	MEM vs PAR	PA0358	259.276	0.1603	0.276705	0.579317	0.562375	0.745442	PA0358	0.127586	None
1_B	MEM vs PAR	PA0359	156.667	-1.58208	0.728708	-2.17108	0.0299255	0.118196	PA0359	0.927398	None
1_B	MEM vs PAR	PA0360	366.232	-0.59727	0.173383	-3.4448	0.000571488	0.00633453	PA0360	2.19829	None
1_B	MEM vs PAR	PA0361	138.855	-0.22947	0.324474	-0.707205	0.479439	0.684149	PA0361	0.164849	None
1_B	MEM vs PAR	PA0362	410.743	0.235405	0.531182	0.443173	0.657641	0.811098	fdx1	0.0909266	None
1_B	MEM vs PAR	PA0363	1427.19	0.614532	0.398907	1.54054	0.123429	0.297623	coaD	0.526333	None
1_B	MEM vs PAR	PA0364	124.623	0.0732362	0.282228	0.259493	0.795255	0.895766	PA0364	0.0478054	None
1_B	MEM vs PAR	PA0365	63.6607	-0.712969	0.40157	-1.77546	0.0758227	0.22057	PA0365	0.656453	None
1_B	MEM vs PAR	PA0366	240.753	0.239906	0.238768	1.00477	0.315009	0.525102	calB	0.279757	None
1_B	MEM vs PAR	PA0367	241.691	-0.142854	0.22977	-0.621727	0.534121	0.724368	PA0367	0.140041	None
1_B	MEM vs PAR	PA0368	55.2234	-0.93794	0.616634	-1.52106	0.128244	0.305002	PA0368	0.515698	None
1_B	MEM vs PAR	PA0369	14.9879	-2.43996	1.02862	-2.37207	0.0176887	0.0833747	PA0369	1.07897	None
1_B	MEM vs PAR	PA0370	280.049	-1.9344	0.317486	-6.09287	1.10905e-09	6.58128e-08	PA0370	7.18169	Down
1_B	MEM vs PAR	PA0371	1294.86	0.176451	0.15894	1.11017	0.266925	0.475185	PA0371	0.323137	None
1_B	MEM vs PAR	PA0372	1352.97	0.493816	0.150759	3.27554	0.00105459	0.0102224	PA0372	1.99045	None
1_B	MEM vs PAR	PA0373	1028.62	-0.138221	0.216555	-0.638272	0.523297	0.717832	ftsY	0.143977	None
1_B	MEM vs PAR	PA0374	682.637	-0.208031	0.199081	-1.04495	0.296044	0.504748	ftsE	0.296925	None
1_B	MEM vs PAR	PA0375	1034.01	0.14037	0.127577	1.10028	0.271211	0.48007	ftsX	0.318695	None
1_B	MEM vs PAR	PA0376	6019.43	0.141524	0.406108	0.348488	0.727474	0.854426	rpoH	0.0683253	None
1_B	MEM vs PAR	PA0377	33.477	-1.0471	0.906598	-1.15498	0.248098	0.458331	PA0377	0.338821	None
1_B	MEM vs PAR	PA0378	82.57	0.375506	0.234965	1.59814	0.110012	0.278958	mtgA	0.554461	None
1_B	MEM vs PAR	PA0379	61.2462	-0.143443	0.405522	-0.353726	0.723545	0.852074	PA0379	0.0695229	None
1_B	MEM vs PAR	PA0380	6.73295	-2.66379	1.77881	-1.49751	0.13426		PA0380		None
1_B	MEM vs PAR	PA0381	573.807	0.389093	0.26937	1.44446	0.14861	0.334067	thiG	0.476166	None
1_B	MEM vs PAR	PA0382	206.211	-0.0580377	0.447502	-0.129693	0.89681	0.95678	trmB	0.0191877	None
1_B	MEM vs PAR	PA0383	105.151	0.291411	0.298087	0.977603	0.32827	0.538922	PA0383	0.268474	None
1_B	MEM vs PAR	PA0384	7.52856	-1.78357	0.973355	-1.83239	0.0668931		PA0384		None
1_B	MEM vs PAR	PA0385	157.569	0.354445	0.283691	1.24941	0.211517	0.416397	PA0385	0.380492	None
1_B	MEM vs PAR	PA0386	235.517	-0.239793	0.249723	-0.960237	0.336936	0.548521	PA0386	0.260807	None
1_B	MEM vs PAR	PA0387	504.22	0.336486	0.156301	2.1528	0.0313343	0.121783	PA0387	0.914412	None
1_B	MEM vs PAR	PA0388	1097.84	-0.00822895	0.287536	-0.0286189	0.977169	1	PA0388	0	None
1_B	MEM vs PAR	PA0389	453.091	0.0964733	0.192944	0.500006	0.617071	0.785871	PA0389	0.104649	None
1_B	MEM vs PAR	PA0390	1356.72	0.47393	0.226834	2.08933	0.0366784	0.135133	metXS	0.869239	None
1_B	MEM vs PAR	PA0391	421.05	-0.889098	0.334999	-2.65403	0.00795358	0.0462391	PA0391	1.33499	None
1_B	MEM vs PAR	PA0392	1319.29	0.0747446	0.416956	0.179263	0.857731	0.934764	PA0392	0.029298	None
1_B	MEM vs PAR	PA0393	91.0482	-0.845873	0.67717	-1.24913	0.211617	0.416397	proC	0.380492	None
1_B	MEM vs PAR	PA0394	237.626	0.163173	0.276292	0.590582	0.5548	0.74085	PA0394	0.13027	None
1_B	MEM vs PAR	PA0395	1750.46	-0.707788	0.281786	-2.51179	0.0120119	0.0620487	pilT	1.20727	None
1_B	MEM vs PAR	PA0396	1010.9	-0.936942	0.18618	-5.03246	4.84228e-07	1.58579e-05	pilU	4.79975	None
1_B	MEM vs PAR	PA0397	289.282	-0.504978	0.384765	-1.31243	0.189375	0.386545	PA0397	0.4128	None
1_B	MEM vs PAR	PA0398	765.187	-1.45916	0.486253	-3.00082	0.00269254	0.0208818	PA0398	1.68023	Down
1_B	MEM vs PAR	PA0399	682.567	0.0506721	0.244278	0.207436	0.835669	0.919576	PA0399	0.0364123	None
1_B	MEM vs PAR	PA0400	500.233	-0.213055	0.338836	-0.628784	0.529491	0.722113	PA0400	0.141395	None
1_B	MEM vs PAR	PA0401	294.116	-0.372603	0.576088	-0.646781	0.517774	0.713932	pyrC'	0.146343	None
1_B	MEM vs PAR	PA0402	2046.73	0.00644036	0.156507	0.0411507	0.967176	0.995443	pyrB	0.00198368	None
1_B	MEM vs PAR	PA0403	310.815	-0.211397	0.41159	-0.51361	0.607524	0.779131	pyrR	0.108389	None
1_B	MEM vs PAR	PA0404	103.401	-0.634391	0.583747	-1.08676	0.277145	0.487047	PA0404	0.312429	None
1_B	MEM vs PAR	PA0405	434.022	-0.330329	0.196325	-1.68256	0.0924594	0.251205	algH	0.599972	None
1_B	MEM vs PAR	PA0406	319.426	-0.104642	0.179087	-0.584312	0.559011	0.743006	tonB3	0.129008	None
1_B	MEM vs PAR	PA0407	878.136	-0.214785	0.338622	-0.63429	0.525892	0.719221	gshB	0.143137	None
1_B	MEM vs PAR	PA0408	4840.62	-0.999287	0.545616	-1.83149	0.067028	0.201831	pilG	0.695013	None
1_B	MEM vs PAR	PA0409	1461.21	-1.45274	0.413817	-3.51058	0.000447127	0.00526809	pilH	2.27835	Down
1_B	MEM vs PAR	PA0410	724.893	-0.223302	0.184039	-1.21334	0.224999	0.430244	pilI	0.366285	None
1_B	MEM vs PAR	PA0411	6474.95	-0.120861	0.205574	-0.587922	0.556585	0.741753	pilJ	0.129741	None
1_B	MEM vs PAR	PA0412	583.507	-1.14385	0.460953	-2.48149	0.0130835	0.0660555	pilK	1.18009	None
1_B	MEM vs PAR	PA0413	4175.9	-0.526327	0.263929	-1.9942	0.0461305	0.156973	chpA	0.804176	None
1_B	MEM vs PAR	PA0414	416.532	-0.536093	0.266806	-2.00929	0.0445059	0.153484	chpB	0.813937	None
1_B	MEM vs PAR	PA0415	96.3057	-1.9517	0.794824	-2.45551	0.0140686	0.0699976	chpC	1.15492	None
1_B	MEM vs PAR	PA0416	105.262	-0.221697	0.323584	-0.685131	0.493261	0.694304	chpD	0.15845	None
1_B	MEM vs PAR	PA0417	18.7711	-0.382036	0.715884	-0.533656	0.593579	0.769039	chpE	0.114052	None
1_B	MEM vs PAR	PA0418	88.6999	-0.523743	0.38709	-1.35303	0.176047	0.370837	PA0418	0.430817	None
1_B	MEM vs PAR	PA0419	45.9167	-0.671779	0.691875	-0.970953	0.331571	0.543241	PA0419	0.265007	None
1_B	MEM vs PAR	PA0420	757.353	0.200509	0.129298	1.55075	0.120961	0.29486	bioA	0.530384	None
1_B	MEM vs PAR	PA0421	812.042	0.565271	0.116427	4.85514	1.203e-06	3.54774e-05	PA0421	4.45005	None
1_B	MEM vs PAR	PA0422	747.929	-0.027031	0.318835	-0.0847806	0.932436	0.976589	PA0422	0.0102882	None
1_B	MEM vs PAR	PA0423	5143.99	-0.251577	0.361261	-0.696388	0.486186	0.68913	PA0423	0.161699	None
1_B	MEM vs PAR	PA0424	1324.12	4.34162	0.375508	11.562	6.41945e-31	3.47078e-28	mexR	27.4596	Up
1_B	MEM vs PAR	PA0425	6600.67	3.59398	0.233407	15.3979	1.69063e-53	2.05665e-50	mexA	49.6868	Up
1_B	MEM vs PAR	PA0426	33932.2	3.18164	0.203965	15.5989	7.40079e-55	1.20041e-51	mexB	50.9207	Up
1_B	MEM vs PAR	PA0427	6432.5	2.94468	0.223393	13.1816	1.11971e-39	9.08083e-37	oprM	36.0419	Up
1_B	MEM vs PAR	PA0428	3339.69	0.0287203	0.200828	0.143009	0.886283	0.949296	rhlE	0.0225983	None
1_B	MEM vs PAR	PA0429	3271.34	-0.374808	0.374768	-1.00011	0.317258	0.527117	PA0429	0.278093	None
1_B	MEM vs PAR	PA0430	947.085	0.33507	0.189421	1.76892	0.0769071	0.222227	metF	0.653204	None
1_B	MEM vs PAR	PA0431	315.846	-0.937252	0.58272	-1.60841	0.107745	0.275017	PA0431	0.560641	None
1_B	MEM vs PAR	PA0432	7398.31	0.16394	0.24107	0.680054	0.496471	0.696583	ahcY	0.157027	None
1_B	MEM vs PAR	PA0433	11.9333	-2.43368	0.965492	-2.52066	0.0117135	0.0607004	PA0433	1.21681	None
1_B	MEM vs PAR	PA0434	23.8691	-0.273853	0.499308	-0.548464	0.583373	0.760229	PA0434	0.119056	None
1_B	MEM vs PAR	PA0435	8.19635	0.462135	0.703757	0.656669	0.511394		PA0435		None
1_B	MEM vs PAR	PA0436	1137.79	-0.420621	0.391895	-1.0733	0.283135	0.492796	PA0436	0.307332	None
1_B	MEM vs PAR	PA0437	240.579	-0.138708	0.262569	-0.528271	0.597311	0.77155	codA	0.112636	None
1_B	MEM vs PAR	PA0438	84.2097	-0.148857	0.4231	-0.351825	0.724969	0.852383	codB	0.069365	None
1_B	MEM vs PAR	PA0439	45.648	-1.3305	0.235392	-5.65226	1.58356e-08	7.48116e-07	PA0439	6.12603	Down
1_B	MEM vs PAR	PA0440	9.84492	-2.17499	0.886518	-2.45341	0.0141509	0.0702973	PA0440	1.15306	None
1_B	MEM vs PAR	PA0441	229.047	-0.4942	0.28017	-1.76393	0.0777437	0.224245	dht	0.649278	None
1_B	MEM vs PAR	PA0442	0.747842	0.373577	2.26169	0.165176	0.868805		PA0442		None
1_B	MEM vs PAR	PA0443	44.2783	-0.821258	0.310273	-2.64689	0.00812369	0.0469214	PA0443	1.32863	None
1_B	MEM vs PAR	PA0444	57.9084	-0.28242	0.333501	-0.846834	0.397088	0.607046	PA0444	0.216778	None
1_B	MEM vs PAR	PA0445	93.2117	0	8.57533	0	1	1		0	None
1_B	MEM vs PAR	PA0446	347.101	0.585356	0.263043	2.22532	0.0260596	0.108846	PA0446	0.963186	None
1_B	MEM vs PAR	PA0447	1412.32	0.00406662	0.332176	0.0122424	0.990232	1	gcdH	0	None
1_B	MEM vs PAR	PA0448	102.95	-0.800964	0.297679	-2.6907	0.00713028	0.0426764	PA0448	1.36981	None
1_B	MEM vs PAR	PA0449	1071.85	-0.224417	0.254724	-0.88102	0.378307	0.591069	PA0449	0.228362	None
1_B	MEM vs PAR	PA0450	28.2538	-0.177534	0.425968	-0.416777	0.676841	0.822279	PA0450	0.0849809	None
1_B	MEM vs PAR	PA0451	5.79927	-1.43088	1.36778	-1.04613	0.2955		PA0451		None
1_B	MEM vs PAR	PA0452	24.8442	-0.398532	0.40582	-0.982042	0.326079	0.53641	PA0452	0.270503	None
1_B	MEM vs PAR	PA0453	15.2612	-1.47322	0.566517	-2.60048	0.00930933	0.0518891	PA0453	1.28492	None
1_B	MEM vs PAR	PA0454	285.199	-0.390712	0.198736	-1.96598	0.0493007	0.164764	PA0454	0.783137	None
1_B	MEM vs PAR	PA0455	545.072	0.297377	0.160207	1.85621	0.0634235	0.194467	dbpA	0.711155	None
1_B	MEM vs PAR	PA0456	42027.4	-1.81359	0.677312	-2.67764	0.00741437	0.0441595	PA0456	1.35498	Down
1_B	MEM vs PAR	PA0457	95.7787	-0.761894	0.457648	-1.6648	0.0959517	0.25668	PA0457	0.590608	None
1_B	MEM vs PAR	PA0457.1	47.3713	-0.114134	0.323704	-0.352586	0.724399	0.852383	PA0457.1	0.069365	None
1_B	MEM vs PAR	PA0458	216.684	-0.0226077	0.39479	-0.0572651	0.954334	0.98771	PA0458	0.0053705	None
1_B	MEM vs PAR	PA0459	1486.13	-0.362757	0.321323	-1.12895	0.25892	0.467352	PA0459	0.330356	None
1_B	MEM vs PAR	PA0460	750.637	0.806305	0.161301	4.99877	5.76978e-07	1.833e-05	PA0460	4.73684	None
1_B	MEM vs PAR	PA0461	747.852	-0.206552	0.464678	-0.444506	0.656677	0.810807	PA0461	0.0910825	None
1_B	MEM vs PAR	PA0462	416.959	0.51544	0.217535	2.36946	0.017814	0.0837516	PA0462	1.07701	None
1_B	MEM vs PAR	PA0463	51.2562	-0.0243988	0.498746	-0.0489204	0.960983	0.992336	creB	0.00334106	None
1_B	MEM vs PAR	PA0464	159.73	0.354045	0.249369	1.41976	0.155677	0.34373	creC	0.463783	None
1_B	MEM vs PAR	PA0465	415.874	-0.757056	0.398496	-1.89978	0.0574614	0.181681	creD	0.740691	None
1_B	MEM vs PAR	PA0466	68.7576	1.16332	0.614648	1.89265	0.0584041	0.183351	PA0466	0.736716	None
1_B	MEM vs PAR	PA0467	23.3276	-1.04432	0.873156	-1.19603	0.231683	0.437814	PA0467	0.358711	None
1_B	MEM vs PAR	PA0468	13.7258	-2.15718	1.21898	-1.76966	0.076784	0.222085	PA0468	0.653481	None
1_B	MEM vs PAR	PA0469	163.107	-0.391213	0.389434	-1.00457	0.315104	0.525102	PA0469	0.279757	None
1_B	MEM vs PAR	PA0470	184.088	0.404076	0.351325	1.15015	0.250083	0.459823	fiuA	0.33741	None
1_B	MEM vs PAR	PA0471	9.44866	-1.36596	1.20842	-1.13036	0.258323	0.467278	PA0471	0.330425	None
1_B	MEM vs PAR	PA0472	21.5396	0.151944	0.630902	0.240836	0.809682	0.903429	PA0472	0.0441058	None
1_B	MEM vs PAR	PA0473	235.818	-1.45756	0.411918	-3.53846	0.00040247	0.0048237	PA0473	2.31662	Down
1_B	MEM vs PAR	PA0474	1.11205	1.16541	1.84462	0.63179	0.527524		PA0474		None
1_B	MEM vs PAR	PA0475	14.2119	-1.4401	0.756523	-1.90358	0.0569646	0.180843	PA0475	0.742698	None
1_B	MEM vs PAR	PA0476	13.1848	-0.358939	0.577204	-0.621858	0.534035	0.724368	PA0476	0.140041	None
1_B	MEM vs PAR	PA0477	16.1023	-0.725403	0.587768	-1.23417	0.217141	0.420624	PA0477	0.376106	None
1_B	MEM vs PAR	PA0478	32.7706	0.419067	0.352323	1.18944	0.234266	0.441324	PA0478	0.355242	None
1_B	MEM vs PAR	PA0479	8.92326	-1.41044	1.02853	-1.37132	0.170274	0.363719	PA0479	0.439233	None
1_B	MEM vs PAR	PA0480	7.28547	1.91339	0.77007	2.4847	0.0129662		PA0480		None
1_B	MEM vs PAR	PA0481	70.0863	0.721849	0.334124	2.16042	0.0307402	0.12005	PA0481	0.920639	None
1_B	MEM vs PAR	PA0482	2859.14	0.860756	0.132488	6.49687	8.20097e-11	6.04635e-09	glcB	8.21851	None
1_B	MEM vs PAR	PA0483	16.196	-1.01239	0.594892	-1.7018	0.0887932	0.245085	PA0483	0.610684	None
1_B	MEM vs PAR	PA0484	69.0255	0.143255	0.301656	0.474896	0.634861	0.79599	PA0484	0.0990926	None
1_B	MEM vs PAR	PA0485	278.556	-0.819573	0.292764	-2.79943	0.0051193	0.0333921	PA0485	1.47636	None
1_B	MEM vs PAR	PA0486	209.045	0.152553	0.193179	0.789697	0.429705	0.638776	srkA	0.194651	None
1_B	MEM vs PAR	PA0487	67.7563	-0.678567	0.593072	-1.14416	0.252558	0.462451	PA0487	0.334934	None
1_B	MEM vs PAR	PA0488	3.4301	-1.97791	1.25854	-1.57159	0.116045		PA0488		None
1_B	MEM vs PAR	PA0489	2.77205	-3.32523	2.3618	-1.40792			PA0489		None
1_B	MEM vs PAR	PA0490	68.5256	0.728258	0.320478	2.27242	0.0230614	0.100104	PA0490	0.999547	None
1_B	MEM vs PAR	PA0491	144.787	-0.234638	0.255635	-0.917866	0.358689	0.5702	PA0491	0.243973	None
1_B	MEM vs PAR	PA0492	207.432	-1.97521	0.723638	-2.72955	0.006342	0.0389648	pxpA1	1.40933	Down
1_B	MEM vs PAR	PA0493	95.6577	-1.16706	0.54316	-2.14864	0.0316629	0.122766	PA0493	0.910921	None
1_B	MEM vs PAR	PA0494	477.314	-2.6416	0.547303	-4.82657	1.38901e-06	3.97585e-05	PA0494	4.40057	Down
1_B	MEM vs PAR	PA0495	731.865	-0.869062	0.377553	-2.30183	0.0213449	0.0950269	PA0495	1.02215	None
1_B	MEM vs PAR	PA0496	446.463	-0.669427	0.43796	-1.52851	0.126386	0.301852	PA0496	0.520206	None
1_B	MEM vs PAR	PA0497	202.371	-3.16732	0.803714	-3.94085	8.11923e-05	0.00133474	PA0497	2.8746	Down
1_B	MEM vs PAR	PA0498	155.445	-1.96276	0.688142	-2.85226	0.00434093	0.0295014	PA0498	1.53016	Down
1_B	MEM vs PAR	PA0499	9.30876	0.0819204	0.55039	0.148841	0.881679	0.946668	PA0499	0.0238022	None
1_B	MEM vs PAR	PA0500	2837.84	0.474258	0.173422	2.7347	0.00624369	0.0386537	bioB	1.41281	None
1_B	MEM vs PAR	PA0501	204.622	0.221389	0.380692	0.581544	0.560874	0.744466	bioF	0.128155	None
1_B	MEM vs PAR	PA0502	127.316	0.328065	0.441903	0.742391	0.45785	0.665631	PA0502	0.176767	None
1_B	MEM vs PAR	PA0503	30.0176	-0.348635	0.952468	-0.366034	0.71434	0.845531	bioC	0.0728705	None
1_B	MEM vs PAR	PA0504	9.9372	-2.1176	1.37518	-1.53987	0.123592	0.297723	bioD	0.526188	None
1_B	MEM vs PAR	PA0505	45.0392	-1.96315	0.967349	-2.02941	0.0424161	0.148701	PA0505	0.827686	None
1_B	MEM vs PAR	PA0506	2456.97	0.649349	0.317473	2.04537	0.0408184	0.145086	PA0506	0.838375	None
1_B	MEM vs PAR	PA0507	149.353	-0.233324	0.242767	-0.961103	0.3365	0.547996	PA0507	0.261223	None
1_B	MEM vs PAR	PA0508	231.182	0.282182	0.264994	1.06486	0.286938	0.496177	PA0508	0.304363	None
1_B	MEM vs PAR	PA0509	916.515	-0.546653	0.371644	-1.47091	0.141316	0.32299	nirN	0.490811	None
1_B	MEM vs PAR	PA0510	83.3059	-0.954818	0.878612	-1.08673	0.277154	0.487047	PA0510	0.312429	None
1_B	MEM vs PAR	PA0511	283.154	0.0180456	0.467874	0.0385695	0.969234	0.996764	nirJ	0.00140786	None
1_B	MEM vs PAR	PA0512	158.619	-0.105779	0.654987	-0.161498	0.871701	0.94141	nirH	0.0262214	None
1_B	MEM vs PAR	PA0513	77.8441	-1.22526	0.863218	-1.41941	0.155781	0.34373	nirG	0.463783	None
1_B	MEM vs PAR	PA0514	86.2154	-0.0698549	0.790367	-0.0883829	0.929572	0.974219	nirL	0.0113434	None
1_B	MEM vs PAR	PA0515	229.784	0.41137	0.521016	0.789553	0.429789	0.638776	nirD	0.194651	None
1_B	MEM vs PAR	PA0516	1369.99	-0.0258846	0.338558	-0.0764555	0.939057	0.980358	nirF	0.00861517	None
1_B	MEM vs PAR	PA0517	57.5235	-0.823333	0.995493	-0.827061	0.408202	0.617827	nirC	0.209133	None
1_B	MEM vs PAR	PA0518	507.127	0.127222	0.54631	0.232875	0.815859	0.905972	nirM	0.0428854	None
1_B	MEM vs PAR	PA0519	17230	0.234176	0.360851	0.648955	0.516367	0.713501	nirS	0.146605	None
1_B	MEM vs PAR	PA0520	198.987	1.20034	0.520436	2.30642	0.0210872	0.0942245	nirQ	1.02584	None
1_B	MEM vs PAR	PA0521	110.428	2.11235	0.583786	3.61837	0.00029647	0.00387802	PA0521	2.41139	Up
1_B	MEM vs PAR	PA0522	6.16646	-1.7428	3.05632	-0.570227			PA0522		None
1_B	MEM vs PAR	PA0523	1384.36	0.0128339	0.654382	0.0196122	0.984353	1	norC	0	None
1_B	MEM vs PAR	PA0524	5122.76	2.22229	0.539791	4.11695	3.83915e-05	0.000710624	norB	3.14836	Up
1_B	MEM vs PAR	PA0525	191.861	1.33638	0.91603	1.45888	0.144598	0.327872	PA0525	0.484296	None
1_B	MEM vs PAR	PA0526	37.7604	-0.387725	0.729198	-0.531714	0.594924	0.770125	PA0526	0.113439	None
1_B	MEM vs PAR	PA0527	1885.82	-0.587909	0.311466	-1.88756	0.0590857	0.185371	dnr	0.731958	None
1_B	MEM vs PAR	PA0528	27.8514	-1.58638	0.555046	-2.8581	0.00426186	0.0291676	PA0528	1.5351	Down
1_B	MEM vs PAR	PA0529	444.889	-0.808382	0.387372	-2.08684	0.036903	0.135686	PA0529	0.867466	None
1_B	MEM vs PAR	PA0530	123.252	-1.57755	0.693732	-2.27401	0.0229657	0.100016	PA0530	0.999932	None
1_B	MEM vs PAR	PA0531	86.3716	-0.940047	0.442864	-2.12266	0.0337827	0.127927	PA0531	0.893037	None
1_B	MEM vs PAR	PA0532	14.4763	0.402845	0.451461	0.892314	0.372225	0.585406	PA0532	0.232543	None
1_B	MEM vs PAR	PA0533	117.719	-0.000462886	0.270029	-0.00171421	0.998632	1	PA0533	0	None
1_B	MEM vs PAR	PA0534	47.422	-1.34958	0.615986	-2.19092	0.0284576	0.115012	PA0534	0.939256	None
1_B	MEM vs PAR	PA0535	17.0383	-1.37063	0.878178	-1.56077	0.118579	0.290975	PA0535	0.536145	None
1_B	MEM vs PAR	PA0536	518.327	-0.414483	0.195981	-2.11491	0.0344375	0.1297	PA0536	0.887059	None
1_B	MEM vs PAR	PA0537	950.827	-0.259441	0.189438	-1.36953	0.170833	0.364496	PA0537	0.438307	None
1_B	MEM vs PAR	PA0538	168.842	-0.131963	0.179019	-0.737148	0.461032	0.667674	dsbB2	0.175436	None
1_B	MEM vs PAR	PA0539	26.6789	-1.18856	0.669408	-1.77554	0.0758092	0.22057	PA0539	0.656453	None
1_B	MEM vs PAR	PA0540	34.1911	-0.251078	0.331086	-0.758347	0.448244	0.657766	PA0540	0.181928	None
1_B	MEM vs PAR	PA0541	230.933	0.0445926	0.294646	0.151343	0.879705	0.94579	PA0541	0.0242054	None
1_B	MEM vs PAR	PA0542	664.274	0.210046	0.232987	0.901533	0.367305	0.580106	PA0542	0.236493	None
1_B	MEM vs PAR	PA0543	9.64473	0.334994	0.99179	0.337768	0.735538	0.860575	PA0543	0.0652115	None
1_B	MEM vs PAR	PA0544	100.48	-0.368876	0.262127	-1.40724	0.159355	0.348182	PA0544	0.458194	None
1_B	MEM vs PAR	PA0545	724.76	-1.87212	0.404752	-4.62535	3.7396e-06	9.57732e-05	PA0545	4.01876	Down
1_B	MEM vs PAR	PA0546	3825.19	1.22043	0.26254	4.64855	3.34275e-06	8.79234e-05	metK	4.0559	Up
1_B	MEM vs PAR	PA0547	495.301	0.0842417	0.334979	0.251483	0.801441	0.898781	PA0547	0.0463463	None
1_B	MEM vs PAR	PA0548	3126.19	0.224608	0.271417	0.827538	0.407932	0.61761	tktA	0.209286	None
1_B	MEM vs PAR	PA0549	101.017	-1.17585	0.675995	-1.73944	0.0819582	0.232406	PA0549	0.633753	None
1_B	MEM vs PAR	PA0550	26.1699	-0.426202	0.440943	-0.96657	0.333759	0.54499	PA0550	0.263611	None
1_B	MEM vs PAR	PA0551	695.746	0.302934	0.197428	1.5344	0.12493	0.300093	epd	0.522744	None
1_B	MEM vs PAR	PA0552	867.556	0.0451181	0.355716	0.126837	0.899069	0.957768	pgk	0.0187399	None
1_B	MEM vs PAR	PA0553	50.9362	-1.32339	0.944406	-1.40129	0.161126	0.350801	PA0553	0.454939	None
1_B	MEM vs PAR	PA0554	477.96	0.792958	0.212151	3.73771	0.000185705	0.00258183	PA0554	2.58807	None
1_B	MEM vs PAR	PA0555	5068.09	0.850408	0.225139	3.77727	0.00015856	0.00228947	fba	2.64026	None
1_B	MEM vs PAR	PA0556	30.1078	0.370212	0.732113	0.505676	0.613084	0.781873	PA0556	0.106864	None
1_B	MEM vs PAR	PA0557	31.9164	0.752769	0.483551	1.55675	0.119529	0.291836	PA0557	0.534861	None
1_B	MEM vs PAR	PA0558	53.2009	-0.578357	0.613824	-0.94222	0.34608	0.557032	PA0558	0.25412	None
1_B	MEM vs PAR	PA0559	256.731	0.46449	0.247107	1.87972	0.0601468	0.187491	PA0559	0.727019	None
1_B	MEM vs PAR	PA0560	279.192	-0.64476	0.264686	-2.43594	0.0148531	0.0728582	PA0560	1.13752	None
1_B	MEM vs PAR	PA0561	182.71	0	8.57533	0	1	1	PA0561	0	None
1_B	MEM vs PAR	PA0562	37.8559	-1.21764	0.747133	-1.62975	0.103154	0.266568	PA0562	0.574192	None
1_B	MEM vs PAR	PA0563	1040.76	-1.59129	0.464899	-3.42287	0.000619643	0.00667075	PA0563	2.17583	Down
1_B	MEM vs PAR	PA0564	33.2193	-0.481605	0.632907	-0.760941	0.446692	0.656877	PA0564	0.182516	None
1_B	MEM vs PAR	PA0565	36.0814	-1.02662	0.460201	-2.23082	0.0256933	0.107872	PA0565	0.967091	None
1_B	MEM vs PAR	PA0566	26.7112	-1.12336	0.624422	-1.79903	0.0720135	0.2138	PA0566	0.669993	None
1_B	MEM vs PAR	PA0567	158.323	0.533937	0.328861	1.62359	0.104463	0.26895	PA0567	0.570328	None
1_B	MEM vs PAR	PA0568	60.796	-0.485589	0.328918	-1.47632	0.139858	0.321468	PA0568	0.492863	None
1_B	MEM vs PAR	PA0569	15.0984	-1.1442	0.764118	-1.49742	0.134285	0.313096	PA0569	0.504322	None
1_B	MEM vs PAR	PA0570	10.5899	-2.75079	1.08441	-2.53668	0.0111908	0.0588696	PA0570	1.23011	None
1_B	MEM vs PAR	PA0571	55.6096	-0.910376	0.454149	-2.00458	0.0450083	0.154559	PA0571	0.810905	None
1_B	MEM vs PAR	PA0572	337.572	-0.681958	0.210566	-3.2387	0.00120077	0.0113235	impA	1.94602	None
1_B	MEM vs PAR	PA0573	236.226	0.461226	0.457141	1.00894	0.313005	0.523301	PA0573	0.281248	None
1_B	MEM vs PAR	PA0574	579.071	-0.193487	0.494011	-0.391664	0.695306	0.833874	PA0574	0.0788997	None
1_B	MEM vs PAR	PA0575	220.113	-0.379551	0.197786	-1.919	0.0549844	0.177779	PA0575	0.75012	None
1_B	MEM vs PAR	PA0576	21822.1	-0.999468	0.453833	-2.20228	0.0276455	0.112855	rpoD	0.947479	None
1_B	MEM vs PAR	PA0577	1780.17	-1.55372	0.442035	-3.51492	0.00043988	0.00519528	dnaG	2.28439	Down
1_B	MEM vs PAR	PA0578	284.992	-0.676452	0.598592	-1.13007	0.258446	0.467278	PA0578	0.330425	None
1_B	MEM vs PAR	PA0579	2679.7	-1.36028	0.473808	-2.87095	0.00409245	0.0284038	rpsU	1.54662	Down
1_B	MEM vs PAR	PA0580	324.849	-0.481173	0.477648	-1.00738	0.313752	0.524105	tsaD	0.280582	None
1_B	MEM vs PAR	PA0581	35.1031	-1.25606	0.722411	-1.73871	0.0820864	0.232499	plsY	0.63358	None
1_B	MEM vs PAR	PA0582	59.8858	0.515974	0.395446	1.30479	0.191964	0.388721	folB	0.410362	None
1_B	MEM vs PAR	PA0583	177.061	0.0226642	0.201526	0.112463	0.910456	0.963873	PA0583	0.0159802	None
1_B	MEM vs PAR	PA0584	149.898	-0.404603	0.208306	-1.94235	0.0520946	0.171611	cca	0.765454	None
1_B	MEM vs PAR	PA0585	14.6701	-0.420007	0.682089	-0.615766	0.538049	0.727652	PA0585	0.138076	None
1_B	MEM vs PAR	PA0586	2004.79	-0.768143	0.485257	-1.58296	0.113431	0.283781	PA0586	0.547017	None
1_B	MEM vs PAR	PA0587	1476.48	-0.000551513	0.39423	-0.00139896	0.998884	1	PA0587	0	None
1_B	MEM vs PAR	PA0588	7666.73	-0.795035	0.518284	-1.53397	0.125036	0.300161	PA0588	0.522646	None
1_B	MEM vs PAR	PA0589	101.376	-0.481277	0.38707	-1.24339	0.213725	0.4176	glpE	0.379239	None
1_B	MEM vs PAR	PA0590	529.426	-0.853173	0.236795	-3.603	0.000314563	0.00402807	apaH	2.3949	None
1_B	MEM vs PAR	PA0591	475.159	0.98959	0.231106	4.28198	1.85237e-05	0.000385197	apaG	3.41432	None
1_B	MEM vs PAR	PA0592	468.028	-0.0272741	0.134515	-0.202759	0.839324	0.921722	rsmA	0.0354001	None
1_B	MEM vs PAR	PA0593	382.012	-0.707792	0.455636	-1.55342	0.120324	0.293628	pdxA	0.532202	None
1_B	MEM vs PAR	PA0594	4762.21	0.37945	0.243278	1.55974	0.118822	0.291189	surA	0.535825	None
1_B	MEM vs PAR	PA0595	12893.3	-0.339365	0.321791	-1.05461	0.291602	0.499977	lptD	0.30105	None
1_B	MEM vs PAR	PA0596	1240.84	-0.189511	0.235723	-0.803958	0.421421	0.631743	amgK	0.19946	None
1_B	MEM vs PAR	PA0597	161.435	0.177414	0.421761	0.42065	0.67401	0.820344	murU	0.0860041	None
1_B	MEM vs PAR	PA0598	80.7752	-1.46843	0.654208	-2.24459	0.0247942	0.105462	PA0598	0.976904	None
1_B	MEM vs PAR	PA0599	109.084	0.275262	0.212228	1.29701	0.194628	0.392809	PA0599	0.405819	None
1_B	MEM vs PAR	PA0600	204.957	0.132588	0.291882	0.454252	0.649648	0.806617	PA0600	0.0933325	None
1_B	MEM vs PAR	PA0601	132.807	0.00341166	0.238665	0.0142948	0.988595	1	PA0601	0	None
1_B	MEM vs PAR	PA0602	590.659	-0.931829	0.230317	-4.04586	5.21324e-05	0.000946553	PA0602	3.02385	None
1_B	MEM vs PAR	PA0603	1143.58	-0.387101	0.436734	-0.886355	0.375426	0.589119	potA	0.229797	None
1_B	MEM vs PAR	PA0604	2574.9	-1.97711	0.578818	-3.41576	0.000636033	0.00680205	PA0604	2.16736	Down
1_B	MEM vs PAR	PA0605	690.463	-0.713957	0.402956	-1.7718	0.0764279	0.221368	PA0605	0.654885	None
1_B	MEM vs PAR	PA0606	384.637	-0.205456	0.373829	-0.549598	0.582595	0.759622	PA0606	0.119403	None
1_B	MEM vs PAR	PA0607	892.569	-0.509087	0.176412	-2.88577	0.00390451	0.0275753	rpe	1.55948	None
1_B	MEM vs PAR	PA0608	460.833	0.00815259	0.171692	0.0474837	0.962128	0.99294	gph1	0.00307685	None
1_B	MEM vs PAR	PA0609	1881.25	0.124287	0.234453	0.530114	0.596033	0.770945	trpE	0.112977	None
1_B	MEM vs PAR	PA0610	216.255	0.510281	0.243473	2.09585	0.0360959	0.133976	prtN	0.872972	None
1_B	MEM vs PAR	PA0611	501.764	0.329379	0.187436	1.75729	0.0788686	0.226817	prtR	0.644324	None
1_B	MEM vs PAR	PA0612	6.59678	0	2.60908	0	1		ptrB		None
1_B	MEM vs PAR	PA0613	187.033	-0.728056	0.418663	-1.739	0.082034	0.232486	PA0613	0.633604	None
1_B	MEM vs PAR	PA0614	59.2547	-1.22787	0.388042	-3.16426	0.0015548	0.0135961	PA0614	1.86658	Down
1_B	MEM vs PAR	PA0615	82.1398	-0.139244	0.376912	-0.369434	0.711804	0.844031	PA0615	0.0736417	None
1_B	MEM vs PAR	PA0616	120.166	-0.950864	0.344643	-2.75898	0.0057982	0.0368329	PA0616	1.43376	None
1_B	MEM vs PAR	PA0617	57.5024	-1.64071	0.483892	-3.39067	0.000697232	0.00731192	PA0617	2.13597	Down
1_B	MEM vs PAR	PA0618	398.748	-1.60638	0.462274	-3.47496	0.000510931	0.00575507	PA0618	2.23995	Down
1_B	MEM vs PAR	PA0619	203.214	-0.861399	0.391648	-2.19942	0.0278481	0.113325	PA0619	0.945676	None
1_B	MEM vs PAR	PA0620	1447.5	-1.191	0.466862	-2.55109	0.0107388	0.0568605	PA0620	1.24519	None
1_B	MEM vs PAR	PA0621	145.392	0	8.57533	0	1	1	PA0621	0	None
1_B	MEM vs PAR	PA0622	1571.16	0.100078	0.336922	0.297037	0.766438	0.87794	PA0622	0.0565352	None
1_B	MEM vs PAR	PA0623	671.848	0.129487	0.363219	0.356498	0.721468	0.850657	PA0623	0.0702455	None
1_B	MEM vs PAR	PA0624	56.1228	-1.07375	0.685924	-1.56541	0.117486	0.289115	PA0624	0.53893	None
1_B	MEM vs PAR	PA0625	951.101	-0.560095	0.209631	-2.67181	0.00754438	0.0446605	PA0625	1.35008	None
1_B	MEM vs PAR	PA0626	113.795	-0.783382	0.304369	-2.5738	0.010059	0.0545675	PA0626	1.26307	None
1_B	MEM vs PAR	PA0627	38.8441	-0.986412	0.43306	-2.27777	0.0227403	0.0995092	PA0627	1.00214	None
1_B	MEM vs PAR	PA0628	225.445	-0.33979	0.235908	-1.44035	0.149769	0.335686	PA0628	0.474067	None
1_B	MEM vs PAR	PA0629	85.179	-1.17383	0.410422	-2.86005	0.00423575	0.0290298	PA0629	1.53716	Down
1_B	MEM vs PAR	PA0630	19.7464	-2.80875	1.77167	-1.58537	0.112883	0.282556	PA0630	0.548895	None
1_B	MEM vs PAR	PA0631	10.9162	-2.95413	2.00442	-1.47381	0.140532	0.322106	PA0631	0.492001	None
1_B	MEM vs PAR	PA0632	123.326	0	1.74716	0	1	1	PA0632	0	None
1_B	MEM vs PAR	PA0633	1473	0.297573	1.69014	0.176064	0.860244	0.936453	PA0633	0.028514	None
1_B	MEM vs PAR	PA0634	485.878	0	1.67702	0	1	1	PA0634	0	None
1_B	MEM vs PAR	PA0635	95.5167	0	1.81357	0	1	1	PA0635	0	None
1_B	MEM vs PAR	PA0636	1809.6	0	1.71553	0	1	1	PA0636	0	None
1_B	MEM vs PAR	PA0637	83.9947	0	1.71619	0	1	1	PA0637	0	None
1_B	MEM vs PAR	PA0638	238.281	0	1.68134	0	1	1	PA0638	0	None
1_B	MEM vs PAR	PA0639	109.183	0	1.7321	0	1	1	PA0639	0	None
1_B	MEM vs PAR	PA0640	563.035	0	1.71077	0	1	1	PA0640	0	None
1_B	MEM vs PAR	PA0641	1078.69	0	1.68087	0	1	1	PA0641	0	None
1_B	MEM vs PAR	PA0642	0						PA0642		None
1_B	MEM vs PAR	PA0643	0						PA0643		None
1_B	MEM vs PAR	PA0644	0						PA0644		None
1_B	MEM vs PAR	PA0645	0						PA0645		None
1_B	MEM vs PAR	PA0646	97.8439	0	1.70288	0	1	1	PA0646	0	None
1_B	MEM vs PAR	PA0647	0						PA0647		None
1_B	MEM vs PAR	PA0648	0						PA0648		None
1_B	MEM vs PAR	PA0649	1104.89	-0.0896504	0.20537	-0.436531	0.662451	0.814835	trpG	0.0889302	None
1_B	MEM vs PAR	PA0650	1045.17	0.36601	0.140837	2.59882	0.00935457	0.0520816	trpD	1.28332	None
1_B	MEM vs PAR	PA0651	761.461	0.487944	0.183656	2.65684	0.0078877	0.046021	trpC	1.33704	None
1_B	MEM vs PAR	PA0652	4135.03	-1.09269	0.463347	-2.35826	0.0183607	0.0849269	vfr	1.07095	None
1_B	MEM vs PAR	PA0653	261.515	0.313996	0.279041	1.12527	0.260475	0.46874	PA0653	0.329068	None
1_B	MEM vs PAR	PA0654	3251.53	-0.640866	0.572384	-1.11964	0.262865	0.471125	speD	0.326864	None
1_B	MEM vs PAR	PA0655	488.896	-1.70019	0.389333	-4.36692	1.26012e-05	0.000272523	coq7	3.5646	Down
1_B	MEM vs PAR	PA0656	128.543	0.129419	0.387907	0.333633	0.738657	0.861642	PA0656	0.0646731	None
1_B	MEM vs PAR	PA0657	227.515	-0.683277	0.228166	-2.99464	0.00274769	0.021189	PA0657	1.67389	None
1_B	MEM vs PAR	PA0658	316.865	-1.00928	0.332	-3.04	0.00236575	0.0188485	PA0658	1.72472	Down
1_B	MEM vs PAR	PA0659	752.041	-0.292383	0.167907	-1.74133	0.0816253	0.232171	PA0659	0.634191	None
1_B	MEM vs PAR	PA0660	360.504	0.063964	0.295062	0.216782	0.828378	0.915695	PA0660	0.0382491	None
1_B	MEM vs PAR	PA0661	416.498	0.306846	0.316906	0.968257	0.332916	0.544527	PA0661	0.26398	None
1_B	MEM vs PAR	PA0662	399.987	0.147766	0.246258	0.600047	0.548475	0.735229	argC	0.133578	None
1_B	MEM vs PAR	PA0663	942.399	-0.0605265	0.360579	-0.167859	0.866694	0.938913	PA0663	0.0273747	None
1_B	MEM vs PAR	PA0664	387.518	0.0988447	0.16442	0.601171	0.547726	0.735035	PA0664	0.133692	None
1_B	MEM vs PAR	PA0665	1382.88	-0.45719	0.596492	-0.766465	0.443399	0.654011	erpA	0.184415	None
1_B	MEM vs PAR	PA0666	817.839	0.487681	0.213406	2.28522	0.0222998	0.0980869	anmK	1.00839	None
1_B	MEM vs PAR	PA0667	5095.85	0.264363	0.380814	0.694204	0.487554	0.689986	PA0667	0.16116	None
1_B	MEM vs PAR	PA0668	8527.54	-2.00336	0.623863	-3.21122	0.00132174	0.0121122	tyrS2	1.91678	Down
1_B	MEM vs PAR	PA0669	142.447	0.0271602	0.148923	0.182377	0.855287	0.932726	dnaE2	0.0302457	None
1_B	MEM vs PAR	PA0670	14.361	-1.32237	0.728269	-1.81578	0.0694048	0.20732	PA0670	0.68336	None
1_B	MEM vs PAR	PA0671	7.2088	-0.834044	1.26891	-0.657293	0.510992		PA0671		None
1_B	MEM vs PAR	PA0672	91.3939	1.08574	0.42216	2.57187	0.0101151	0.0548106	pigA	1.26114	None
1_B	MEM vs PAR	PA0673	8.06975	-0.567053	0.73774	-0.768635	0.44211		PA0673		None
1_B	MEM vs PAR	PA0674	3.1486	-0.759913	1.85641	-0.409344	0.682287		vreA		None
1_B	MEM vs PAR	PA0675	9.75971	0.412262	0.748197	0.551008	0.581628	0.759174	vreI	0.119658	None
1_B	MEM vs PAR	PA0676	5.39406	-2.2662	1.04503	-2.16856	0.030116		vreR		None
1_B	MEM vs PAR	PA0677	1.01281	-2.61541	2.18732	-1.19571	0.231809		PA0677		None
1_B	MEM vs PAR	PA0678	0.667956	0.260055	2.24085	0.116052	0.907611		PA0678		None
1_B	MEM vs PAR	PA0679	1.50432	-0.340306	1.82321	-0.186653	0.851933		PA0679		None
1_B	MEM vs PAR	PA0680	0.775464	-2.21143	1.94394	-1.1376	0.255288		PA0680		None
1_B	MEM vs PAR	PA0681	4.09033	0.290065	0.957936	0.302802	0.762041		PA0681		None
1_B	MEM vs PAR	PA0682	1.94264	-1.16715	1.62228	-0.719452	0.471862		PA0682		None
1_B	MEM vs PAR	PA0683	0.702075	-2.17133	2.58897	-0.838684	0.401647		PA0683		None
1_B	MEM vs PAR	PA0684	0.440407	-0.762756	2.56186	-0.297735	0.765906		PA0684		None
1_B	MEM vs PAR	PA0685	11.3124	0.380376	0.591271	0.643318	0.520017	0.71541	PA0685	0.145445	None
1_B	MEM vs PAR	PA0686	2.48503	0.460561	1.06893	0.430864	0.666567		hxcR		None
1_B	MEM vs PAR	PA0687	0.994109	-0.401878	1.7881	-0.224752	0.822172		PA0687		None
1_B	MEM vs PAR	PA0688	22.5964	-0.447874	0.472554	-0.947773	0.343245	0.554868	lapA	0.255811	None
1_B	MEM vs PAR	PA0689	190.856	-2.31424	0.708881	-3.26464	0.00109602	0.01054	PA0689	1.97716	Down
1_B	MEM vs PAR	PA0690	467.389	-0.629123	0.391184	-1.60825	0.10778	0.275017	PA0690	0.560641	None
1_B	MEM vs PAR	PA0691	15.168	-2.84283	0.951059	-2.98912	0.00279781	0.0214059	PA0691	1.66947	Down
1_B	MEM vs PAR	PA0692	112.935	0.120748	0.311876	0.387168	0.698632	0.835226	PA0692	0.0781959	None
1_B	MEM vs PAR	PA0693	75.6759	-0.303803	0.410201	-0.740618	0.458925	0.666211	exbB2	0.176388	None
1_B	MEM vs PAR	PA0694	47.9497	-0.299353	0.553247	-0.541083	0.58845	0.765034	exbD2	0.116319	None
1_B	MEM vs PAR	PA0695	12.7674	-0.656627	0.528394	-1.24268	0.213984	0.417729	PA0695	0.379105	None
1_B	MEM vs PAR	PA0696	40.9407	-0.25388	0.319846	-0.793757	0.427337	0.636932	PA0696	0.195907	None
1_B	MEM vs PAR	PA0697	17.2082	0.160954	0.392738	0.409827	0.681933	0.825769	PA0697	0.0831416	None
1_B	MEM vs PAR	PA0698	27.2805	0.0346893	0.431682	0.0803585	0.935952	0.978587	PA0698	0.00940063	None
1_B	MEM vs PAR	PA0699	15.7102	0.277083	0.468301	0.591678	0.554066	0.74048	PA0699	0.130487	None
1_B	MEM vs PAR	PA0700	2.22703	-2.44806	1.45252	-1.68539	0.0919141		PA0700		None
1_B	MEM vs PAR	PA0701	6.88801	-1.4443	0.768678	-1.87894	0.0602521		PA0701		None
1_B	MEM vs PAR	PA0702	8.6667	-0.169858	0.798657	-0.212679	0.831577		PA0702		None
1_B	MEM vs PAR	PA0703	40.9877	-0.0534692	0.371291	-0.144009	0.885494	0.949296	PA0703	0.0225983	None
1_B	MEM vs PAR	PA0704	61.2791	-0.0176052	0.389189	-0.0452357	0.963919	0.994368	PA0704	0.00245303	None
1_B	MEM vs PAR	PA0705	1145.89	-1.56753	0.481699	-3.25417	0.00113724	0.0108301	migA	1.96537	Down
1_B	MEM vs PAR	PA0706	427.041	-1.61246	0.448424	-3.59584	0.000323346	0.00411885	cat	2.38522	Down
1_B	MEM vs PAR	PA0707	32.2525	-1.73178	0.598885	-2.89168	0.00383191	0.0271413	toxR	1.56637	Down
1_B	MEM vs PAR	PA0708	72.3043	-0.141512	0.319221	-0.443303	0.657546	0.811098	PA0708	0.0909266	None
1_B	MEM vs PAR	PA0709	13.5582	0.0771105	0.624132	0.123548	0.901673	0.959308	PA0709	0.018042	None
1_B	MEM vs PAR	PA0710	2.76328	-0.794546	1.13907	-0.697537	0.485467		gloA2		None
1_B	MEM vs PAR	PA0711	7.92491	-1.53689	0.778122	-1.97513	0.0482539		PA0711		None
1_B	MEM vs PAR	PA0712	33.2692	-0.229807	0.438719	-0.523813	0.600409	0.773726	PA0712	0.111413	None
1_B	MEM vs PAR	PA0713	239.738	-0.921028	0.447066	-2.06016	0.039383	0.141601	PA0713	0.848933	None
1_B	MEM vs PAR	PA0714	159.395	-1.71317	0.491309	-3.48694	0.000488572	0.00561151	PA0714	2.25092	Down
1_B	MEM vs PAR	PA0715	0						PA0715		None
1_B	MEM vs PAR	PA0716	0						PA0716		None
1_B	MEM vs PAR	PA0717	0.900761	0	6.9703	0	1		PA0717		None
1_B	MEM vs PAR	PA0718	4.54681	-1.24013	0.849935	-1.45909	0.144542		PA0718		None
1_B	MEM vs PAR	PA0719	5.4081	0.0538331	0.778022	0.0691922	0.944837		PA0719		None
1_B	MEM vs PAR	PA0720	40.8766	1.06239	0.475067	2.2363	0.0253319	0.107187	PA0720	0.969858	None
1_B	MEM vs PAR	PA0721	1.20627	-2.14207	1.93426	-1.10743	0.268106		PA0721		None
1_B	MEM vs PAR	PA0722	38.951	0.625122	0.556568	1.12317	0.261364	0.469472		0.32839	None
1_B	MEM vs PAR	PA0723	6.72573	-0.781215	0.982103	-0.795451	0.426351				None
1_B	MEM vs PAR	PA0724	5.73191	-0.454415	0.663364	-0.685016	0.493334		PA0724		None
1_B	MEM vs PAR	PA0725	2.79431	-0.517353	0.949104	-0.545096	0.585687				None
1_B	MEM vs PAR	PA0726	20.2039	-0.0865782	0.501981	-0.172473	0.863066	0.937478	PA0726	0.028039	None
1_B	MEM vs PAR	PA0727	53.1364	-0.113462	0.459628	-0.246856	0.80502	0.900875	PA0727	0.0453353	None
1_B	MEM vs PAR	PA0728	41.1207	-0.256028	0.616889	-0.41503	0.67812	0.823286	PA0728	0.0844492	None
1_B	MEM vs PAR	PA0729	0						PA0729		None
1_B	MEM vs PAR	PA0730	1990.36	-0.576518	0.374345	-1.54007	0.123543	0.297723	phaG	0.526188	None
1_B	MEM vs PAR	PA0731	199.793	-0.385977	0.217355	-1.77579	0.0757678	0.22057	PA0731	0.656453	None
1_B	MEM vs PAR	PA0732	236.615	0.596499	0.291577	2.04577	0.0407793	0.145086	PA0732	0.838375	None
1_B	MEM vs PAR	PA0733	56.7615	-0.830419	0.568275	-1.4613	0.143933	0.327128	rsuA	0.485283	None
1_B	MEM vs PAR	PA0734	53.782	0.0234351	0.384625	0.0609296	0.951415	0.986908	PA0734	0.0057232	None
1_B	MEM vs PAR	PA0735	53.4682	-1.01372	0.450329	-2.25107	0.0243814	0.104253	PA0735	0.981912	None
1_B	MEM vs PAR	PA0736	154.059	-0.941571	0.248837	-3.78389	0.000154398	0.00224269	PA0736	2.64923	None
1_B	MEM vs PAR	PA0737	31.2044	1.34394	0.505123	2.66063	0.00779957	0.0457813	PA0737	1.33931	Up
1_B	MEM vs PAR	PA0738	5.95203	-0.11253	0.969133	-0.116114	0.907562		PA0738		None
1_B	MEM vs PAR	PA0739	20.0566	-0.858026	0.46094	-1.86147	0.0626782	0.193033	PA0739	0.714369	None
1_B	MEM vs PAR	PA0740	17.9471	-0.775697	0.478489	-1.62114	0.104988	0.269875	sdsA1	0.568838	None
1_B	MEM vs PAR	PA0741	14.9738	-0.33265	0.575124	-0.578396	0.562997	0.745842	PA0741	0.127353	None
1_B	MEM vs PAR	PA0742	14.1269	1.08931	0.874034	1.2463	0.212655	0.416813	PA0742	0.380059	None
1_B	MEM vs PAR	PA0743	37.282	-0.0132039	0.644322	-0.0204928	0.98365	1	PA0743	0	None
1_B	MEM vs PAR	PA0744	409.204	-0.377032	0.204576	-1.84299	0.0653309	0.197842	PA0744	0.703681	None
1_B	MEM vs PAR	PA0745	585.831	-0.127615	0.215537	-0.592081	0.553797	0.740323	PA0745	0.130579	None
1_B	MEM vs PAR	PA0746	185.096	-0.165183	0.430028	-0.384122	0.700888	0.836699	PA0746	0.0774309	None
1_B	MEM vs PAR	PA0747	421.874	0.699105	0.22283	3.13739	0.00170459	0.0146288	PA0747	1.83479	None
1_B	MEM vs PAR	PA0749	46.9483	-1.49736	0.45326	-3.30354	0.000954739	0.00955918	PA0749	2.01958	Down
1_B	MEM vs PAR	PA0750	388.402	0.320742	0.23834	1.34573	0.178388	0.373004	ung	0.428286	None
1_B	MEM vs PAR	PA0751	27.3314	-0.964997	0.523534	-1.84324	0.0652945	0.197842	PA0751	0.703681	None
1_B	MEM vs PAR	PA0752	111.57	-0.164443	0.282396	-0.582312	0.560356	0.744185	PA0752	0.128319	None
1_B	MEM vs PAR	PA0753	8.22153	-1.64816	0.795127	-2.07282	0.0381886		PA0753		None
1_B	MEM vs PAR	PA0754	107.336	-0.746409	0.265453	-2.81183	0.00492599	0.0325678	PA0754	1.48721	None
1_B	MEM vs PAR	PA0755	238.868	-0.758415	0.318582	-2.3806	0.0172847	0.0818163	opdH	1.08716	None
1_B	MEM vs PAR	PA0756	36.7432	-0.479365	0.63714	-0.75237	0.451829	0.661034	PA0756	0.179776	None
1_B	MEM vs PAR	PA0757	99.7811	0.424134	0.252033	1.68285	0.0924043	0.251195	PA0757	0.599989	None
1_B	MEM vs PAR	PA0758	736.3	0.00660342	0.145727	0.0453136	0.963857	0.994368	PA0758	0.00245303	None
1_B	MEM vs PAR	PA0759	326.022	-0.0250937	0.250163	-0.100309	0.920099	0.970335	PA0759	0.0130785	None
1_B	MEM vs PAR	PA0760	198.946	0.0358438	0.258296	0.13877	0.889632	0.952212	sdhE	0.0212662	None
1_B	MEM vs PAR	PA0761	774.193	0.110031	0.188297	0.584348	0.558986	0.743006	nadB	0.129008	None
1_B	MEM vs PAR	PA0762	8562.42	-0.767569	0.529798	-1.4488	0.147395	0.332509	algU	0.478197	None
1_B	MEM vs PAR	PA0763	1566.96	0.527301	0.238687	2.20917	0.0271626	0.111581	mucA	0.952408	None
1_B	MEM vs PAR	PA0764	2404.23	0.612098	0.233853	2.61744	0.00885917	0.0498944	mucB	1.30195	None
1_B	MEM vs PAR	PA0765	529.894	0.163002	0.254454	0.640597	0.521784	0.716921	mucC	0.144529	None
1_B	MEM vs PAR	PA0766	5611.43	1.20033	0.195953	6.1256	9.03437e-10	5.56472e-08	mucD	7.25456	Up
1_B	MEM vs PAR	PA0767	8123.69	-0.169627	0.338717	-0.500793	0.616517	0.785538	lepA	0.104833	None
1_B	MEM vs PAR	PA0768	3991.6	-0.300482	0.406918	-0.738434	0.460251	0.667138	lepB	0.175785	None
1_B	MEM vs PAR	PA0769	2156.54	-2.11643	0.635402	-3.33086	0.000865781	0.00881358	PA0769	2.05485	Down
1_B	MEM vs PAR	PA0770	1308.49	-0.140123	0.197841	-0.70826	0.478784	0.683816	rnc	0.165061	None
1_B	MEM vs PAR	PA0771	2175.52	-0.112181	0.26654	-0.420878	0.673844	0.820344	era	0.0860041	None
1_B	MEM vs PAR	PA0772	113.326	0.338948	0.317965	1.06599	0.286427	0.495469	recO	0.304983	None
1_B	MEM vs PAR	PA0773	172.982	-0.517392	0.395929	-1.30678	0.191287	0.38832	pdxJ	0.41081	None
1_B	MEM vs PAR	PA0774	144.837	-0.103465	0.242342	-0.426938	0.669425	0.818859	cmoB	0.0867909	None
1_B	MEM vs PAR	PA0775	375.439	0.956444	0.250601	3.81661	0.0001353	0.00202576	cmoA	2.69341	None
1_B	MEM vs PAR	PA0776	64.1573	0.87191	0.541532	1.61008	0.10738	0.274818	PA0776	0.560955	None
1_B	MEM vs PAR	PA0777	23.6839	-1.99347	0.899713	-2.21567	0.026714	0.110536	PA0777	0.956496	None
1_B	MEM vs PAR	PA0778	126.737	-0.17045	0.325045	-0.52439	0.600007	0.773726	icp	0.111413	None
1_B	MEM vs PAR	PA0779	2465.45	-0.256147	0.320313	-0.799678	0.423897	0.633503	lon	0.198252	None
1_B	MEM vs PAR	PA0780	70.3896	0.267895	0.408542	0.655734	0.511995	0.709792	pruR	0.148869	None
1_B	MEM vs PAR	PA0781	28.208	-1.31789	0.557773	-2.36277	0.018139	0.0845443	PA0781	1.07292	None
1_B	MEM vs PAR	PA0782	8033.39	-0.378166	0.368317	-1.02674	0.304543	0.51277	putA	0.290077	None
1_B	MEM vs PAR	PA0783	4063.74	-1.75221	0.350601	-4.99772	5.80111e-07	1.833e-05	putP	4.73684	Down
1_B	MEM vs PAR	PA0784	58.0405	-0.724231	0.333686	-2.17039	0.029977	0.118207	PA0784	0.927355	None
1_B	MEM vs PAR	PA0785	6.94925	0.534137	0.78295	0.68221	0.495106		azoR1		None
1_B	MEM vs PAR	PA0786	2.93856	-2.2013	1.32966	-1.65554	0.0978153		PA0786		None
1_B	MEM vs PAR	PA0787	40.5152	-0.455694	0.432758	-1.053	0.292342	0.500716	PA0787	0.300408	None
1_B	MEM vs PAR	PA0788	93.877	0.285485	0.292669	0.975454	0.329335	0.540123	PA0788	0.267508	None
1_B	MEM vs PAR	PA0789	4299.85	0.0802524	0.377431	0.212628	0.831617	0.917191	PA0789	0.0375401	None
1_B	MEM vs PAR	PA0790	2.6692	-0.352561	1.23854	-0.284658	0.775906		PA0790		None
1_B	MEM vs PAR	PA0791	7.95179	-1.71821	1.1665	-1.47296	0.140763		PA0791		None
1_B	MEM vs PAR	PA0792	271.086	0.739862	0.198548	3.72636	0.000194263	0.00267778	prpD	2.57222	None
1_B	MEM vs PAR	PA0793	254.885	0.910372	0.233049	3.90636	9.36978e-05	0.00149978	PA0793	2.82397	None
1_B	MEM vs PAR	PA0794	585.257	0.0365564	0.460371	0.0794062	0.93671	0.978748	PA0794	0.0093292	None
1_B	MEM vs PAR	PA0795	1739.78	-0.26422	0.375768	-0.703148	0.481964	0.686004	prpC	0.163673	None
1_B	MEM vs PAR	PA0796	616.789	-0.234595	0.309171	-0.758787	0.44798	0.657766	prpB	0.181928	None
1_B	MEM vs PAR	PA0797	176.53	1.58685	0.307362	5.1628	2.43284e-07	8.76902e-06	PA0797	5.05705	Up
1_B	MEM vs PAR	PA0798	4.34281	1.31962	1.16176	1.13588	0.256006		pmtA		None
1_B	MEM vs PAR	PA0799	134.192	-0.479732	0.661751	-0.724942	0.468487	0.674256	PA0799	0.171175	None
1_B	MEM vs PAR	PA0800	3.11529	-1.4807	1.70787	-0.866985	0.38595		PA0800		None
1_B	MEM vs PAR	PA0801	81.5985	0.171183	0.404773	0.42291	0.672361	0.819772	PA0801	0.0863071	None
1_B	MEM vs PAR	PA0802	14.382	0.317257	0.686567	0.462092	0.644015	0.802493	PA0802	0.0955587	None
1_B	MEM vs PAR	PA0803	9.30096	-1.53876	0.948072	-1.62304	0.104581	0.269112	PA0803	0.570067	None
1_B	MEM vs PAR	PA0804	69.1475	0.874686	0.283007	3.09069	0.00199695	0.0164977	PA0804	1.78258	None
1_B	MEM vs PAR	PA0805	4124.23	-1.59319	0.659686	-2.41507	0.0157323	0.0762482	PA0805	1.11777	None
1_B	MEM vs PAR	PA0806	3.87629	-0.33828	0.790831	-0.427752	0.668832		PA0806		None
1_B	MEM vs PAR	PA0807	205.173	0.334502	0.284822	1.17443	0.240225	0.447997	ampDh3	0.348725	None
1_B	MEM vs PAR	PA0808	61.2026	-0.178918	0.370117	-0.48341	0.628805	0.79267	PA0808	0.100908	None
1_B	MEM vs PAR	PA0809	4.79715	-0.659271	1.14227	-0.577161	0.563831		mntH2		None
1_B	MEM vs PAR	PA0810	26.2571	-0.32883	0.535295	-0.614297	0.539019	0.727967	PA0810	0.137888	None
1_B	MEM vs PAR	PA0811	8.51366	-1.17891	0.802569	-1.46892	0.141855		PA0811		None
1_B	MEM vs PAR	PA0812	10.4762	-0.19231	0.584143	-0.329218	0.741991	0.862937	PA0812	0.0640211	None
1_B	MEM vs PAR	PA0813	2.55707	-1.90416	1.55221	-1.22674	0.219919		PA0813		None
1_B	MEM vs PAR	PA0814	0.673691	-0.674244	3.29737	-0.204479	0.837979		PA0814		None
1_B	MEM vs PAR	PA0815	153.203	0.274788	0.229959	1.19494	0.232109	0.438109	PA0815	0.358418	None
1_B	MEM vs PAR	PA0816	30.3321	-0.0368778	0.513742	-0.0717826	0.942775	0.982395	PA0816	0.007714	None
1_B	MEM vs PAR	PA0817	23.4055	0.146721	0.500843	0.292949	0.769562	0.880092	PA0817	0.0554721	None
1_B	MEM vs PAR	PA0818	3.94996	-3.59036	1.59235	-2.25475	0.024149		PA0818		None
1_B	MEM vs PAR	PA0819	13.5026	0.328232	0.593893	0.552678	0.580484	0.758414	PA0819	0.120094	None
1_B	MEM vs PAR	PA0820	200.291	0	8.57533	0	1	1	PA0820	0	None
1_B	MEM vs PAR	PA0821	280.604	-2.23736	0.724615	-3.08765	0.00201744	0.0166387	PA0821	1.77888	Down
1_B	MEM vs PAR	PA0822	39.6053	-2.43881	0.784863	-3.10731	0.00188801	0.0158251	PA0822	1.80065	Down
1_B	MEM vs PAR	PA0823	2.23938	0.799887	1.09938	0.727581	0.46687		PA0823		None
1_B	MEM vs PAR	PA0824	2.44731	-0.553544	1.10125	-0.502652	0.615209		PA0824		None
1_B	MEM vs PAR	PA0825	29.9667	-2.36892	0.855882	-2.76781	0.00564337	0.0360376	PA0825	1.44324	Down
1_B	MEM vs PAR	PA0826	108.001	-2.97511	0.825157	-3.60551	0.000311544	0.00399993	PA0826	2.39795	Down
1_B	MEM vs PAR	PA0826.1	0						tmRNA		None
1_B	MEM vs PAR	PA0827	120.307	-0.168781	0.239334	-0.705211	0.480679	0.685115	PA0827	0.164236	None
1_B	MEM vs PAR	PA0828	5.52735	0.237459	0.870066	0.27292	0.784914		PA0828		None
1_B	MEM vs PAR	PA0829	12.224	-0.625811	0.572034	-1.09401	0.273951	0.483366	PA0829	0.315724	None
1_B	MEM vs PAR	PA0830	190.241	0.22486	0.260874	0.861948	0.388716	0.60041	PA0830	0.221552	None
1_B	MEM vs PAR	PA0831	116.713	-0.133262	0.445144	-0.299368	0.764659	0.876727	oruR	0.0571354	None
1_B	MEM vs PAR	PA0832	194.999	0.22798	0.242005	0.942044	0.34617	0.557032	PA0832	0.25412	None
1_B	MEM vs PAR	PA0833	3064.18	1.26659	0.213941	5.92029	3.21375e-09	1.68152e-07	PA0833	6.7743	Up
1_B	MEM vs PAR	PA0834	1031.9	-0.305641	0.369013	-0.828265	0.407521	0.617179	PA0834	0.209589	None
1_B	MEM vs PAR	PA0835	1534.44	-0.722651	0.293919	-2.45867	0.0139451	0.0697401	pta	1.15652	None
1_B	MEM vs PAR	PA0836	968.732	-1.25452	0.327567	-3.82982	0.000128237	0.00195612	ackA	2.7086	Down
1_B	MEM vs PAR	PA0837	2141.61	0.402098	0.206061	1.95135	0.0510157	0.169103	slyD	0.77185	None
1_B	MEM vs PAR	PA0838	761.319	0.576546	0.209654	2.74999	0.00595975	0.0375164	PA0838	1.42578	None
1_B	MEM vs PAR	PA0839	73.303	-0.585892	0.344418	-1.70111	0.0889224	0.245293	PA0839	0.610315	None
1_B	MEM vs PAR	PA0840	193.915	-1.1406	0.217369	-5.24731	1.54334e-07	5.73274e-06	PA0840	5.24164	Down
1_B	MEM vs PAR	PA0841	66.5793	-1.18657	0.372619	-3.1844	0.00145055	0.0129988	PA0841	1.8861	Down
1_B	MEM vs PAR	PA0842	3.96501	1.74201	0.843708	2.06471	0.0389501		PA0842		None
1_B	MEM vs PAR	PA0843	8.56629	-0.323236	0.661672	-0.488514	0.625186		plcR		None
1_B	MEM vs PAR	PA0844	30.5119	-0.0672689	0.346168	-0.194325	0.845922	0.926113	plcH	0.0333361	None
1_B	MEM vs PAR	PA0845	83.9339	-1.90716	0.52967	-3.60066	0.000317411	0.00405386	PA0845	2.39213	Down
1_B	MEM vs PAR	PA0846	553.437	0.38929	0.231197	1.6838	0.0922199	0.250834	cysZ	0.600614	None
1_B	MEM vs PAR	PA0847	119.675	-0.221599	0.23023	-0.962514	0.335791	0.547207	PA0847	0.261848	None
1_B	MEM vs PAR	PA0848	115.278	-0.346234	0.361486	-0.957808	0.33816	0.549861	PA0848	0.259747	None
1_B	MEM vs PAR	PA0849	102.277	0.119869	0.241532	0.496288	0.619691	0.787933	trxB2	0.103511	None
1_B	MEM vs PAR	PA0850	5.89726	0.650998	0.895487	0.726976	0.467241		PA0850		None
1_B	MEM vs PAR	PA0851	39.6488	-0.310908	0.544657	-0.570832	0.568114	0.749171	PA0851	0.125419	None
1_B	MEM vs PAR	PA0852	778.957	-0.705418	0.229399	-3.07507	0.00210451	0.017269	cbpD	1.76273	None
1_B	MEM vs PAR	PA0853	137.988	0.315187	0.303759	1.03762	0.299446	0.508411	PA0853	0.293785	None
1_B	MEM vs PAR	PA0854	239.005	0.0255272	0.401861	0.0635224	0.949351	0.986045	fumC1	0.00610317	None
1_B	MEM vs PAR	PA0855	52.1557	-1.40697	0.638696	-2.20287	0.0276038	0.112855	PA0855	0.947479	None
1_B	MEM vs PAR	PA0856	3252.87	0.0683252	0.266175	0.256693	0.797416	0.896748	PA0856	0.0473298	None
1_B	MEM vs PAR	PA0857	653.641	0.58153	0.251865	2.30889	0.0209496	0.093868	bolA	1.02748	None
1_B	MEM vs PAR	PA0858	1264.15	0.138226	0.29188	0.473573	0.635804	0.796013	trhO	0.0990799	None
1_B	MEM vs PAR	PA0859	29.7385	-0.68213	0.776989	-0.877914	0.379991	0.592829	PA0859	0.22707	None
1_B	MEM vs PAR	PA0860	419.105	0.311867	0.169062	1.84469	0.0650826	0.197562	PA0860	0.704296	None
1_B	MEM vs PAR	PA0861	822.312	-1.17523	0.307226	-3.82529	0.000130619	0.00198003	PA0861	2.70333	Down
1_B	MEM vs PAR	PA0862	472.493	0.0183685	0.234443	0.0783494	0.93755	0.979206	PA0862	0.00912612	None
1_B	MEM vs PAR	PA0863	16.0712	-0.858808	0.627017	-1.36967	0.170789	0.364496	PA0863	0.438307	None
1_B	MEM vs PAR	PA0864	4.76107	0.324601	0.875419	0.370794	0.710791		PA0864		None
1_B	MEM vs PAR	PA0865	6983.59	-0.345105	0.464456	-0.743032	0.457462	0.665276	hpd	0.176998	None
1_B	MEM vs PAR	PA0866	1252.6	0.318083	0.351613	0.904638	0.365657	0.577879	aroP2	0.238163	None
1_B	MEM vs PAR	PA0867	551.097	-0.543016	0.199311	-2.72446	0.00644061	0.0394711	mliC	1.40372	None
1_B	MEM vs PAR	PA0868	62.7675	-0.588971	0.313477	-1.87883	0.0602674	0.187747	PA0868	0.726427	None
1_B	MEM vs PAR	PA0869	923.575	-0.200117	0.302319	-0.661938	0.508011	0.706684	pbpG	0.150775	None
1_B	MEM vs PAR	PA0870	2236.33	-0.419121	0.330317	-1.26884	0.204497	0.406987	phhC	0.390419	None
1_B	MEM vs PAR	PA0871	4313.71	-0.788855	0.304741	-2.58861	0.00963652	0.0531045	phhB	1.27487	None
1_B	MEM vs PAR	PA0872	7384.33	-0.647847	0.321345	-2.01605	0.0437946	0.152319	phhA	0.817246	None
1_B	MEM vs PAR	PA0873	403.734	-0.276763	0.123908	-2.23361	0.0255088	0.107561	phhR	0.968344	None
1_B	MEM vs PAR	PA0874	51.3773	-2.14845	0.652361	-3.29334	0.000990045	0.00981173	PA0874	2.00825	Down
1_B	MEM vs PAR	PA0875	9.76461	-0.451776	0.557787	-0.809944	0.417972	0.628703	PA0875	0.201555	None
1_B	MEM vs PAR	PA0876	222.533	-0.362594	0.330659	-1.09658	0.272825	0.482051	PA0876	0.316907	None
1_B	MEM vs PAR	PA0877	39.1652	-0.282264	0.323315	-0.87303	0.382647	0.595256	PA0877	0.225297	None
1_B	MEM vs PAR	PA0878	6.75863	-1.34803	0.845824	-1.59375	0.110992		PA0878		None
1_B	MEM vs PAR	PA0879	19.7155	-0.790992	0.46546	-1.69938	0.0892484	0.246052	PA0879	0.608972	None
1_B	MEM vs PAR	PA0880	1.52347	-0.813138	1.12958	-0.71986	0.471611		PA0880		None
1_B	MEM vs PAR	PA0881	2.95334	-1.25003	1.08846	-1.14844	0.250788		PA0881		None
1_B	MEM vs PAR	PA0882	4.59907	-0.752698	0.919328	-0.818748	0.41293		PA0882		None
1_B	MEM vs PAR	PA0883	4.18097	-0.207143	0.867109	-0.23889	0.811191		PA0883		None
1_B	MEM vs PAR	PA0884	18.2688	-0.900702	0.480613	-1.87407	0.0609211	0.189119	PA0884	0.723265	None
1_B	MEM vs PAR	PA0885	2.95423	0.641567	0.911606	0.703777	0.481572		PA0885		None
1_B	MEM vs PAR	PA0886	42.0926	0.177378	0.440723	0.402472	0.687337	0.829715	PA0886	0.081071	None
1_B	MEM vs PAR	PA0887	5239.12	0.781093	0.251744	3.10273	0.00191746	0.0159221	acsA1	1.798	None
1_B	MEM vs PAR	PA0888	2485.91	0.680415	0.254789	2.6705	0.00757373	0.0447798	aotJ	1.34892	None
1_B	MEM vs PAR	PA0889	576.832	1.18215	0.187718	6.29749	3.02507e-10	2.01644e-08	aotQ	7.69541	Up
1_B	MEM vs PAR	PA0890	421.463	0.539068	0.161891	3.32981	0.000869054	0.00882842	aotM	2.05412	None
1_B	MEM vs PAR	PA0891	221.027	0.117263	0.439512	0.266801	0.789622	0.892106	PA0891	0.0495835	None
1_B	MEM vs PAR	PA0892	622.544	1.16907	0.233429	5.00822	5.49352e-07	1.75865e-05	aotP	4.75482	Up
1_B	MEM vs PAR	PA0893	594.276	-0.355956	0.379344	-0.938347	0.348066	0.558974	argR	0.252609	None
1_B	MEM vs PAR	PA0894	5.24509	0.115195	0.756701	0.152233	0.879003		PA0894		None
1_B	MEM vs PAR	PA0895	2113.66	0.14585	0.128567	1.13443	0.256616	0.465328	aruC	0.332241	None
1_B	MEM vs PAR	PA0896	1551.44	0.224727	0.304651	0.737655	0.460724	0.667624	astA	0.175468	None
1_B	MEM vs PAR	PA0897	803.089	0.397099	0.154086	2.57712	0.00996272	0.0543428	aruG	1.26486	None
1_B	MEM vs PAR	PA0898	623.303	0.326364	0.272244	1.19879	0.230609	0.436462	astD	0.360054	None
1_B	MEM vs PAR	PA0899	1591.05	0.0903208	0.17098	0.528255	0.597323	0.77155	astB	0.112636	None
1_B	MEM vs PAR	PA0900	936.037	0.206792	0.250226	0.826421	0.408565	0.618184	PA0900	0.208882	None
1_B	MEM vs PAR	PA0901	603.593	-0.00200506	0.33653	-0.00595804	0.995246	1	astE	0	None
1_B	MEM vs PAR	PA0902	81.7848	0.211975	0.488868	0.433603	0.664577	0.816313	PA0902	0.088143	None
1_B	MEM vs PAR	PA0903	5375.56	-0.65907	0.367262	-1.79455	0.0727252	0.214994	alaS	0.667573	None
1_B	MEM vs PAR	PA0904	4365.23	-0.284943	0.336435	-0.846948	0.397024	0.607046	lysC	0.216778	None
1_B	MEM vs PAR	PA0905	1462.53	0.474866	0.517673	0.917309	0.358981	0.570291	csrA	0.243904	None
1_B	MEM vs PAR	PA0906	88.3633	-0.613226	0.323843	-1.89359	0.0582791	0.183146	PA0906	0.737204	None
1_B	MEM vs PAR	PA0907	38.5204	-0.764215	0.562648	-1.35825	0.174385	0.368938	PA0907	0.433047	None
1_B	MEM vs PAR	PA0908	23.6062	-1.6806	0.849668	-1.97795	0.047934	0.161305	PA0908	0.792353	None
1_B	MEM vs PAR	PA0909	11.4243	-1.92904	1.28051	-1.50646	0.131948	0.310324	PA0909	0.508184	None
1_B	MEM vs PAR	PA0910	78.5503	0.291382	0.558698	0.521538	0.601992	0.774945	PA0910	0.110729	None
1_B	MEM vs PAR	PA0911	120.099	0.819975	0.416486	1.96879	0.0489769	0.163795	PA0911	0.785699	None
1_B	MEM vs PAR	PA0912	17.3645	-0.561527	0.585183	-0.959575	0.337269	0.54888	PA0912	0.260522	None
1_B	MEM vs PAR	PA0913	2067.75	0.110625	0.287724	0.384484	0.70062	0.836699	mgtE	0.0774309	None
1_B	MEM vs PAR	PA0914	29.5312	-0.679316	0.637065	-1.06632	0.286278	0.495469	PA0914	0.304983	None
1_B	MEM vs PAR	PA0915	174.703	0.361317	0.289314	1.24887	0.211711	0.416397	PA0915	0.380492	None
1_B	MEM vs PAR	PA0916	1316.26	0.645043	0.217869	2.9607	0.00306944	0.0231565	rimO	1.63533	None
1_B	MEM vs PAR	PA0917	796.795	0.157122	0.296923	0.529167	0.596689	0.77155	kup	0.112636	None
1_B	MEM vs PAR	PA0918	299.4	0.702609	0.288493	2.43545	0.0148733	0.0728839	PA0918	1.13737	None
1_B	MEM vs PAR	PA0919	644.748	0.644926	0.161187	4.0011	6.30493e-05	0.00109181	PA0919	2.96185	None
1_B	MEM vs PAR	PA0920	836.075	0.409044	0.192479	2.12513	0.0335756	0.127441	PA0920	0.894692	None
1_B	MEM vs PAR	PA0921	659.85	0.362714	0.240223	1.5099	0.131069	0.309152	PA0921	0.509828	None
1_B	MEM vs PAR	PA0922	130.491	0.317553	0.309164	1.02713	0.304357	0.512635	PA0922	0.290192	None
1_B	MEM vs PAR	PA0923	110.733	-0.0895523	0.284038	-0.315282	0.752547	0.870016	dinB	0.060473	None
1_B	MEM vs PAR	PA0924	183.66	0.104294	0.305671	0.341197	0.732955	0.858998	PA0924	0.0660078	None
1_B	MEM vs PAR	PA0925	268.121	-0.311126	0.335388	-0.927659	0.353584	0.56541	PA0925	0.247637	None
1_B	MEM vs PAR	PA0926	107.354	-0.763521	0.429047	-1.77957	0.075146	0.220012	PA0926	0.657553	None
1_B	MEM vs PAR	PA0927	144.802	-0.44376	0.202889	-2.1872	0.0287276	0.11551	ldhA	0.937379	None
1_B	MEM vs PAR	PA0928	772.267	-0.556395	0.239036	-2.32766	0.0199304	0.0902151	gacS	1.04472	None
1_B	MEM vs PAR	PA0929	118.474	0.852882	0.327383	2.60515	0.00918337	0.0513635	PA0929	1.28935	None
1_B	MEM vs PAR	PA0930	71.8029	-0.48601	0.448816	-1.08287	0.278866	0.48883	PA0930	0.310842	None
1_B	MEM vs PAR	PA0931	136.053	0.674659	0.387053	1.74307	0.0813222	0.231683	pirA	0.635107	None
1_B	MEM vs PAR	PA0932	1869.12	0.608192	0.217238	2.79965	0.00511577	0.0333921	cysM	1.47636	None
1_B	MEM vs PAR	PA0933	876.591	0.40486	0.167186	2.42161	0.0154518	0.0750383	rlmD	1.12472	None
1_B	MEM vs PAR	PA0934	3781.55	-0.00151234	0.258397	-0.00585276	0.99533	1	relA	0	None
1_B	MEM vs PAR	PA0935	642.347	0.220186	0.328305	0.670675	0.502428	0.701122	PA0935	0.154206	None
1_B	MEM vs PAR	PA0936	2595.74	-1.9332	0.480015	-4.02738	5.64013e-05	0.000997996	lpxO2	3.00087	Down
1_B	MEM vs PAR	PA0937	1077.54	-0.522784	0.453406	-1.15301	0.248904	0.458776	PA0937	0.3384	None
1_B	MEM vs PAR	PA0938	4033.9	-1.58558	0.460997	-3.43947	0.000582863	0.00638786	PA0938	2.19464	Down
1_B	MEM vs PAR	PA0939	12.4368	0.484248	0.54095	0.895181	0.37069	0.58337	PA0939	0.234056	None
1_B	MEM vs PAR	PA0940	21.5449	-0.414044	0.462415	-0.895394	0.370576	0.58337	PA0940	0.234056	None
1_B	MEM vs PAR	PA0941	59.658	0.488381	0.517745	0.943286	0.345534	0.556898	PA0941	0.254224	None
1_B	MEM vs PAR	PA0942	190.541	0.277489	0.261865	1.05966	0.289299	0.49851	PA0942	0.302326	None
1_B	MEM vs PAR	PA0943	2335.73	-0.591034	0.371778	-1.58975	0.111892	0.281232	PA0943	0.550936	None
1_B	MEM vs PAR	PA0944	769.049	0.12096	0.303458	0.398605	0.690184	0.831331	purN	0.0802258	None
1_B	MEM vs PAR	PA0945	972.229	-0.0308785	0.327959	-0.0941536	0.924987	0.972372	purM	0.0121674	None
1_B	MEM vs PAR	PA0946	462.108	0.0855872	0.157401	0.543753	0.586612	0.763835	PA0946	0.117	None
1_B	MEM vs PAR	PA0947	1517.29	-0.123234	0.403257	-0.305597	0.759911	0.874309	PA0947	0.0583353	None
1_B	MEM vs PAR	PA0948	106.425	-0.446685	0.455303	-0.981071	0.326558	0.537007	PA0948	0.27002	None
1_B	MEM vs PAR	PA0949	276.139	-0.23913	0.319409	-0.748664	0.454059	0.663154	PA0949	0.178385	None
1_B	MEM vs PAR	PA0950	284.874	-0.110808	0.27342	-0.405267	0.685281	0.827849	PA0950	0.0820487	None
1_B	MEM vs PAR	PA0951	542.713	-1.51538	0.47142	-3.2145	0.00130673	0.0120498	PA0951	1.91902	Down
1_B	MEM vs PAR	PA0952	130.605	-1.29429	0.416537	-3.10727	0.00188827	0.0158251	PA0952	1.80065	Down
1_B	MEM vs PAR	PA0953	397.813	0.479909	0.299692	1.60134	0.109302	0.278025	PA0953	0.555916	None
1_B	MEM vs PAR	PA0954	129.107	0.369258	0.265134	1.39272	0.163704	0.354667	acyP	0.450179	None
1_B	MEM vs PAR	PA0955	1418.65	0.113033	0.219705	0.514478	0.606918	0.778814	PA0955	0.108566	None
1_B	MEM vs PAR	PA0956	5538.14	0.238265	0.286184	0.832561	0.405092	0.615336	proS	0.210888	None
1_B	MEM vs PAR	PA0957	37.7411	0.0935173	0.283309	0.330089	0.741332	0.862937	PA0957	0.0640211	None
1_B	MEM vs PAR	PA0958	4430.86	-0.315989	0.255841	-1.2351	0.216795	0.420297	oprD	0.376443	None
1_B	MEM vs PAR	PA0959	375.003	0.161788	0.296002	0.546577	0.584669	0.76151	PA0959	0.118325	None
1_B	MEM vs PAR	PA0960	151.135	0.584803	0.354351	1.65035	0.098872	0.260585	slyX	0.58405	None
1_B	MEM vs PAR	PA0961	313.561	0.967031	0.349187	2.76938	0.00561631	0.0359119	PA0961	1.44476	None
1_B	MEM vs PAR	PA0962	4400.72	-0.540958	0.304234	-1.7781	0.0753872	0.220453	PA0962	0.656684	None
1_B	MEM vs PAR	PA0963	6708.14	-0.10869	0.234606	-0.463288	0.643158	0.802052	aspS	0.0957975	None
1_B	MEM vs PAR	PA0964	4754.09	0.161563	0.297439	0.543178	0.587007	0.763941	pmpR	0.11694	None
1_B	MEM vs PAR	PA0965	808.69	-1.08402	0.362252	-2.99244	0.00276754	0.0212421	ruvC	1.6728	Down
1_B	MEM vs PAR	PA0966	1493.36	-0.0568225	0.283059	-0.200744	0.840898	0.923147	ruvA	0.0347293	None
1_B	MEM vs PAR	PA0967	1861.63	0.0638669	0.331432	0.1927	0.847194	0.926734	ruvB	0.0330448	None
1_B	MEM vs PAR	PA0968	1318.79	-0.620429	0.31827	-1.94938	0.05125	0.169533	PA0968	0.770747	None
1_B	MEM vs PAR	PA0969	3010.06	0.652526	0.299213	2.18081	0.0291974	0.115979	tolQ	0.93562	None
1_B	MEM vs PAR	PA0970	3646.54	-1.49282	0.622261	-2.39903	0.0164387	0.0788088	tolR	1.10343	None
1_B	MEM vs PAR	PA0971	3558.06	-0.284413	0.383958	-0.740739	0.458852	0.666211	tolA	0.176388	None
1_B	MEM vs PAR	PA0972	7155.53	-0.0963416	0.380698	-0.253065	0.800218	0.898425	tolB	0.0465184	None
1_B	MEM vs PAR	PA0973	11420.2	0.331778	0.178985	1.85366	0.0637871	0.195169	pal	0.709589	None
1_B	MEM vs PAR	PA0974	4544.79	0.285063	0.18052	1.57912	0.114309	0.285321	cpoB	0.544667	None
1_B	MEM vs PAR	PA0975	640.772	-0.0555717	0.365998	-0.151836	0.879316	0.94579	queE	0.0242054	None
1_B	MEM vs PAR	PA0976	296.925	-0.0839891	0.252999	-0.331973	0.739909	0.862165	queC	0.0644098	None
1_B	MEM vs PAR	PA0977	171.234	-0.141758	0.520065	-0.272577	0.785179	0.88915	PA0977	0.0510247	None
1_B	MEM vs PAR	PA0978	431.187	0	1.7374	0	1	1	PA0978	0	None
1_B	MEM vs PAR	PA0979	160.571	0	1.71636	0	1	1	PA0979	0	None
1_B	MEM vs PAR	PA0980	38.5983	-4.46398	1.40313	-3.18143	0.00146549	0.0131086	PA0980	1.88244	Down
1_B	MEM vs PAR	PA0981	444.108	-4.11135	1.28909	-3.18935	0.00142591	0.0128471	PA0981	1.8912	Down
1_B	MEM vs PAR	PA0982	66.5707	-0.612281	0.537615	-1.13888	0.254751	0.463236	PA0982	0.334197	None
1_B	MEM vs PAR	PA0983	0						PA0983		None
1_B	MEM vs PAR	PA0984	0						PA0984		None
1_B	MEM vs PAR	PA0985	0						pyoS5		None
1_B	MEM vs PAR	PA0986	843.681	0.218779	0.526443	0.415579	0.677718	0.823004	PA0986	0.0845982	None
1_B	MEM vs PAR	PA0987	446.009	-0.796139	0.42668	-1.86589	0.0620564	0.191711	PA0987	0.717352	None
1_B	MEM vs PAR	PA0988	529.407	-0.959119	0.556196	-1.72443	0.0846311	0.237357	PA0988	0.624597	None
1_B	MEM vs PAR	PA0989	113.808	-0.272714	0.438275	-0.622244	0.533781	0.724368	PA0989	0.140041	None
1_B	MEM vs PAR	PA0990	122.214	-0.189898	0.473753	-0.400837	0.68854	0.830137	PA0990	0.08085	None
1_B	MEM vs PAR	PA0991	202.891	-1.99809	0.727281	-2.74735	0.00600792	0.0377707	PA0991	1.42284	Down
1_B	MEM vs PAR	PA0992	51.7871	-0.456876	0.387345	-1.17951	0.238196	0.445794	cupC1	0.350866	None
1_B	MEM vs PAR	PA0993	29.3984	-2.41808	0.843704	-2.86603	0.00415653	0.0286482	cupC2	1.5429	Down
1_B	MEM vs PAR	PA0994	420.119	-1.58861	0.528231	-3.00741	0.00263483	0.0206458	cupC3	1.68517	Down
1_B	MEM vs PAR	PA0995	573.672	-1.31776	0.576275	-2.28669	0.0222141	0.0979109	ogt	1.00917	None
1_B	MEM vs PAR	PA0996	4390.29	-4.58368	0.467455	-9.8056	1.06516e-22	2.35594e-20	pqsA	19.6278	Down
1_B	MEM vs PAR	PA0997	3228.6	-2.65272	0.307959	-8.61387	7.06326e-18	1.18517e-15	pqsB	14.9262	Down
1_B	MEM vs PAR	PA0998	4724.75	-2.24348	0.29138	-7.69949	1.36606e-14	1.58268e-12	pqsC	11.8006	Down
1_B	MEM vs PAR	PA0999	4460.3	-1.27161	0.275935	-4.60836	4.05858e-06	0.000102799	pqsD	3.98801	Down
1_B	MEM vs PAR	PA1000	3026.8	-1.64871	0.25674	-6.42173	1.34736e-10	9.78545e-09	pqsE	8.00942	Down
1_B	MEM vs PAR	PA1001	1232.24	-1.74961	0.53219	-3.28757	0.00101055	0.00991016	phnA	2.00392	Down
1_B	MEM vs PAR	PA1002	612.227	-1.32187	0.355505	-3.71828	0.000200585	0.0027417	phnB	2.56198	Down
1_B	MEM vs PAR	PA1003	1135.48	0.147889	0.378281	0.390951	0.695834	0.833874	mvfR	0.0788997	None
1_B	MEM vs PAR	PA1004	830.661	-0.108398	0.176012	-0.615855	0.53799	0.727652	nadA	0.138076	None
1_B	MEM vs PAR	PA1005	708.858	0.242288	0.16203	1.49533	0.134829	0.313313	PA1005	0.504021	None
1_B	MEM vs PAR	PA1006	86.8285	-1.50808	0.386884	-3.89803	9.69803e-05	0.00153216	PA1006	2.8147	Down
1_B	MEM vs PAR	PA1007	737.855	0.0763989	0.28755	0.265689	0.790479	0.892867	PA1007	0.0492133	None
1_B	MEM vs PAR	PA1008	1584.09	-1.36959	0.518995	-2.63894	0.00831662	0.0477225	bcp	1.32128	Down
1_B	MEM vs PAR	PA1009	1031.92	-0.559483	0.339535	-1.64779	0.0993957	0.260592	PA1009	0.584038	None
1_B	MEM vs PAR	PA1010	2273.01	0.288934	0.169177	1.70788	0.0876585	0.24277	dapA	0.614806	None
1_B	MEM vs PAR	PA1011	2579.61	0.391197	0.101669	3.84776	0.000119203	0.0018414	PA1011	2.73485	None
1_B	MEM vs PAR	PA1012	1334.87	0.0390844	0.185556	0.210634	0.833173	0.91766	PA1012	0.0373184	None
1_B	MEM vs PAR	PA1013	4014.43	-0.588387	0.46765	-1.25818	0.208327	0.412069	purC	0.38503	None
1_B	MEM vs PAR	PA1014	346.136	-0.598466	0.57793	-1.03553	0.30042	0.50949	PA1014	0.292865	None
1_B	MEM vs PAR	PA1015	120.478	-0.165261	0.350352	-0.471699	0.637142	0.797	PA1015	0.0985414	None
1_B	MEM vs PAR	PA1016	67.6529	-0.411712	0.327871	-1.25571	0.20922	0.412831	PA1016	0.384227	None
1_B	MEM vs PAR	PA1017	31.5366	-0.0239797	0.404717	-0.0592504	0.952753	0.987243	pauA	0.0055758	None
1_B	MEM vs PAR	PA1018	6.8198	-0.217889	0.750389	-0.290368	0.771534		PA1018		None
1_B	MEM vs PAR	PA1019	15.4338	-0.864562	0.572775	-1.50943	0.13119	0.309244	mucK	0.509699	None
1_B	MEM vs PAR	PA1020	8.40707	0.378078	0.699499	0.540498	0.588853		PA1020		None
1_B	MEM vs PAR	PA1021	3.56197	-0.194342	0.993785	-0.195557	0.844957		PA1021		None
1_B	MEM vs PAR	PA1022	20.7582	0.185278	0.503227	0.368181	0.712739	0.844477	PA1022	0.0734122	None
1_B	MEM vs PAR	PA1023	32.9904	0.713747	0.344724	2.07049	0.0384067	0.139455	PA1023	0.855564	None
1_B	MEM vs PAR	PA1024	11.41	0.292403	0.675575	0.432821	0.665144	0.816497	PA1024	0.0880455	None
1_B	MEM vs PAR	PA1025	18.8045	-0.132526	0.383073	-0.345955	0.729376	0.856148	PA1025	0.0674511	None
1_B	MEM vs PAR	PA1026	23.1794	-0.902635	0.881644	-1.02381	0.305926	0.514032	PA1026	0.28901	None
1_B	MEM vs PAR	PA1027	83.896	0.626067	0.272265	2.29948	0.0214778	0.095444	PA1027	1.02025	None
1_B	MEM vs PAR	PA1028	22.035	0.984845	0.355296	2.7719	0.00557307	0.0357293	PA1028	1.44698	None
1_B	MEM vs PAR	PA1029	123.13	0.467367	0.309176	1.51165	0.130622	0.308697	PA1029	0.510467	None
1_B	MEM vs PAR	PA1030	474.172	0.447056	0.3034	1.47349	0.14062	0.322154	PA1030	0.491937	None
1_B	MEM vs PAR	PA1031	961.967	0.471288	0.195921	2.4055	0.0161504	0.0777327	rmuC	1.1094	None
1_B	MEM vs PAR	PA1032	578.73	0.330516	0.231479	1.42784	0.153337	0.340197	quiP	0.468269	None
1_B	MEM vs PAR	PA1033	584.89	-2.02038	0.555932	-3.63422	0.000278828	0.00369694	PA1033	2.43216	Down
1_B	MEM vs PAR	PA1034	373.802	-0.970854	0.481795	-2.01508	0.0438966	0.152319	PA1034	0.817246	None
1_B	MEM vs PAR	PA1035	543.67	-0.108593	0.452745	-0.239855	0.810443	0.903669	PA1035	0.0439904	None
1_B	MEM vs PAR	PA1036	103.518	-0.878032	0.394457	-2.22592	0.0260193	0.108846	PA1036	0.963186	None
1_B	MEM vs PAR	PA1037	109.644	0.141398	0.335402	0.421579	0.673332	0.820344	PA1037	0.0860041	None
1_B	MEM vs PAR	PA1038	33.3952	0.718863	0.322723	2.22749	0.0259146	0.108614	PA1038	0.964116	None
1_B	MEM vs PAR	PA1039	41.5007	-1.06015	0.641484	-1.65265	0.0984023	0.26009	PA1039	0.584876	None
1_B	MEM vs PAR	PA1040	233.563	-1.56529	0.495936	-3.15624	0.0015982	0.0138625	PA1040	1.85816	Down
1_B	MEM vs PAR	PA1041	368.381	0.189273	0.213803	0.885269	0.376011	0.589558	PA1041	0.229473	None
1_B	MEM vs PAR	PA1042	236.574	0.606983	0.482022	1.25924	0.207943	0.411824	PA1042	0.385289	None
1_B	MEM vs PAR	PA1043	52.2006	-0.761935	0.618501	-1.23191	0.217985	0.421922	PA1043	0.374767	None
1_B	MEM vs PAR	PA1044	28.824	-0.665187	0.561475	-1.18471	0.236131	0.443463	PA1044	0.353143	None
1_B	MEM vs PAR	PA1045	530.884	-0.257989	0.158211	-1.63067	0.102961	0.266212	dinG	0.574773	None
1_B	MEM vs PAR	PA1046	170.3	-0.525162	0.275456	-1.90652	0.0565828	0.180303	PA1046	0.743996	None
1_B	MEM vs PAR	PA1047	120.429	0.183691	0.380158	0.483197	0.628956	0.79267	PA1047	0.100908	None
1_B	MEM vs PAR	PA1048	1713.96	0.0119419	0.271262	0.0440235	0.964886	0.994521	PA1048	0.00238602	None
1_B	MEM vs PAR	PA1049	479.182	-0.557682	0.415241	-1.34303	0.179261	0.373903	pdxH	0.427241	None
1_B	MEM vs PAR	PA1050	280.871	0.0993528	0.247801	0.400938	0.688466	0.830137	PA1050	0.08085	None
1_B	MEM vs PAR	PA1051	392.757	-0.143141	0.283811	-0.504352	0.614014	0.782759	PA1051	0.106372	None
1_B	MEM vs PAR	PA1052	8.3296	-0.739956	1.32439	-0.558713	0.576358		PA1052		None
1_B	MEM vs PAR	PA1053	3427.12	0.851441	0.261915	3.25083	0.00115069	0.0109147	PA1053	1.96199	None
1_B	MEM vs PAR	PA1054	1246.18	-0.172532	0.162318	-1.06293	0.287815	0.496986	PA1054	0.303656	None
1_B	MEM vs PAR	PA1055	103.787	-0.84877	0.518417	-1.63723	0.101582	0.263765	PA1055	0.578782	None
1_B	MEM vs PAR	PA1056	198.526	-1.05703	0.359229	-2.9425	0.00325578	0.0241136	PA1056	1.61774	Down
1_B	MEM vs PAR	PA1057	213.851	-0.129438	0.254121	-0.509355	0.610504	0.780908	PA1057	0.1074	None
1_B	MEM vs PAR	PA1058	42.3291	-1.14314	0.709868	-1.61035	0.107321	0.274818	PA1058	0.560955	None
1_B	MEM vs PAR	PA1059	135.738	-0.252126	0.343208	-0.734615	0.462574	0.668874	PA1059	0.174656	None
1_B	MEM vs PAR	PA1060	99.7741	-0.189602	0.316832	-0.598432	0.549552	0.736116	PA1060	0.133054	None
1_B	MEM vs PAR	PA1061	397.24	0.114081	0.1812	0.629586	0.528966	0.721802	cds1	0.141582	None
1_B	MEM vs PAR	PA1062	71.1246	-0.00925618	0.343431	-0.0269521	0.978498	1	PA1062	0	None
1_B	MEM vs PAR	PA1063	104.459	0.750772	0.379544	1.97809	0.0479186	0.161305	PA1063	0.792353	None
1_B	MEM vs PAR	PA1064	552.63	0.697636	0.213823	3.26267	0.00110366	0.0105811	PA1064	1.97547	None
1_B	MEM vs PAR	PA1065	68.8838	0.030981	0.277001	0.111844	0.910947	0.963873	PA1065	0.0159802	None
1_B	MEM vs PAR	PA1066	52.9801	0.318499	0.343873	0.926211	0.354336	0.565685	PA1066	0.247425	None
1_B	MEM vs PAR	PA1067	35.2005	-0.582966	0.354366	-1.64509	0.0999504	0.261118	PA1067	0.583163	None
1_B	MEM vs PAR	PA1068	313.407	-0.822418	0.286482	-2.87075	0.00409505	0.0284038	PA1068	1.54662	None
1_B	MEM vs PAR	PA1069	795.722	-0.989772	0.236879	-4.17839	2.93575e-05	0.000571415	PA1069	3.24305	None
1_B	MEM vs PAR	PA1070	842.558	-1.69073	0.368282	-4.59086	4.41419e-06	0.000109941	braG	3.95884	Down
1_B	MEM vs PAR	PA1071	673.516	-1.3446	0.198921	-6.75945	1.38513e-11	1.14238e-09	braF	8.94219	Down
1_B	MEM vs PAR	PA1072	751.581	-1.20487	0.210953	-5.71156	1.11942e-08	5.4471e-07	braE	6.26383	Down
1_B	MEM vs PAR	PA1073	1191.3	-1.7606	0.440297	-3.99866	6.37033e-05	0.00109922	braD	2.95892	Down
1_B	MEM vs PAR	PA1074	5872.35	-0.898756	0.219678	-4.09124	4.29075e-05	0.000790863	braC	3.1019	None
1_B	MEM vs PAR	PA1075	43.6707	-0.802544	0.520557	-1.5417	0.123146	0.297297	PA1075	0.526809	None
1_B	MEM vs PAR	PA1076	1494.17	0.214275	0.236337	0.906649	0.364592	0.576788	PA1076	0.238983	None
1_B	MEM vs PAR	PA1077	594.331	-0.830391	0.21803	-3.80861	0.000139751	0.00206696	flgB	2.68467	None
1_B	MEM vs PAR	PA1078	747.949	-1.97595	0.479695	-4.11918	3.80229e-05	0.000708886	flgC	3.14942	Down
1_B	MEM vs PAR	PA1079	1094.6	-0.277223	0.256404	-1.08119	0.27961	0.489595	flgD	0.310163	None
1_B	MEM vs PAR	PA1080	3795.83	-1.51227	0.373922	-4.04434	5.24712e-05	0.000947235	flgE	3.02354	Down
1_B	MEM vs PAR	PA1081	352.625	-0.651809	0.251109	-2.59572	0.00943932	0.052314	flgF	1.28138	None
1_B	MEM vs PAR	PA1082	1435.27	-1.61378	0.351653	-4.58913	4.45096e-06	0.000109941	flgG	3.95884	Down
1_B	MEM vs PAR	PA1083	482.42	-2.06415	0.434847	-4.74683	2.06631e-06	5.61712e-05	flgH	4.25049	Down
1_B	MEM vs PAR	PA1084	245.141	-0.755394	0.515571	-1.46516	0.142878	0.325336	flgI	0.487668	None
1_B	MEM vs PAR	PA1085	489.219	-0.640294	0.164158	-3.90049	9.59997e-05	0.00152161	flgJ	2.8177	None
1_B	MEM vs PAR	PA1086	1480.97	-0.652266	0.219832	-2.96711	0.00300611	0.0228202	flgK	1.64168	None
1_B	MEM vs PAR	PA1087	744.096	0	1.68768	0	1	1	flgL	0	None
1_B	MEM vs PAR	PA1088	435.188	0	1.70702	0	1	1	PA1088	0	None
1_B	MEM vs PAR	PA1089	191.827	0	1.68481	0	1	1	PA1089	0	None
1_B	MEM vs PAR	PA1090	251.195	0	1.68607	0	1	1	PA1090	0	None
1_B	MEM vs PAR	PA1091	1028.56	0	1.67027	0	1	1	fgtA	0	None
1_B	MEM vs PAR	PA1092	19629.4	0.331939	0.379498	0.874679	0.381749	0.594392	fliC	0.225927	None
1_B	MEM vs PAR	PA1093	908.797	0	1.69091	0	1	1	PA1093	0	None
1_B	MEM vs PAR	PA1094	3601.33	0	1.69901	0	1	1	fliD	0	None
1_B	MEM vs PAR	PA1095	669.308	0	1.69393	0	1	1	fliS	0	None
1_B	MEM vs PAR	PA1096	643.791	0	1.70162	0	1	1	PA1096	0	None
1_B	MEM vs PAR	PA1097	2594.91	-1.5106	0.361852	-4.17462	2.98477e-05	0.000576346	fleQ	3.23932	Down
1_B	MEM vs PAR	PA1098	224.352	-0.600989	0.453314	-1.32577	0.184916	0.38106	fleS	0.419007	None
1_B	MEM vs PAR	PA1099	238.648	-0.118354	0.366062	-0.323318	0.746454	0.86544	fleR	0.0627628	None
1_B	MEM vs PAR	PA1100	221.026	-0.24733	0.203553	-1.21506	0.224342	0.429928	fliE	0.366604	None
1_B	MEM vs PAR	PA1101	994.629	0.0386398	0.189556	0.203843	0.838476	0.921272	fliF	0.0356122	None
1_B	MEM vs PAR	PA1102	1283.76	-0.141232	0.140304	-1.00661	0.31412	0.52454	fliG	0.280222	None
1_B	MEM vs PAR	PA1103	447.138	-0.278323	0.242237	-1.14897	0.250567	0.460097	PA1103	0.337151	None
1_B	MEM vs PAR	PA1104	197.11	-0.725969	0.434652	-1.67023	0.0948741	0.255483	fliI	0.592639	None
1_B	MEM vs PAR	PA1105	106.735	-0.0855548	0.229896	-0.372146	0.709784	0.843076	fliJ	0.0741332	None
1_B	MEM vs PAR	PA1106	143.597	0.547481	0.25953	2.10951	0.034901	0.130637	PA1106	0.883933	None
1_B	MEM vs PAR	PA1107	160.495	0.518792	0.376809	1.3768	0.168573	0.361832	PA1107	0.441492	None
1_B	MEM vs PAR	PA1108	1.18835	-3.71391	1.86762	-1.98858	0.0467472		PA1108		None
1_B	MEM vs PAR	PA1109	13.0386	-0.532266	0.679473	-0.783351	0.433421	0.6428	PA1109	0.191924	None
1_B	MEM vs PAR	PA1110	57.4356	-0.282762	0.470905	-0.600465	0.548197	0.735229	PA1110	0.133578	None
1_B	MEM vs PAR	PA1111	15.8111	0.920528	0.584805	1.57408	0.11547	0.286233	PA1111	0.54328	None
1_B	MEM vs PAR	PA1112	74.8142	0.232518	0.306552	0.758496	0.448154	0.657766	PA1112	0.181928	None
1_B	MEM vs PAR	PA1113	93.0308	0.371568	0.257086	1.44531	0.148372	0.333785	PA1113	0.476533	None
1_B	MEM vs PAR	PA1114	41.2633	-0.798804	0.541472	-1.47525	0.140146	0.321676	PA1114	0.492582	None
1_B	MEM vs PAR	PA1115	650.947	-0.0235966	0.144638	-0.163143	0.870406	0.941068	PA1115	0.0263789	None
1_B	MEM vs PAR	PA1116	434.867	0.413675	0.287059	1.44108	0.149562	0.335395	PA1116	0.474443	None
1_B	MEM vs PAR	PA1117	211.947	0.389734	0.279346	1.39516	0.162966	0.353227	PA1117	0.451946	None
1_B	MEM vs PAR	PA1118	234.735	0.0712829	0.345995	0.206023	0.836773	0.920375	PA1118	0.0360353	None
1_B	MEM vs PAR	PA1119	375.536	0.0227611	0.170813	0.133252	0.893994	0.954824	yfiB	0.0200768	None
1_B	MEM vs PAR	PA1120	113.866	-0.792067	0.438094	-1.80798	0.0706094	0.210272	tpbB	0.677218	None
1_B	MEM vs PAR	PA1121	49.8855	-0.979608	0.626124	-1.56456	0.117687	0.289271	yfiR	0.538695	None
1_B	MEM vs PAR	PA1122	72.9951	-0.286857	0.449264	-0.638504	0.523145	0.717832	PA1122	0.143977	None
1_B	MEM vs PAR	PA1123	284.504	0.128034	0.322754	0.396694	0.691593	0.831819	PA1123	0.0799709	None
1_B	MEM vs PAR	PA1124	602.193	-0.767644	0.416904	-1.8413	0.0655779	0.198323	dgt	0.702626	None
1_B	MEM vs PAR	PA1125	15.5221	-1.05025	0.844243	-1.24401	0.213496	0.4176	cobB1	0.379239	None
1_B	MEM vs PAR	PA1126	160.645	0.652516	0.240592	2.71212	0.00668534	0.0406636	PA1126	1.39079	None
1_B	MEM vs PAR	PA1127	159.434	-0.101838	0.386535	-0.263463	0.792194	0.893974	PA1127	0.0486753	None
1_B	MEM vs PAR	PA1128	57.5682	-0.185394	0.316899	-0.585027	0.558529	0.743006	PA1128	0.129008	None
1_B	MEM vs PAR	PA1129	21.0227	-1.2866	0.595874	-2.15918	0.030836	0.120327	fosA	0.919637	None
1_B	MEM vs PAR	PA1130	12.4706	-0.303984	0.666919	-0.455804	0.648531	0.806067	rhlC	0.0936288	None
1_B	MEM vs PAR	PA1131	8.80599	-0.759415	1.56311	-0.485837	0.627083	0.791745	PA1131	0.101415	None
1_B	MEM vs PAR	PA1132	606.802	-1.53478	0.204007	-7.5232	5.34525e-14	5.65434e-12	PA1132	11.2476	Down
1_B	MEM vs PAR	PA1133	10.5314	-0.114659	0.673271	-0.170302	0.864773	0.937817	PA1133	0.027882	None
1_B	MEM vs PAR	PA1134	13.8792	-0.294764	0.611441	-0.482081	0.629749	0.7933	PA1134	0.100563	None
1_B	MEM vs PAR	PA1135	254.756	0.964604	0.306505	3.14711	0.00164893	0.0142012	hchA	1.84767	None
1_B	MEM vs PAR	PA1136	33.9865	-0.752283	0.386149	-1.94817	0.0513952	0.169782	PA1136	0.770108	None
1_B	MEM vs PAR	PA1137	115.106	0.144652	0.391627	0.369361	0.711858	0.844031	PA1137	0.0736417	None
1_B	MEM vs PAR	PA1138	11.9583	-1.11473	0.881066	-1.26521	0.205796	0.408568	PA1138	0.388735	None
1_B	MEM vs PAR	PA1139	9.12389	-1.16882	1.40931	-0.829357	0.406903	0.616435	PA1139	0.210113	None
1_B	MEM vs PAR	PA1140	711.082	-0.191194	0.190436	-1.00398	0.315389	0.525396	PA1140	0.279513	None
1_B	MEM vs PAR	PA1141	46.0911	-1.35057	1.00554	-1.34313	0.17923	0.373903	PA1141	0.427241	None
1_B	MEM vs PAR	PA1142	34.7216	-0.34572	0.450208	-0.767913	0.442539	0.652939	PA1142	0.185127	None
1_B	MEM vs PAR	PA1143	4.08669	-0.758745	1.20738	-0.62842	0.529729		PA1143		None
1_B	MEM vs PAR	PA1144	12.9099	-1.09937	0.61809	-1.77866	0.0752959	0.220319	PA1144	0.656949	None
1_B	MEM vs PAR	PA1145	60.5884	0.143169	0.279018	0.513116	0.60787	0.779131	PA1145	0.108389	None
1_B	MEM vs PAR	PA1146	1.00855	-2.12884	2.21794	-0.959824	0.337144		PA1146		None
1_B	MEM vs PAR	PA1147	3.75994	-1.04673	0.955847	-1.09508	0.27348		PA1147		None
1_B	MEM vs PAR	PA1148	26.4298	-0.495688	0.443288	-1.11821	0.263479	0.47205	eta	0.326012	None
1_B	MEM vs PAR	PA1149	1.73793	0.203942	1.52207	0.13399	0.89341		PA1149		None
1_B	MEM vs PAR	PA1150	2594.49	-3.2936	0.783611	-4.20311	2.63272e-05	0.000525033	pys2	3.27981	Down
1_B	MEM vs PAR	PA1151	1775.05	-3.66551	1.25783	-2.91415	0.0035666	0.0258645	imm2	1.5873	Down
1_B	MEM vs PAR	PA1152	174.082	-3.28798	0.910234	-3.61224	0.000303566	0.00393907	PA1152	2.40461	Down
1_B	MEM vs PAR	PA1153	9.29278	0.588991	0.515495	1.14257	0.253216	0.462866	PA1153	0.334545	None
1_B	MEM vs PAR	PA1154	30.6205	0	1.72796	0	1	1	PA1154	0	None
1_B	MEM vs PAR	PA1155	12966.4	-1.64895	0.542438	-3.03988	0.00236671	0.0188485	nrdB	1.72472	Down
1_B	MEM vs PAR	PA1156	13590	-0.121468	0.206542	-0.588103	0.556463	0.741753	nrdA	0.129741	None
1_B	MEM vs PAR	PA1157	106.22	-0.142989	0.380915	-0.375383	0.707376	0.841847	PA1157	0.0747669	None
1_B	MEM vs PAR	PA1158	101.56	-0.186899	0.37976	-0.492151	0.622613	0.788967	PA1158	0.102941	None
1_B	MEM vs PAR	PA1159	2228.24	-0.59851	0.526157	-1.13751	0.255324	0.463758	PA1159	0.333708	None
1_B	MEM vs PAR	PA1160	10.9092	-1.08823	1.39836	-0.778217	0.436441	0.646097	PA1160	0.189702	None
1_B	MEM vs PAR	PA1161	22.9743	-1.6912	1.02553	-1.64911	0.0991253	0.260585	rrmA	0.58405	None
1_B	MEM vs PAR	PA1162	505.642	0.437313	0.182728	2.39324	0.0167002	0.0797479	dapE	1.09828	None
1_B	MEM vs PAR	PA1163	54.7108	-0.459297	0.384174	-1.19554	0.231875	0.437836	ndvB	0.358689	None
1_B	MEM vs PAR	PA1164	92.0581	-0.236278	0.417333	-0.566163	0.571283	0.751517	PA1164	0.124061	None
1_B	MEM vs PAR	PA1165	30.3082	0.21274	0.418367	0.508501	0.611102	0.780908	pcpS	0.1074	None
1_B	MEM vs PAR	PA1166	16.4457	0.129362	0.635607	0.203525	0.838725	0.921272	PA1166	0.0356122	None
1_B	MEM vs PAR	PA1167	93.0497	0.928148	0.309312	3.00069	0.00269369	0.0208818	PA1167	1.68023	None
1_B	MEM vs PAR	PA1168	73.5499	1.32187	0.652444	2.02603	0.0427612	0.149695	PA1168	0.824793	None
1_B	MEM vs PAR	PA1169	210.268	-1.12657	0.445299	-2.52991	0.0114091	0.0596953	loxA	1.22406	None
1_B	MEM vs PAR	PA1170	232.462	0.576567	0.218347	2.6406	0.00827588	0.0475448	PA1170	1.3229	None
1_B	MEM vs PAR	PA1171	146.652	-1.2734	0.501641	-2.53848	0.0111335	0.0586702	PA1171	1.23158	None
1_B	MEM vs PAR	PA1172	114.552	-0.678626	0.393799	-1.72328	0.0848377	0.237526	napC	0.624289	None
1_B	MEM vs PAR	PA1173	20.5385	-0.772878	0.500484	-1.54426	0.122525	0.296619	napB	0.527801	None
1_B	MEM vs PAR	PA1174	437.164	-0.43055	0.226599	-1.90005	0.0574263	0.181681	napA	0.740691	None
1_B	MEM vs PAR	PA1175	38.9196	-1.24282	0.380107	-3.26966	0.00107678	0.0103961	napD	1.98313	Down
1_B	MEM vs PAR	PA1176	3.90745	-3.73421	1.91338	-1.95163	0.0509818		napF		None
1_B	MEM vs PAR	PA1177	86.7328	0.542628	0.469688	1.15529	0.24797	0.458268	napE	0.33888	None
1_B	MEM vs PAR	PA1178	29955.2	0.256676	0.371975	0.690035	0.490172	0.691757	oprH	0.160046	None
1_B	MEM vs PAR	PA1179	6730.33	0.169661	0.251801	0.673791	0.500444	0.699558	phoP	0.155176	None
1_B	MEM vs PAR	PA1180	1510.31	-0.0406602	0.264696	-0.153611	0.877917	0.94553	phoQ	0.0243249	None
1_B	MEM vs PAR	PA1181	626.737	-0.350798	0.282764	-1.2406	0.214753	0.418118	PA1181	0.378701	None
1_B	MEM vs PAR	PA1182	71.0303	0.43707	0.223845	1.95255	0.0508726	0.168858	PA1182	0.772478	None
1_B	MEM vs PAR	PA1183	1066.53	0.0955167	0.319522	0.298936	0.764989	0.876755	dctA2	0.057122	None
1_B	MEM vs PAR	PA1184	18.5948	-0.604309	0.647261	-0.93364	0.35049	0.561568	PA1184	0.250598	None
1_B	MEM vs PAR	PA1185	5.95596	0.1313	0.73241	0.179271	0.857725		PA1185		None
1_B	MEM vs PAR	PA1186	3.56265	0.177953	0.978396	0.181882	0.855675		PA1186		None
1_B	MEM vs PAR	PA1187	24.4697	0.121435	0.391353	0.310295	0.756336	0.871704	PA1187	0.0596311	None
1_B	MEM vs PAR	PA1188	23.2548	-0.295669	0.639822	-0.462111	0.644002	0.802493	PA1188	0.0955587	None
1_B	MEM vs PAR	PA1189	43.9552	0.115411	0.4089	0.282246	0.777755	0.884862	sprT	0.0531246	None
1_B	MEM vs PAR	PA1190	102.49	-2.30571	0.468157	-4.92507	8.43287e-07	2.56465e-05	PA1190	4.59097	Down
1_B	MEM vs PAR	PA1191	145.069	-0.133912	0.356629	-0.375493	0.707294	0.841847	PA1191	0.0747669	None
1_B	MEM vs PAR	PA1192	1152.74	-0.628792	0.415311	-1.51403	0.130019	0.307454	ttcA	0.512221	None
1_B	MEM vs PAR	PA1193	196.04	-0.0341044	0.349285	-0.0976406	0.922218	0.970888	PA1193	0.0128308	None
1_B	MEM vs PAR	PA1194	24.3165	-0.685698	0.446197	-1.53676	0.124352	0.299109	PA1194	0.524171	None
1_B	MEM vs PAR	PA1195	59.6354	0.0567031	0.321497	0.176372	0.860002	0.936399	PA1195	0.0285389	None
1_B	MEM vs PAR	PA1196	97.8367	-0.851065	0.599664	-1.41924	0.15583	0.34373	PA1196	0.463783	None
1_B	MEM vs PAR	PA1197	112.752	-0.572127	0.370735	-1.54322	0.122777	0.296788	cobB2	0.527554	None
1_B	MEM vs PAR	PA1198	796.577	0.255122	0.268724	0.949384	0.342425	0.554121	PA1198	0.256396	None
1_B	MEM vs PAR	PA1199	228.023	-0.942116	0.657997	-1.4318	0.152202	0.3388	PA1199	0.470056	None
1_B	MEM vs PAR	PA1200	151.206	-0.164572	0.38716	-0.425074	0.670783	0.819031	PA1200	0.0866994	None
1_B	MEM vs PAR	PA1201	104.651	0.215023	0.185283	1.16051	0.24584	0.455197	PA1201	0.3418	None
1_B	MEM vs PAR	PA1202	328.282	0.308358	0.392315	0.785996	0.43187	0.641477	PA1202	0.192819	None
1_B	MEM vs PAR	PA1203	22.0172	0.499873	0.522273	0.95711	0.338512	0.549983	PA1203	0.259651	None
1_B	MEM vs PAR	PA1204	62.1658	-0.157715	0.480974	-0.327908	0.742981	0.863586	PA1204	0.0636946	None
1_B	MEM vs PAR	PA1205	83.68	-0.271329	0.481368	-0.563663	0.572984	0.752737	PA1205	0.123357	None
1_B	MEM vs PAR	PA1206	136.965	-0.558425	0.348627	-1.60178	0.109203	0.278025	PA1206	0.555916	None
1_B	MEM vs PAR	PA1207	366.608	0.0384197	0.253737	0.151416	0.879648	0.94579	kefB	0.0242054	None
1_B	MEM vs PAR	PA1208	93.019	-0.025592	0.238369	-0.107363	0.914501	0.965913	PA1208	0.0150618	None
1_B	MEM vs PAR	PA1209	63.6637	-0.0523424	0.226066	-0.231536	0.816898	0.906505	PA1209	0.04263	None
1_B	MEM vs PAR	PA1210	29.4389	0.506149	0.385626	1.31254	0.189339	0.386545	PA1210	0.4128	None
1_B	MEM vs PAR	PA1211	1.04272	0.297572	2.95976	0.100539	0.919916		PA1211		None
1_B	MEM vs PAR	PA1212	11.0571	0.414505	0.584363	0.709328	0.478121	0.68307	PA1212	0.165535	None
1_B	MEM vs PAR	PA1213	3.25814	0.807398	1.39493	0.578808	0.562719		PA1213		None
1_B	MEM vs PAR	PA1214	5.77315	-0.472266	0.9707	-0.486521	0.626598		PA1214		None
1_B	MEM vs PAR	PA1215	14.7823	-0.059951	0.601854	-0.0996106	0.920654	0.970516	PA1215	0.0129975	None
1_B	MEM vs PAR	PA1216	34.5429	0.174634	0.351263	0.49716	0.619077	0.787357	PA1216	0.103829	None
1_B	MEM vs PAR	PA1217	23.4373	0.308687	0.488387	0.632054	0.527351	0.720566	PA1217	0.142326	None
1_B	MEM vs PAR	PA1218	27.3966	-1.23255	0.73849	-1.66902	0.0951143	0.255846	PA1218	0.592021	None
1_B	MEM vs PAR	PA1219	1.43873	0.885683	1.60438	0.552041	0.580921		PA1219		None
1_B	MEM vs PAR	PA1220	1.64281	0	2.10304	0	1		PA1220		None
1_B	MEM vs PAR	PA1221	10.3011	-1.18283	1.10108	-1.07424	0.282714	0.492724	PA1221	0.307397	None
1_B	MEM vs PAR	PA1222	192.355	-0.156073	0.362804	-0.430185	0.667061	0.816994	PA1222	0.0877811	None
1_B	MEM vs PAR	PA1223	23.8248	0.69681	0.518871	1.34294	0.179293	0.373903	PA1223	0.427241	None
1_B	MEM vs PAR	PA1224	14.167	0.176956	0.402079	0.440102	0.659863	0.812884	PA1224	0.0899712	None
1_B	MEM vs PAR	PA1225	11.6772	-0.0413129	0.598905	-0.0689808	0.945005	0.982773	PA1225	0.00754689	None
1_B	MEM vs PAR	PA1226	15.9026	-1.50659	0.906654	-1.6617	0.0965723	0.257915	PA1226	0.588524	None
1_B	MEM vs PAR	PA1227	50.1247	-0.300113	0.309575	-0.969435	0.332328	0.544298	PA1227	0.264164	None
1_B	MEM vs PAR	PA1228	13.1472	-1.88291	1.25907	-1.49548	0.13479	0.313313	PA1228	0.504021	None
1_B	MEM vs PAR	PA1229	7.3531	-1.25458	0.85207	-1.4724	0.140914		PA1229		None
1_B	MEM vs PAR	PA1230	1.18745	-1.98889	1.79831	-1.10598	0.268736		PA1230		None
1_B	MEM vs PAR	PA1231	1.38559	-0.0798576	1.36559	-0.0584784	0.953368		PA1231		None
1_B	MEM vs PAR	PA1232	7.20535	-0.46136	0.691755	-0.666942	0.504809		PA1232		None
1_B	MEM vs PAR	PA1233	1.92896	0.173631	1.15253	0.150652	0.88025		PA1233		None
1_B	MEM vs PAR	PA1234	30.2268	-0.943384	0.722112	-1.30642	0.191409	0.388405	PA1234	0.410715	None
1_B	MEM vs PAR	PA1235	14.0293	-0.405726	0.723611	-0.560695	0.575005	0.753968	PA1235	0.122647	None
1_B	MEM vs PAR	PA1236	32.4068	0.270468	0.357945	0.755613	0.449881	0.659352	PA1236	0.180882	None
1_B	MEM vs PAR	PA1237	0.599773	-0.102791	2.50086	-0.0411023	0.967214		PA1237		None
1_B	MEM vs PAR	PA1238	0.427968	1.12712	3.38416	0.333057	0.739091		PA1238		None
1_B	MEM vs PAR	PA1239	2.81135	-2.39777	1.42472	-1.68297	0.0923805		PA1239		None
1_B	MEM vs PAR	PA1240	4.66341	-1.79683	1.15181	-1.56	0.118759		PA1240		None
1_B	MEM vs PAR	PA1241	160.025	-0.0312897	0.229131	-0.136559	0.89138	0.953287	PA1241	0.0207765	None
1_B	MEM vs PAR	PA1242	71.9697	0.464947	0.354798	1.31046	0.190042	0.386995	PA1242	0.412295	None
1_B	MEM vs PAR	PA1243	191.905	0.33969	0.256215	1.3258	0.184907	0.38106	PA1243	0.419007	None
1_B	MEM vs PAR	PA1244	34.4909	-1.40623	0.4855	-2.89646	0.00377394	0.0268479	PA1244	1.57109	Down
1_B	MEM vs PAR	PA1245	307.167	0.592238	0.262279	2.25805	0.0239426	0.102738	PA1245	0.988269	None
1_B	MEM vs PAR	PA1246	39.2992	-0.210389	0.623505	-0.337429	0.735794	0.860642	aprD	0.0651773	None
1_B	MEM vs PAR	PA1247	67.4625	-0.913158	0.601042	-1.51929	0.128689	0.305763	aprE	0.514615	None
1_B	MEM vs PAR	PA1248	58.5571	0.118654	0.614429	0.193113	0.846871	0.926663	aprF	0.033078	None
1_B	MEM vs PAR	PA1249	1194.32	0.0326871	0.365613	0.0894036	0.928761	0.97359	aprA	0.0116237	None
1_B	MEM vs PAR	PA1250	107.182	-0.604365	0.50689	-1.1923	0.233143	0.439719	inh	0.356825	None
1_B	MEM vs PAR	PA1251	3.66191	-0.972119	0.911705	-1.06626	0.286304		PA1251		None
1_B	MEM vs PAR	PA1252	16.7685	-1.751	0.791814	-2.21138	0.0270093	0.111285	lhpD	0.953565	None
1_B	MEM vs PAR	PA1253	1.32973	-0.816121	1.89302	-0.431121	0.66638		PA1253		None
1_B	MEM vs PAR	PA1254	8.05416	-0.670519	0.765886	-0.875481	0.381312		PA1254		None
1_B	MEM vs PAR	PA1255	2.84336	-1.8825	1.34763	-1.39689	0.162446		lhpL		None
1_B	MEM vs PAR	PA1256	4.30826	-0.27686	0.743226	-0.372511	0.709512		PA1256		None
1_B	MEM vs PAR	PA1257	2.45876	0.000806442	0.941722	0.000856348	0.999317		PA1257		None
1_B	MEM vs PAR	PA1258	1.23979	0.843893	1.52362	0.553875	0.579665		PA1258		None
1_B	MEM vs PAR	PA1259	1.00145	-3.49412	1.8891	-1.84962	0.0643677		lhpI		None
1_B	MEM vs PAR	PA1260	3.99879	-1.14595	0.874815	-1.30993	0.190219		PA1260		None
1_B	MEM vs PAR	PA1261	6.35497	-2.61032	1.28095	-2.0378	0.0415703		PA1261		None
1_B	MEM vs PAR	PA1262	3.85858	-0.103433	1.14821	-0.0900815	0.928222		PA1262		None
1_B	MEM vs PAR	PA1263	78.0125	-0.511105	0.27632	-1.84969	0.0643588	0.196326	PA1263	0.707022	None
1_B	MEM vs PAR	PA1264	4.20567	-1.09602	1.291	-0.848971	0.395898		PA1264		None
1_B	MEM vs PAR	PA1265	1.95051	-0.312962	1.59962	-0.195648	0.844886		PA1265		None
1_B	MEM vs PAR	PA1266	0.974592	-1.99942	3.04019	-0.657665	0.510753		PA1266		None
1_B	MEM vs PAR	PA1267	7.11547	0.651834	0.592172	1.10075	0.271005		PA1267		None
1_B	MEM vs PAR	PA1268	4.42738	-0.678012	1.02064	-0.664298	0.506499		PA1268		None
1_B	MEM vs PAR	PA1269	142.497	0.113987	0.279477	0.407859	0.683377	0.826781	PA1269	0.0826095	None
1_B	MEM vs PAR	PA1270	9.81764	-1.33098	0.69033	-1.92804	0.0538503	0.175745	PA1270	0.755117	None
1_B	MEM vs PAR	PA1271	684.167	0.573514	0.1452	3.94983	7.82066e-05	0.00129882	PA1271	2.88645	None
1_B	MEM vs PAR	PA1272	189.234	0.299318	0.293784	1.01884	0.30828	0.517273	cobO	0.28628	None
1_B	MEM vs PAR	PA1273	59.4834	-1.02379	0.860914	-1.18918	0.234367	0.441343	cobB	0.355223	None
1_B	MEM vs PAR	PA1274	26.4166	-0.953641	0.819287	-1.16399	0.244429	0.453437	PA1274	0.343483	None
1_B	MEM vs PAR	PA1275	18.9848	-0.945681	1.0927	-0.865453	0.38679	0.599784	cobD	0.222005	None
1_B	MEM vs PAR	PA1276	29.4787	-0.573506	0.798929	-0.717844	0.472854	0.678832	cobC	0.168238	None
1_B	MEM vs PAR	PA1277	136.184	0.0600738	0.512983	0.117107	0.906775	0.961929	cobQ	0.0168569	None
1_B	MEM vs PAR	PA1278	19.7692	-1.86968	1.08341	-1.72574	0.084394	0.236829	cobP	0.625566	None
1_B	MEM vs PAR	PA1279	18.9373	-0.869051	1.21939	-0.712695	0.476034	0.681289	cobT	0.166669	None
1_B	MEM vs PAR	PA1280	33.3668	-0.653537	0.653418	-1.00018	0.317222	0.527117	PA1280	0.278093	None
1_B	MEM vs PAR	PA1281	14.1137	-1.59117	1.21996	-1.30428	0.192137	0.38891	cobS	0.410151	None
1_B	MEM vs PAR	PA1282	17.9711	0.253843	0.675163	0.375972	0.706938	0.841847	PA1282	0.0747669	None
1_B	MEM vs PAR	PA1283	35.5931	-0.313269	0.368419	-0.850308	0.395154	0.605422	PA1283	0.217942	None
1_B	MEM vs PAR	PA1284	18.5346	0.0886974	0.339217	0.261477	0.793725	0.894948	PA1284	0.0482021	None
1_B	MEM vs PAR	PA1285	8.06103	-1.52302	1.18883	-1.2811	0.200157		PA1285		None
1_B	MEM vs PAR	PA1286	6.55671	-0.747034	1.08235	-0.690194	0.490072		PA1286		None
1_B	MEM vs PAR	PA1287	430.621	0.85495	0.274615	3.11326	0.00185032	0.0156313	PA1287	1.806	None
1_B	MEM vs PAR	PA1288	13660.8	-1.40963	0.410376	-3.43496	0.000592649	0.00646599	PA1288	2.18937	Down
1_B	MEM vs PAR	PA1289	5.85033	1.17922	1.18583	0.99442	0.320018		PA1289		None
1_B	MEM vs PAR	PA1290	30.6253	0.282707	0.350739	0.806033	0.420224	0.630336	PA1290	0.200428	None
1_B	MEM vs PAR	PA1291	30.4516	0.0979092	0.599833	0.163227	0.870339	0.941068	PA1291	0.0263789	None
1_B	MEM vs PAR	PA1292	150.066	-0.621267	0.531849	-1.16813	0.242756	0.45147	sseA	0.345371	None
1_B	MEM vs PAR	PA1293	486.205	-0.396086	0.154489	-2.56385	0.0103518	0.0558444	PA1293	1.25302	None
1_B	MEM vs PAR	PA1294	466.968	0.362136	0.153394	2.36082	0.0182346	0.0848274	rnd	1.07146	None
1_B	MEM vs PAR	PA1295	121.07	-0.571027	0.356988	-1.59957	0.109695	0.278427	PA1295	0.555289	None
1_B	MEM vs PAR	PA1296	315.999	-0.00767052	0.31941	-0.0240146	0.980841	1	PA1296	0	None
1_B	MEM vs PAR	PA1297	52.2499	0.127477	0.377154	0.337997	0.735365	0.860575	PA1297	0.0652115	None
1_B	MEM vs PAR	PA1298	3.84204	-0.566203	1.31776	-0.429672	0.667434		PA1298		None
1_B	MEM vs PAR	PA1299	200.137	0.759465	0.253027	3.00152	0.00268638	0.0208818	PA1299	1.68023	None
1_B	MEM vs PAR	PA1300	20.7655	-1.07056	0.57129	-1.87392	0.0609408	0.189119	PA1300	0.723265	None
1_B	MEM vs PAR	PA1301	21.3967	-0.232235	0.59448	-0.390653	0.696054	0.833874	PA1301	0.0788997	None
1_B	MEM vs PAR	PA1302	61.0614	-0.0348121	0.322921	-0.107804	0.914151	0.965753	PA1302	0.0151338	None
1_B	MEM vs PAR	PA1303	12.5367	-2.04805	0.877597	-2.3337	0.0196116	0.0893542	PA1303	1.04889	None
1_B	MEM vs PAR	PA1304	295.849	-0.0364073	0.389066	-0.0935762	0.925446	0.972408	PA1304	0.0121517	None
1_B	MEM vs PAR	PA1305	259.15	-0.478656	0.442311	-1.08217	0.279177	0.489012	PA1305	0.310681	None
1_B	MEM vs PAR	PA1306	102.952	-0.15736	0.3777	-0.416626	0.676952	0.822279	PA1306	0.0849809	None
1_B	MEM vs PAR	PA1307	630.17	-0.509599	0.201819	-2.52503	0.0115688	0.060272	PA1307	1.21988	None
1_B	MEM vs PAR	PA1308	195.047	-0.408657	0.222342	-1.83796	0.0660682	0.199558	PA1308	0.699931	None
1_B	MEM vs PAR	PA1309	25.8911	-0.229234	0.544551	-0.420959	0.673785	0.820344	PA1309	0.0860041	None
1_B	MEM vs PAR	PA1310	23.4111	0.405607	0.385594	1.0519	0.292845	0.501226	phnW	0.299967	None
1_B	MEM vs PAR	PA1311	25.7642	-0.0355248	0.384	-0.0925124	0.926291	0.972875	phnX	0.0119428	None
1_B	MEM vs PAR	PA1312	10.7803	-0.826485	0.713716	-1.158	0.246863	0.45657	PA1312	0.340493	None
1_B	MEM vs PAR	PA1313	9.20248	-0.462966	0.580621	-0.797363	0.42524	0.634924	PA1313	0.197278	None
1_B	MEM vs PAR	PA1314	5.09852	-1.35462	0.874196	-1.54956	0.121247		PA1314		None
1_B	MEM vs PAR	PA1315	26.3554	-0.241844	0.411628	-0.587529	0.556848	0.741753	PA1315	0.129741	None
1_B	MEM vs PAR	PA1316	47.0305	-0.257042	0.241085	-1.06619	0.286338	0.495469	PA1316	0.304983	None
1_B	MEM vs PAR	PA1317	547.854	1.22448	0.530657	2.30749	0.0210276	0.0941309	cyoA	1.02627	None
1_B	MEM vs PAR	PA1318	944.603	1.88694	0.37016	5.09763	3.43932e-07	1.15419e-05	cyoB	4.93772	Up
1_B	MEM vs PAR	PA1319	212.554	1.91858	0.339175	5.65659	1.5441e-08	7.36629e-07	cyoC	6.13275	Up
1_B	MEM vs PAR	PA1320	104.643	2.15147	0.404291	5.32159	1.02864e-07	4.0366e-06	cyoD	5.39398	Up
1_B	MEM vs PAR	PA1321	44.3236	0.686682	0.661026	1.03881	0.298892	0.507824	cyoE2	0.294287	None
1_B	MEM vs PAR	PA1322	560.323	-0.502022	0.275634	-1.82134	0.0685556	0.205161	PA1322	0.687905	None
1_B	MEM vs PAR	PA1323	131.194	-2.042	0.601607	-3.39424	0.000688181	0.00723355	PA1323	2.14065	Down
1_B	MEM vs PAR	PA1324	706.648	0.394148	0.180192	2.18737	0.0287154	0.11551	PA1324	0.937379	None
1_B	MEM vs PAR	PA1325	45.8325	0.0656268	0.306219	0.214313	0.830303	0.916131	PA1325	0.0380423	None
1_B	MEM vs PAR	PA1326	55.5301	-0.445622	0.479878	-0.928615	0.353089	0.564927	ilvA2	0.248008	None
1_B	MEM vs PAR	PA1327	73.573	-0.483998	0.361332	-1.33948	0.180414	0.375008	PA1327	0.42596	None
1_B	MEM vs PAR	PA1328	36.7947	-1.77131	0.45205	-3.9184	8.91375e-05	0.00144101	PA1328	2.84133	Down
1_B	MEM vs PAR	PA1329	0.371039	0.297562	8.57533	0.0346998	0.972319		PA1329		None
1_B	MEM vs PAR	PA1330	55.8662	0.799809	0.32203	2.48365	0.0130044	0.0657789	PA1330	1.18191	None
1_B	MEM vs PAR	PA1331	341.612	0.430064	0.196604	2.18746	0.0287091	0.11551	PA1331	0.937379	None
1_B	MEM vs PAR	PA1332	17.5173	0.465132	0.597641	0.77828	0.436404	0.646097	PA1332	0.189702	None
1_B	MEM vs PAR	PA1333	13.1938	-0.912231	1.05376	-0.865689	0.386661	0.599774	PA1333	0.222012	None
1_B	MEM vs PAR	PA1334	4.34858	-0.965673	1.31222	-0.735908	0.461787		PA1334		None
1_B	MEM vs PAR	PA1335	129.493	-0.569466	0.321115	-1.7734	0.0761622	0.220871	PA1335	0.65586	None
1_B	MEM vs PAR	PA1336	272.685	-0.538155	0.414418	-1.29858	0.194088	0.392174	PA1336	0.406521	None
1_B	MEM vs PAR	PA1337	2496.07	-0.0824559	0.166423	-0.495459	0.620276	0.788264	ansB	0.103328	None
1_B	MEM vs PAR	PA1338	1285.83	-0.26037	0.235614	-1.10507	0.269129	0.478143	ggt	0.320442	None
1_B	MEM vs PAR	PA1339	2052.32	-0.632677	0.37238	-1.69901	0.089317	0.246102	PA1339	0.608884	None
1_B	MEM vs PAR	PA1340	1293.67	-0.339107	0.3371	-1.00595	0.314438	0.524726	PA1340	0.280067	None
1_B	MEM vs PAR	PA1341	1115.09	-0.351519	0.414659	-0.847732	0.396587	0.606663	PA1341	0.217053	None
1_B	MEM vs PAR	PA1342	8728.04	-0.652907	0.445129	-1.46678	0.142436	0.324482	PA1342	0.488809	None
1_B	MEM vs PAR	PA1343	143.597	-1.0256	0.383398	-2.67503	0.00747232	0.044396	PA1343	1.35266	Down
1_B	MEM vs PAR	PA1344	201.653	-0.401952	0.31261	-1.28579	0.198515	0.39839	PA1344	0.399692	None
1_B	MEM vs PAR	PA1345	56.2134	0.110547	0.463004	0.23876	0.811292	0.904118	PA1345	0.043775	None
1_B	MEM vs PAR	PA1346	21.7765	-1.28295	0.591503	-2.16896	0.0300856	0.11854	PA1346	0.926136	None
1_B	MEM vs PAR	PA1347	64.2325	-2.70344	0.771912	-3.50227	0.000461311	0.00538307	PA1347	2.26897	Down
1_B	MEM vs PAR	PA1348	144.392	-2.46026	0.645838	-3.8094	0.000139305	0.00206664	PA1348	2.68473	Down
1_B	MEM vs PAR	PA1349	3.16886	-2.91702	1.30529	-2.23477	0.0254323		PA1349		None
1_B	MEM vs PAR	PA1350	31.5416	0.506703	0.377565	1.34203	0.179586	0.374087	PA1350	0.427027	None
1_B	MEM vs PAR	PA1351	6.59637	0.841071	0.677904	1.24069	0.214719		PA1351		None
1_B	MEM vs PAR	PA1352	0.899889	-1.3349	1.91028	-0.6988	0.484677		PA1352		None
1_B	MEM vs PAR	PA1353	35.202	0.3643	0.271951	1.33958	0.180383	0.375008	PA1353	0.42596	None
1_B	MEM vs PAR	PA1354	17.2745	-0.0712599	0.47053	-0.151446	0.879624	0.94579	PA1354	0.0242054	None
1_B	MEM vs PAR	PA1355	1.34665	0	1.91482	0	1		PA1355		None
1_B	MEM vs PAR	PA1356	1.55237	-1.63488	1.759	-0.929435	0.352664		PA1356		None
1_B	MEM vs PAR	PA1357	32.8061	0.0975665	0.6338	0.153939	0.877658	0.94553	PA1357	0.0243249	None
1_B	MEM vs PAR	PA1358	41.6222	0.451795	0.259529	1.74083	0.0817133	0.232171	PA1358	0.634191	None
1_B	MEM vs PAR	PA1359	23.5581	-1.82039	0.744748	-2.4443	0.0145134	0.0715523	PA1359	1.14538	None
1_B	MEM vs PAR	PA1360	26.452	-0.679351	0.73771	-0.920891	0.357107	0.569151	PA1360	0.244772	None
1_B	MEM vs PAR	PA1361	146.674	-0.344812	0.35655	-0.967079	0.333505	0.544931	pmpM	0.263659	None
1_B	MEM vs PAR	PA1362	49.8894	0.819089	0.442105	1.8527	0.0639252	0.195389	PA1362	0.709099	None
1_B	MEM vs PAR	PA1363	33.1203	0.081347	0.442207	0.183957	0.854047	0.931584	PA1363	0.0307782	None
1_B	MEM vs PAR	PA1364	7.772	-1.52463	1.23374	-1.23578	0.21654		PA1364		None
1_B	MEM vs PAR	PA1365	81.9037	0.238631	0.28107	0.849007	0.395877	0.605958	PA1365	0.217558	None
1_B	MEM vs PAR	PA1366	0						PA1366		None
1_B	MEM vs PAR	PA1367	124.521	-0.280464	0.261913	-1.07083	0.284245	0.493096	PA1367	0.307068	None
1_B	MEM vs PAR	PA1368	0.483063	0	8.57533	0	1		PA1368		None
1_B	MEM vs PAR	PA1369	0						PA1369		None
1_B	MEM vs PAR	PA1370	0						PA1370		None
1_B	MEM vs PAR	PA1371	0						PA1371		None
1_B	MEM vs PAR	PA1372	0						PA1372		None
1_B	MEM vs PAR	PA1373	29.5356	-0.179611	0.633782	-0.283396	0.776874	0.884273	fabF2	0.0534137	None
1_B	MEM vs PAR	PA1374	35.5021	0.299671	0.320003	0.936465	0.349034	0.560343	PA1374	0.251546	None
1_B	MEM vs PAR	PA1375	26.638	-1.14416	0.873174	-1.31035	0.190078	0.386995	pdxB	0.412295	None
1_B	MEM vs PAR	PA1376	494.75	0.149775	0.231471	0.647056	0.517596	0.713932	aceK	0.146343	None
1_B	MEM vs PAR	PA1377	78.7931	-1.17947	0.373314	-3.15946	0.00158063	0.0137837	PA1377	1.86063	Down
1_B	MEM vs PAR	PA1378	33.6235	0	1.69063	0	1	1	PA1378	0	None
1_B	MEM vs PAR	PA1379	2.90644	0	1.8999	0	1		PA1379		None
1_B	MEM vs PAR	PA1380	7.67297	0	1.74379	0	1		PA1380		None
1_B	MEM vs PAR	PA1381	14.2338	-1.32205	0.82893	-1.59489	0.110738	0.280359	PA1381	0.552286	None
1_B	MEM vs PAR	PA1382	176.945	-1.31412	0.707908	-1.85634	0.0634058	0.194467	PA1382	0.711155	None
1_B	MEM vs PAR	PA1383	261.703	-1.36096	0.614999	-2.21295	0.0269011	0.110933	PA1383	0.954939	None
1_B	MEM vs PAR	PA1384	105.363	-2.71225	0.873687	-3.10437	0.00190685	0.0159128	galE	1.79825	Down
1_B	MEM vs PAR	PA1385	151.549	-3.21392	1.08718	-2.9562	0.00311453	0.0233518	PA1385	1.63168	Down
1_B	MEM vs PAR	PA1386	248.484	-3.22809	1.04018	-3.10341	0.00191307	0.0159128	PA1386	1.79825	Down
1_B	MEM vs PAR	PA1387	177.192	-1.91394	0.679817	-2.81538	0.00487202	0.0323869	PA1387	1.48963	Down
1_B	MEM vs PAR	PA1388	96.236	-1.99353	0.725786	-2.74672	0.00601938	0.037794	PA1388	1.42258	Down
1_B	MEM vs PAR	PA1389	155.993	-0.198376	0.47554	-0.41716	0.676561	0.822279	PA1389	0.0849809	None
1_B	MEM vs PAR	PA1390	80.5852	-0.792499	0.587588	-1.34873	0.177423	0.37197	PA1390	0.429492	None
1_B	MEM vs PAR	PA1391	72.9571	-0.809205	0.481495	-1.68061	0.0928388	0.25151	PA1391	0.599445	None
1_B	MEM vs PAR	PA1392	109.428	-0.169222	0.513442	-0.329583	0.741715	0.862937	PA1392	0.0640211	None
1_B	MEM vs PAR	PA1393	58.7658	-1.86667	0.830862	-2.24667	0.024661	0.105171	cysC	0.978103	None
1_B	MEM vs PAR	PA1394	2.70992	0.236334	4.15618	0.0568634			PA1394		None
1_B	MEM vs PAR	PA1395	135.648	-1.448	0.632016	-2.29107	0.0219591	0.0971393	PA1395	1.01261	None
1_B	MEM vs PAR	PA1396	94.061	-0.260989	0.210495	-1.23988	0.215019	0.418304	PA1396	0.378508	None
1_B	MEM vs PAR	PA1397	30.5499	-0.992965	0.518958	-1.91338	0.0556992	0.178194	PA1397	0.749108	None
1_B	MEM vs PAR	PA1398	39.6501	-0.958528	0.510366	-1.87812	0.0603648	0.18793	PA1398	0.726003	None
1_B	MEM vs PAR	PA1399	9.65166	-2.43695	0.836997	-2.91154	0.00359651	0.0260212	PA1399	1.58467	Down
1_B	MEM vs PAR	PA1400	13.0433	-1.74785	0.749108	-2.33325	0.0196353	0.0893781	PA1400	1.04877	None
1_B	MEM vs PAR	PA1401	22.0728	-0.270667	0.55277	-0.489656	0.624378	0.79038	PA1401	0.102164	None
1_B	MEM vs PAR	PA1402	12.3921	-1.25815	0.749255	-1.6792	0.0931136	0.251577	PA1402	0.599329	None
1_B	MEM vs PAR	PA1403	7.17136	-0.433952	0.718867	-0.603661	0.546069		PA1403		None
1_B	MEM vs PAR	PA1404	9.31442	0.485159	0.848838	0.571557	0.567622	0.748929	PA1404	0.125559	None
1_B	MEM vs PAR	PA1405	95.5333	-0.355649	0.443913	-0.801168	0.423034	0.632601	PA1405	0.19887	None
1_B	MEM vs PAR	PA1406	22.7546	-0.00288178	0.48386	-0.00595581	0.995248	1	PA1406	0	None
1_B	MEM vs PAR	PA1407	54.4192	-0.0231852	0.376133	-0.0616408	0.950849	0.986739	PA1407	0.00579771	None
1_B	MEM vs PAR	PA1408	76.9257	0.119583	0.408549	0.292703	0.769749	0.880092	PA1408	0.0554721	None
1_B	MEM vs PAR	PA1409	57.9816	0.674602	0.337721	1.99751	0.0457697	0.156252	aphA	0.806174	None
1_B	MEM vs PAR	PA1410	112.444	1.52656	0.290259	5.25928	1.44619e-07	5.54107e-06	PA1410	5.25641	Up
1_B	MEM vs PAR	PA1411	55.0952	0.771648	0.274795	2.80809	0.00498363	0.0327707	PA1411	1.48451	None
1_B	MEM vs PAR	PA1412	1.03837	-1.57467	1.64741	-0.955844	0.339151		PA1412		None
1_B	MEM vs PAR	PA1413	18.5243	-1.73384	0.925106	-1.87421	0.0609013	0.189119	PA1413	0.723265	None
1_B	MEM vs PAR	PA1414	2029.63	-1.81553	0.61663	-2.94428	0.00323708	0.0240851		1.61825	Down
1_B	MEM vs PAR	PA1415	36.2884	-1.17973	0.338501	-3.48517	0.000491828	0.00561792	halS	2.25042	Down
1_B	MEM vs PAR	PA1416	27.9089	-2.05019	0.453305	-4.52276	6.10394e-06	0.000144887	PA1416	3.83897	Down
1_B	MEM vs PAR	PA1417	80.7897	-1.81061	0.300005	-6.03526	1.5871e-09	8.98003e-08	PA1417	7.04672	Down
1_B	MEM vs PAR	PA1418	128.197	-2.7363	0.318745	-8.58461	9.11475e-18	1.43072e-15	PA1418	14.8444	Down
1_B	MEM vs PAR	PA1419	95.9504	-2.1223	0.288686	-7.3516	1.95849e-13	1.906e-11	PA1419	10.7199	Down
1_B	MEM vs PAR	PA1420	100.024	-1.64878	0.287769	-5.72953	1.00708e-08	5.00044e-07	PA1420	6.30099	Down
1_B	MEM vs PAR	PA1421	316.57	-1.98962	0.399049	-4.98591	6.16694e-07	1.91136e-05	gbuA	4.71866	Down
1_B	MEM vs PAR	PA1422	102.696	-0.162487	0.22823	-0.711942	0.4765	0.681671	gbuR	0.166425	None
1_B	MEM vs PAR	PA1423	258.055	0.215935	0.258304	0.835973	0.40317	0.613262	bdlA	0.212354	None
1_B	MEM vs PAR	PA1424	19.9317	-0.282295	0.446046	-0.632884	0.526809	0.720274	PA1424	0.142502	None
1_B	MEM vs PAR	PA1425	86.0713	0.425311	0.364165	1.16791	0.242845	0.45147	PA1425	0.345371	None
1_B	MEM vs PAR	PA1426	4.61462	-1.42521	0.908826	-1.56818	0.116838		PA1426		None
1_B	MEM vs PAR	PA1427	11.2099	0.354749	0.61936	0.572768	0.566802	0.748104	PA1427	0.126038	None
1_B	MEM vs PAR	PA1428	54.6206	0.0910228	0.353785	0.257283	0.79696	0.89665	PA1428	0.0473773	None
1_B	MEM vs PAR	PA1429	678.125	-0.517251	0.329088	-1.57177	0.116004	0.287118	PA1429	0.54194	None
1_B	MEM vs PAR	PA1430	1567.56	-2.29703	0.573538	-4.00502	6.20129e-05	0.0010777	lasR	2.9675	Down
1_B	MEM vs PAR	PA1431	379.516	-1.38998	0.891655	-1.55888	0.119025	0.291189	rsaL	0.535825	None
1_B	MEM vs PAR	PA1432	3978.26	-2.00092	0.676342	-2.95844	0.00309199	0.0232544	lasI	1.63349	Down
1_B	MEM vs PAR	PA1433	96.8195	-0.478206	0.267626	-1.78684	0.0739634	0.217203	PA1433	0.663134	None
1_B	MEM vs PAR	PA1434	25.1162	-0.941677	0.541146	-1.74015	0.0818321	0.232319	PA1434	0.633915	None
1_B	MEM vs PAR	PA1435	175.527	-0.685756	0.600431	-1.14211	0.25341	0.462867	PA1435	0.334544	None
1_B	MEM vs PAR	PA1436	382.966	-0.39198	0.58703	-0.667733	0.504304	0.703136	PA1436	0.152961	None
1_B	MEM vs PAR	PA1437	161.413	0.167259	0.239013	0.699788	0.48406	0.687752	PA1437	0.162568	None
1_B	MEM vs PAR	PA1438	131.655	-0.655954	0.455191	-1.44105	0.14957	0.335395	PA1438	0.474443	None
1_B	MEM vs PAR	PA1439	185.092	-0.0330258	0.267548	-0.123439	0.901759	0.959308	PA1439	0.018042	None
1_B	MEM vs PAR	PA1440	1453.24	0.204282	0.172425	1.18476	0.236113	0.443463	PA1440	0.353143	None
1_B	MEM vs PAR	PA1441	664.605	-0.531017	0.189146	-2.80745	0.0049936	0.032792	PA1441	1.48423	None
1_B	MEM vs PAR	PA1442	398.542	0.124356	0.327857	0.379301	0.704464	0.840177	PA1442	0.075629	None
1_B	MEM vs PAR	PA1443	1316.24	0.384971	0.219553	1.75344	0.0795273	0.228307	fliM	0.641481	None
1_B	MEM vs PAR	PA1444	556.117	-0.626984	0.37608	-1.66715	0.095484	0.255851	fliN	0.592013	None
1_B	MEM vs PAR	PA1445	21.896	-2.08129	1.11559	-1.86564	0.0620915	0.191711	fliO	0.717352	None
1_B	MEM vs PAR	PA1446	509.084	-0.539468	0.395665	-1.36345	0.172742	0.366508	fliP	0.435916	None
1_B	MEM vs PAR	PA1447	122.93	0.59572	0.285532	2.08635	0.0369469	0.135686	fliQ	0.867466	None
1_B	MEM vs PAR	PA1448	94.176	0.409978	0.270505	1.5156	0.12962	0.306924	fliR	0.512969	None
1_B	MEM vs PAR	PA1449	83.7729	0.255141	0.236682	1.07799	0.281039	0.491035	flhB	0.308887	None
1_B	MEM vs PAR	PA1450	56.091	-1.04982	0.427348	-2.4566	0.0140258	0.069856	PA1450	1.1558	None
1_B	MEM vs PAR	PA1451	77.0782	-1.30343	0.281295	-4.63369	3.59212e-06	9.29747e-05	PA1451	4.03164	Down
1_B	MEM vs PAR	PA1452	774.093	-0.334203	0.188083	-1.77689	0.0755871	0.22057	flhA	0.656453	None
1_B	MEM vs PAR	PA1453	639.025	-0.0651796	0.178963	-0.364208	0.715703	0.846321	flhF	0.0724649	None
1_B	MEM vs PAR	PA1454	1481.23	-1.17938	0.308277	-3.82572	0.000130388	0.00198003	fleN	2.70333	Down
1_B	MEM vs PAR	PA1455	1516.07	-0.662905	0.309792	-2.13984	0.0323676	0.124408	fliA	0.905151	None
1_B	MEM vs PAR	PA1456	877.456	-2.04267	0.456118	-4.47838	7.52099e-06	0.000173511	cheY	3.76067	Down
1_B	MEM vs PAR	PA1457	4626.19	-0.0762989	0.396268	-0.192544	0.847316	0.926734	cheZ	0.0330448	None
1_B	MEM vs PAR	PA1458	4871.67	-0.365932	0.423705	-0.863648	0.387781	0.600244	PA1458	0.221672	None
1_B	MEM vs PAR	PA1459	1018.89	-0.361422	0.114191	-3.16507	0.00155047	0.0135961	cheB1	1.86658	None
1_B	MEM vs PAR	PA1460	427.525	-0.24652	0.23383	-1.05427	0.291758	0.500068	motC	0.300971	None
1_B	MEM vs PAR	PA1461	843.815	-2.11769	0.478549	-4.42523	9.63414e-06	0.000214063	motD	3.66946	Down
1_B	MEM vs PAR	PA1462	636.024	0.0723283	0.158312	0.456873	0.647763	0.805523	PA1462	0.0939219	None
1_B	MEM vs PAR	PA1463	436.064	-0.0200984	0.195265	-0.102929	0.91802	0.968578	PA1463	0.0138653	None
1_B	MEM vs PAR	PA1464	1893.28	-0.775215	0.393447	-1.97032	0.0488019	0.163434	PA1464	0.786657	None
1_B	MEM vs PAR	PA1465	20.7719	-1.73153	1.04333	-1.65961	0.0969934	0.25833	PA1465	0.587824	None
1_B	MEM vs PAR	PA1466	30.9885	-0.11535	0.415252	-0.277783	0.781179	0.886346	PA1466	0.0523965	None
1_B	MEM vs PAR	PA1467	31.4753	-1.33402	0.662896	-2.01242	0.0441761	0.152671	PA1467	0.816243	None
1_B	MEM vs PAR	PA1468	23.4505	-1.01209	0.586153	-1.72667	0.0842275	0.236634	PA1468	0.625922	None
1_B	MEM vs PAR	PA1469	26.8605	0.378728	0.501162	0.755699	0.449829	0.659352	PA1469	0.180882	None
1_B	MEM vs PAR	PA1470	12.3088	-1.2393	0.905719	-1.36831	0.171216	0.364877	PA1470	0.437853	None
1_B	MEM vs PAR	PA1471	34.8152	1.06376	0.533271	1.99478	0.0460668	0.156973	PA1471	0.804176	None
1_B	MEM vs PAR	PA1472	30.4695	-0.433394	0.305302	-1.41956	0.155736	0.34373	PA1472	0.463783	None
1_B	MEM vs PAR	PA1473	23.1779	-0.927251	0.484156	-1.91519	0.0554684	0.17789	PA1473	0.749849	None
1_B	MEM vs PAR	PA1474	269.515	-0.787925	0.270779	-2.90984	0.0036161	0.0261067	PA1474	1.58325	None
1_B	MEM vs PAR	PA1475	48.5018	-0.705474	0.728957	-0.967786	0.333151	0.544602	ccmA	0.263921	None
1_B	MEM vs PAR	PA1476	181.474	0.879273	0.223906	3.92697	8.60226e-05	0.00140465	ccmB	2.85243	None
1_B	MEM vs PAR	PA1477	371.058	-0.227587	0.17288	-1.31645	0.188025	0.385233	ccmC	0.414277	None
1_B	MEM vs PAR	PA1478	37.4153	-1.115	0.672832	-1.65717	0.0974848	0.259015	ccmD	0.586675	None
1_B	MEM vs PAR	PA1479	269.046	0.313803	0.185956	1.68751	0.0915057	0.250009	ccmE	0.602044	None
1_B	MEM vs PAR	PA1480	1130.72	0.357627	0.187608	1.90625	0.056618	0.180303	ccmF	0.743996	None
1_B	MEM vs PAR	PA1481	377.931	0.116021	0.168451	0.688753	0.490979	0.69255	dsbE	0.159549	None
1_B	MEM vs PAR	PA1482	281.667	0.130247	0.213645	0.609644	0.542098	0.730111	ccmH	0.136611	None
1_B	MEM vs PAR	PA1483	114.451	-0.940624	0.614951	-1.52959	0.126118	0.301682	cycH	0.52045	None
1_B	MEM vs PAR	PA1484	47.8353	0.160022	0.295784	0.541009	0.588501	0.765034	PA1484	0.116319	None
1_B	MEM vs PAR	PA1485	15.0782	-0.410825	0.479458	-0.856853	0.391526	0.602329	PA1485	0.220167	None
1_B	MEM vs PAR	PA1486	6.93114	-1.51726	1.0004	-1.51665	0.129354		PA1486		None
1_B	MEM vs PAR	PA1487	27.4414	-0.412652	0.546876	-0.754563	0.450511	0.659653	PA1487	0.180685	None
1_B	MEM vs PAR	PA1488	5.19398	-0.449321	1.20499	-0.372885	0.709234		PA1488		None
1_B	MEM vs PAR	PA1489	19.6911	-0.676811	0.669385	-1.01109	0.311972	0.522027	PA1489	0.282307	None
1_B	MEM vs PAR	PA1490	52.9818	-0.315411	0.414882	-0.760242	0.44711	0.657093	PA1490	0.182373	None
1_B	MEM vs PAR	PA1491	31.0988	0.91017	0.422228	2.15564	0.0311119	0.121016	PA1491	0.917158	None
1_B	MEM vs PAR	PA1492	4.23819	-1.57046	1.04783	-1.49877	0.133933		PA1492		None
1_B	MEM vs PAR	PA1493	1789.61	-0.557841	0.261415	-2.13393	0.0328483	0.125561	cysP	0.901144	None
1_B	MEM vs PAR	PA1494	214.933	-0.397346	0.196464	-2.02249	0.0431263	0.150756	PA1494	0.821725	None
1_B	MEM vs PAR	PA1495	5.06578	-1.34917	1.36128	-0.9911	0.321637		PA1495		None
1_B	MEM vs PAR	PA1496	143.634	0.162095	0.236696	0.684822	0.493456	0.694378	PA1496	0.158404	None
1_B	MEM vs PAR	PA1497	2.07257	-0.160585	1.41314	-0.113637	0.909526		PA1497		None
1_B	MEM vs PAR	PA1498	8.24363	-0.81936	0.734949	-1.11485	0.264913		pykF		None
1_B	MEM vs PAR	PA1499	4.29769	-1.11787	0.997023	-1.12121	0.262197		PA1499		None
1_B	MEM vs PAR	PA1500	46.5162	0.0147848	0.353215	0.0418579	0.966612	0.995443	PA1500	0.00198368	None
1_B	MEM vs PAR	PA1501	30.1758	-0.0411006	0.431562	-0.0952369	0.924127	0.971861	PA1501	0.0123959	None
1_B	MEM vs PAR	PA1502	32.7202	-0.191203	0.451608	-0.423383	0.672016	0.819762	gcl	0.0863123	None
1_B	MEM vs PAR	PA1503	4.59453	0.372175	0.780576	0.476795	0.633508		PA1503		None
1_B	MEM vs PAR	PA1504	220.99	-0.166339	0.159931	-1.04007	0.298308	0.507363	PA1504	0.294681	None
1_B	MEM vs PAR	PA1505	887.076	0.315703	0.211292	1.49415	0.135136	0.313485	moaA2	0.503783	None
1_B	MEM vs PAR	PA1506	19.8116	-0.297308	0.553865	-0.536788	0.591414	0.767419	PA1506	0.114968	None
1_B	MEM vs PAR	PA1507	37.4969	0.417391	0.419622	0.994683	0.31989	0.529451	PA1507	0.276174	None
1_B	MEM vs PAR	PA1508	82.7938	-0.782959	0.474777	-1.64911	0.0991253	0.260585	PA1508	0.58405	None
1_B	MEM vs PAR	PA1509	674.571	-3.25898	0.711372	-4.58126	4.62186e-06	0.000113586	PA1509	3.94468	Down
1_B	MEM vs PAR	PA1510	515.803	-2.38875	0.550343	-4.34047	1.42179e-05	0.000303441	PA1510	3.51793	Down
1_B	MEM vs PAR	PA1511	387.97	-2.01037	0.377173	-5.33011	9.8152e-08	3.88299e-06	vgrG2a	5.41083	Down
1_B	MEM vs PAR	PA1512	605.697	0.324917	0.486894	0.667326	0.504564	0.703297		0.152861	None
1_B	MEM vs PAR	PA1513	504.357	-1.89089	0.531804	-3.5556	0.000377111	0.00462222	PA1513	2.33515	Down
1_B	MEM vs PAR	PA1514	235.837	-0.70814	0.430483	-1.64499	0.099972	0.261118	allA	0.583163	None
1_B	MEM vs PAR	PA1515	84.4025	-0.991791	0.369076	-2.68723	0.00720479	0.0429639	alc	1.3669	None
1_B	MEM vs PAR	PA1516	140.243	-0.0327013	0.273249	-0.119676	0.90474	0.959979	PA1516	0.0177382	None
1_B	MEM vs PAR	PA1517	222.518	-0.524214	0.269933	-1.94202	0.052135	0.171611	PA1517	0.765454	None
1_B	MEM vs PAR	PA1518	166.449	-0.0901958	0.285247	-0.316203	0.751849	0.869558	PA1518	0.0607012	None
1_B	MEM vs PAR	PA1519	30.5279	-0.882342	0.341458	-2.58404	0.00976492	0.0533889	PA1519	1.27255	None
1_B	MEM vs PAR	PA1520	449.601	0.031705	0.290594	0.109104	0.91312	0.965083	PA1520	0.0154353	None
1_B	MEM vs PAR	PA1521	290.019	-1.2951	0.196316	-6.59703	4.19468e-11	3.23989e-09	PA1521	8.48947	Down
1_B	MEM vs PAR	PA1522	112.797	-0.80254	0.28268	-2.83904	0.00452491	0.0304119	PA1522	1.51696	None
1_B	MEM vs PAR	PA1523	610.875	-0.955447	0.199103	-4.79877	1.59643e-06	4.49031e-05	xdhB	4.34772	None
1_B	MEM vs PAR	PA1524	227.123	-0.911365	0.22325	-4.08227	4.45988e-05	0.000818935	xdhA	3.08675	None
1_B	MEM vs PAR	PA1525	45.0619	0.180793	0.349562	0.5172	0.605016	0.777097	alkB2	0.109525	None
1_B	MEM vs PAR	PA1526	671.907	0.297028	0.179982	1.65032	0.0988774	0.260585	PA1526	0.58405	None
1_B	MEM vs PAR	PA1527	3193.83	-0.8096	0.308681	-2.62277	0.00872173	0.0493488	smc	1.30672	None
1_B	MEM vs PAR	PA1528	1399.55	-0.0404734	0.214743	-0.188473	0.850506	0.929348	zipA	0.0318215	None
1_B	MEM vs PAR	PA1529	938.04	0.391794	0.101093	3.8756	0.000106364	0.00167497	ligA	2.77599	None
1_B	MEM vs PAR	PA1530	372.892	0.862675	0.328729	2.62428	0.00868333	0.049246	PA1530	1.30763	None
1_B	MEM vs PAR	PA1531	46.4491	-1.34449	0.376335	-3.57258	0.000353486	0.00435459	PA1531	2.36105	Down
1_B	MEM vs PAR	PA1532	2113.47	-0.224227	0.202995	-1.10459	0.269336	0.478143	dnaX	0.320442	None
1_B	MEM vs PAR	PA1533	1255.47	-0.182176	0.33828	-0.538536	0.590207	0.766261	PA1533	0.115623	None
1_B	MEM vs PAR	PA1534	334.061	-0.179764	0.436473	-0.411856	0.680445	0.825016	recR	0.0835374	None
1_B	MEM vs PAR	PA1535	343.282	0.701957	0.335852	2.09008	0.0366109	0.135133	PA1535	0.869239	None
1_B	MEM vs PAR	PA1536	33.6942	-0.114195	0.470025	-0.242955	0.80804	0.902514	PA1536	0.044546	None
1_B	MEM vs PAR	PA1537	31.0988	0.109298	0.372569	0.293363	0.769245	0.880092	PA1537	0.0554721	None
1_B	MEM vs PAR	PA1538	84.7755	0.182504	0.315844	0.577831	0.563378	0.745959	PA1538	0.127285	None
1_B	MEM vs PAR	PA1539	61.3851	0.326781	0.242863	1.34553	0.178453	0.373004	PA1539	0.428286	None
1_B	MEM vs PAR	PA1540	8.65868	-1.94001	0.902712	-2.14909	0.031627		PA1540		None
1_B	MEM vs PAR	PA1541	35.7468	-1.08955	0.485959	-2.24206	0.0249575	0.105972	PA1541	0.974811	None
1_B	MEM vs PAR	PA1542	381.73	-1.33772	0.525881	-2.54377	0.0109664	0.0579398	PA1542	1.23702	None
1_B	MEM vs PAR	PA1543	434.244	-0.236559	0.212796	-1.11167	0.266281	0.47445	apt	0.32381	None
1_B	MEM vs PAR	PA1544	3953.96	0.291351	0.309761	0.940566	0.346928	0.55772	anr	0.253584	None
1_B	MEM vs PAR	PA1545	118.39	-0.7189	0.405447	-1.77311	0.0762111	0.220871	PA1545	0.65586	None
1_B	MEM vs PAR	PA1546	6130.45	-0.161501	0.312406	-0.516959	0.605185	0.777097	hemN	0.109525	None
1_B	MEM vs PAR	PA1547	10.454	-1.02511	0.997991	-1.02718	0.304337	0.512635	PA1547	0.290192	None
1_B	MEM vs PAR	PA1548	191.643	0.301714	0.359354	0.8396	0.401133	0.61167	PA1548	0.213483	None
1_B	MEM vs PAR	PA1549	410.261	-0.39781	0.42296	-0.940538	0.346942	0.55772	PA1549	0.253584	None
1_B	MEM vs PAR	PA1550	795.042	-0.338	0.299208	-1.12965	0.258624	0.467278	PA1550	0.330425	None
1_B	MEM vs PAR	PA1551	4230.6	-0.26721	0.257816	-1.03644	0.299999	0.509171	PA1551	0.293136	None
1_B	MEM vs PAR	PA1552	4676.32	0.662934	0.185516	3.57346	0.000352301	0.00435427	ccoP1	2.36108	None
1_B	MEM vs PAR	PA1552.1	2041.79	1.02892	0.460431	2.23469	0.0254378	0.107448	ccoQ1	0.968802	None
1_B	MEM vs PAR	PA1553	4084.52	0.938023	0.329982	2.84265	0.00447399	0.0301574	ccoO1	1.52061	None
1_B	MEM vs PAR	PA1554	11730.1	0.0635362	0.378664	0.16779	0.866748	0.938913	ccoN1	0.0273747	None
1_B	MEM vs PAR	PA1555	11385.1	-0.502272	0.429385	-1.16975	0.242102	0.450504	ccoP2	0.346301	None
1_B	MEM vs PAR	PA1555.1	2580.89	-1.10984	0.548922	-2.02186	0.0431913	0.150875	ccoQ2	0.821383	None
1_B	MEM vs PAR	PA1556	5132.01	-1.03901	0.32681	-3.17924	0.00147663	0.0131388	ccoO2	1.88144	Down
1_B	MEM vs PAR	PA1557	15330.5	-0.60569	0.318687	-1.90058	0.0573572	0.181588	ccoN2	0.740914	None
1_B	MEM vs PAR	PA1558	4.2719	-2.28308	1.62718	-1.40309	0.160591		PA1558		None
1_B	MEM vs PAR	PA1559	555.735	1.08311	0.284442	3.80784	0.000140186	0.0020671	PA1559	2.68464	Up
1_B	MEM vs PAR	PA1560	256.425	1.02651	0.332657	3.0858	0.00203003	0.0167143	PA1560	1.77691	Up
1_B	MEM vs PAR	PA1561	2019.5	-1.05125	0.246452	-4.26554	1.99418e-05	0.000411699	aer	3.38542	Down
1_B	MEM vs PAR	PA1562	3641.94	0.783683	0.125371	6.25094	4.07998e-10	2.68286e-08	acnA	7.5714	None
1_B	MEM vs PAR	PA1563	222.241	0.362887	0.191422	1.89575	0.0579938	0.182652	rlmM	0.738375	None
1_B	MEM vs PAR	PA1564	88.4263	0.0599869	0.21647	0.277114	0.781693	0.886346	tusA	0.0523965	None
1_B	MEM vs PAR	PA1565	246.637	0.814485	0.332004	2.45324	0.0141577	0.0702973	PA1565	1.15306	None
1_B	MEM vs PAR	PA1566	72.9416	-1.02827	0.699455	-1.4701	0.141535	0.323309	PA1566	0.490382	None
1_B	MEM vs PAR	PA1567	4.78855	-0.321689	0.897301	-0.358507	0.719964		PA1567		None
1_B	MEM vs PAR	PA1568	1.22307	-0.253304	1.56103	-0.162267	0.871096		PA1568		None
1_B	MEM vs PAR	PA1569	5.33087	-0.0864943	0.751644	-0.115074	0.908387		PA1569		None
1_B	MEM vs PAR	PA1570	55.0557	-0.691999	0.567513	-1.21935	0.22271	0.428607	PA1570	0.367941	None
1_B	MEM vs PAR	PA1571	89.4026	-0.0461731	0.372834	-0.123844	0.901439	0.959308	PA1571	0.018042	None
1_B	MEM vs PAR	PA1572	302.806	-0.648226	0.304277	-2.13038	0.0331401	0.126283	PA1572	0.898655	None
1_B	MEM vs PAR	PA1573	97.6796	-0.676437	0.255546	-2.64702	0.00812036	0.0469214	PA1573	1.32863	None
1_B	MEM vs PAR	PA1574	203.292	0.300051	0.256944	1.16777	0.242899	0.45147	ppnP	0.345371	None
1_B	MEM vs PAR	PA1575	22.5159	-0.822585	0.523981	-1.56988	0.116444	0.287768	PA1575	0.540958	None
1_B	MEM vs PAR	PA1576	149.966	0.82049	0.287553	2.85336	0.00432602	0.0294754	PA1576	1.53054	None
1_B	MEM vs PAR	PA1577	119.32	-1.59012	0.717366	-2.21661	0.0266498	0.110364	PA1577	0.957172	None
1_B	MEM vs PAR	PA1578	18.6546	0.216308	0.717334	0.301544	0.763	0.875957	PA1578	0.0575174	None
1_B	MEM vs PAR	PA1579	3118.63	-0.821952	0.487001	-1.68778	0.091453	0.250006	PA1579	0.60205	None
1_B	MEM vs PAR	PA1580	19403.7	-0.255558	0.498698	-0.51245	0.608336	0.779401	gltA	0.108239	None
1_B	MEM vs PAR	PA1581	14437.3	-2.89284	0.665474	-4.34703	1.37992e-05	0.000295801	sdhC	3.529	Down
1_B	MEM vs PAR	PA1582	11157.4	-0.0992237	0.503981	-0.19688	0.843922	0.925101	sdhD	0.0338109	None
1_B	MEM vs PAR	PA1583	15616.4	0.0194182	0.135175	0.143652	0.885775	0.949296	sdhA	0.0225983	None
1_B	MEM vs PAR	PA1584	12311.1	-0.123142	0.389366	-0.316264	0.751802	0.869558	sdhB	0.0607012	None
1_B	MEM vs PAR	PA1585	35603.8	-0.100023	0.352379	-0.283851	0.776524	0.884082	sucA	0.0535074	None
1_B	MEM vs PAR	PA1586	13077.7	0.39276	0.26666	1.47289	0.140781	0.322244	sucB	0.491815	None
1_B	MEM vs PAR	PA1587	14195.8	0.510431	0.151087	3.37839	0.000729109	0.0075971	lpdG	2.11935	None
1_B	MEM vs PAR	PA1588	33073.8	-0.530981	0.347456	-1.5282	0.126464	0.301852	sucC	0.520206	None
1_B	MEM vs PAR	PA1589	21727.2	0.137719	0.247168	0.557189	0.577398	0.756087	sucD	0.121428	None
1_B	MEM vs PAR	PA1590	1216.32	-0.731243	0.271291	-2.69542	0.00703	0.0421827	braB	1.37487	None
1_B	MEM vs PAR	PA1591	179.998	-0.184288	0.328649	-0.560745	0.574971	0.753968	PA1591	0.122647	None
1_B	MEM vs PAR	PA1592	643.396	0.328864	0.38137	0.862324	0.388509	0.60041	PA1592	0.221552	None
1_B	MEM vs PAR	PA1593	180.805	0.39273	0.224305	1.75087	0.0799679	0.229166	PA1593	0.63985	None
1_B	MEM vs PAR	PA1594	115.268	0.044632	0.206255	0.216392	0.828682	0.915823	PA1594	0.0381886	None
1_B	MEM vs PAR	PA1595	73.4218	-0.32688	0.296269	-1.10332	0.269888	0.478637	PA1595	0.319994	None
1_B	MEM vs PAR	PA1596	5247.75	-0.487773	0.402148	-1.21292	0.225161	0.430244	htpG	0.366285	None
1_B	MEM vs PAR	PA1597	82.0353	-0.8115	0.468116	-1.73355	0.0829987	0.233993	PA1597	0.630797	None
1_B	MEM vs PAR	PA1598	11.2116	-0.304864	0.576834	-0.528512	0.597144	0.77155	panB1	0.112636	None
1_B	MEM vs PAR	PA1599	15.3334	0.374707	0.579367	0.646752	0.517793	0.713932	PA1599	0.146343	None
1_B	MEM vs PAR	PA1600	158.006	-0.673474	0.49352	-1.36463	0.172368	0.366103	PA1600	0.436396	None
1_B	MEM vs PAR	PA1601	574.306	-0.465385	0.452807	-1.02778	0.304054	0.51248	PA1601	0.290323	None
1_B	MEM vs PAR	PA1602	422.214	0.303098	0.410458	0.738439	0.460247	0.667138	PA1602	0.175785	None
1_B	MEM vs PAR	PA1603	50.1693	-0.0494225	0.409001	-0.120837	0.90382	0.959954	PA1603	0.0177496	None
1_B	MEM vs PAR	PA1604	189.295	-0.772732	0.360173	-2.14544	0.0319175	0.123251	PA1604	0.909209	None
1_B	MEM vs PAR	PA1605	178.898	-0.408672	0.473609	-0.86289	0.388198	0.60041	PA1605	0.221552	None
1_B	MEM vs PAR	PA1606	51.6997	0.518839	0.506993	1.02337	0.306135	0.514206	PA1606	0.288863	None
1_B	MEM vs PAR	PA1607	93.5642	-0.203997	0.386825	-0.527363	0.597942	0.771978	PA1607	0.112395	None
1_B	MEM vs PAR	PA1608	581.908	-0.135623	0.169562	-0.799844	0.423801	0.633503	PA1608	0.198252	None
1_B	MEM vs PAR	PA1609	8872.29	0.286402	0.259919	1.10189	0.27051	0.479352	fabB	0.319346	None
1_B	MEM vs PAR	PA1610	3569.47	-0.370624	0.219046	-1.69199	0.0906473	0.248221	fabA	0.605161	None
1_B	MEM vs PAR	PA1611	747.822	-0.656313	0.264051	-2.48555	0.0129351	0.0654966	PA1611	1.18378	None
1_B	MEM vs PAR	PA1612	33.3657	-0.867958	0.437688	-1.98305	0.0473617	0.160541	PA1612	0.794414	None
1_B	MEM vs PAR	PA1613	444.811	-0.52402	0.174642	-3.00054	0.00269498	0.0208818	PA1613	1.68023	None
1_B	MEM vs PAR	PA1614	678.268	0.221306	0.16182	1.36761	0.171434	0.364917	gpsA	0.437806	None
1_B	MEM vs PAR	PA1615	376.8	0.999423	0.286202	3.49202	0.000479389	0.00556733	PA1615	2.25435	None
1_B	MEM vs PAR	PA1616	18.288	-1.38102	1.19182	-1.15875	0.24656	0.456183	PA1616	0.340861	None
1_B	MEM vs PAR	PA1617	178.06	0.0203307	0.249111	0.081613	0.934954	0.977965	PA1617	0.00967679	None
1_B	MEM vs PAR	PA1618	67.4675	-0.531902	0.323458	-1.64442	0.100089	0.261284	PA1618	0.582887	None
1_B	MEM vs PAR	PA1619	79.0437	-1.40479	0.539656	-2.60312	0.00923809	0.0516103	PA1619	1.28726	None
1_B	MEM vs PAR	PA1620	4.50012	-0.278226	0.910854	-0.305457	0.760018		PA1620		None
1_B	MEM vs PAR	PA1621	183.352	0.822589	0.2819	2.91801	0.00352269	0.0256225	PA1621	1.59138	None
1_B	MEM vs PAR	PA1622	37.6333	-0.829016	0.577522	-1.43547	0.151153	0.33739	PA1622	0.471867	None
1_B	MEM vs PAR	PA1623	1132.4	0.0865429	0.225385	0.383978	0.700995	0.836699	PA1623	0.0774309	None
1_B	MEM vs PAR	PA1624	108.066	-1.12684	0.689912	-1.63331	0.102404	0.26523	PA1624	0.576377	None
1_B	MEM vs PAR	PA1625	170.979	0.214085	0.226082	0.946937	0.343671	0.554868	PA1625	0.255811	None
1_B	MEM vs PAR	PA1626	30.6327	-0.277007	0.643536	-0.430445	0.666872	0.816994	PA1626	0.0877811	None
1_B	MEM vs PAR	PA1627	69.4963	0.35561	0.305413	1.16436	0.244279	0.453342	PA1627	0.343574	None
1_B	MEM vs PAR	PA1628	41.0666	-0.172087	0.358944	-0.479426	0.631636	0.794402	PA1628	0.0999599	None
1_B	MEM vs PAR	PA1629	51.9269	-0.683046	0.36693	-1.86152	0.0626709	0.193033	PA1629	0.714369	None
1_B	MEM vs PAR	PA1630	331.065	0.345651	0.219094	1.57764	0.114648	0.285321	PA1630	0.544667	None
1_B	MEM vs PAR	PA1631	138.64	-0.024326	0.218079	-0.111547	0.911183	0.963873	PA1631	0.0159802	None
1_B	MEM vs PAR	PA1632	5.87108	0.654764	0.99835	0.655846	0.511923		kdpF		None
1_B	MEM vs PAR	PA1633	30.7946	0.0343133	0.346429	0.0990487	0.9211	0.970776	kdpA	0.0128812	None
1_B	MEM vs PAR	PA1634	23.3929	-0.194516	0.625007	-0.311221	0.755632	0.871704	kdpB	0.0596311	None
1_B	MEM vs PAR	PA1635	2.23803	0.671043	1.48928	0.450581	0.652292		kdpC		None
1_B	MEM vs PAR	PA1636	46.3372	-0.453685	0.537654	-0.843825	0.398767	0.608467	kdpD	0.215763	None
1_B	MEM vs PAR	PA1637	38.9142	0.0303825	0.339113	0.0895941	0.92861	0.97359	kdpE	0.0116237	None
1_B	MEM vs PAR	PA1638	62.9138	-0.16916	0.352477	-0.479918	0.631286	0.794372	glsA	0.0999761	None
1_B	MEM vs PAR	PA1639	113.022	-1.56305	0.335159	-4.6636	3.10718e-06	8.26205e-05	PA1639	4.08291	Down
1_B	MEM vs PAR	PA1640	296.471	-0.116799	0.155766	-0.749834	0.453355	0.663067	PA1640	0.178443	None
1_B	MEM vs PAR	PA1641	27.9525	0.188136	0.562779	0.334299	0.738154	0.861357	PA1641	0.0648169	None
1_B	MEM vs PAR	PA1642	208.01	-0.217691	0.454529	-0.478938	0.631983	0.794633	selD	0.0998337	None
1_B	MEM vs PAR	PA1643	649.373	0.123566	0.166108	0.743892	0.456942	0.664986	selU	0.177187	None
1_B	MEM vs PAR	PA1644	110.599	-0.314973	0.371143	-0.848656	0.396073	0.606066	PA1644	0.21748	None
1_B	MEM vs PAR	PA1645	2.22086	-2.16573	2.43447	-0.88961	0.373675		PA1645		None
1_B	MEM vs PAR	PA1646	30.459	-0.0818217	0.441343	-0.185393	0.852921	0.93119	PA1646	0.0309617	None
1_B	MEM vs PAR	PA1647	210.678	-1.08621	0.477712	-2.27378	0.0229794	0.100016	PA1647	0.999932	None
1_B	MEM vs PAR	PA1648	130.646	-0.0219224	0.300121	-0.0730451	0.94177	0.982138	PA1648	0.00782767	None
1_B	MEM vs PAR	PA1649	13.955	-0.51166	0.499667	-1.024	0.305834	0.514032	PA1649	0.28901	None
1_B	MEM vs PAR	PA1650	50.1502	-0.43163	0.320301	-1.34758	0.177795	0.372428	PA1650	0.428958	None
1_B	MEM vs PAR	PA1651	205.039	-0.095562	0.224612	-0.425455	0.670505	0.819031	PA1651	0.0866994	None
1_B	MEM vs PAR	PA1652	19.7775	-0.438215	0.638574	-0.68624	0.492562	0.69366	PA1652	0.158853	None
1_B	MEM vs PAR	PA1653	48.0202	-0.550939	0.334308	-1.648	0.0993534	0.260592	PA1653	0.584038	None
1_B	MEM vs PAR	PA1654	388.134	-0.910072	0.522381	-1.74216	0.08148	0.231996	PA1654	0.634519	None
1_B	MEM vs PAR	PA1655	1108.69	-0.855634	0.44011	-1.94414	0.051879	0.171148	PA1655	0.766628	None
1_B	MEM vs PAR	PA1656	1562.69	-2.57098	0.514792	-4.99422	5.90746e-07	1.85456e-05	PA1656	4.73176	Down
1_B	MEM vs PAR	PA1657	1046.55	-2.57158	0.405125	-6.34763	2.18657e-10	1.51998e-08	PA1657	7.81816	Down
1_B	MEM vs PAR	PA1658	2818.11	-2.58654	0.343013	-7.54064	4.67666e-14	5.05703e-12	PA1658	11.2961	Down
1_B	MEM vs PAR	PA1659	197.064	-2.03353	0.300163	-6.77474	1.24633e-11	1.04562e-09	PA1659	8.98062	Down
1_B	MEM vs PAR	PA1660	565.594	-2.68215	0.318082	-8.43227	3.39034e-17	4.71354e-15	PA1660	14.3267	Down
1_B	MEM vs PAR	PA1661	390.343	-0.883135	0.273367	-3.23058	0.00123537	0.0115069	PA1661	1.93904	None
1_B	MEM vs PAR	PA1662	220.515	-2.50655	0.413417	-6.06301	1.33598e-09	7.73915e-08	PA1662	7.11131	Down
1_B	MEM vs PAR	PA1663	164.358	-2.21819	0.40462	-5.48216	4.20155e-08	1.7934e-06	PA1663	5.74632	Down
1_B	MEM vs PAR	PA1664	5.94252	-1.53263	1.32328	-1.15821	0.246778		PA1664		None
1_B	MEM vs PAR	PA1665	95.0632	-3.3484	0.495906	-6.75208	1.45741e-11	1.18196e-09	PA1665	8.9274	Down
1_B	MEM vs PAR	PA1666	74.1058	-2.47026	0.491252	-5.0285	4.94332e-07	1.59299e-05	PA1666	4.79779	Down
1_B	MEM vs PAR	PA1667	284.538	-1.30933	0.210793	-6.21143	5.25048e-10	3.40651e-08	PA1667	7.46769	Down
1_B	MEM vs PAR	PA1668	210.154	-1.96926	0.348678	-5.64778	1.6253e-08	7.60453e-07	PA1668	6.11893	Down
1_B	MEM vs PAR	PA1669	438.075	-1.68654	0.215412	-7.82937	4.90307e-15	5.8191e-13	PA1669	12.2351	Down
1_B	MEM vs PAR	PA1670	18.161	-4.64453	1.43778	-3.23035	0.00123638	0.0115069	stp1	1.93904	Down
1_B	MEM vs PAR	PA1671	22.2043	-2.16422	0.919024	-2.35491	0.0185271	0.0853721	stk1	1.06868	None
1_B	MEM vs PAR	PA1672	80.0659	-0.358456	0.251249	-1.4267	0.153666	0.340656	PA1672	0.467684	None
1_B	MEM vs PAR	PA1673	4336.67	-1.61947	0.623695	-2.59657	0.00941605	0.0522446	PA1673	1.28196	None
1_B	MEM vs PAR	PA1674	980.897	-0.176643	0.380765	-0.463916	0.642708	0.801696	folE2	0.0959902	None
1_B	MEM vs PAR	PA1675	157.645	0.12139	0.285343	0.425419	0.670531	0.819031	PA1675	0.0866994	None
1_B	MEM vs PAR	PA1676	6.63237	-1.60388	1.26458	-1.26832	0.204685		PA1676		None
1_B	MEM vs PAR	PA1677	621.105	0.901476	0.187402	4.81038	1.50645e-06	4.26185e-05	PA1677	4.3704	None
1_B	MEM vs PAR	PA1678	322.973	-0.0816629	0.301246	-0.271084	0.786327	0.889622	prmB	0.0507944	None
1_B	MEM vs PAR	PA1679	116.29	-0.732085	0.378946	-1.9319	0.0533717	0.174652	PA1679	0.757828	None
1_B	MEM vs PAR	PA1680	20.0209	-0.639396	0.694195	-0.921062	0.357018	0.569151	PA1680	0.244772	None
1_B	MEM vs PAR	PA1681	988.526	0.520873	0.152269	3.42073	0.000624531	0.00670854	aroC	2.17337	None
1_B	MEM vs PAR	PA1682	200.797	-0.014844	0.234751	-0.0632328	0.949581	0.986045	PA1682	0.00610317	None
1_B	MEM vs PAR	PA1683	199.558	-0.3492	0.281515	-1.24043	0.214816	0.418118	mtnB	0.378701	None
1_B	MEM vs PAR	PA1684	222.718	-0.100697	0.304578	-0.330612	0.740937	0.862937	mtnD	0.0640211	None
1_B	MEM vs PAR	PA1685	208.949	0.505515	0.214274	2.3592	0.0183142	0.0849269	mtnC	1.07095	None
1_B	MEM vs PAR	PA1686	53.029	0.150493	0.525722	0.286261	0.774679	0.8826	alkA	0.054236	None
1_B	MEM vs PAR	PA1687	607.53	0.89186	0.225682	3.95185	7.75501e-05	0.00129676	speE1	2.88714	None
1_B	MEM vs PAR	PA1688	522.997	0.462972	0.158034	2.92957	0.00339436	0.0248375	PA1688	1.60489	None
1_B	MEM vs PAR	PA1689	2953.73	0.139954	0.307843	0.454629	0.649376	0.806516	PA1689	0.093387	None
1_B	MEM vs PAR	PA1690	108.996	-0.63745	0.31342	-2.03385	0.0419665	0.147928	pscU	0.82995	None
1_B	MEM vs PAR	PA1691	81.7565	-0.484869	0.380475	-1.27438	0.202529	0.403896	pscT	0.39373	None
1_B	MEM vs PAR	PA1692	51.4635	-2.17193	0.699011	-3.10714	0.00188905	0.0158251	PA1692	1.80065	Down
1_B	MEM vs PAR	PA1693	224.317	-1.10655	0.381184	-2.90293	0.00369691	0.0264326	pscR	1.57786	Down
1_B	MEM vs PAR	PA1694	81.1791	-1.5919	0.517992	-3.07322	0.00211765	0.0173185	pscQ	1.76149	Down
1_B	MEM vs PAR	PA1695	63.7129	-0.731944	0.555119	-1.31854	0.187324	0.384136	pscP	0.415515	None
1_B	MEM vs PAR	PA1696	9.30225	-5.4777	1.61333	-3.39527	0.0006856	0.00723355	pscO	2.14065	Down
1_B	MEM vs PAR	PA1697	271.719	-1.35398	0.397774	-3.4039	0.000664306	0.00707333	PA1697	2.15038	Down
1_B	MEM vs PAR	PA1698	83.8208	-1.85633	0.647645	-2.86627	0.00415336	0.0286482	popN	1.5429	Down
1_B	MEM vs PAR	PA1699	132.805	-0.565005	0.429289	-1.31614	0.188127	0.385269	PA1699	0.414236	None
1_B	MEM vs PAR	PA1700	13.6934	-2.30268	1.125	-2.04683	0.0406749	0.145044	PA1700	0.8385	None
1_B	MEM vs PAR	PA1701	4.38971	-1.57422	2.1689	-0.725817	0.467951		PA1701		None
1_B	MEM vs PAR	PA1702	5.88071	0.297572	1.91443	0.155437	0.876477		PA1702		None
1_B	MEM vs PAR	PA1703	543.468	-0.069974	0.233577	-0.299575	0.764501	0.876727	pcrD	0.0571354	None
1_B	MEM vs PAR	PA1704	3.18676	-3.25228	1.83076	-1.77646	0.0756568		pcrR		None
1_B	MEM vs PAR	PA1705	6.65228	-3.77167	2.12826	-1.77219	0.0763638		pcrG		None
1_B	MEM vs PAR	PA1706	996.562	-1.01414	0.429998	-2.35848	0.0183498	0.0849269	pcrV	1.07095	None
1_B	MEM vs PAR	PA1707	411.717	-0.178729	0.263839	-0.677417	0.498141	0.697742	pcrH	0.156305	None
1_B	MEM vs PAR	PA1708	1604.11	-2.74091	0.448555	-6.11054	9.92971e-10	6.03975e-08	popB	7.21898	Down
1_B	MEM vs PAR	PA1709	840.559	-1.34103	0.346239	-3.87313	0.000107446	0.00168655	popD	2.773	Down
1_B	MEM vs PAR	PA1710	947.021	-0.397429	0.275292	-1.44367	0.148833	0.334204	exsC	0.475988	None
1_B	MEM vs PAR	PA1711	28.1284	-1.29713	0.816178	-1.58927	0.111999	0.281318	exsE	0.550802	None
1_B	MEM vs PAR	PA1712	339.149	-0.487223	0.205995	-2.36522	0.0180195	0.0841484	exsB	1.07495	None
1_B	MEM vs PAR	PA1713	2614.21	-2.58824	0.611492	-4.23266	2.30946e-05	0.000470201	exsA	3.32772	Down
1_B	MEM vs PAR	PA1714	387.908	-1.53723	0.485246	-3.16793	0.00153528	0.0135093	exsD	1.86937	Down
1_B	MEM vs PAR	PA1715	99.0223	-0.975355	0.444551	-2.19402	0.0282339	0.114393	pscB	0.9416	None
1_B	MEM vs PAR	PA1716	901.472	-0.686862	0.216094	-3.17854	0.00148021	0.0131436	pscC	1.88129	None
1_B	MEM vs PAR	PA1717	379.799	-1.7974	0.245333	-7.32636	2.36484e-13	2.21294e-11	pscD	10.655	Down
1_B	MEM vs PAR	PA1718	43.9296	-1.72238	0.60371	-2.85299	0.00433106	0.0294754	pscE	1.53054	Down
1_B	MEM vs PAR	PA1719	635.391	-0.759618	0.437508	-1.73624	0.0825215	0.233131	sctF	0.6324	None
1_B	MEM vs PAR	PA1720	73.9863	-1.86562	0.704891	-2.64667	0.00812881	0.0469214	pscG	1.32863	Down
1_B	MEM vs PAR	PA1721	121.073	-1.37743	0.394977	-3.48738	0.000487782	0.00561151	pscH	2.25092	Down
1_B	MEM vs PAR	PA1722	281.587	-0.979391	0.415542	-2.3569	0.0184284	0.0851589	pscI	1.06977	None
1_B	MEM vs PAR	PA1723	823.536	-0.738048	0.317166	-2.32701	0.0199649	0.0902873	pscJ	1.04437	None
1_B	MEM vs PAR	PA1724	28.287	-2.69899	0.931003	-2.89902	0.00374334	0.0266693	pscK	1.57399	Down
1_B	MEM vs PAR	PA1725	132.386	-1.28307	0.361334	-3.55092	0.000383887	0.00465834	pscL	2.33177	Down
1_B	MEM vs PAR	PA1726	332.098	-0.0161222	0.207511	-0.0776931	0.938072	0.979541	bglX	0.00897757	None
1_B	MEM vs PAR	PA1727	387.249	-0.350316	0.134879	-2.59725	0.0093973	0.0522001	PA1727	1.28233	None
1_B	MEM vs PAR	PA1728	254.709	-0.583779	0.32653	-1.78783	0.0738042	0.217069	PA1728	0.663402	None
1_B	MEM vs PAR	PA1729	63.0638	-1.02081	0.618175	-1.65132	0.0986728	0.260381	PA1729	0.584391	None
1_B	MEM vs PAR	PA1730	122.827	-0.2773	0.257843	-1.07546	0.282168	0.492007	PA1730	0.308029	None
1_B	MEM vs PAR	PA1731	29.4154	-0.498975	0.376479	-1.32537	0.185048	0.38106	PA1731	0.419007	None
1_B	MEM vs PAR	PA1732	9.15049	-0.682766	0.964852	-0.707638	0.47917	0.683966	PA1732	0.164965	None
1_B	MEM vs PAR	PA1733	75.0472	-0.436053	0.261433	-1.66794	0.0953282	0.255851	PA1733	0.592013	None
1_B	MEM vs PAR	PA1734	29.4281	-0.174568	0.56048	-0.311462	0.755449	0.871704	PA1734	0.0596311	None
1_B	MEM vs PAR	PA1735	59.1478	0.39744	0.337159	1.17879	0.238481	0.446155	PA1735	0.350514	None
1_B	MEM vs PAR	PA1736	178.624	-0.312795	0.354413	-0.882572	0.377468	0.590597	PA1736	0.228709	None
1_B	MEM vs PAR	PA1737	505.611	0.147787	0.188612	0.783549	0.433305	0.6428	PA1737	0.191924	None
1_B	MEM vs PAR	PA1738	55.4705	-1.21383	0.356884	-3.40118	0.000670958	0.00712857	PA1738	2.147	Down
1_B	MEM vs PAR	PA1739	20.8447	-0.126951	0.439647	-0.288758	0.772767	0.881217	PA1739	0.0549171	None
1_B	MEM vs PAR	PA1740	3.27584	-0.314802	1.22097	-0.257828	0.79654		PA1740		None
1_B	MEM vs PAR	PA1741	78.7465	-0.181778	0.281146	-0.646561	0.517916	0.713932	PA1741	0.146343	None
1_B	MEM vs PAR	PA1742	1969.01	-1.09856	0.365192	-3.00818	0.0026282	0.0206271	PA1742	1.68556	Down
1_B	MEM vs PAR	PA1743	1.36192	-0.0472062	1.19691	-0.0394399	0.96854		PA1743		None
1_B	MEM vs PAR	PA1744	4.09273	-1.95061	0.837964	-2.3278	0.0199228		PA1744		None
1_B	MEM vs PAR	PA1745	37.4688	1.2316	0.402343	3.06107	0.00220551	0.0178569	PA1745	1.74819	Up
1_B	MEM vs PAR	PA1746	529.478	-0.996401	0.472172	-2.11025	0.0348367	0.130597	PA1746	0.884066	None
1_B	MEM vs PAR	PA1747	18.4857	0.569989	0.644488	0.884407	0.376477	0.589805	PA1747	0.229291	None
1_B	MEM vs PAR	PA1748	274.244	0.420835	0.167709	2.50931	0.0120966	0.0623401	PA1748	1.20523	None
1_B	MEM vs PAR	PA1749	697.674	-0.379568	0.299042	-1.26928	0.204342	0.406987	PA1749	0.390419	None
1_B	MEM vs PAR	PA1750	3062.99	0.143339	0.252548	0.567572	0.570325	0.750664	PA1750	0.124555	None
1_B	MEM vs PAR	PA1751	53.7022	0.138447	0.320985	0.431321	0.666235	0.816805	PA1751	0.0878815	None
1_B	MEM vs PAR	PA1752	262.154	0.241225	0.146799	1.64323	0.100336	0.261788	PA1752	0.582051	None
1_B	MEM vs PAR	PA1753	374.92	0.931116	0.276731	3.36469	0.000766287	0.00786656	PA1753	2.10422	None
1_B	MEM vs PAR	PA1754	1861.8	0.30359	0.206923	1.46717	0.142331	0.324395	cysB	0.488926	None
1_B	MEM vs PAR	PA1755	81.1489	-0.0859572	0.281956	-0.30486	0.760473	0.874439	PA1755	0.0582703	None
1_B	MEM vs PAR	PA1756	531.003	0.040347	0.355076	0.113629	0.909532	0.963568	cysH	0.0161175	None
1_B	MEM vs PAR	PA1757	1292.15	0.0328142	0.547289	0.0599576	0.952189	0.987132	thrH	0.00562462	None
1_B	MEM vs PAR	PA1758	596.201	0.404809	0.257134	1.57432	0.115415	0.286233	pabB	0.54328	None
1_B	MEM vs PAR	PA1759	1319.69	-0.108442	0.152715	-0.710098	0.477643	0.682789	PA1759	0.165714	None
1_B	MEM vs PAR	PA1760	968.664	-1.12106	0.209506	-5.35099	8.74758e-08	3.50917e-06	PA1760	5.4548	Down
1_B	MEM vs PAR	PA1761	181.827	-0.437523	0.253842	-1.72361	0.0847791	0.237499	PA1761	0.624339	None
1_B	MEM vs PAR	PA1762	251.876	0.108765	0.371829	0.292513	0.769894	0.880092	PA1762	0.0554721	None
1_B	MEM vs PAR	PA1763	131.969	-0.722166	0.419736	-1.72052	0.0853372	0.238513	PA1763	0.622488	None
1_B	MEM vs PAR	PA1764	62.5566	-0.664332	0.468499	-1.418	0.156191	0.344058	PA1764	0.463369	None
1_B	MEM vs PAR	PA1765	30.9973	-0.242147	0.403458	-0.600178	0.548388	0.735229	PA1765	0.133578	None
1_B	MEM vs PAR	PA1766	2569.24	-0.456159	0.402127	-1.13437	0.256641	0.465328	PA1766	0.332241	None
1_B	MEM vs PAR	PA1767	5382.09	-1.19932	0.433655	-2.76561	0.00568158	0.036234	PA1767	1.44088	Down
1_B	MEM vs PAR	PA1768	1845.13	-1.69958	0.45708	-3.71834	0.000200539	0.0027417	PA1768	2.56198	Down
1_B	MEM vs PAR	PA1769	2185.19	-1.48983	0.583273	-2.55425	0.0106416	0.0568302	PA1769	1.24542	None
1_B	MEM vs PAR	PA1770	8224.07	0.207188	0.195962	1.05729	0.290381	0.498869	ppsA	0.302013	None
1_B	MEM vs PAR	PA1771	320.122	0.428097	0.188004	2.27707	0.0227821	0.0996024	estX	1.00173	None
1_B	MEM vs PAR	PA1772	756.223	0.76646	0.216909	3.53355	0.00041002	0.0049021	PA1772	2.30962	None
1_B	MEM vs PAR	PA1773	509.064	-0.639498	0.315688	-2.02573	0.0427928	0.149698	cmaX	0.824784	None
1_B	MEM vs PAR	PA1774	366.871	-0.873486	0.232788	-3.75228	0.000175233	0.00246125	crfX	2.60884	None
1_B	MEM vs PAR	PA1775	1640.31	-2.12496	0.439984	-4.82963	1.3679e-06	3.93858e-05	cmpX	4.40466	Down
1_B	MEM vs PAR	PA1776	11898.4	-2.04655	0.643732	-3.17919	0.00147688	0.0131388	sigX	1.88144	Down
1_B	MEM vs PAR	PA1777	223230	-1.0664	0.497204	-2.1448	0.0319688	0.123265	oprF	0.909161	None
1_B	MEM vs PAR	PA1778	7.74369	0.6388	0.629751	1.01437	0.310407		cobA		None
1_B	MEM vs PAR	PA1779	16.6773	0.418287	0.468938	0.891989	0.372399	0.585452	PA1779	0.232509	None
1_B	MEM vs PAR	PA1780	0.363705	-1.61173	4.76801	-0.338031	0.73534		nirD		None
1_B	MEM vs PAR	PA1781	8.74772	0.0141013	0.540221	0.0261029	0.979175	1	nirB	0	None
1_B	MEM vs PAR	PA1782	4.24854	-0.383107	0.793436	-0.482845	0.629206		PA1782		None
1_B	MEM vs PAR	PA1783	1.54987	-1.10478	1.41478	-0.780884	0.434871		nasA		None
1_B	MEM vs PAR	PA1784	78.2659	1.07352	0.397226	2.70253	0.00688135	0.0416994	PA1784	1.37987	Up
1_B	MEM vs PAR	PA1785	2.75092	-0.220973	1.06888	-0.206733	0.836218		PA1785		None
1_B	MEM vs PAR	PA1786	12.5424	-0.802454	0.643018	-1.24795	0.212049	0.416397	PA1786	0.380492	None
1_B	MEM vs PAR	PA1787	15994.1	0.42837	0.165638	2.58618	0.0097047	0.0532505	acnB	1.27368	None
1_B	MEM vs PAR	PA1788	119.202	-0.448378	0.30504	-1.4699	0.141589	0.323309	PA1788	0.490382	None
1_B	MEM vs PAR	PA1789	2334.49	-0.485433	0.300752	-1.61407	0.106513	0.273495	PA1789	0.56305	None
1_B	MEM vs PAR	PA1790	149.302	0.0228418	0.245357	0.0930963	0.925827	0.972598	PA1790	0.0120666	None
1_B	MEM vs PAR	PA1791	444.673	-0.910263	0.241484	-3.76945	0.000163606	0.00234149	PA1791	2.63051	None
1_B	MEM vs PAR	PA1792	505.463	0.166116	0.147446	1.12662	0.259905	0.468232	lpxH	0.329538	None
1_B	MEM vs PAR	PA1793	5195.07	-1.29763	0.578415	-2.24343	0.024869	0.105688	ppiB	0.975974	None
1_B	MEM vs PAR	PA1794	6222.95	0.0556927	0.29442	0.189161	0.849967	0.929007	glnS	0.0319811	None
1_B	MEM vs PAR	PA1795	2410.79	-1.54078	0.387136	-3.97996	6.89281e-05	0.00117274	cysS	2.9308	Down
1_B	MEM vs PAR	PA1796	683.221	-0.175856	0.240267	-0.731919	0.464218	0.669498	folD	0.174251	None
1_B	MEM vs PAR	PA1797	159.606	1.88504	0.214126	8.80339	1.32746e-18	2.4844e-16	PA1797	15.6048	Up
1_B	MEM vs PAR	PA1798	246.122	-0.0586007	0.232367	-0.25219	0.800894	0.898425	parS	0.0465184	None
1_B	MEM vs PAR	PA1799	326.772	-0.56219	0.378327	-1.48599	0.137282	0.317493	parR	0.498266	None
1_B	MEM vs PAR	PA1800	30770.2	-0.563987	0.498088	-1.1323	0.257507	0.466156	tig	0.331469	None
1_B	MEM vs PAR	PA1801	8537.99	-1.65533	0.558381	-2.96452	0.0030316	0.0229421	clpP1	1.63937	Down
1_B	MEM vs PAR	PA1802	29991.9	-1.37819	0.558056	-2.46962	0.0135256	0.067991	clpX	1.16755	None
1_B	MEM vs PAR	PA1803	10877.6	-0.503321	0.392367	-1.28278	0.199569	0.399631	lon	0.398341	None
1_B	MEM vs PAR	PA1804	10601.6	0.54627	0.287197	1.90207	0.0571618	0.181087	hupB	0.742113	None
1_B	MEM vs PAR	PA1805	7393.87	-0.172411	0.317896	-0.542349	0.587578	0.764276	ppiD	0.11675	None
1_B	MEM vs PAR	PA1806	331.299	-2.62558	0.347003	-7.56646	3.8353e-14	4.24149e-12	fabI	11.3725	Down
1_B	MEM vs PAR	PA1807	632.63	-2.41303	0.215866	-11.1784	5.20461e-29	2.11047e-26	PA1807	25.6756	Down
1_B	MEM vs PAR	PA1808	671.701	-2.37016	0.297973	-7.95428	1.80183e-15	2.36965e-13	PA1808	12.6253	Down
1_B	MEM vs PAR	PA1809	756.062	-2.44299	0.408046	-5.98703	2.13702e-09	1.19526e-07	PA1809	6.92254	Down
1_B	MEM vs PAR	PA1810	1968.1	-1.83843	0.298737	-6.15402	7.55439e-10	4.8368e-08	PA1810	7.31544	Down
1_B	MEM vs PAR	PA1811	1039.08	-0.242498	0.269797	-0.898817	0.36875	0.581514	PA1811	0.23544	None
1_B	MEM vs PAR	PA1812	2356.5	0.432933	0.16716	2.58994	0.00959938	0.0529599	mltD	1.27605	None
1_B	MEM vs PAR	PA1813	144.182	-1.55576	0.384713	-4.04394	5.25593e-05	0.000947235	gloB	3.02354	Down
1_B	MEM vs PAR	PA1814	128.768	-1.08925	0.633747	-1.71874	0.0856612	0.239144	PA1814	0.621341	None
1_B	MEM vs PAR	PA1815	434.366	0.369827	0.207051	1.78616	0.0740729	0.217394	rnhA	0.662753	None
1_B	MEM vs PAR	PA1816	672.408	0.523106	0.239782	2.18159	0.0291398	0.115975	dnaQ	0.935637	None
1_B	MEM vs PAR	PA1817	61.0097	0.166412	0.303129	0.548983	0.583017	0.759968	PA1817	0.119205	None
1_B	MEM vs PAR	PA1818	1459.79	-0.904985	0.253141	-3.57503	0.000350193	0.00434704	ldcA	2.36181	None
1_B	MEM vs PAR	PA1819	352.861	-0.251503	0.15131	-1.66217	0.0964781	0.257805	PA1819	0.588709	None
1_B	MEM vs PAR	PA1820	315.876	0.448118	0.181506	2.46889	0.0135532	0.0680598	nhaB	1.16711	None
1_B	MEM vs PAR	PA1821	1381.43	-0.697549	0.451531	-1.54485	0.122382	0.29642	PA1821	0.528092	None
1_B	MEM vs PAR	PA1822	899.556	-0.154735	0.305018	-0.507298	0.611946	0.781351	fimL	0.107154	None
1_B	MEM vs PAR	PA1823	520.141	-0.148281	0.153868	-0.963689	0.335202	0.546613	nudC	0.26232	None
1_B	MEM vs PAR	PA1824	35.8517	0.0998214	0.401549	0.248591	0.803677	0.900871	PA1824	0.0453376	None
1_B	MEM vs PAR	PA1825	19.3552	-1.26938	0.784097	-1.61891	0.105467	0.270961	PA1825	0.567093	None
1_B	MEM vs PAR	PA1826	9.47817	-0.636121	0.644965	-0.986288	0.323992	0.534059	PA1826	0.27241	None
1_B	MEM vs PAR	PA1827	8.34604	0.421215	0.708305	0.59468	0.552057		PA1827		None
1_B	MEM vs PAR	PA1828	517.041	0.247022	0.225849	1.09375	0.274066	0.483366	PA1828	0.315724	None
1_B	MEM vs PAR	PA1829	604.689	-1.24738	0.412806	-3.02171	0.00251353	0.0198231	PA1829	1.70283	Down
1_B	MEM vs PAR	PA1830	1959.61	0.310917	0.404434	0.76877	0.44203	0.652429	PA1830	0.185467	None
1_B	MEM vs PAR	PA1831	235.034	-0.472744	0.359362	-1.31551	0.188339	0.385288	PA1831	0.414214	None
1_B	MEM vs PAR	PA1832	1106.66	-1.77329	0.444748	-3.98719	6.68597e-05	0.00114961	PA1832	2.93945	Down
1_B	MEM vs PAR	PA1833	460.02	-0.0212781	0.364836	-0.0583222	0.953492	0.987409	PA1833	0.0055029	None
1_B	MEM vs PAR	PA1834	144.395	-0.194309	0.207068	-0.93838	0.348049	0.558974	PA1834	0.252609	None
1_B	MEM vs PAR	PA1835	44.7289	0.601796	0.360916	1.66741	0.0954326	0.255851	PA1835	0.592013	None
1_B	MEM vs PAR	PA1836	47.9463	0.863228	0.340438	2.53564	0.0112242	0.0589816	PA1836	1.22928	None
1_B	MEM vs PAR	PA1837	180.417	0.275875	0.348456	0.791709	0.428531	0.637491	PA1837	0.195526	None
1_B	MEM vs PAR	PA1838	1257.95	-0.0129965	0.256571	-0.0506546	0.959601	0.99171	cysI	0.00361527	None
1_B	MEM vs PAR	PA1839	78.9249	0.0351077	0.402993	0.0871173	0.930578	0.975063	PA1839	0.0109672	None
1_B	MEM vs PAR	PA1840	549.041	-1.37454	0.579376	-2.37246	0.0176703	0.0833747	PA1840	1.07897	None
1_B	MEM vs PAR	PA1841	328.912	0.221721	0.162363	1.36558	0.17207	0.365789	PA1841	0.436769	None
1_B	MEM vs PAR	PA1842	150.746	0.224872	0.197145	1.14064	0.254018	0.462941	PA1842	0.334474	None
1_B	MEM vs PAR	PA1843	2137.83	0.0493055	0.158581	0.310917	0.755863	0.871704	metH	0.0596311	None
1_B	MEM vs PAR	PA1844	9.68023	-2.51209	1.25254	-2.0056	0.0448992	0.154498	tse1	0.811078	None
1_B	MEM vs PAR	PA1845	36.1526	-1.83921	0.544738	-3.37633	0.000734603	0.00760549	tsi1	2.11887	Down
1_B	MEM vs PAR	PA1846	951.921	-0.92793	0.296793	-3.12652	0.00176888	0.0150216	cti	1.82328	None
1_B	MEM vs PAR	PA1847	2050.76	-0.278992	0.39513	-0.706077	0.48014	0.684749	nfuA	0.164469	None
1_B	MEM vs PAR	PA1848	7.18301	-1.15003	0.779161	-1.47599	0.139947		PA1848		None
1_B	MEM vs PAR	PA1849	0.254068	0	8.57533	0	1		PA1849		None
1_B	MEM vs PAR	PA1850	28.3985	0.337932	0.470818	0.717755	0.472909	0.678832	PA1850	0.168238	None
1_B	MEM vs PAR	PA1851	84.418	-0.432504	0.419881	-1.03006	0.30298	0.511675	PA1851	0.291006	None
1_B	MEM vs PAR	PA1852	274.944	-0.607404	0.359614	-1.68904	0.0912109	0.249484	PA1852	0.602957	None
1_B	MEM vs PAR	PA1853	75.7343	0.595653	0.419009	1.42158	0.15515	0.343007	PA1853	0.464697	None
1_B	MEM vs PAR	PA1854	6.11272	-0.634722	0.727984	-0.87189	0.383268		PA1854		None
1_B	MEM vs PAR	PA1855	0.312225	0	7.56589	0	1		PA1855		None
1_B	MEM vs PAR	PA1856	397.035	1.54832	0.339742	4.55735	5.18042e-06	0.000125413	PA1856	3.90166	Up
1_B	MEM vs PAR	PA1857	173.481	-0.565243	0.231357	-2.44316	0.0145594	0.0717064	PA1857	1.14444	None
1_B	MEM vs PAR	PA1858	14.9863	-1.56954	0.810658	-1.93613	0.0528517	0.173299	str	0.761203	None
1_B	MEM vs PAR	PA1859	62.406	-0.442596	0.230898	-1.91685	0.0552576	0.17789	PA1859	0.749849	None
1_B	MEM vs PAR	PA1860	65.9959	-0.13913	0.356382	-0.390396	0.696244	0.833874	PA1860	0.0788997	None
1_B	MEM vs PAR	PA1861	74.3152	-0.123923	0.348747	-0.355339	0.722336	0.851268	modC	0.0699338	None
1_B	MEM vs PAR	PA1862	120.265	0.629309	0.239908	2.62313	0.00871262	0.0493488	modB	1.30672	None
1_B	MEM vs PAR	PA1863	128.979	0.248559	0.310091	0.801566	0.422804	0.632511	modA	0.198932	None
1_B	MEM vs PAR	PA1864	2.01007	-0.735754	1.3631	-0.539765	0.589359		PA1864		None
1_B	MEM vs PAR	PA1865	196.692	0.213186	0.192055	1.11003	0.266987	0.475185	fan1	0.323137	None
1_B	MEM vs PAR	PA1866	116.188	0.153426	0.250992	0.611281	0.541014	0.729446	PA1866	0.137007	None
1_B	MEM vs PAR	PA1867	2.80908	-2.74204	1.57639	-1.73944	0.0819567		xphA		None
1_B	MEM vs PAR	PA1868	36.0226	-0.955735	0.422359	-2.26285	0.0236449	0.102092	xqhA	0.991008	None
1_B	MEM vs PAR	PA1869	187.35	-0.584329	0.511881	-1.14153	0.253648	0.462867	acpP2	0.334544	None
1_B	MEM vs PAR	PA1870	2.6592	-2.54936	1.7103	-1.49059	0.13607		PA1870		None
1_B	MEM vs PAR	PA1871	91.6309	-0.935014	0.472675	-1.97813	0.0479138	0.161305	lasA	0.792353	None
1_B	MEM vs PAR	PA1872	212.265	0.722902	0.281338	2.56951	0.0101841	0.0550622	PA1872	1.25915	None
1_B	MEM vs PAR	PA1873	15.1458	-0.0519035	0.446033	-0.116367	0.907362	0.962341	PA1873	0.0166708	None
1_B	MEM vs PAR	PA1874	222.268	-1.54405	0.39171	-3.94181	8.08702e-05	0.00133395	PA1874	2.87486	Down
1_B	MEM vs PAR	PA1875	38.6199	-0.403973	0.319857	-1.26298	0.206596	0.409657	PA1875	0.38758	None
1_B	MEM vs PAR	PA1876	14.7718	-0.297198	0.623593	-0.476591	0.633654	0.7955	PA1876	0.0993597	None
1_B	MEM vs PAR	PA1877	27.6644	-0.780209	0.534608	-1.45941	0.144454	0.327698	PA1877	0.484527	None
1_B	MEM vs PAR	PA1878	30.5974	0.113992	0.322771	0.353167	0.723963	0.85236	PA1878	0.0693768	None
1_B	MEM vs PAR	PA1879	5.96297	-1.54963	1.03351	-1.49939	0.133772		PA1879		None
1_B	MEM vs PAR	PA1880	56.2965	-0.148437	0.538329	-0.275737	0.78275	0.88702	PA1880	0.0520667	None
1_B	MEM vs PAR	PA1881	23.6751	-0.00838165	0.452412	-0.0185266	0.985219	1	PA1881	0	None
1_B	MEM vs PAR	PA1882	53.2461	0.53871	0.45858	1.17474	0.240101	0.447979	PA1882	0.348742	None
1_B	MEM vs PAR	PA1883	6.07735	-0.0706722	0.823123	-0.0858586	0.931579		nuoA1		None
1_B	MEM vs PAR	PA1884	2.12539	-3.4789	1.95809	-1.77668	0.0756207		PA1884		None
1_B	MEM vs PAR	PA1885	15.2601	-0.760755	0.577695	-1.31688	0.187879	0.385096	PA1885	0.41443	None
1_B	MEM vs PAR	PA1886	155.186	-0.0072655	0.209447	-0.034689	0.972328	0.998807	polB	0.000518601	None
1_B	MEM vs PAR	PA1887	9.12763	-1.57441	0.656557	-2.39798	0.0164858	0.0789565	PA1887	1.10261	None
1_B	MEM vs PAR	PA1888	58.0945	-0.761964	0.44966	-1.69453	0.0901639	0.247455	PA1888	0.606504	None
1_B	MEM vs PAR	PA1889	51.8552	-0.144844	0.419394	-0.345366	0.72982	0.856148	PA1889	0.0674511	None
1_B	MEM vs PAR	PA1890	39.7867	-1.24546	0.52286	-2.38202	0.0172178	0.0817382	PA1890	1.08758	None
1_B	MEM vs PAR	PA1891	0.615514	-2.21522	6.61375	-0.334941	0.73767		PA1891		None
1_B	MEM vs PAR	PA1892	29.3302	-0.466089	0.539991	-0.863143	0.388059	0.60041	PA1892	0.221552	None
1_B	MEM vs PAR	PA1893	32.5912	-1.02882	0.757832	-1.35758	0.174598	0.369229	PA1893	0.432705	None
1_B	MEM vs PAR	PA1894	107.636	0.261439	0.377441	0.692662	0.488522	0.69083	PA1894	0.160629	None
1_B	MEM vs PAR	PA1895	93.2721	-0.119419	0.383675	-0.31125	0.755611	0.871704	PA1895	0.0596311	None
1_B	MEM vs PAR	PA1896	82.6951	0.240795	0.591052	0.407401	0.683714	0.826983	PA1896	0.0825036	None
1_B	MEM vs PAR	PA1897	71.2826	-0.363364	0.588164	-0.617793	0.536712	0.726666	PA1897	0.138665	None
1_B	MEM vs PAR	PA1898	100.227	-2.67041	0.675186	-3.95507	7.65114e-05	0.00128381	qscR	2.8915	Down
1_B	MEM vs PAR	PA1899	13.2215	1.05029	1.09501	0.959167	0.337475	0.549031	phzA2	0.260403	None
1_B	MEM vs PAR	PA1900	94.8296	-0.96837	0.654602	-1.47933	0.139053	0.320073	phzB2	0.494751	None
1_B	MEM vs PAR	PA1901	0.727616	0	8.57533	0	1				None
1_B	MEM vs PAR	PA1902	18.2802	-1.21427	0.941462	-1.28977	0.197129	0.396316	phzD2	0.401959	None
1_B	MEM vs PAR	PA1903	77.9084	-1.61363	0.598389	-2.69662	0.00700466	0.0421827		1.37487	Down
1_B	MEM vs PAR	PA1904	21.6884	-0.388193	0.85718	-0.452872	0.650641	0.80704		0.0931048	None
1_B	MEM vs PAR	PA1905	22.7013	-1.35247	0.823751	-1.64185	0.100622	0.262393	phzG2	0.581047	None
1_B	MEM vs PAR	PA1906	32.5466	0.325643	0.353892	0.920175	0.357481	0.56921	PA1906	0.244728	None
1_B	MEM vs PAR	PA1907	4.24287	0.839569	1.10641	0.758824	0.447958		PA1907		None
1_B	MEM vs PAR	PA1908	1.85638	0.281426	1.16662	0.241231	0.809376		PA1908		None
1_B	MEM vs PAR	PA1909	11.637	0.873144	0.549464	1.58908	0.112042	0.281318	PA1909	0.550802	None
1_B	MEM vs PAR	PA1910	12.6859	0.518208	0.518236	0.999947	0.317336	0.527117	femA	0.278093	None
1_B	MEM vs PAR	PA1911	1.71677	-2.73065	2.47424	-1.10363	0.269752		femR		None
1_B	MEM vs PAR	PA1912	40.359	-0.978585	0.424734	-2.30399	0.0212231	0.0946577	femI	1.02384	None
1_B	MEM vs PAR	PA1913	409.619	-0.122638	0.168654	-0.727161	0.467128	0.672697	PA1913	0.172181	None
1_B	MEM vs PAR	PA1914	25.5776	-0.266413	0.560189	-0.475577	0.634376	0.79599	PA1914	0.0990926	None
1_B	MEM vs PAR	PA1915	179.752	-0.459217	0.201305	-2.2812	0.0225368	0.0987964	PA1915	1.00526	None
1_B	MEM vs PAR	PA1916	12.8531	0.192565	0.589894	0.326441	0.744091	0.86431	PA1916	0.0633305	None
1_B	MEM vs PAR	PA1917	2.10313	-2.54811	1.81178	-1.40641	0.159603		PA1917		None
1_B	MEM vs PAR	PA1918	9.7598	-0.421851	0.812264	-0.519353	0.603515	0.776289	PA1918	0.109976	None
1_B	MEM vs PAR	PA1919	10.1537	-1.98192	1.37441	-1.44202	0.149298	0.335093	nrdG	0.474834	None
1_B	MEM vs PAR	PA1920	428.883	-0.68073	0.313936	-2.16837	0.0301302	0.118619	nrdD	0.925844	None
1_B	MEM vs PAR	PA1921	2.63529	1.72887	1.83883	0.940199	0.347116		PA1921		None
1_B	MEM vs PAR	PA1922	2.6263	-1.25004	1.12966	-1.10656	0.268483		PA1922		None
1_B	MEM vs PAR	PA1923	1.93217	-0.838427	1.11024	-0.755173	0.450145		PA1923		None
1_B	MEM vs PAR	PA1924	0.412245	0.297572	2.95238	0.10079	0.919717		PA1924		None
1_B	MEM vs PAR	PA1925	2.72785	-0.401931	1.03241	-0.389312	0.697045		PA1925		None
1_B	MEM vs PAR	PA1926	681.206	0.169354	0.107538	1.57483	0.115296	0.286117	PA1926	0.543456	None
1_B	MEM vs PAR	PA1927	99.0541	-0.0948525	0.317376	-0.298865	0.765043	0.876755	metE	0.057122	None
1_B	MEM vs PAR	PA1928	20.9044	-0.626912	0.550884	-1.13801	0.255116	0.463553	rimJ	0.333901	None
1_B	MEM vs PAR	PA1929	2.32869	-1.66176	2.00251	-0.829836	0.406631		PA1929		None
1_B	MEM vs PAR	PA1930	96.4631	0.0412488	0.390602	0.105603	0.915897	0.966758	PA1930	0.0146821	None
1_B	MEM vs PAR	PA1931	12.0774	0.288958	0.493888	0.585067	0.558502	0.743006	PA1931	0.129008	None
1_B	MEM vs PAR	PA1932	4.75164	-0.40945	0.991826	-0.412825	0.679735		PA1932		None
1_B	MEM vs PAR	PA1933	31.8135	-0.508207	0.442402	-1.14875	0.250661	0.460097	PA1933	0.337151	None
1_B	MEM vs PAR	PA1934	43.908	-0.221736	0.384411	-0.57682	0.564061	0.746234	PA1934	0.127125	None
1_B	MEM vs PAR	PA1935	0						PA1935		None
1_B	MEM vs PAR	PA1936	0						PA1936		None
1_B	MEM vs PAR	PA1937	323.298	-3.92311	0.852041	-4.60437	4.13714e-06	0.00010377	PA1937	3.98393	Down
1_B	MEM vs PAR	PA1938	314.821	0	1.70042	0	1	1	PA1938	0	None
1_B	MEM vs PAR	PA1939	0						PA1939		None
1_B	MEM vs PAR	PA1940	134.097	-1.96845	0.352598	-5.5827	2.36813e-08	1.05718e-06	PA1940	5.97585	Down
1_B	MEM vs PAR	PA1941	257.986	-0.652763	0.183624	-3.5549	0.000378125	0.00462301	PA1941	2.33508	None
1_B	MEM vs PAR	PA1942	66.2619	-1.21682	0.519558	-2.34203	0.019179	0.0880426	PA1942	1.05531	None
1_B	MEM vs PAR	PA1943	66.3156	-0.632466	0.425222	-1.48738	0.136915	0.316799	PA1943	0.499217	None
1_B	MEM vs PAR	PA1944	368.882	0.204112	0.316286	0.645338	0.518708	0.714416	PA1944	0.146049	None
1_B	MEM vs PAR	PA1945	14.0688	0.490008	0.785722	0.623641	0.532863	0.724218	PA1945	0.140131	None
1_B	MEM vs PAR	PA1946	2057.94	-0.502242	0.340592	-1.47462	0.140316	0.321913	rbsB	0.492262	None
1_B	MEM vs PAR	PA1947	158.923	-1.83551	0.588486	-3.11904	0.00181444	0.0153549	rbsA	1.81375	Down
1_B	MEM vs PAR	PA1948	387.479	-0.497866	0.171543	-2.90227	0.00370469	0.0264326	rbsC	1.57786	None
1_B	MEM vs PAR	PA1949	307.471	-0.64683	0.211954	-3.05175	0.0022751	0.0183289	rbsR	1.73686	None
1_B	MEM vs PAR	PA1950	56.3911	-2.09414	0.859411	-2.43672	0.0148211	0.0728564	rbsK	1.13753	None
1_B	MEM vs PAR	PA1951	35.6001	-0.230098	0.366301	-0.628168	0.529894	0.722148	PA1951	0.141374	None
1_B	MEM vs PAR	PA1952	0.192847	0	6.82579	0	1		PA1952		None
1_B	MEM vs PAR	PA1953	1.36382	-1.71352	1.53872	-1.1136	0.265452		PA1953		None
1_B	MEM vs PAR	PA1954	18.4701	0.214017	0.441371	0.484891	0.627754	0.792353	PA1954	0.101081	None
1_B	MEM vs PAR	PA1955	0.363865	0	3.90592	0	1		PA1955		None
1_B	MEM vs PAR	PA1956	1.07517	-0.731444	2.2821	-0.320514	0.748579		PA1956		None
1_B	MEM vs PAR	PA1957	13.7631	-0.748905	0.781979	-0.957706	0.338211	0.549861	PA1957	0.259747	None
1_B	MEM vs PAR	PA1958	178.984	0.151689	0.230762	0.657342	0.510961	0.709233	PA1958	0.149211	None
1_B	MEM vs PAR	PA1959	655.585	0.554511	0.234442	2.36524	0.0180186	0.0841484	uppP	1.07495	None
1_B	MEM vs PAR	PA1960	50.728	-0.144183	0.495605	-0.290923	0.77111	0.88039	PA1960	0.0553248	None
1_B	MEM vs PAR	PA1961	29.565	-0.226119	0.38353	-0.589572	0.555477	0.741222	PA1961	0.130052	None
1_B	MEM vs PAR	PA1962	10.2369	0.266769	0.548103	0.486713	0.626462	0.791694	azoR2	0.101443	None
1_B	MEM vs PAR	PA1963	54.0093	0.0255136	0.258523	0.0986899	0.921384	0.970866	PA1963	0.0128409	None
1_B	MEM vs PAR	PA1964	1808.4	0.373103	0.158133	2.35943	0.018303	0.0849269	PA1964	1.07095	None
1_B	MEM vs PAR	PA1965	35.6655	0.370879	0.434368	0.853835	0.393196	0.604134	PA1965	0.218866	None
1_B	MEM vs PAR	PA1966	34.5855	-0.16257	0.50534	-0.321705	0.747676	0.866236	PA1966	0.0623635	None
1_B	MEM vs PAR	PA1967	112.434	-0.163992	0.285816	-0.573768	0.566125	0.747765	PA1967	0.126235	None
1_B	MEM vs PAR	PA1968	15.4871	0.322366	0.566371	0.569178	0.569236	0.749838	PA1968	0.125033	None
1_B	MEM vs PAR	PA1969	119.142	-0.912512	0.427489	-2.13458	0.032795	0.12556	PA1969	0.901149	None
1_B	MEM vs PAR	PA1970	33.1573	-0.281251	0.363884	-0.772913	0.439574	0.649549	PA1970	0.187388	None
1_B	MEM vs PAR	PA1971	169.056	0.769883	0.291434	2.64171	0.00824893	0.0474908	braZ	1.32339	None
1_B	MEM vs PAR	PA1972	14.5268	0.365447	0.483772	0.755412	0.450002	0.659352	PA1972	0.180882	None
1_B	MEM vs PAR	PA1973	20.4228	-0.332771	0.894376	-0.372071	0.70984	0.843076	pqqF	0.0741332	None
1_B	MEM vs PAR	PA1974	8.25586	0.189273	0.537213	0.352323	0.724596		PA1974		None
1_B	MEM vs PAR	PA1975	11.0481	1.80677	0.556891	3.24439	0.00117701	0.011121	PA1975	1.95386	Up
1_B	MEM vs PAR	PA1976	12.4425	1.1023	0.679791	1.62153	0.104904	0.2698	ercS'	0.568958	None
1_B	MEM vs PAR	PA1977	2.2286	0.0267214	1.8229	0.0146587	0.988304		PA1977		None
1_B	MEM vs PAR	PA1978	143.076	1.83242	0.378841	4.8369	1.31878e-06	3.81974e-05	agmR	4.41797	Up
1_B	MEM vs PAR	PA1979	0.451757	-0.678019	4.29281	-0.157943	0.874502		eraS		None
1_B	MEM vs PAR	PA1980	1.48682	1.15966	1.36808	0.847655	0.39663		eraR		None
1_B	MEM vs PAR	PA1981	0.956178	1.06752	1.71264	0.623318	0.533075		PA1981		None
1_B	MEM vs PAR	PA1982	24.271	2.17798	0.578245	3.76654	0.000165526	0.00236202	exaA	2.62672	Up
1_B	MEM vs PAR	PA1983	2.89012	0.424722	1.1986	0.354347	0.723079		exaB		None
1_B	MEM vs PAR	PA1984	2087.3	-0.860857	0.264522	-3.25439	0.00113637	0.0108301	exaC	1.96537	None
1_B	MEM vs PAR	PA1985	0.740863	-1.0428	6.82341	-0.152827	0.878535		pqqA		None
1_B	MEM vs PAR	PA1986	64.1764	1.63597	0.408406	4.00574	6.18243e-05	0.0010777	pqqB	2.9675	Up
1_B	MEM vs PAR	PA1987	125.318	2.17887	0.286054	7.617	2.59632e-14	2.93807e-12	pqqC	11.5319	Up
1_B	MEM vs PAR	PA1988	16.5009	1.02753	0.683106	1.5042	0.132531	0.311239	pqqD	0.506906	None
1_B	MEM vs PAR	PA1989	98.3814	1.45407	0.269456	5.39632	6.8021e-08	2.805e-06	pqqE	5.55207	Up
1_B	MEM vs PAR	PA1990	13.8527	0.593925	0.831058	0.714661	0.474819	0.68055	pqqH	0.16714	None
1_B	MEM vs PAR	PA1991	185.86	0.995517	0.166725	5.97101	2.3579e-09	1.25405e-07	PA1991	6.90169	None
1_B	MEM vs PAR	PA1992	59.6312	-0.0775156	0.398106	-0.194711	0.845619	0.926113	ercS	0.0333361	None
1_B	MEM vs PAR	PA1993	65.1854	-0.129788	0.351292	-0.36946	0.711785	0.844031	PA1993	0.0736417	None
1_B	MEM vs PAR	PA1994	20.9526	-0.495585	0.54993	-0.901179	0.367493	0.580215	PA1994	0.236411	None
1_B	MEM vs PAR	PA1995	20.7779	0.0350193	0.491518	0.0712473	0.943201	0.982395	PA1995	0.007714	None
[truncated: 25,816 more rows]
