# Supplementary material for: Multi-omics profiling of cross-resistance between ceftazidime-avibactam and meropenem identifies common and strain-specific mechanisms in Pseudomonas aeruginosa clinical isolates
Source: mBio. 2025 Jun 4;16(7):e03896-24. doi: 10.1128/mbio.03896-24 (PMC12239554; doi:10.1128/mbio.03896-24)
Supplement: Table S6c, part 3 — CZA vs MEM comparison. [file mbio.03896-24-s0006.xlsx]

## Sheet: Sheet1
strain	comparison	gene_id	baseMean	log2fc	lfcSE	stat	pvalue	padj	gene_name	log_padj	regulation
1_B	CZA vs MEM	PA0001	7498.67	-0.0118669	0.45218	-0.0262437	0.979063	1	dnaA	0	None
1_B	CZA vs MEM	PA0002	8043.55	-0.00945672	0.414121	-0.0228357	0.981781	1	dnaN	0	None
1_B	CZA vs MEM	PA0003	10159.3	-0.161291	0.604616	-0.266766	0.789649	1	recF	0	None
1_B	CZA vs MEM	PA0004	20697.4	0.0198444	0.455606	0.043556	0.965258	1	gyrB	0	None
1_B	CZA vs MEM	PA0005	787.682	-0.32662	0.256584	-1.27296	0.203033	0.829384	lptA	0.0812443	None
1_B	CZA vs MEM	PA0006	300.808	-0.032043	0.268063	-0.119535	0.904851	1	gmhB	0	None
1_B	CZA vs MEM	PA0007	139.228	0.128555	0.247185	0.520075	0.603011	1	PA0007	0	None
1_B	CZA vs MEM	PA0008	2610.45	0.0588278	0.139899	0.420502	0.674119	1	glyS	0	None
1_B	CZA vs MEM	PA0009	3024.93	-0.0544055	0.29269	-0.185881	0.852538	1	glyQ	0	None
1_B	CZA vs MEM	PA0010	119.618	0.272327	0.2175	1.25208	0.210541	0.843276	tag	0.0740303	None
1_B	CZA vs MEM	PA0011	1739.49	0.073399	0.551933	0.132985	0.894205	1	PA0011	0	None
1_B	CZA vs MEM	PA0012	332.712	0.179191	0.573428	0.312491	0.754667	1	PA0012	0	None
1_B	CZA vs MEM	PA0013	300.893	0.201141	0.439285	0.457883	0.647036	1	PA0013	0	None
1_B	CZA vs MEM	PA0014	67.5687	0.0146045	0.544563	0.0268187	0.978604	1	PA0014	0	None
1_B	CZA vs MEM	PA0015	62.4286	-0.0514032	0.314731	-0.163324	0.870263	1	PA0015	0	None
1_B	CZA vs MEM	PA0016	657.172	-0.18148	0.215788	-0.841012	0.400341	1	trkA	0	None
1_B	CZA vs MEM	PA0017	212.201	0.00769402	0.458517	0.0167802	0.986612	1	rsmB	0	None
1_B	CZA vs MEM	PA0018	295.526	-0.33954	0.272065	-1.24801	0.212026	0.84658	fmt	0.072332	None
1_B	CZA vs MEM	PA0019	2237.14	-0.132816	0.326587	-0.406678	0.684245	1	def	0	None
1_B	CZA vs MEM	PA0020	1976.35	0.467793	0.186808	2.50414	0.0122751	0.155718	PA0020	0.807661	None
1_B	CZA vs MEM	PA0021	2.73117	1.9339	1.49739	1.29151	0.196526		PA0021		None
1_B	CZA vs MEM	PA0022	69.1434	0.0465058	0.619128	0.075115	0.940123	1	tsaC	0	None
1_B	CZA vs MEM	PA0023	248.295	0.112868	0.218777	0.515904	0.605922	1	qor	0	None
1_B	CZA vs MEM	PA0024	1094.62	-1.85227	0.284017	-6.5217	6.95149e-11	6.7097e-09	hemF	8.1733	Down
1_B	CZA vs MEM	PA0025	216.571	-1.41111	0.401278	-3.51655	0.000437199	0.0122859	aroE	1.91059	Down
1_B	CZA vs MEM	PA0026	389.549	0.369003	0.253664	1.45469	0.145754	0.708149	plcB	0.149875	None
1_B	CZA vs MEM	PA0027	139.58	0.645289	0.319164	2.02181	0.043196	0.366243	PA0027	0.436231	None
1_B	CZA vs MEM	PA0028	28.0658	1.29454	0.48474	2.67057	0.00757216	0.107758	PA0028	0.967552	None
1_B	CZA vs MEM	PA0029	8.86337	0.230547	0.673589	0.342266	0.732151		PA0029		None
1_B	CZA vs MEM	PA0030	5.65187	-0.24321	0.882811	-0.275495	0.782936		PA0030		None
1_B	CZA vs MEM	PA0031	34.1674	-0.137663	0.292435	-0.470748	0.637821	1	betC	0	None
1_B	CZA vs MEM	PA0032	37.9189	0.436921	0.42142	1.03678	0.299837	0.955824	PA0032	0.0196222	None
1_B	CZA vs MEM	PA0033	5.08578	1.15079	1.23363	0.932852	0.350896		PA0033		None
1_B	CZA vs MEM	PA0034	57.6949	0.114495	0.43342	0.264165	0.791653	1	PA0034	0	None
1_B	CZA vs MEM	PA0035	148.158	0.500517	0.430157	1.16357	0.244599	0.89018	trpA	0.050522	None
1_B	CZA vs MEM	PA0036	329.987	0.137402	0.20198	0.680276	0.496329	1	trpB	0	None
1_B	CZA vs MEM	PA0037	23.6927	0.921026	0.672724	1.3691	0.170969	0.76569	trpI	0.115947	None
1_B	CZA vs MEM	PA0038	550.84	0.280855	0.431896	0.650285	0.515508	1	PA0038	0	None
1_B	CZA vs MEM	PA0039	1865.42	-0.127069	0.382848	-0.331905	0.739961	1	PA0039	0	None
1_B	CZA vs MEM	PA0040	127.002	0.258903	0.408838	0.633264	0.526561	1	PA0040	0	None
1_B	CZA vs MEM	PA0041	996.767	0.185941	0.596543	0.311697	0.755271	1	PA0041	0	None
1_B	CZA vs MEM	PA0042	204.386	-0.187987	0.410433	-0.458022	0.646937	1	PA0042	0	None
1_B	CZA vs MEM	PA0043	55.6858	-0.0294312	0.299659	-0.0982155	0.921761	1	PA0043	0	None
1_B	CZA vs MEM	PA0044	1391.91	0.446173	0.20027	2.22786	0.0258902	0.260987	exoT	0.583381	None
1_B	CZA vs MEM	PA0045	943.299	0.105975	0.274604	0.385921	0.699555	1	PA0045	0	None
1_B	CZA vs MEM	PA0046	412.092	0.235579	0.246088	0.957298	0.338417	0.978698	PA0046	0.0093511	None
1_B	CZA vs MEM	PA0047	81.3833	0.475202	0.772818	0.614896	0.538624	1	PA0047	0	None
1_B	CZA vs MEM	PA0048	25.9699	0.115267	0.466003	0.247352	0.804636	1	PA0048	0	None
1_B	CZA vs MEM	PA0049	107.776	-0.11708	0.443332	-0.264091	0.79171	1	PA0049	0	None
1_B	CZA vs MEM	PA0050	4.67465	2.76341	1.68955	1.63559	0.101925		PA0050		None
1_B	CZA vs MEM	PA0051	42.5588	0.0322192	0.333034	0.0967443	0.922929	1	phzH	0	None
1_B	CZA vs MEM	PA0052	6.794	0	1.82835	0	1		PA0052		None
1_B	CZA vs MEM	PA0053	129.674	0	8.5725	0	1	1	PA0053	0	None
1_B	CZA vs MEM	PA0054	29.2186	0.639566	0.685817	0.93256	0.351047	0.989461	kptA	0.00460124	None
1_B	CZA vs MEM	PA0055	372.978	-0.138254	0.244917	-0.564492	0.572419	1	PA0055	0	None
1_B	CZA vs MEM	PA0056	5.87211	0.566174	0.987718	0.573214	0.5665		PA0056		None
1_B	CZA vs MEM	PA0057	16.2131	0.159645	0.552886	0.288749	0.772773		PA0057		None
1_B	CZA vs MEM	PA0058	2.23731	0.377447	1.50247	0.251219	0.801645		PA0058		None
1_B	CZA vs MEM	PA0059	94.2439	0.71095	0.335387	2.11979	0.0340238	0.312119	osmC	0.505679	None
1_B	CZA vs MEM	PA0060	193.086	0.392916	0.241907	1.62424	0.104324	0.618204	PA0060	0.208868	None
1_B	CZA vs MEM	PA0061	19.9178	0.809284	0.566254	1.42919	0.15295	0.729428	PA0061	0.137018	None
1_B	CZA vs MEM	PA0062	50.1748	1.18108	0.490738	2.40675	0.0160954	0.186589	PA0062	0.729114	None
1_B	CZA vs MEM	PA0063	227.832	0.0925306	0.175997	0.52575	0.599062	1	PA0063	0	None
1_B	CZA vs MEM	PA0064	136.779	0.307019	0.27229	1.12754	0.259513	0.908704	PA0064	0.0415774	None
1_B	CZA vs MEM	PA0065	105.611	0.234909	0.387798	0.60575	0.544681	1	PA0065	0	None
1_B	CZA vs MEM	PA0066	105.817	0.282045	0.395548	0.713049	0.475815	1	PA0066	0	None
1_B	CZA vs MEM	PA0067	1842.24	0.0558695	0.220605	0.253256	0.800071	1	prlC	0	None
1_B	CZA vs MEM	PA0068	174.741	-0.0237958	0.280401	-0.0848635	0.93237	1	PA0068	0	None
1_B	CZA vs MEM	PA0069	121.889	-0.0733125	0.201599	-0.363655	0.716116	1	PA0069	0	None
1_B	CZA vs MEM	PA0070	619.969	0.946821	0.353638	2.67737	0.00742023	0.106621	PA0070	0.972158	None
1_B	CZA vs MEM	PA0071	743.575	0.216351	0.369209	0.585985	0.557885	1	PA0071	0	None
1_B	CZA vs MEM	PA0072	8.69192	2.28605	1.72207	1.3275	0.184343		PA0072		None
1_B	CZA vs MEM	PA0073	2.79275	0	2.53865	0	1		PA0073		None
1_B	CZA vs MEM	PA0074	339.675	0.710133	0.27235	2.60742	0.00912262	0.124247	ppkA	0.905715	None
1_B	CZA vs MEM	PA0075	51.5304	0.452271	0.63202	0.715597	0.47424	1	pppA	0	None
1_B	CZA vs MEM	PA0076	14.0387	1.8449	1.53968	1.19824	0.230824		PA0076		None
1_B	CZA vs MEM	PA0077	311.475	0.965082	0.31333	3.08009	0.0020694	0.0408363	tssM1	1.38895	None
1_B	CZA vs MEM	PA0078	62.9332	0.749735	0.500918	1.49672	0.134466	0.68388	PA0078	0.16502	None
1_B	CZA vs MEM	PA0079	76.4376	1.42067	0.680791	2.08679	0.0369071	0.326429	tssK1	0.486211	None
1_B	CZA vs MEM	PA0080	22.9095	1.44607	1.02711	1.4079	0.159161	0.741781	PA0080	0.129724	None
1_B	CZA vs MEM	PA0081	348.246	0.148822	0.271137	0.548881	0.583087	1	fha1	0	None
1_B	CZA vs MEM	PA0082	161.021	0.421824	0.267552	1.57661	0.114886	0.646252	tssA1	0.189598	None
1_B	CZA vs MEM	PA0083	431.37	1.08393	0.315812	3.43219	0.000598728	0.0156374	tssB1	1.80584	Up
1_B	CZA vs MEM	PA0084	2327.68	1.1465	0.433853	2.6426	0.00822711	0.115231	tssC1	0.938429	None
1_B	CZA vs MEM	PA0085	2015.16	1.39721	0.294377	4.74635	2.0712e-06	9.78314e-05	hcp1	4.00952	Up
1_B	CZA vs MEM	PA0086	167.128	0.756166	0.392026	1.92886	0.0537477	0.417383	tagJ	0.379465	None
1_B	CZA vs MEM	PA0087	31.8225	1.47838	1.34771	1.09696	0.272658	0.925118	tssE1	0.0338027	None
1_B	CZA vs MEM	PA0088	243.653	1.18248	0.376443	3.14121	0.00168254	0.0351545	tssF1	1.45402	Up
1_B	CZA vs MEM	PA0089	55.5511	1.22473	1.01102	1.21138	0.225749	0.86333	PA0089	0.0638231	None
1_B	CZA vs MEM	PA0090	837.141	0.879041	0.292948	3.00067	0.00269387	0.0488194	clpV1	1.31141	None
1_B	CZA vs MEM	PA0091	485.708	0.728171	0.373566	1.94924	0.0512664	0.406544	vgrG1a	0.390893	None
1_B	CZA vs MEM	PA0092	111.504	0.0384012	0.321345	0.119501	0.904878	1	tsi6	0	None
1_B	CZA vs MEM	PA0093	241.212	-0.115546	0.523749	-0.220614	0.825393	1	tse6	0	None
1_B	CZA vs MEM	PA0094	197.597	0.0448878	0.317257	0.141487	0.887485	1	eagT6	0	None
1_B	CZA vs MEM	PA0095	406.002	0.545421	0.199877	2.72878	0.00635686	0.0963292	vgrG1b	1.01624	None
1_B	CZA vs MEM	PA0096	10.7542	0.696735	0.942206	0.739472	0.459621		PA0096		None
1_B	CZA vs MEM	PA0097	41.6295	0.666341	0.468839	1.42126	0.155242	0.733279	PA0097	0.134731	None
1_B	CZA vs MEM	PA0098	8.51478	0	1.85642	0	1		PA0098		None
1_B	CZA vs MEM	PA0099	265.116	0	1.70296	0	1	1	tse7	0	None
1_B	CZA vs MEM	PA0100	315.879	0	1.69393	0	1	1	tsi7	0	None
1_B	CZA vs MEM	PA0101	18.2693	0.0242764	1.01424	0.0239356	0.980904		PA0101		None
1_B	CZA vs MEM	PA0102	1049.16	-0.552903	0.491031	-1.12601	0.260163	0.909547	PA0102	0.0411749	None
1_B	CZA vs MEM	PA0103	40.9489	-0.154838	0.416164	-0.37206	0.709848	1	PA0103	0	None
1_B	CZA vs MEM	PA0104	48.9059	0.1138	0.307946	0.369546	0.71172	1	PA0104	0	None
1_B	CZA vs MEM	PA0105	209.752	-1.31747	0.275403	-4.78378	1.72032e-06	8.30239e-05	coxB	4.0808	Down
1_B	CZA vs MEM	PA0106	96.0497	-0.474771	0.337189	-1.40803	0.159123	0.741781	coxA	0.129724	None
1_B	CZA vs MEM	PA0107	10.4965	-0.149551	0.570029	-0.262356	0.793047		PA0107		None
1_B	CZA vs MEM	PA0108	39.7375	-0.153235	0.368141	-0.41624	0.677234	1	coIII	0	None
1_B	CZA vs MEM	PA0109	16.3129	0.363595	0.598451	0.607559	0.54348		PA0109		None
1_B	CZA vs MEM	PA0110	2.82766	-0.941864	1.24686	-0.755391	0.450014		PA0110		None
1_B	CZA vs MEM	PA0111	1.62725	-0.416164	1.56342	-0.266189	0.790093		PA0111		None
1_B	CZA vs MEM	PA0112	2.85513	0.566606	1.20637	0.469678	0.638585		PA0112		None
1_B	CZA vs MEM	PA0113	10.2166	-1.06018	0.861427	-1.23073	0.218425		cyoE1		None
1_B	CZA vs MEM	PA0114	598.086	0.144055	0.26199	0.549849	0.582423	1	senC	0	None
1_B	CZA vs MEM	PA0115	94.6905	0.0764559	0.298347	0.256266	0.797746	1	PA0115	0	None
1_B	CZA vs MEM	PA0116	89.6589	0.26543	0.205415	1.29217	0.196299	0.815311	PA0116	0.0886766	None
1_B	CZA vs MEM	PA0117	39.263	-0.617422	0.36634	-1.68538	0.0919152	0.576888	PA0117	0.238909	None
1_B	CZA vs MEM	PA0118	38.2633	0.347884	0.299973	1.15972	0.246164	0.89197	PA0118	0.0496499	None
1_B	CZA vs MEM	PA0119	259.078	0.662236	0.309167	2.142	0.0321934	0.299662	dctA1	0.523369	None
1_B	CZA vs MEM	PA0120	64.1089	0.889111	0.292279	3.04199	0.00235018	0.0436603	PA0120	1.35991	None
1_B	CZA vs MEM	PA0121	39.2533	0.429689	0.331762	1.29517	0.195262	0.814048	PA0121	0.0893498	None
1_B	CZA vs MEM	PA0122	789.098	0.290853	0.451766	0.643814	0.519696	1	PA0122	0	None
1_B	CZA vs MEM	PA0123	47.2811	0.257792	0.356426	0.723271	0.469513	1	PA0123	0	None
1_B	CZA vs MEM	PA0124	59.5881	-0.138061	0.394984	-0.349537	0.726686	1	PA0124	0	None
1_B	CZA vs MEM	PA0125	24.7654	0.00442376	0.399434	0.0110751	0.991164	1	PA0125	0	None
1_B	CZA vs MEM	PA0126	244.299	0.735212	0.238208	3.08643	0.00202577	0.0403338	PA0126	1.39433	None
1_B	CZA vs MEM	PA0127	39.8702	0.141026	0.359071	0.392751	0.694503	1	PA0127	0	None
1_B	CZA vs MEM	PA0128	557.048	-0.806189	0.3754	-2.14755	0.0317496	0.297325	PA0128	0.526768	None
1_B	CZA vs MEM	PA0129	466.071	-0.432611	0.264731	-1.63415	0.102227	0.611706	bauD	0.213457	None
1_B	CZA vs MEM	PA0130	1226.08	-0.754046	0.27546	-2.7374	0.00619265	0.0944858	bauC	1.02463	None
1_B	CZA vs MEM	PA0131	42.1538	-0.608846	0.843699	-0.721638	0.470517	1	bauB	0	None
1_B	CZA vs MEM	PA0132	919.37	-0.460413	0.33422	-1.37757	0.168335	0.76569	bauA	0.115947	None
1_B	CZA vs MEM	PA0133	73.4464	0.4086	0.22096	1.84921	0.0644282	0.463738	bauR	0.333727	None
1_B	CZA vs MEM	PA0134	121.072	0.0456664	0.281342	0.162316	0.871057	1	PA0134	0	None
1_B	CZA vs MEM	PA0135	1.69854	-0.986606	1.44628	-0.682166	0.495134		PA0135		None
1_B	CZA vs MEM	PA0136	4.0632	-1.94735	1.15816	-1.68142	0.0926818		PA0136		None
1_B	CZA vs MEM	PA0137	3.30101	-0.748252	1.15449	-0.64812	0.516907		PA0137		None
1_B	CZA vs MEM	PA0138	7.91262	-0.461841	0.677903	-0.681279	0.495695		PA0138		None
1_B	CZA vs MEM	PA0139	12025.3	-0.239315	0.492969	-0.485456	0.627353	1	ahpC	0	None
1_B	CZA vs MEM	PA0140	824.231	-0.124583	0.189005	-0.659156	0.509796	1	ahpF	0	None
1_B	CZA vs MEM	PA0141	5547.56	-0.343213	0.273673	-1.2541	0.209806	0.841918	ppk2	0.07473	None
1_B	CZA vs MEM	PA0142	55.9119	-0.248668	0.522318	-0.476085	0.634014	1	PA0142	0	None
1_B	CZA vs MEM	PA0143	332.945	-0.120826	0.385611	-0.313336	0.754026	1	nuh	0	None
1_B	CZA vs MEM	PA0144	6.00149	0.215884	1.35162	0.159722	0.8731		PA0144		None
1_B	CZA vs MEM	PA0145	20.1858	0.279139	1.04676	0.266671	0.789723	1	PA0145	0	None
1_B	CZA vs MEM	PA0146	12.4082	1.03577	0.526785	1.96621	0.0492742		PA0146		None
1_B	CZA vs MEM	PA0147	23.447	-0.103134	0.527186	-0.19563	0.8449	1	PA0147	0	None
1_B	CZA vs MEM	PA0148	500.778	-0.0841761	0.182432	-0.461411	0.644504	1	PA0148	0	None
1_B	CZA vs MEM	PA0149	8.20698	0.354133	1.11947	0.31634	0.751745		PA0149		None
1_B	CZA vs MEM	PA0150	5.75761	-0.830721	1.3263	-0.626343	0.53109		PA0150		None
1_B	CZA vs MEM	PA0151	25.8474	0.0507728	0.467821	0.108531	0.913575	1	PA0151	0	None
1_B	CZA vs MEM	PA0152	17.5281	0.251277	0.660471	0.380452	0.70361		pcaQ		None
1_B	CZA vs MEM	PA0153	16.5021	0.0999521	0.519936	0.192239	0.847555		pcaH		None
1_B	CZA vs MEM	PA0154	6.30728	1.01589	0.77247	1.31512	0.188471		pcaG		None
1_B	CZA vs MEM	PA0155	98.8692	0.199374	0.316401	0.630132	0.528608	1	pcaR	0	None
1_B	CZA vs MEM	PA0156	60.428	0.250125	0.653746	0.382603	0.702014	1	PA0156	0	None
1_B	CZA vs MEM	PA0157	37.1569	0.267827	0.823008	0.325425	0.74486	1	PA0157	0	None
1_B	CZA vs MEM	PA0158	879.26	0.238277	0.249509	0.954985	0.339585	0.97926	PA0158	0.00910188	None
1_B	CZA vs MEM	PA0159	148.205	0.141847	0.274107	0.517488	0.604816	1	PA0159	0	None
1_B	CZA vs MEM	PA0160	47.9089	0.537272	0.463373	1.15948	0.24626	0.89197	PA0160	0.0496499	None
1_B	CZA vs MEM	PA0161	326.966	0.233836	0.725299	0.322399	0.74715	1	PA0161	0	None
1_B	CZA vs MEM	PA0162	918.219	1.01215	0.31679	3.19501	0.00139825	0.0307339	opdC	1.51238	Up
1_B	CZA vs MEM	PA0163	14.8799	0.855078	0.886719	0.964317	0.334887		PA0163		None
1_B	CZA vs MEM	PA0164	201.039	0.885524	0.372059	2.38006	0.0173097	0.197064	PA0164	0.705393	None
1_B	CZA vs MEM	PA0165	1054.12	0.033775	0.479557	0.0704295	0.943852	1	PA0165	0	None
1_B	CZA vs MEM	PA0166	4.51199	0.856235	0.928209	0.922458	0.35629		PA0166		None
1_B	CZA vs MEM	PA0167	245.651	0.135696	0.151432	0.89608	0.37021	1	PA0167	0	None
1_B	CZA vs MEM	PA0168	16.6693	0.0732103	1.08743	0.0673243	0.946324		PA0168		None
1_B	CZA vs MEM	PA0169	371.046	-1.22915	0.189849	-6.47436	9.52168e-11	8.80756e-09	PA0169	8.05514	Down
1_B	CZA vs MEM	PA0170	137.959	-1.00904	0.453263	-2.22617	0.0260026	0.260987	PA0170	0.583381	None
1_B	CZA vs MEM	PA0171	282.511	-1.76757	0.234842	-7.52661	5.2074e-14	7.70695e-12	PA0171	11.1131	Down
1_B	CZA vs MEM	PA0172	248.358	-1.8456	0.420025	-4.39402	1.11272e-05	0.000475046	PA0172	3.32326	Down
1_B	CZA vs MEM	PA0173	5.72335	1.51268	1.05029	1.44025	0.149796		cheB2		None
1_B	CZA vs MEM	PA0174	13.9662	0.213678	0.717552	0.297787	0.765866		cheD		None
1_B	CZA vs MEM	PA0175	58.7863	-0.170491	0.324691	-0.525086	0.599523	1	cheR2	0	None
1_B	CZA vs MEM	PA0176	225.714	0.284828	0.321216	0.886718	0.375231	1	mcpB	0	None
1_B	CZA vs MEM	PA0177	46.7872	-0.121052	0.3709	-0.326375	0.744141	1	PA0177	0	None
1_B	CZA vs MEM	PA0178	221.739	-0.20327	0.318993	-0.637224	0.523979	1	PA0178	0	None
1_B	CZA vs MEM	PA0179	259.066	-0.108666	0.414218	-0.262342	0.793058	1	PA0179	0	None
1_B	CZA vs MEM	PA0180	182.475	0.103438	0.233428	0.443125	0.657675	1	mcpA	0	None
1_B	CZA vs MEM	PA0181	44.4967	1.03645	0.438028	2.36617	0.017973	0.203571	PA0181	0.691284	None
1_B	CZA vs MEM	PA0182	4.64957	-0.0297429	1.44666	-0.0205597	0.983597		PA0182		None
1_B	CZA vs MEM	PA0183	34.4936	0.0733647	0.323387	0.226863	0.82053	1	atsA	0	None
1_B	CZA vs MEM	PA0184	3.6383	0.0870893	1.07875	0.0807318	0.935655		PA0184		None
1_B	CZA vs MEM	PA0185	6.84257	-0.516755	0.773584	-0.668001	0.504133		PA0185		None
1_B	CZA vs MEM	PA0186	10.9943	0.377272	0.562988	0.670124	0.502779		PA0186		None
1_B	CZA vs MEM	PA0187	13.3689	1.12635	0.766179	1.47009	0.141539		PA0187		None
1_B	CZA vs MEM	PA0188	7.00752	0.0318869	0.738019	0.0432061	0.965537		PA0188		None
1_B	CZA vs MEM	PA0189	2.48474	1.52767	1.10033	1.38837	0.165024		PA0189		None
1_B	CZA vs MEM	PA0190	21.486	-0.000300569	0.405919	-0.000740465	0.999409	1	PA0190	0	None
1_B	CZA vs MEM	PA0191	16.8542	-0.0980065	0.512552	-0.191213	0.848359		PA0191		None
1_B	CZA vs MEM	PA0192	8.56122	0.225825	0.682611	0.330825	0.740777		PA0192		None
1_B	CZA vs MEM	PA0193	6.46625	0.262997	0.826141	0.318344	0.750224		PA0193		None
1_B	CZA vs MEM	PA0194	5.89441	0.38326	1.13507	0.337653	0.735625		PA0194		None
1_B	CZA vs MEM	PA0195	76.7954	-0.140257	0.374963	-0.374056	0.708363	1	pntAA	0	None
1_B	CZA vs MEM	PA0195.1	58.566	-0.0381788	0.38287	-0.0997176	0.920569	1	pntAB	0	None
1_B	CZA vs MEM	PA0196	153.568	0.0451171	0.284952	0.158332	0.874195	1	pntB	0	None
1_B	CZA vs MEM	PA0197	1.1757	-2.06783	1.8415	-1.12291	0.261476		tonB2		None
1_B	CZA vs MEM	PA0198	4.81371	0.247926	0.954775	0.259669	0.795119		exbB1		None
1_B	CZA vs MEM	PA0199	14.4496	0.137012	0.477697	0.286818	0.774252		exbD		None
1_B	CZA vs MEM	PA0200	208.99	0.961161	0.584955	1.64314	0.100355	0.607306	PA0200	0.216593	None
1_B	CZA vs MEM	PA0201	75.7009	-1.04021	0.348996	-2.98058	0.00287701	0.0513421	PA0201	1.28953	None
1_B	CZA vs MEM	PA0202	0						PA0202		None
1_B	CZA vs MEM	PA0203	0						PA0203		None
1_B	CZA vs MEM	PA0204	0						PA0204		None
1_B	CZA vs MEM	PA0205	0						PA0205		None
1_B	CZA vs MEM	PA0206	0						potA1		None
1_B	CZA vs MEM	PA0207	0						PA0207		None
1_B	CZA vs MEM	PA0208	173.638	-1.15566	0.44584	-2.59209	0.00953955	0.12874	mdcA	0.890285	None
1_B	CZA vs MEM	PA0209	2.57721	0.242834	2.31364	0.104958	0.916409		mdcB		None
1_B	CZA vs MEM	PA0210	0.776847	-1.11951	3.80033	-0.294583	0.768313		mdcC		None
1_B	CZA vs MEM	PA0211	10.3227	-1.44882	1.10988	-1.30539	0.19176		mdcD		None
1_B	CZA vs MEM	PA0212	5.05537	-1.89766	1.5749	-1.20494	0.228226		mdcE		None
1_B	CZA vs MEM	PA0213	2.17671	2.62324	1.81952	1.44172	0.149381		mdcG		None
1_B	CZA vs MEM	PA0214	2.40678	0.0413959	1.72807	0.023955	0.980889		PA0214		None
1_B	CZA vs MEM	PA0215	7.18419	-0.522882	0.844876	-0.618886	0.535992		PA0215		None
1_B	CZA vs MEM	PA0216	19.5681	1.04834	0.535285	1.95847	0.0501753	0.402854	PA0216	0.394852	None
1_B	CZA vs MEM	PA0217	75.6445	0.0472499	0.180357	0.26198	0.793337	1	PA0217	0	None
1_B	CZA vs MEM	PA0218	48.1168	0.331409	0.438155	0.756376	0.449424	1	PA0218	0	None
1_B	CZA vs MEM	PA0219	9.1808	-0.295491	0.694982	-0.425178	0.670707		PA0219		None
1_B	CZA vs MEM	PA0220	12.9767	-0.249165	0.463167	-0.537958	0.590606		PA0220		None
1_B	CZA vs MEM	PA0221	18.4025	-0.922743	0.341192	-2.70447	0.00684129	0.100249	PA0221	0.998922	None
1_B	CZA vs MEM	PA0222	8.66017	-0.162025	0.571278	-0.283619	0.776703		PA0222		None
1_B	CZA vs MEM	PA0223	31.4773	0.0391379	0.408627	0.0957791	0.923696	1	PA0223	0	None
1_B	CZA vs MEM	PA0224	46.8235	0.268911	0.345829	0.777584	0.436814	1	PA0224	0	None
1_B	CZA vs MEM	PA0225	113.459	-0.123509	0.281962	-0.438036	0.66136	1	PA0225	0	None
1_B	CZA vs MEM	PA0226	21.7859	-0.0440495	0.395581	-0.111354	0.911336	1	PA0226	0	None
1_B	CZA vs MEM	PA0227	3.37535	1.94852	1.47351	1.32237	0.186046		PA0227		None
1_B	CZA vs MEM	PA0228	10.568	0.514417	0.753198	0.682978	0.494621		pcaF		None
1_B	CZA vs MEM	PA0229	92.7682	0.135871	0.27818	0.488429	0.625246	1	pcaT	0	None
1_B	CZA vs MEM	PA0230	27.6373	0.659003	0.73414	0.897653	0.369371	1	pcaB	0	None
1_B	CZA vs MEM	PA0231	32.9454	0.390048	0.742021	0.525657	0.599127	1	pcaD	0	None
1_B	CZA vs MEM	PA0232	60.4482	0.214231	0.249473	0.858736	0.390486	1	pcaC	0	None
1_B	CZA vs MEM	PA0233	42.9406	0.504352	0.547683	0.920883	0.357112	0.993236	PA0233	0.00294751	None
1_B	CZA vs MEM	PA0234	38.5372	-0.310215	0.382058	-0.811958	0.416816	1	PA0234	0	None
1_B	CZA vs MEM	PA0235	14.7827	-0.597732	0.599305	-0.997376	0.318582		pcaK		None
1_B	CZA vs MEM	PA0236	16.2177	-0.0942167	0.78198	-0.120485	0.904099		PA0236		None
1_B	CZA vs MEM	PA0237	6.78609	-0.660454	0.756458	-0.873088	0.382615		PA0237		None
1_B	CZA vs MEM	PA0238	1.16261	-0.167539	2.95209	-0.0567528	0.954742		PA0238		None
1_B	CZA vs MEM	PA0239	39.8658	-0.0571203	0.330559	-0.172799	0.862809	1	PA0239	0	None
1_B	CZA vs MEM	PA0240	4.74881	0.135595	0.907811	0.149365	0.881266		PA0240		None
1_B	CZA vs MEM	PA0241	7.72054	0.366403	0.744623	0.492065	0.622674		PA0241		None
1_B	CZA vs MEM	PA0242	18.0099	0.439543	0.392074	1.12107	0.262258		quiC1		None
1_B	CZA vs MEM	PA0243	163.685	-0.0814236	0.283556	-0.287152	0.773996	1	PA0243	0	None
1_B	CZA vs MEM	PA0244	5.04965	0.442127	1.22527	0.360839	0.71822		aroE		None
1_B	CZA vs MEM	PA0245	10.689	0.239575	0.810435	0.295613	0.767526		aroQ2		None
1_B	CZA vs MEM	PA0246	67.7914	0.43555	0.59333	0.734078	0.462901	1	PA0246	0	None
1_B	CZA vs MEM	PA0247	10.057	-0.0547224	0.600187	-0.0911757	0.927353		pobA		None
1_B	CZA vs MEM	PA0248	44.2686	0.215257	0.312486	0.688856	0.490914	1	PA0248	0	None
1_B	CZA vs MEM	PA0249	23.8703	0.161495	0.594256	0.271759	0.785807	1	PA0249	0	None
1_B	CZA vs MEM	PA0250	108.861	-0.162455	0.257745	-0.630293	0.528503	1	PA0250	0	None
1_B	CZA vs MEM	PA0251	6.35979	-0.0468941	0.706254	-0.0663984	0.947061		PA0251		None
1_B	CZA vs MEM	PA0252	7.27654	0.039143	0.839744	0.046613	0.962822		PA0252		None
1_B	CZA vs MEM	PA0253	42.8372	0.119313	0.281567	0.423744	0.671752	1	PA0253	0	None
1_B	CZA vs MEM	PA0254	112.211	0.0930171	0.239932	0.387681	0.698252	1	hudA	0	None
1_B	CZA vs MEM	PA0255	37.4918	0.0802914	0.606278	0.132433	0.894642	1	PA0255	0	None
1_B	CZA vs MEM	PA0256	294.124	-0.0308873	0.409327	-0.075459	0.93985	1	PA0256	0	None
1_B	CZA vs MEM	PA0257	801.863	-0.142378	0.694192	-0.205099	0.837495	1	PA0257	0	None
1_B	CZA vs MEM	PA0258	244.839	0.0200379	0.714463	0.0280461	0.977625	1	PA0258	0	None
1_B	CZA vs MEM	PA0259	496.752	0.026705	0.337269	0.0791801	0.936889	1	PA0259	0	None
1_B	CZA vs MEM	PA0260	642.298	0.0194222	0.233508	0.0831757	0.933712	1	PA0260	0	None
1_B	CZA vs MEM	PA0261	91.0832	-0.189137	0.30929	-0.611519	0.540856	1	PA0261	0	None
1_B	CZA vs MEM	PA0262	832.515	0.0649413	0.431001	0.150675	0.880232	1	vgrG2b	0	None
1_B	CZA vs MEM	PA0263	10.7039	0	1.72708	0	1				None
1_B	CZA vs MEM	PA0264	12.8086	0.744708	0.869834	0.856149	0.391915		PA0264		None
1_B	CZA vs MEM	PA0265	2002.52	-0.0680308	0.249485	-0.272685	0.785095	1	davD	0	None
1_B	CZA vs MEM	PA0266	2938.83	-0.401552	0.237071	-1.69381	0.0903022	0.571957	davT	0.242637	None
1_B	CZA vs MEM	PA0267	63.4028	0.262265	0.656265	0.399632	0.689427	1	PA0267	0	None
1_B	CZA vs MEM	PA0268	18.532	0.119402	0.616884	0.193556	0.846523	1	PA0268	0	None
1_B	CZA vs MEM	PA0269	90.5052	0.120508	0.391797	0.307577	0.758404	1	PA0269	0	None
1_B	CZA vs MEM	PA0270	93.2641	0.0633242	0.294315	0.215158	0.829644	1	PA0270	0	None
1_B	CZA vs MEM	PA0271	51.3797	0.332077	0.391607	0.847985	0.396446	1	PA0271	0	None
1_B	CZA vs MEM	PA0272	90.5225	-0.00822935	0.191947	-0.042873	0.965803	1	PA0272	0	None
1_B	CZA vs MEM	PA0273	1.26788	-0.70984	1.48204	-0.478961	0.631966		PA0273		None
1_B	CZA vs MEM	PA0274	5.82532	0.458695	0.917721	0.49982	0.617202		PA0274		None
1_B	CZA vs MEM	PA0275	49.0236	0.120963	0.303012	0.399202	0.689745	1	PA0275	0	None
1_B	CZA vs MEM	PA0276	15.7752	-0.00655765	0.551749	-0.0118852	0.990517		PA0276		None
1_B	CZA vs MEM	PA0277	240.558	-0.301548	0.347818	-0.866969	0.385959	1	PA0277	0	None
1_B	CZA vs MEM	PA0278	2.88958	0.672584	1.30085	0.517035	0.605132		PA0278		None
1_B	CZA vs MEM	PA0279	2.29656	-0.128174	1.78038	-0.0719925	0.942608		PA0279		None
1_B	CZA vs MEM	PA0280	179.825	-1.37092	0.265472	-5.16407	2.41631e-07	1.44979e-05	cysA	4.8387	Down
1_B	CZA vs MEM	PA0281	169.171	-1.33951	0.246158	-5.44167	5.27842e-08	3.49794e-06	cysW	5.45619	Down
1_B	CZA vs MEM	PA0282	161.795	-0.976278	0.327372	-2.98216	0.0028622	0.0513421	cysT	1.28953	None
1_B	CZA vs MEM	PA0283	308.353	-0.821504	0.232159	-3.53854	0.000402347	0.0113785	sbp	1.94392	None
1_B	CZA vs MEM	PA0284	29.5845	0.0440214	0.661143	0.0665839	0.946913	1	PA0284	0	None
1_B	CZA vs MEM	PA0285	658.373	-0.247434	0.113703	-2.17613	0.0295452	0.286301	PA0285	0.543177	None
1_B	CZA vs MEM	PA0286	3793.46	-0.50179	0.281259	-1.78408	0.0744101	0.505113	desA	0.296611	None
1_B	CZA vs MEM	PA0287	23.0315	-0.0471236	0.36063	-0.13067	0.896036	1	gpuP	0	None
1_B	CZA vs MEM	PA0288	11.8423	-0.347563	0.673134	-0.516336	0.60562		gpuA		None
1_B	CZA vs MEM	PA0289	64.4864	-0.0455755	0.298539	-0.152661	0.878665	1	gpuR	0	None
1_B	CZA vs MEM	PA0290	157.297	0.52638	0.218579	2.40819	0.0160317	0.186337	PA0290	0.729702	None
1_B	CZA vs MEM	PA0291	6018.74	0.910867	0.294048	3.09768	0.00195042	0.0397241	oprE	1.40095	None
1_B	CZA vs MEM	PA0292	576.477	0.153587	0.38956	0.394257	0.693391	1	aguA	0	None
1_B	CZA vs MEM	PA0293	537.334	-0.216306	0.297324	-0.72751	0.466913	1	aguB	0	None
1_B	CZA vs MEM	PA0294	73.255	-0.176187	0.298573	-0.590098	0.555125	1	aguR	0	None
1_B	CZA vs MEM	PA0295	541.373	-0.347056	0.229632	-1.51136	0.130698	0.677187	PA0295	0.169292	None
1_B	CZA vs MEM	PA0296	7697.89	0.31336	0.523868	0.598166	0.549729	1	spuI	0	None
1_B	CZA vs MEM	PA0297	1007.26	0.639769	0.386221	1.65648	0.0976243	0.598691	spuA	0.222797	None
1_B	CZA vs MEM	PA0298	3816.24	0.8114	0.349206	2.32356	0.0201491	0.22035	spuB	0.656886	None
1_B	CZA vs MEM	PA0299	4619.25	0.371318	0.194078	1.91324	0.0557172	0.425059	spuC	0.371551	None
1_B	CZA vs MEM	PA0300	13283.3	-0.112653	0.521446	-0.216039	0.828957	1	spuD	0	None
1_B	CZA vs MEM	PA0301	4469.22	0.0781981	0.388361	0.201354	0.840422	1	spuE	0	None
1_B	CZA vs MEM	PA0302	2300.3	0.125581	0.316075	0.397314	0.691136	1	spuF	0	None
1_B	CZA vs MEM	PA0303	2340.95	0.065638	0.411563	0.159485	0.873287	1	spuG	0	None
1_B	CZA vs MEM	PA0304	1312.87	0.149855	0.368455	0.406711	0.68422	1	spuH	0	None
1_B	CZA vs MEM	PA0305	310.347	-0.113929	0.146381	-0.778306	0.436389	1	PA0305	0	None
1_B	CZA vs MEM	PA0306	44.7416	0.137869	0.311012	0.443293	0.657554	1	PA0306	0	None
1_B	CZA vs MEM	PA0307	68.4978	-0.282153	0.353176	-0.798903	0.424347	1	PA0307	0	None
1_B	CZA vs MEM	PA0308	125.719	-0.286578	0.294002	-0.974746	0.329686	0.974239	PA0308	0.0113346	None
1_B	CZA vs MEM	PA0309	96.5448	0.48544	0.454625	1.06778	0.285618	0.942747	PA0309	0.025605	None
1_B	CZA vs MEM	PA0310	263.116	-0.223127	0.270696	-0.824272	0.409785	1	PA0310	0	None
1_B	CZA vs MEM	PA0311	1.59798	0.526096	1.70873	0.307887	0.758168		PA0311		None
1_B	CZA vs MEM	PA0312	57.2798	0.381397	0.60277	0.632741	0.526903	1	PA0312	0	None
1_B	CZA vs MEM	PA0313	286.552	-0.0223817	0.192705	-0.116145	0.907537	1	PA0313	0	None
1_B	CZA vs MEM	PA0314	390.096	-0.2604	0.159459	-1.63302	0.102464	0.612302	PA0314	0.213034	None
1_B	CZA vs MEM	PA0315	770.94	-0.552958	0.344478	-1.6052	0.108449	0.62943	PA0315	0.201052	None
1_B	CZA vs MEM	PA0316	5222.95	-0.0264056	0.288007	-0.0916838	0.926949	1	serA	0	None
1_B	CZA vs MEM	PA0317	3498.49	0.0404918	0.413028	0.0980365	0.921903	1	PA0317	0	None
1_B	CZA vs MEM	PA0318	474.573	0.0619675	0.251526	0.246366	0.805399	1	PA0318	0	None
1_B	CZA vs MEM	PA0319	449.84	0.0945209	0.162067	0.583222	0.559744	1	PA0319	0	None
1_B	CZA vs MEM	PA0320	92.4914	1.20886	0.279459	4.32572	1.52037e-05	0.000597384	PA0320	3.22375	Up
1_B	CZA vs MEM	PA0321	44.0473	-1.58555	0.313587	-5.05616	4.27781e-07	2.34487e-05	aphB	4.62988	Down
1_B	CZA vs MEM	PA0322	47.4934	-1.32162	0.321507	-4.11069	3.94473e-05	0.00139005	PA0322	2.85697	Down
1_B	CZA vs MEM	PA0323	70.2109	-0.637573	0.520858	-1.22408	0.220922	0.859677	PA0323	0.0656646	None
1_B	CZA vs MEM	PA0324	14.6634	-1.13094	0.646399	-1.7496	0.0801878		PA0324		None
1_B	CZA vs MEM	PA0325	17.7943	-1.10012	0.555636	-1.97993	0.0477117		PA0325		None
1_B	CZA vs MEM	PA0326	55.9036	-1.50556	0.398282	-3.78014	0.000156741	0.00511713	potA	2.29097	Down
1_B	CZA vs MEM	PA0327	87.8975	1.35168	0.359583	3.75903	0.000170576	0.00548809	PA0327	2.26058	Up
1_B	CZA vs MEM	PA0328	182.81	-0.105501	0.197613	-0.533877	0.593427	1	PA0328	0	None
1_B	CZA vs MEM	PA0329	514.702	0.681298	0.269091	2.53185	0.0113462	0.147734	PA0329	0.83052	None
1_B	CZA vs MEM	PA0330	630.248	0.0283114	0.112583	0.251471	0.80145	1	rpiA	0	None
1_B	CZA vs MEM	PA0331	792.773	0.0595041	0.131694	0.451836	0.651387	1	ilvA1	0	None
1_B	CZA vs MEM	PA0332	25.8237	0.07952	0.818265	0.0971812	0.922582	1	PA0332	0	None
1_B	CZA vs MEM	PA0333	42.017	-0.121196	0.636554	-0.190394	0.849	1	PA0333	0	None
1_B	CZA vs MEM	PA0334	66.2346	0.229659	0.430887	0.532991	0.59404	1	PA0334	0	None
1_B	CZA vs MEM	PA0335	183.114	0.459484	0.395811	1.16087	0.245696	0.89197	PA0335	0.0496499	None
1_B	CZA vs MEM	PA0336	1915.35	-0.110032	0.3001	-0.366649	0.713881	1	rppH	0	None
1_B	CZA vs MEM	PA0337	3172.62	0.0582547	0.0931623	0.625303	0.531772	1	ptsP	0	None
1_B	CZA vs MEM	PA0338	327.273	-0.0536226	0.325577	-0.1647	0.86918	1	PA0338	0	None
1_B	CZA vs MEM	PA0339	15.8083	0.623378	0.974093	0.639957	0.5222		PA0339		None
1_B	CZA vs MEM	PA0340	119.671	0.0933503	0.324335	0.287821	0.773484	1	PA0340	0	None
1_B	CZA vs MEM	PA0341	439.802	0.166027	0.258021	0.643461	0.519925	1	lgt	0	None
1_B	CZA vs MEM	PA0342	888.36	-0.0905891	0.186615	-0.485433	0.62737	1	thyA	0	None
1_B	CZA vs MEM	PA0343	161.621	-0.189808	0.170494	-1.11328	0.265588	0.911293	PA0343	0.0403421	None
1_B	CZA vs MEM	PA0344	61.348	0.399631	0.656032	0.609165	0.542415	1	PA0344	0	None
1_B	CZA vs MEM	PA0345	19.3009	0.222132	1.25859	0.176493	0.859907	1	PA0345	0	None
1_B	CZA vs MEM	PA0346	79.8921	0.46468	0.372895	1.24614	0.212712	0.847835	PA0346	0.0716886	None
1_B	CZA vs MEM	PA0347	12.5577	-0.177967	0.539457	-0.329901	0.741475		glpQ		None
1_B	CZA vs MEM	PA0348	15.2664	0.697897	0.516677	1.35074	0.176778		PA0348		None
1_B	CZA vs MEM	PA0349	14.978	0.834492	0.54717	1.52511	0.127232		PA0349		None
1_B	CZA vs MEM	PA0350	29.4798	0.558823	0.814476	0.686114	0.492642	1	folA	0	None
1_B	CZA vs MEM	PA0351	44.2022	0.716269	0.725979	0.986625	0.323827	0.972795	PA0351	0.0119789	None
1_B	CZA vs MEM	PA0352	387.362	0.0654779	0.194765	0.336188	0.736729	1	PA0352	0	None
1_B	CZA vs MEM	PA0353	1372.33	-0.0899442	0.146989	-0.61191	0.540597	1	ilvD	0	None
1_B	CZA vs MEM	PA0354	548.991	0.503651	0.169696	2.96795	0.00299794	0.0526092	PA0354	1.27894	None
1_B	CZA vs MEM	PA0355	180.155	0.314892	0.18914	1.66487	0.095939	0.591624	pfpI	0.227954	None
1_B	CZA vs MEM	PA0356	569.366	0.0299026	0.312343	0.0957364	0.92373	1	PA0356	0	None
1_B	CZA vs MEM	PA0357	85.0147	0.621532	0.728809	0.852805	0.393767	1	mutM	0	None
1_B	CZA vs MEM	PA0358	259.276	-0.251113	0.265785	-0.944794	0.344764	0.983142	PA0358	0.0073839	None
1_B	CZA vs MEM	PA0359	156.667	0.404276	0.726804	0.556238	0.578048	1	PA0359	0	None
1_B	CZA vs MEM	PA0360	366.232	0.251076	0.167727	1.49693	0.134411	0.68388	PA0360	0.16502	None
1_B	CZA vs MEM	PA0361	138.855	0.268426	0.312975	0.85766	0.39108	1	PA0361	0	None
1_B	CZA vs MEM	PA0362	410.743	-0.229019	0.527913	-0.43382	0.664419	1	fdx1	0	None
1_B	CZA vs MEM	PA0363	1427.19	-0.238845	0.396916	-0.601752	0.54734	1	coaD	0	None
1_B	CZA vs MEM	PA0364	124.623	-0.34433	0.272274	-1.26464	0.205999	0.835282	PA0364	0.0781668	None
1_B	CZA vs MEM	PA0365	63.6607	-0.145624	0.395619	-0.368093	0.712804	1	PA0365	0	None
1_B	CZA vs MEM	PA0366	240.753	-0.317691	0.230788	-1.37655	0.168651	0.76569	calB	0.115947	None
1_B	CZA vs MEM	PA0367	241.691	-0.0426812	0.222724	-0.191633	0.84803	1	PA0367	0	None
1_B	CZA vs MEM	PA0368	55.2234	1.17303	0.593393	1.97682	0.0480616	0.395906	PA0368	0.402408	None
1_B	CZA vs MEM	PA0369	14.9879	2.28395	1.00269	2.27782	0.0227371		PA0369		None
1_B	CZA vs MEM	PA0370	280.049	2.41889	0.307698	7.86126	3.8029e-15	6.25366e-13	PA0370	12.2039	Up
1_B	CZA vs MEM	PA0371	1294.86	0.528746	0.153801	3.43786	0.000586338	0.0154044	PA0371	1.81236	None
1_B	CZA vs MEM	PA0372	1352.97	-0.0405531	0.145895	-0.277962	0.781042	1	PA0372	0	None
1_B	CZA vs MEM	PA0373	1028.62	0.157177	0.213152	0.737392	0.460884	1	ftsY	0	None
1_B	CZA vs MEM	PA0374	682.637	0.207553	0.194068	1.06949	0.284851	0.942427	ftsE	0.0257523	None
1_B	CZA vs MEM	PA0375	1034.01	0.0590851	0.122861	0.480908	0.630582	1	ftsX	0	None
1_B	CZA vs MEM	PA0376	6019.43	0.0589099	0.405749	0.145188	0.884562	1	rpoH	0	None
1_B	CZA vs MEM	PA0377	33.477	0.174329	0.897477	0.194243	0.845985	1	PA0377	0	None
1_B	CZA vs MEM	PA0378	82.57	0.000878296	0.216371	0.00405921	0.996761	1	mtgA	0	None
1_B	CZA vs MEM	PA0379	61.2462	-0.0205148	0.390905	-0.0524803	0.958146	1	PA0379	0	None
1_B	CZA vs MEM	PA0380	6.73295	0.411968	1.83579	0.22441	0.822438		PA0380		None
1_B	CZA vs MEM	PA0381	573.807	-0.109289	0.263335	-0.415018	0.678129	1	thiG	0	None
1_B	CZA vs MEM	PA0382	206.211	0.0590999	0.438131	0.134891	0.892698	1	trmB	0	None
1_B	CZA vs MEM	PA0383	105.151	-0.388205	0.283817	-1.3678	0.171374	0.76569	PA0383	0.115947	None
1_B	CZA vs MEM	PA0384	7.52856	1.81859	0.935375	1.94424	0.0518665		PA0384		None
1_B	CZA vs MEM	PA0385	157.569	0.017387	0.268564	0.0647404	0.948381	1	PA0385	0	None
1_B	CZA vs MEM	PA0386	235.517	0.254117	0.240075	1.05849	0.289833	0.9454	PA0386	0.0243846	None
1_B	CZA vs MEM	PA0387	504.22	-0.0640896	0.148822	-0.430645	0.666726	1	PA0387	0	None
1_B	CZA vs MEM	PA0388	1097.84	-0.139165	0.285456	-0.48752	0.62589	1	PA0388	0	None
1_B	CZA vs MEM	PA0389	453.091	-0.0741696	0.186789	-0.397078	0.69131	1	PA0389	0	None
1_B	CZA vs MEM	PA0390	1356.72	-0.178749	0.223433	-0.80001	0.423705	1	metXS	0	None
1_B	CZA vs MEM	PA0391	421.05	0.503396	0.330764	1.52192	0.128029	0.677187	PA0391	0.169292	None
1_B	CZA vs MEM	PA0392	1319.29	-0.00242367	0.415653	-0.00583099	0.995348	1	PA0392	0	None
1_B	CZA vs MEM	PA0393	91.0482	0.49534	0.668529	0.74094	0.45873	1	proC	0	None
1_B	CZA vs MEM	PA0394	237.626	0.0108947	0.265999	0.0409576	0.96733	1	PA0394	0	None
1_B	CZA vs MEM	PA0395	1750.46	0.0793797	0.280731	0.282761	0.77736	1	pilT	0	None
1_B	CZA vs MEM	PA0396	1010.9	0.534186	0.183378	2.91303	0.00357935	0.059971	pilU	1.22206	None
1_B	CZA vs MEM	PA0397	289.282	-0.012046	0.382214	-0.0315163	0.974858	1	PA0397	0	None
1_B	CZA vs MEM	PA0398	765.187	0.0714696	0.486021	0.147051	0.883092	1	PA0398	0	None
1_B	CZA vs MEM	PA0399	682.567	-0.191169	0.237953	-0.803388	0.42175	1	PA0399	0	None
1_B	CZA vs MEM	PA0400	500.233	-0.0975085	0.334039	-0.291908	0.770357	1	PA0400	0	None
1_B	CZA vs MEM	PA0401	294.116	-0.0696748	0.572566	-0.121689	0.903146	1	pyrC'	0	None
1_B	CZA vs MEM	PA0402	2046.73	-0.293463	0.154681	-1.89722	0.0577995	0.434966	pyrB	0.361545	None
1_B	CZA vs MEM	PA0403	310.815	-0.357829	0.407733	-0.877606	0.380158	1	pyrR	0	None
1_B	CZA vs MEM	PA0404	103.401	0.113123	0.57583	0.196452	0.844256	1	PA0404	0	None
1_B	CZA vs MEM	PA0405	434.022	0.044682	0.191312	0.233555	0.81533	1	algH	0	None
1_B	CZA vs MEM	PA0406	319.426	0.00806229	0.171614	0.0469793	0.96253	1	tonB3	0	None
1_B	CZA vs MEM	PA0407	878.136	-0.0516915	0.336694	-0.153527	0.877983	1	gshB	0	None
1_B	CZA vs MEM	PA0408	4840.62	-0.16168	0.545539	-0.296368	0.766949	1	pilG	0	None
1_B	CZA vs MEM	PA0409	1461.21	-0.164216	0.41375	-0.396897	0.691443	1	pilH	0	None
1_B	CZA vs MEM	PA0410	724.893	-0.206031	0.180493	-1.14149	0.253665	0.899269	pilI	0.0461104	None
1_B	CZA vs MEM	PA0411	6474.95	-0.11749	0.204973	-0.5732	0.56651	1	pilJ	0	None
1_B	CZA vs MEM	PA0412	583.507	0.239004	0.459577	0.520052	0.603027	1	pilK	0	None
1_B	CZA vs MEM	PA0413	4175.9	0.154632	0.26336	0.587153	0.557101	1	chpA	0	None
1_B	CZA vs MEM	PA0414	416.532	0.0966388	0.262466	0.368195	0.712728	1	chpB	0	None
1_B	CZA vs MEM	PA0415	96.3057	0.662484	0.792658	0.835776	0.403281	1	chpC	0	None
1_B	CZA vs MEM	PA0416	105.262	0.189309	0.310264	0.610156	0.541759	1	chpD	0	None
1_B	CZA vs MEM	PA0417	18.7711	-0.0876474	0.695308	-0.126055	0.899688	1	chpE	0	None
1_B	CZA vs MEM	PA0418	88.6999	0.281406	0.374769	0.750881	0.452724	1	PA0418	0	None
1_B	CZA vs MEM	PA0419	45.9167	0.264823	0.676925	0.391215	0.695639	1	PA0419	0	None
1_B	CZA vs MEM	PA0420	757.353	-0.251445	0.124383	-2.02155	0.0432233	0.366243	bioA	0.436231	None
1_B	CZA vs MEM	PA0421	812.042	0.00319519	0.108856	0.0293524	0.976584	1	PA0421	0	None
1_B	CZA vs MEM	PA0422	747.929	0.228563	0.314996	0.725604	0.468082	1	PA0422	0	None
1_B	CZA vs MEM	PA0423	5143.99	0.163756	0.360921	0.453717	0.650032	1	PA0423	0	None
1_B	CZA vs MEM	PA0424	1324.12	-0.370913	0.357037	-1.03887	0.298867	0.954655	mexR	0.0201535	None
1_B	CZA vs MEM	PA0425	6600.67	0.0670827	0.229269	0.292594	0.769832	1	mexA	0	None
1_B	CZA vs MEM	PA0426	33932.2	0.117904	0.203279	0.580012	0.561906	1	mexB	0	None
1_B	CZA vs MEM	PA0427	6432.5	0.185353	0.220096	0.842146	0.399706	1	oprM	0	None
1_B	CZA vs MEM	PA0428	3339.69	-0.0685193	0.199393	-0.343639	0.731118	1	rhlE	0	None
1_B	CZA vs MEM	PA0429	3271.34	-0.241398	0.374294	-0.644942	0.518965	1	PA0429	0	None
1_B	CZA vs MEM	PA0430	947.085	-0.234574	0.183601	-1.27763	0.201381	0.826658	metF	0.0826739	None
1_B	CZA vs MEM	PA0431	315.846	-0.0137556	0.579952	-0.0237186	0.981077	1	PA0431	0	None
1_B	CZA vs MEM	PA0432	7398.31	-0.238358	0.240455	-0.991277	0.32155	0.969894	ahcY	0.0132758	None
1_B	CZA vs MEM	PA0433	11.9333	1.60358	0.953472	1.68184	0.0926005		PA0433		None
1_B	CZA vs MEM	PA0434	23.8691	0.455819	0.470416	0.968971	0.33256	0.974815	PA0434	0.0110779	None
1_B	CZA vs MEM	PA0435	8.19635	-0.198117	0.649963	-0.304814	0.760508		PA0435		None
1_B	CZA vs MEM	PA0436	1137.79	-0.0964955	0.390704	-0.246978	0.804925	1	PA0436	0	None
1_B	CZA vs MEM	PA0437	240.579	0.163038	0.253447	0.643281	0.520042	1	codA	0	None
1_B	CZA vs MEM	PA0438	84.2097	-0.039975	0.409816	-0.0975439	0.922294	1	codB	0	None
1_B	CZA vs MEM	PA0439	45.648	-0.0137353	0.237847	-0.0577484	0.953949	1	PA0439	0	None
1_B	CZA vs MEM	PA0440	9.84492	0.432372	0.889842	0.485898	0.62704		PA0440		None
1_B	CZA vs MEM	PA0441	229.047	0.201022	0.276423	0.727226	0.467088	1	dht	0	None
1_B	CZA vs MEM	PA0442	0.747842	-2.11676	2.339	-0.904985	0.365473		PA0442		None
1_B	CZA vs MEM	PA0443	44.2783	0.217158	0.303613	0.715247	0.474457	1	PA0443	0	None
1_B	CZA vs MEM	PA0444	57.9084	0.350188	0.319291	1.09677	0.272743	0.925118	PA0444	0.0338027	None
1_B	CZA vs MEM	PA0445	93.2117	0	8.5725	0	1	1		0	None
1_B	CZA vs MEM	PA0446	347.101	0.0963324	0.24446	0.394063	0.693535	1	PA0446	0	None
1_B	CZA vs MEM	PA0447	1412.32	0.109859	0.327044	0.335916	0.736934	1	gcdH	0	None
1_B	CZA vs MEM	PA0448	102.95	0.174143	0.291091	0.598244	0.549677	1	PA0448	0	None
1_B	CZA vs MEM	PA0449	1071.85	0.049201	0.252748	0.194664	0.845656	1	PA0449	0	None
1_B	CZA vs MEM	PA0450	28.2538	-0.123803	0.411981	-0.300507	0.76379	1	PA0450	0	None
1_B	CZA vs MEM	PA0451	5.79927	-0.531721	1.40927	-0.377303	0.705949		PA0451		None
1_B	CZA vs MEM	PA0452	24.8442	0.18065	0.39049	0.462624	0.643634	1	PA0452	0	None
1_B	CZA vs MEM	PA0453	15.2612	0.949359	0.559682	1.69625	0.089839		PA0453		None
1_B	CZA vs MEM	PA0454	285.199	-0.186645	0.193986	-0.962159	0.33597	0.976248	PA0454	0.01044	None
1_B	CZA vs MEM	PA0455	545.072	-0.172284	0.153155	-1.1249	0.260631	0.910466	dbpA	0.0407361	None
1_B	CZA vs MEM	PA0456	42027.4	-0.0624304	0.677311	-0.0921739	0.92656	1	PA0456	0	None
1_B	CZA vs MEM	PA0457	95.7787	0.0963485	0.449702	0.21425	0.830352	1	PA0457	0	None
1_B	CZA vs MEM	PA0457.1	47.3713	-0.0140462	0.309871	-0.0453292	0.963845	1	PA0457.1	0	None
1_B	CZA vs MEM	PA0458	216.684	-0.0359973	0.387609	-0.09287	0.926007	1	PA0458	0	None
1_B	CZA vs MEM	PA0459	1486.13	-0.578056	0.320684	-1.80257	0.0714558	0.492646	PA0459	0.307465	None
1_B	CZA vs MEM	PA0460	750.637	0.534474	0.153601	3.47962	0.000502123	0.0137619	PA0460	1.86132	None
1_B	CZA vs MEM	PA0461	747.852	0.0899051	0.462837	0.194248	0.845982	1	PA0461	0	None
1_B	CZA vs MEM	PA0462	416.959	0.396366	0.207409	1.91103	0.0560006	0.426489	PA0462	0.370093	None
1_B	CZA vs MEM	PA0463	51.2562	-0.23944	0.480322	-0.498497	0.618133	1	creB	0	None
1_B	CZA vs MEM	PA0464	159.73	0.0891202	0.23353	0.381621	0.702742	1	creC	0	None
1_B	CZA vs MEM	PA0465	415.874	0.156564	0.389504	0.401958	0.687715	1	creD	0	None
1_B	CZA vs MEM	PA0466	68.7576	-0.599387	0.536063	-1.11813	0.263513	0.910503	PA0466	0.0407188	None
1_B	CZA vs MEM	PA0467	23.3276	0.231795	0.859825	0.269584	0.787481	1	PA0467	0	None
1_B	CZA vs MEM	PA0468	13.7258	0.523842	1.22086	0.429077	0.667867		PA0468		None
1_B	CZA vs MEM	PA0469	163.107	0.518189	0.379192	1.36656	0.171763	0.76569	PA0469	0.115947	None
1_B	CZA vs MEM	PA0470	184.088	0.193558	0.339906	0.569444	0.569055	1	fiuA	0	None
1_B	CZA vs MEM	PA0471	9.44866	0.764801	1.18188	0.647108	0.517562		PA0471		None
1_B	CZA vs MEM	PA0472	21.5396	1.25015	0.561929	2.22474	0.0260987	0.260987	PA0472	0.583381	None
1_B	CZA vs MEM	PA0473	235.818	0.179841	0.410951	0.437621	0.661661	1	PA0473	0	None
1_B	CZA vs MEM	PA0474	1.11205	1.41236	1.54099	0.916528	0.35939		PA0474		None
1_B	CZA vs MEM	PA0475	14.2119	0.348633	0.750436	0.464574	0.642236		PA0475		None
1_B	CZA vs MEM	PA0476	13.1848	0.0295808	0.561978	0.0526369	0.958021		PA0476		None
1_B	CZA vs MEM	PA0477	16.1023	0.392761	0.568338	0.69107	0.489522		PA0477		None
1_B	CZA vs MEM	PA0478	32.7706	-0.467735	0.33423	-1.39944	0.161681	0.75169	PA0478	0.123961	None
1_B	CZA vs MEM	PA0479	8.92326	0.95713	1.00171	0.955497	0.339326		PA0479		None
1_B	CZA vs MEM	PA0480	7.28547	-1.60619	0.707559	-2.27004	0.0232049		PA0480		None
1_B	CZA vs MEM	PA0481	70.0863	-0.0434647	0.309183	-0.140579	0.888202	1	PA0481	0	None
1_B	CZA vs MEM	PA0482	2859.14	-0.720571	0.130204	-5.53416	3.12717e-08	2.10373e-06	glcB	5.67701	None
1_B	CZA vs MEM	PA0483	16.196	0.207023	0.588444	0.351814	0.724978		PA0483		None
1_B	CZA vs MEM	PA0484	69.0255	-0.484742	0.291065	-1.6654	0.0958321	0.591624	PA0484	0.227954	None
1_B	CZA vs MEM	PA0485	278.556	-0.0389411	0.290103	-0.134232	0.893219	1	PA0485	0	None
1_B	CZA vs MEM	PA0486	209.045	0.0637421	0.182167	0.349911	0.726406	1	srkA	0	None
1_B	CZA vs MEM	PA0487	67.7563	0.398799	0.581792	0.685467	0.493049	1	PA0487	0	None
1_B	CZA vs MEM	PA0488	3.4301	2.22066	1.20569	1.84182	0.0655021		PA0488		None
1_B	CZA vs MEM	PA0489	2.77205	2.63372	2.36536	1.11345			PA0489		None
1_B	CZA vs MEM	PA0490	68.5256	0.340323	0.288092	1.1813	0.237483	0.882001	PA0490	0.0545311	None
1_B	CZA vs MEM	PA0491	144.787	0.185891	0.243499	0.763416	0.445216	1	PA0491	0	None
1_B	CZA vs MEM	PA0492	207.432	1.51303	0.722339	2.09463	0.0362036	0.325393	pxpA1	0.487592	None
1_B	CZA vs MEM	PA0493	95.6577	0.913983	0.538479	1.69734	0.0896319	0.569754	PA0493	0.244312	None
1_B	CZA vs MEM	PA0494	477.314	0.969015	0.547264	1.77065	0.0766186	0.514885	PA0494	0.28829	None
1_B	CZA vs MEM	PA0495	731.865	0.818347	0.376228	2.17514	0.02962	0.286301	PA0495	0.543177	None
1_B	CZA vs MEM	PA0496	446.463	0.526142	0.436332	1.20583	0.227883	0.868362	PA0496	0.0612992	None
1_B	CZA vs MEM	PA0497	202.371	0.442304	0.804929	0.549494	0.582666	1	PA0497	0	None
1_B	CZA vs MEM	PA0498	155.445	-0.18308	0.68899	-0.265722	0.790453	1	PA0498	0	None
1_B	CZA vs MEM	PA0499	9.30876	0.12348	0.513694	0.240377	0.810038		PA0499		None
1_B	CZA vs MEM	PA0500	2837.84	0.00893982	0.171353	0.0521718	0.958392	1	bioB	0	None
1_B	CZA vs MEM	PA0501	204.622	-0.126967	0.370832	-0.342384	0.732062	1	bioF	0	None
1_B	CZA vs MEM	PA0502	127.316	-0.00295876	0.427006	-0.00692908	0.994471	1	PA0502	0	None
1_B	CZA vs MEM	PA0503	30.0176	0.505538	0.919907	0.549553	0.582626	1	bioC	0	None
1_B	CZA vs MEM	PA0504	9.9372	1.26307	1.3574	0.930509	0.352108		bioD		None
1_B	CZA vs MEM	PA0505	45.0392	0.190512	0.967858	0.196839	0.843953	1	PA0505	0	None
1_B	CZA vs MEM	PA0506	2456.97	-0.368133	0.315976	-1.16507	0.243992	0.890106	PA0506	0.0505582	None
1_B	CZA vs MEM	PA0507	149.353	0.0158075	0.234163	0.0675065	0.946178	1	PA0507	0	None
1_B	CZA vs MEM	PA0508	231.182	0.511644	0.247747	2.06519	0.0389051	0.338703	PA0508	0.470181	None
1_B	CZA vs MEM	PA0509	916.515	-3.57988	0.375668	-9.52937	1.58243e-21	3.34571e-19	nirN	18.4755	Down
1_B	CZA vs MEM	PA0510	83.3059	-3.3158	0.905077	-3.66356	0.000248735	0.00772295	PA0510	2.11222	Down
1_B	CZA vs MEM	PA0511	283.154	-3.57874	0.476875	-7.50458	6.16269e-14	8.55073e-12	nirJ	11.068	Down
1_B	CZA vs MEM	PA0512	158.619	-3.1732	0.66499	-4.7718	1.82584e-06	8.71694e-05	nirH	4.05964	Down
1_B	CZA vs MEM	PA0513	77.8441	-2.92172	0.888695	-3.28765	0.00101027	0.024116	nirG	1.61769	Down
1_B	CZA vs MEM	PA0514	86.2154	-4.00823	0.825676	-4.85448	1.20705e-06	6.0901e-05	nirL	4.21538	Down
1_B	CZA vs MEM	PA0515	229.784	-3.55389	0.530324	-6.70135	2.06499e-11	2.23623e-09	nirD	8.65048	Down
1_B	CZA vs MEM	PA0516	1369.99	-3.76574	0.341869	-11.0152	3.22984e-28	1.30368e-25	nirF	24.8848	Down
1_B	CZA vs MEM	PA0517	57.5235	-3.38454	1.0442	-3.24126	0.00119001	0.0266851	nirC	1.57373	Down
1_B	CZA vs MEM	PA0518	507.127	-4.74097	0.555528	-8.53417	1.41169e-17	2.61162e-15	nirM	14.5831	Down
1_B	CZA vs MEM	PA0519	17230	-5.36857	0.361475	-14.8518	6.76928e-50	6.01113e-47	nirS	46.221	Down
1_B	CZA vs MEM	PA0520	198.987	-2.24122	0.515899	-4.34429	1.39725e-05	0.000563979	nirQ	3.24874	Down
1_B	CZA vs MEM	PA0521	110.428	-3.73398	0.588111	-6.3491	2.16572e-10	1.88545e-08	PA0521	7.72459	Down
1_B	CZA vs MEM	PA0522	6.16646	-1.11953	3.16834	-0.353348			PA0522		None
1_B	CZA vs MEM	PA0523	1384.36	-4.03276	0.655912	-6.14833	7.83035e-10	6.20835e-08	norC	7.20702	Down
1_B	CZA vs MEM	PA0524	5122.76	-4.01083	0.539805	-7.43015	1.08476e-13	1.41657e-11	norB	10.8488	Down
1_B	CZA vs MEM	PA0525	191.861	-3.37041	0.918308	-3.67024	0.000242321	0.0075768	PA0525	2.12051	Down
1_B	CZA vs MEM	PA0526	37.7604	-2.02815	0.747127	-2.7146	0.00663557	0.0988656	PA0526	1.00495	None
1_B	CZA vs MEM	PA0527	1885.82	-0.887462	0.31126	-2.8512	0.0043555	0.0703216	dnr	1.15291	None
1_B	CZA vs MEM	PA0528	27.8514	0.594245	0.550021	1.0804	0.279962	0.937015	PA0528	0.0282536	None
1_B	CZA vs MEM	PA0529	444.889	-0.709628	0.387127	-1.83306	0.0667936	0.46999	PA0529	0.327912	None
1_B	CZA vs MEM	PA0530	123.252	-0.430731	0.694292	-0.620389	0.535002	1	PA0530	0	None
1_B	CZA vs MEM	PA0531	86.3716	-0.813246	0.443561	-1.83345	0.0667361	0.46999	PA0531	0.327912	None
1_B	CZA vs MEM	PA0532	14.4763	-0.76276	0.445728	-1.71127	0.0870319		PA0532		None
1_B	CZA vs MEM	PA0533	117.719	0.0402194	0.257729	0.156053	0.875991	1	PA0533	0	None
1_B	CZA vs MEM	PA0534	47.422	0.40378	0.612778	0.658934	0.509938	1	PA0534	0	None
1_B	CZA vs MEM	PA0535	17.0383	0.675342	0.861652	0.783776	0.433172		PA0535		None
1_B	CZA vs MEM	PA0536	518.327	0.818861	0.188347	4.34761	1.37631e-05	0.000560624	PA0536	3.25133	None
1_B	CZA vs MEM	PA0537	950.827	0.685096	0.184219	3.71891	0.000200081	0.00634542	PA0537	2.19754	None
1_B	CZA vs MEM	PA0538	168.842	0.428844	0.167641	2.55811	0.0105244	0.13866	dsbB2	0.858048	None
1_B	CZA vs MEM	PA0539	26.6789	2.98676	0.642835	4.64623	3.38063e-06	0.000154742	PA0539	3.81039	Up
1_B	CZA vs MEM	PA0540	34.1911	1.4267	0.294272	4.84824	1.24564e-06	6.21421e-05	PA0540	4.20661	Up
1_B	CZA vs MEM	PA0541	230.933	0.0759564	0.285333	0.266203	0.790083	1	PA0541	0	None
1_B	CZA vs MEM	PA0542	664.274	-0.347256	0.228564	-1.5193	0.128688	0.677187	PA0542	0.169292	None
1_B	CZA vs MEM	PA0543	9.64473	0.121259	0.922543	0.13144	0.895427		PA0543		None
1_B	CZA vs MEM	PA0544	100.48	0.0974229	0.252665	0.385581	0.699807	1	PA0544	0	None
1_B	CZA vs MEM	PA0545	724.76	-0.922854	0.406234	-2.27173	0.0231027	0.243071	PA0545	0.614266	None
1_B	CZA vs MEM	PA0546	3825.19	-0.288868	0.260194	-1.1102	0.266911	0.913008	metK	0.0395256	None
1_B	CZA vs MEM	PA0547	495.301	-0.421783	0.33023	-1.27724	0.201518	0.826658	PA0547	0.0826739	None
1_B	CZA vs MEM	PA0548	3126.19	0.122301	0.269878	0.453171	0.650425	1	tktA	0	None
1_B	CZA vs MEM	PA0549	101.017	0.393629	0.670044	0.587466	0.55689	1	PA0549	0	None
1_B	CZA vs MEM	PA0550	26.1699	0.242846	0.423055	0.574029	0.565948	1	PA0550	0	None
1_B	CZA vs MEM	PA0551	695.746	0.182047	0.190922	0.953519	0.340327	0.97942	epd	0.00903095	None
1_B	CZA vs MEM	PA0552	867.556	0.370398	0.352488	1.05081	0.293347	0.9454	pgk	0.0243846	None
1_B	CZA vs MEM	PA0553	50.9362	0.814857	0.933837	0.87259	0.382886	1	PA0553	0	None
1_B	CZA vs MEM	PA0554	477.96	0.0120308	0.198638	0.0605665	0.951704	1	PA0554	0	None
1_B	CZA vs MEM	PA0555	5068.09	0.0195184	0.223378	0.0873787	0.930371	1	fba	0	None
1_B	CZA vs MEM	PA0556	30.1078	0.250855	0.684702	0.366371	0.714088	1	PA0556	0	None
1_B	CZA vs MEM	PA0557	31.9164	0.0156907	0.436809	0.0359212	0.971345	1	PA0557	0	None
1_B	CZA vs MEM	PA0558	53.2009	0.542185	0.598172	0.906403	0.364723	0.999611	PA0558	0.000169131	None
1_B	CZA vs MEM	PA0559	256.731	0.123187	0.233131	0.528403	0.59722	1	PA0559	0	None
1_B	CZA vs MEM	PA0560	279.192	-0.0215456	0.261243	-0.0824733	0.93427	1	PA0560	0	None
1_B	CZA vs MEM	PA0561	182.71	0	8.5725	0	1	1	PA0561	0	None
1_B	CZA vs MEM	PA0562	37.8559	0.575585	0.734463	0.783682	0.433227	1	PA0562	0	None
1_B	CZA vs MEM	PA0563	1040.76	-0.212842	0.464958	-0.457766	0.64712	1	PA0563	0	None
1_B	CZA vs MEM	PA0564	33.2193	-0.345035	0.622644	-0.554145	0.579479	1	PA0564	0	None
1_B	CZA vs MEM	PA0565	36.0814	-0.322408	0.462622	-0.696915	0.485856	1	PA0565	0	None
1_B	CZA vs MEM	PA0566	26.7112	0.312213	0.614532	0.50805	0.611418	1	PA0566	0	None
1_B	CZA vs MEM	PA0567	158.323	0.416914	0.304787	1.36789	0.171347	0.76569	PA0567	0.115947	None
1_B	CZA vs MEM	PA0568	60.796	-0.823433	0.336688	-2.44568	0.0144578	0.173026	PA0568	0.761889	None
1_B	CZA vs MEM	PA0569	15.0984	-0.187165	0.778816	-0.24032	0.810082		PA0569		None
1_B	CZA vs MEM	PA0570	10.5899	0.959528	1.13162	0.847925	0.39648		PA0570		None
1_B	CZA vs MEM	PA0571	55.6096	-0.875708	0.474326	-1.84622	0.0648606	0.463738	PA0571	0.333727	None
1_B	CZA vs MEM	PA0572	337.572	-0.148574	0.208892	-0.711244	0.476933	1	impA	0	None
1_B	CZA vs MEM	PA0573	236.226	-0.788434	0.454824	-1.73349	0.083008	0.541994	PA0573	0.266006	None
1_B	CZA vs MEM	PA0574	579.071	-0.424242	0.492515	-0.861379	0.389029	1	PA0574	0	None
1_B	CZA vs MEM	PA0575	220.113	0.0150798	0.191272	0.0788392	0.937161	1	PA0575	0	None
1_B	CZA vs MEM	PA0576	21822.1	-0.0665734	0.453809	-0.146699	0.88337	1	rpoD	0	None
1_B	CZA vs MEM	PA0577	1780.17	-0.136219	0.442009	-0.308181	0.757944	1	dnaG	0	None
1_B	CZA vs MEM	PA0578	284.992	-0.082538	0.59447	-0.138843	0.889574	1	PA0578	0	None
1_B	CZA vs MEM	PA0579	2679.7	-0.390993	0.473809	-0.825212	0.409251	1	rpsU	0	None
1_B	CZA vs MEM	PA0580	324.849	0.17778	0.472501	0.376254	0.706728	1	tsaD	0	None
1_B	CZA vs MEM	PA0581	35.1031	0.44773	0.712417	0.628467	0.529698	1	plsY	0	None
1_B	CZA vs MEM	PA0582	59.8858	-0.155591	0.367227	-0.423691	0.671791	1	folB	0	None
1_B	CZA vs MEM	PA0583	177.061	0.000851371	0.190773	0.00446274	0.996439	1	PA0583	0	None
1_B	CZA vs MEM	PA0584	149.898	0.363569	0.198984	1.82713	0.0676802	0.473975	cca	0.324245	None
1_B	CZA vs MEM	PA0585	14.6701	-0.281441	0.668776	-0.42083	0.67388		PA0585		None
1_B	CZA vs MEM	PA0586	2004.79	-0.602129	0.485113	-1.24121	0.214527	0.84881	PA0586	0.0711893	None
1_B	CZA vs MEM	PA0587	1476.48	-0.69688	0.393371	-1.77156	0.0764679	0.514885	PA0587	0.28829	None
1_B	CZA vs MEM	PA0588	7666.73	-0.612977	0.518249	-1.18278	0.236895	0.881051	PA0588	0.0549989	None
1_B	CZA vs MEM	PA0589	101.376	0.242189	0.376722	0.642886	0.520298	1	glpE	0	None
1_B	CZA vs MEM	PA0590	529.426	-0.0802923	0.235056	-0.341588	0.732661	1	apaH	0	None
1_B	CZA vs MEM	PA0591	475.159	-0.244636	0.221957	-1.10218	0.270385	0.921499	apaG	0.0355053	None
1_B	CZA vs MEM	PA0592	468.028	-0.0292979	0.12826	-0.228425	0.819316	1	rsmA	0	None
1_B	CZA vs MEM	PA0593	382.012	0.286235	0.451996	0.633269	0.526558	1	pdxA	0	None
1_B	CZA vs MEM	PA0594	4762.21	-0.0222849	0.242273	-0.0919827	0.926712	1	surA	0	None
1_B	CZA vs MEM	PA0595	12893.3	-0.119057	0.321615	-0.370186	0.711244	1	lptD	0	None
1_B	CZA vs MEM	PA0596	1240.84	-0.248832	0.234266	-1.06218	0.288155	0.944212	amgK	0.0249305	None
1_B	CZA vs MEM	PA0597	161.435	-0.0536036	0.412088	-0.130078	0.896505	1	murU	0	None
1_B	CZA vs MEM	PA0598	80.7752	0.454061	0.650067	0.698484	0.484875	1	PA0598	0	None
1_B	CZA vs MEM	PA0599	109.084	-0.0865735	0.19875	-0.435589	0.663135	1	PA0599	0	None
1_B	CZA vs MEM	PA0600	204.957	-0.114503	0.281846	-0.406261	0.684551	1	PA0600	0	None
1_B	CZA vs MEM	PA0601	132.807	0.00630486	0.22836	0.0276092	0.977974	1	PA0601	0	None
1_B	CZA vs MEM	PA0602	590.659	0.552013	0.226385	2.43838	0.0147532	0.175371	PA0602	0.756043	None
1_B	CZA vs MEM	PA0603	1143.58	0.459199	0.435773	1.05376	0.291994	0.9454	potA	0.0243846	None
1_B	CZA vs MEM	PA0604	2574.9	0.283838	0.57881	0.490382	0.623863	1	PA0604	0	None
1_B	CZA vs MEM	PA0605	690.463	0.184536	0.401896	0.459163	0.646117	1	PA0605	0	None
1_B	CZA vs MEM	PA0606	384.637	0.0757929	0.37135	0.204101	0.838274	1	PA0606	0	None
1_B	CZA vs MEM	PA0607	892.569	-0.00377116	0.173542	-0.0217305	0.982663	1	rpe	0	None
1_B	CZA vs MEM	PA0608	460.833	-0.0470945	0.16461	-0.286097	0.774804	1	gph1	0	None
1_B	CZA vs MEM	PA0609	1881.25	-0.166189	0.231794	-0.716968	0.473394	1	trpE	0	None
1_B	CZA vs MEM	PA0610	216.255	-0.0495861	0.228279	-0.217218	0.828039	1	prtN	0	None
1_B	CZA vs MEM	PA0611	501.764	0.121225	0.180758	0.670651	0.502443	1	prtR	0	None
1_B	CZA vs MEM	PA0612	6.59678	0.795278	2.60629	0.305138	0.760261		ptrB		None
1_B	CZA vs MEM	PA0613	187.033	-0.105727	0.412341	-0.256407	0.797637	1	PA0613	0	None
1_B	CZA vs MEM	PA0614	59.2547	1.05631	0.378525	2.7906	0.00526106	0.0836754	PA0614	1.0774	None
1_B	CZA vs MEM	PA0615	82.1398	0.14172	0.361901	0.391598	0.695355	1	PA0615	0	None
1_B	CZA vs MEM	PA0616	120.166	0.575021	0.335039	1.71628	0.0861109	0.554105	PA0616	0.256408	None
1_B	CZA vs MEM	PA0617	57.5024	1.05462	0.4734	2.22776	0.0258965	0.260987	PA0617	0.583381	None
1_B	CZA vs MEM	PA0618	398.748	0.591179	0.460865	1.28276	0.199576	0.82353	PA0618	0.0843208	None
1_B	CZA vs MEM	PA0619	203.214	0.844827	0.383232	2.20448	0.0274907	0.271241	PA0619	0.566644	None
1_B	CZA vs MEM	PA0620	1447.5	0.507708	0.46608	1.08931	0.276015	0.932422	PA0620	0.0303877	None
1_B	CZA vs MEM	PA0621	145.392	0	8.5725	0	1	1	PA0621	0	None
1_B	CZA vs MEM	PA0622	1571.16	0.485657	0.334305	1.45274	0.146297	0.709126	PA0622	0.149277	None
1_B	CZA vs MEM	PA0623	671.848	0.573973	0.357097	1.60733	0.107982	0.627538	PA0623	0.20236	None
1_B	CZA vs MEM	PA0624	56.1228	0.978836	0.671875	1.45687	0.145152	0.706661	PA0624	0.150789	None
1_B	CZA vs MEM	PA0625	951.101	0.846102	0.204749	4.13239	3.59007e-05	0.00129593	PA0625	2.88742	None
1_B	CZA vs MEM	PA0626	113.795	0.790585	0.291664	2.7106	0.00671607	0.0993978	PA0626	1.00262	None
1_B	CZA vs MEM	PA0627	38.8441	0.648977	0.41937	1.5475	0.121742	0.66089	PA0627	0.179871	None
1_B	CZA vs MEM	PA0628	225.445	0.526781	0.224692	2.34446	0.0190549	0.212426	PA0628	0.672793	None
1_B	CZA vs MEM	PA0629	85.179	0.66908	0.406942	1.64417	0.100142	0.607306	PA0629	0.216593	None
1_B	CZA vs MEM	PA0630	19.7464	1.59332	1.82035	0.875282	0.38142	1	PA0630	0	None
1_B	CZA vs MEM	PA0631	10.9162	2.35739	2.02731	1.16282	0.244903		PA0631		None
1_B	CZA vs MEM	PA0632	123.326	0	1.74714	0	1	1	PA0632	0	None
1_B	CZA vs MEM	PA0633	1473	-0.157578	1.68503	-0.0935162	0.925493	1	PA0633	0	None
1_B	CZA vs MEM	PA0634	485.878	0	1.677	0	1	1	PA0634	0	None
1_B	CZA vs MEM	PA0635	95.5167	0	1.81354	0	1	1	PA0635	0	None
1_B	CZA vs MEM	PA0636	1809.6	0	1.71551	0	1	1	PA0636	0	None
1_B	CZA vs MEM	PA0637	83.9947	0	1.71617	0	1	1	PA0637	0	None
1_B	CZA vs MEM	PA0638	238.281	0	1.68131	0	1	1	PA0638	0	None
1_B	CZA vs MEM	PA0639	109.183	0	1.73208	0	1	1	PA0639	0	None
1_B	CZA vs MEM	PA0640	563.035	0	1.71075	0	1	1	PA0640	0	None
1_B	CZA vs MEM	PA0641	1078.69	0	1.68085	0	1	1	PA0641	0	None
1_B	CZA vs MEM	PA0642	0						PA0642		None
1_B	CZA vs MEM	PA0643	0						PA0643		None
1_B	CZA vs MEM	PA0644	0						PA0644		None
1_B	CZA vs MEM	PA0645	0						PA0645		None
1_B	CZA vs MEM	PA0646	97.8439	0	1.70286	0	1	1	PA0646	0	None
1_B	CZA vs MEM	PA0647	0						PA0647		None
1_B	CZA vs MEM	PA0648	0						PA0648		None
1_B	CZA vs MEM	PA0649	1104.89	-0.14765	0.20252	-0.729065	0.465962	1	trpG	0	None
1_B	CZA vs MEM	PA0650	1045.17	-0.142159	0.135736	-1.04732	0.294953	0.945552	trpD	0.0243145	None
1_B	CZA vs MEM	PA0651	761.461	-0.0724191	0.17708	-0.408963	0.682567	1	trpC	0	None
1_B	CZA vs MEM	PA0652	4135.03	0.105236	0.46316	0.227213	0.820258	1	vfr	0	None
1_B	CZA vs MEM	PA0653	261.515	-0.0187646	0.268269	-0.069947	0.944236	1	PA0653	0	None
1_B	CZA vs MEM	PA0654	3251.53	0.126286	0.57199	0.220783	0.825262	1	speD	0	None
1_B	CZA vs MEM	PA0655	488.896	0.149901	0.389125	0.385224	0.700071	1	coq7	0	None
1_B	CZA vs MEM	PA0656	128.543	-0.129639	0.377791	-0.343149	0.731486	1	PA0656	0	None
1_B	CZA vs MEM	PA0657	227.515	0.31721	0.222245	1.4273	0.153495	0.730594	PA0657	0.136324	None
1_B	CZA vs MEM	PA0658	316.865	0.171136	0.328952	0.520245	0.602893	1	PA0658	0	None
1_B	CZA vs MEM	PA0659	752.041	0.258959	0.16265	1.59212	0.111357	0.63797	PA0659	0.1952	None
1_B	CZA vs MEM	PA0660	360.504	0.125973	0.288046	0.437336	0.661868	1	PA0660	0	None
1_B	CZA vs MEM	PA0661	416.498	0.22817	0.30929	0.737723	0.460683	1	PA0661	0	None
1_B	CZA vs MEM	PA0662	399.987	0.171339	0.236854	0.723398	0.469435	1	argC	0	None
1_B	CZA vs MEM	PA0663	942.399	-0.00726797	0.358296	-0.0202848	0.983816	1	PA0663	0	None
1_B	CZA vs MEM	PA0664	387.518	0.191509	0.155751	1.22958	0.218853	0.85764	PA0664	0.0666952	None
1_B	CZA vs MEM	PA0665	1382.88	1.02996	0.595718	1.72894	0.0838203	0.544893	erpA	0.263688	None
1_B	CZA vs MEM	PA0666	817.839	0.0724931	0.207763	0.348923	0.727147	1	anmK	0	None
1_B	CZA vs MEM	PA0667	5095.85	0.108381	0.380328	0.284966	0.77567	1	PA0667	0	None
1_B	CZA vs MEM	PA0668	8527.54	-0.269196	0.623885	-0.431483	0.666118	1	tyrS2	0	None
1_B	CZA vs MEM	PA0669	142.447	0.307374	0.137975	2.22776	0.0258969	0.260987	dnaE2	0.583381	None
1_B	CZA vs MEM	PA0670	14.361	0.644046	0.714226	0.90174	0.367195		PA0670		None
1_B	CZA vs MEM	PA0671	7.2088	1.20095	1.2045	0.997048	0.318741		PA0671		None
1_B	CZA vs MEM	PA0672	91.3939	0.179253	0.373646	0.47974	0.631412	1	pigA	0	None
1_B	CZA vs MEM	PA0673	8.06975	0.976843	0.690957	1.41375	0.157434		PA0673		None
1_B	CZA vs MEM	PA0674	3.1486	0.780635	1.8302	0.426531	0.669721		vreA		None
1_B	CZA vs MEM	PA0675	9.75971	0.282543	0.670077	0.421658	0.673275		vreI		None
1_B	CZA vs MEM	PA0676	5.39406	1.02509	1.07484	0.953714	0.340228		vreR		None
1_B	CZA vs MEM	PA0677	1.01281	2.7149	2.15433	1.26021	0.207595		PA0677		None
1_B	CZA vs MEM	PA0678	0.667956	-0.256599	2.24987	-0.114051	0.909198		PA0678		None
1_B	CZA vs MEM	PA0679	1.50432	0.797268	1.75201	0.455058	0.649067		PA0679		None
1_B	CZA vs MEM	PA0680	0.775464	1.49194	2.03045	0.734784	0.462471		PA0680		None
1_B	CZA vs MEM	PA0681	4.09033	-0.00818046	0.891545	-0.0091756	0.992679		PA0681		None
1_B	CZA vs MEM	PA0682	1.94264	0.659635	1.7021	0.387541	0.698355		PA0682		None
1_B	CZA vs MEM	PA0683	0.702075	0.794941	2.69477	0.294994	0.767998		PA0683		None
1_B	CZA vs MEM	PA0684	0.440407	-0.144531	2.63703	-0.0548082	0.956291		PA0684		None
1_B	CZA vs MEM	PA0685	11.3124	0.245512	0.531701	0.461748	0.644262		PA0685		None
1_B	CZA vs MEM	PA0686	2.48503	0.349341	0.957305	0.364921	0.71517		hxcR		None
1_B	CZA vs MEM	PA0687	0.994109	0.216961	1.80658	0.120095	0.904408		PA0687		None
1_B	CZA vs MEM	PA0688	22.5964	-0.174583	0.461822	-0.378031	0.705408	1	lapA	0	None
1_B	CZA vs MEM	PA0689	190.856	0.0141204	0.709697	0.0198964	0.984126	1	PA0689	0	None
1_B	CZA vs MEM	PA0690	467.389	-0.00404277	0.389347	-0.0103834	0.991715	1	PA0690	0	None
1_B	CZA vs MEM	PA0691	15.168	-0.590007	0.975708	-0.604697	0.545381		PA0691		None
1_B	CZA vs MEM	PA0692	112.935	-0.0817582	0.307621	-0.265776	0.790412	1	PA0692	0	None
1_B	CZA vs MEM	PA0693	75.6759	0.140462	0.40628	0.345726	0.729549	1	exbB2	0	None
1_B	CZA vs MEM	PA0694	47.9497	0.29107	0.548157	0.530997	0.595421	1	exbD2	0	None
1_B	CZA vs MEM	PA0695	12.7674	-0.0401724	0.520016	-0.0772523	0.938423		PA0695		None
1_B	CZA vs MEM	PA0696	40.9407	-0.161127	0.313115	-0.514593	0.606837	1	PA0696	0	None
1_B	CZA vs MEM	PA0697	17.2082	-0.0830821	0.376619	-0.2206	0.825404		PA0697		None
1_B	CZA vs MEM	PA0698	27.2805	0.0314626	0.420108	0.0748918	0.940301	1	PA0698	0	None
1_B	CZA vs MEM	PA0699	15.7102	-0.0612653	0.449602	-0.136266	0.891611		PA0699		None
1_B	CZA vs MEM	PA0700	2.22703	0.639271	1.4624	0.437139	0.66201		PA0700		None
1_B	CZA vs MEM	PA0701	6.88801	1.0124	0.751325	1.34748	0.177825		PA0701		None
1_B	CZA vs MEM	PA0702	8.6667	-0.0394832	0.766514	-0.0515101	0.958919		PA0702		None
1_B	CZA vs MEM	PA0703	40.9877	-0.157839	0.356308	-0.442984	0.657777	1	PA0703	0	None
1_B	CZA vs MEM	PA0704	61.2791	-0.669295	0.390605	-1.71348	0.0866239	0.556599	PA0704	0.254457	None
1_B	CZA vs MEM	PA0705	1145.89	-0.127442	0.481655	-0.264592	0.791323	1	migA	0	None
1_B	CZA vs MEM	PA0706	427.041	0.21781	0.447703	0.486504	0.62661	1	cat	0	None
1_B	CZA vs MEM	PA0707	32.2525	0.450967	0.598267	0.753788	0.450977	1	toxR	0	None
1_B	CZA vs MEM	PA0708	72.3043	0.291584	0.300796	0.969374	0.332358	0.974815	PA0708	0.0110779	None
1_B	CZA vs MEM	PA0709	13.5582	0.251039	0.578953	0.433608	0.664573		PA0709		None
1_B	CZA vs MEM	PA0710	2.76328	0.180361	1.13181	0.159355	0.873389		gloA2		None
1_B	CZA vs MEM	PA0711	7.92491	0.622167	0.788968	0.788583	0.430356		PA0711		None
1_B	CZA vs MEM	PA0712	33.2692	-0.377259	0.431165	-0.874977	0.381587	1	PA0712	0	None
1_B	CZA vs MEM	PA0713	239.738	1.08953	0.441747	2.46642	0.0136473	0.166011	PA0713	0.779864	None
1_B	CZA vs MEM	PA0714	159.395	0.834005	0.488706	1.70656	0.0879039	0.563194	PA0714	0.249342	None
1_B	CZA vs MEM	PA0715	0						PA0715		None
1_B	CZA vs MEM	PA0716	0						PA0716		None
1_B	CZA vs MEM	PA0717	0.900761	0	6.96877	0	1		PA0717		None
1_B	CZA vs MEM	PA0718	4.54681	-0.2586	0.917181	-0.281951	0.777981		PA0718		None
1_B	CZA vs MEM	PA0719	5.4081	0.975755	0.691683	1.4107	0.158334		PA0719		None
1_B	CZA vs MEM	PA0720	40.8766	-0.0577878	0.435783	-0.132607	0.894504	1	PA0720	0	None
1_B	CZA vs MEM	PA0721	1.20627	0.521917	2.07925	0.251012	0.801805		PA0721		None
1_B	CZA vs MEM	PA0722	38.951	-0.246227	0.512659	-0.480294	0.631018	1		0	None
1_B	CZA vs MEM	PA0723	6.72573	-0.101299	0.984628	-0.102881	0.918058				None
1_B	CZA vs MEM	PA0724	5.73191	0.0136447	0.644957	0.021156	0.983121		PA0724		None
1_B	CZA vs MEM	PA0725	2.79431	-0.379426	0.969209	-0.39148	0.695442				None
1_B	CZA vs MEM	PA0726	20.2039	-0.0285869	0.480829	-0.0594533	0.952591	1	PA0726	0	None
1_B	CZA vs MEM	PA0727	53.1364	0.00401188	0.446794	0.00897926	0.992836	1	PA0727	0	None
1_B	CZA vs MEM	PA0728	41.1207	0.00405715	0.605342	0.00670224	0.994652	1	PA0728	0	None
1_B	CZA vs MEM	PA0729	0						PA0729		None
1_B	CZA vs MEM	PA0730	1990.36	-0.517768	0.373737	-1.38538	0.165936	0.765063	phaG	0.116303	None
1_B	CZA vs MEM	PA0731	199.793	-0.638457	0.215204	-2.96675	0.00300963	0.0526092	PA0731	1.27894	None
1_B	CZA vs MEM	PA0732	236.615	0.267268	0.276778	0.965638	0.334225	0.976149	PA0732	0.0104837	None
1_B	CZA vs MEM	PA0733	56.7615	0.0464243	0.559008	0.0830477	0.933814	1	rsuA	0	None
1_B	CZA vs MEM	PA0734	53.782	-0.0353152	0.366274	-0.0964176	0.923189	1	PA0734	0	None
1_B	CZA vs MEM	PA0735	53.4682	0.555704	0.438237	1.26805	0.204782	0.831867	PA0735	0.0799458	None
1_B	CZA vs MEM	PA0736	154.059	0.331965	0.243334	1.36424	0.172494	0.765871	PA0736	0.115844	None
1_B	CZA vs MEM	PA0737	31.2044	0.609467	0.430896	1.41442	0.15724	0.739561	PA0737	0.131026	None
1_B	CZA vs MEM	PA0738	5.95203	1.24369	0.866303	1.43563	0.151107		PA0738		None
1_B	CZA vs MEM	PA0739	20.0566	1.11004	0.434976	2.55195	0.0107121	0.140715	PA0739	0.851661	None
1_B	CZA vs MEM	PA0740	17.9471	0.972107	0.451876	2.15127	0.0314551		sdsA1		None
1_B	CZA vs MEM	PA0741	14.9738	-0.20099	0.563432	-0.356724	0.721298		PA0741		None
1_B	CZA vs MEM	PA0742	14.1269	-1.36823	0.901954	-1.51696	0.129277		PA0742		None
1_B	CZA vs MEM	PA0743	37.282	-0.537028	0.627317	-0.856072	0.391958	1	PA0743	0	None
1_B	CZA vs MEM	PA0744	409.204	-0.410116	0.201078	-2.03959	0.0413916	0.355471	PA0744	0.449195	None
1_B	CZA vs MEM	PA0745	585.831	-0.389491	0.210839	-1.84733	0.0646989	0.463738	PA0745	0.333727	None
1_B	CZA vs MEM	PA0746	185.096	-0.581564	0.422762	-1.37563	0.168936	0.76569	PA0746	0.115947	None
1_B	CZA vs MEM	PA0747	421.874	-0.404597	0.212417	-1.90474	0.0568145	0.429007	PA0747	0.367535	None
1_B	CZA vs MEM	PA0749	46.9483	0.404471	0.451766	0.895312	0.370621	1	PA0749	0	None
1_B	CZA vs MEM	PA0750	388.402	-0.069873	0.229248	-0.304792	0.760525	1	ung	0	None
1_B	CZA vs MEM	PA0751	27.3314	-1.16679	0.530181	-2.20075	0.027754	0.273233	PA0751	0.563467	None
1_B	CZA vs MEM	PA0752	111.57	-1.28301	0.281781	-4.55323	5.28292e-06	0.000234562	PA0752	3.62974	Down
1_B	CZA vs MEM	PA0753	8.22153	-0.835429	0.81509	-1.02495	0.305385		PA0753		None
1_B	CZA vs MEM	PA0754	107.336	-0.809007	0.265339	-3.04896	0.00229633	0.043202	PA0754	1.3645	None
1_B	CZA vs MEM	PA0755	238.868	-0.971543	0.318618	-3.04925	0.00229417	0.043202	opdH	1.3645	None
1_B	CZA vs MEM	PA0756	36.7432	0.0895763	0.622864	0.143814	0.885648	1	PA0756	0	None
1_B	CZA vs MEM	PA0757	99.7811	-0.309531	0.238342	-1.29868	0.194052	0.812489	PA0757	0.0901823	None
1_B	CZA vs MEM	PA0758	736.3	-0.0530852	0.140467	-0.37792	0.70549	1	PA0758	0	None
1_B	CZA vs MEM	PA0759	326.022	0.0161102	0.243149	0.0662565	0.947174	1	PA0759	0	None
1_B	CZA vs MEM	PA0760	198.946	0.0418407	0.247196	0.169261	0.865591	1	sdhE	0	None
1_B	CZA vs MEM	PA0761	774.193	-0.0120002	0.184158	-0.0651628	0.948044	1	nadB	0	None
1_B	CZA vs MEM	PA0762	8562.42	0.174913	0.52972	0.330199	0.74125	1	algU	0	None
1_B	CZA vs MEM	PA0763	1566.96	0.0716621	0.235927	0.303747	0.761321	1	mucA	0	None
1_B	CZA vs MEM	PA0764	2404.23	0.0773089	0.231253	0.334304	0.73815	1	mucB	0	None
1_B	CZA vs MEM	PA0765	529.894	-0.0474183	0.248823	-0.19057	0.848862	1	mucC	0	None
1_B	CZA vs MEM	PA0766	5611.43	0.280254	0.194237	1.44285	0.149064	0.718614	mucD	0.143505	None
1_B	CZA vs MEM	PA0767	8123.69	-0.146892	0.338451	-0.434014	0.664279	1	lepA	0	None
1_B	CZA vs MEM	PA0768	3991.6	-0.155649	0.406508	-0.382892	0.7018	1	lepB	0	None
1_B	CZA vs MEM	PA0769	2156.54	-0.224769	0.635549	-0.353661	0.723593	1	PA0769	0	None
1_B	CZA vs MEM	PA0770	1308.49	-0.0469352	0.194777	-0.240969	0.809579	1	rnc	0	None
1_B	CZA vs MEM	PA0771	2175.52	-0.13984	0.265109	-0.527482	0.597859	1	era	0	None
1_B	CZA vs MEM	PA0772	113.326	-0.100042	0.299143	-0.334428	0.738057	1	recO	0	None
1_B	CZA vs MEM	PA0773	172.982	0.314051	0.387358	0.81075	0.417509	1	pdxJ	0	None
1_B	CZA vs MEM	PA0774	144.837	0.294127	0.228836	1.28532	0.19868	0.821465	cmoB	0.0854108	None
1_B	CZA vs MEM	PA0775	375.439	0.133556	0.235876	0.566214	0.571248	1	cmoA	0	None
1_B	CZA vs MEM	PA0776	64.1573	-0.41816	0.516143	-0.810162	0.417847	1	PA0776	0	None
1_B	CZA vs MEM	PA0777	23.6839	0.084427	0.907047	0.0930789	0.925841	1	PA0777	0	None
1_B	CZA vs MEM	PA0778	126.737	0.373317	0.311707	1.19765	0.231052	0.869384	icp	0.0607886	None
1_B	CZA vs MEM	PA0779	2465.45	0.427659	0.319481	1.33861	0.180699	0.785868	lon	0.104651	None
1_B	CZA vs MEM	PA0780	70.3896	0.00979851	0.387638	0.0252775	0.979834	1	pruR	0	None
1_B	CZA vs MEM	PA0781	28.208	1.1292	0.543382	2.0781	0.0377003	0.332122	PA0781	0.478702	None
1_B	CZA vs MEM	PA0782	8033.39	0.254834	0.367932	0.692611	0.488554	1	putA	0	None
1_B	CZA vs MEM	PA0783	4063.74	0.542324	0.350422	1.54763	0.121711	0.66089	putP	0.179871	None
1_B	CZA vs MEM	PA0784	58.0405	1.13499	0.314712	3.60644	0.000310423	0.00931269	PA0784	2.03092	Up
1_B	CZA vs MEM	PA0785	6.94925	-0.290138	0.724378	-0.400534	0.688763		azoR1		None
1_B	CZA vs MEM	PA0786	2.93856	1.92424	1.31326	1.46525	0.142854		PA0786		None
1_B	CZA vs MEM	PA0787	40.5152	-0.115963	0.422622	-0.274389	0.783786	1	PA0787	0	None
1_B	CZA vs MEM	PA0788	93.877	-1.0022	0.28694	-3.49271	0.000478139	0.0131859	PA0788	1.87989	Down
1_B	CZA vs MEM	PA0789	4299.85	-0.431708	0.376954	-1.14525	0.252104	0.899269	PA0789	0.0461104	None
1_B	CZA vs MEM	PA0790	2.6692	-0.293637	1.28292	-0.228881	0.818961		PA0790		None
1_B	CZA vs MEM	PA0791	7.95179	1.41574	1.13203	1.25061	0.211075		PA0791		None
1_B	CZA vs MEM	PA0792	271.086	-1.01216	0.191229	-5.29292	1.20381e-07	7.52808e-06	prpD	5.12332	Down
1_B	CZA vs MEM	PA0793	254.885	-0.980747	0.224105	-4.37628	1.20722e-05	0.000510484	PA0793	3.29202	None
1_B	CZA vs MEM	PA0794	585.257	-0.869106	0.458673	-1.89483	0.0581152	0.436461	PA0794	0.360055	None
1_B	CZA vs MEM	PA0795	1739.78	-1.15429	0.375564	-3.07347	0.00211584	0.0413847	prpC	1.38316	Down
1_B	CZA vs MEM	PA0796	616.789	-1.19049	0.308619	-3.85745	0.000114574	0.00379634	prpB	2.42064	Down
1_B	CZA vs MEM	PA0797	176.53	-1.32582	0.290413	-4.5653	4.98774e-06	0.000225975	PA0797	3.64594	Down
1_B	CZA vs MEM	PA0798	4.34281	-2.433	1.25005	-1.94633	0.0516156		pmtA		None
1_B	CZA vs MEM	PA0799	134.192	0.40074	0.653667	0.613065	0.539833	1	PA0799	0	None
1_B	CZA vs MEM	PA0800	3.11529	0.677975	1.70458	0.397738	0.690823		PA0800		None
1_B	CZA vs MEM	PA0801	81.5985	0.568586	0.381479	1.49048	0.136099	0.685902	PA0801	0.163738	None
1_B	CZA vs MEM	PA0802	14.382	-0.0556216	0.639662	-0.0869547	0.930708		PA0802		None
1_B	CZA vs MEM	PA0803	9.30096	0.7766	0.933769	0.831683	0.405588		PA0803		None
1_B	CZA vs MEM	PA0804	69.1475	-0.150805	0.252752	-0.596652	0.55074	1	PA0804	0	None
1_B	CZA vs MEM	PA0805	4124.23	0.0413433	0.659662	0.0626735	0.950026	1	PA0805	0	None
1_B	CZA vs MEM	PA0806	3.87629	-1.22854	0.855957	-1.43528	0.151206		PA0806		None
1_B	CZA vs MEM	PA0807	205.173	0.218918	0.257982	0.84858	0.396115	1	ampDh3	0	None
1_B	CZA vs MEM	PA0808	61.2026	0.253905	0.350588	0.724225	0.468928	1	PA0808	0	None
1_B	CZA vs MEM	PA0809	4.79715	0.610015	1.09056	0.55936	0.575916		mntH2		None
1_B	CZA vs MEM	PA0810	26.2571	0.0120455	0.516627	0.0233158	0.981398	1	PA0810	0	None
1_B	CZA vs MEM	PA0811	8.51366	0.0774626	0.814118	0.0951492	0.924196		PA0811		None
1_B	CZA vs MEM	PA0812	10.4762	-0.0647769	0.56717	-0.114211	0.909071		PA0812		None
1_B	CZA vs MEM	PA0813	2.55707	0.568853	1.56338	0.363861	0.715962		PA0813		None
1_B	CZA vs MEM	PA0814	0.673691	-1.65369	3.40934	-0.485046	0.627644		PA0814		None
1_B	CZA vs MEM	PA0815	153.203	0.147474	0.21722	0.678914	0.497193	1	PA0815	0	None
1_B	CZA vs MEM	PA0816	30.3321	0.296359	0.487102	0.608414	0.542913	1	PA0816	0	None
1_B	CZA vs MEM	PA0817	23.4055	-0.405472	0.48126	-0.84252	0.399497	1	PA0817	0	None
1_B	CZA vs MEM	PA0818	3.94996	2.00698	1.64077	1.2232	0.221255		PA0818		None
1_B	CZA vs MEM	PA0819	13.5026	-0.192175	0.556324	-0.345437	0.729766		PA0819		None
1_B	CZA vs MEM	PA0820	200.291	0	8.5725	0	1	1	PA0820	0	None
1_B	CZA vs MEM	PA0821	280.604	-0.0374962	0.725038	-0.0517161	0.958755	1	PA0821	0	None
1_B	CZA vs MEM	PA0822	39.6053	-0.0124403	0.788764	-0.0157719	0.987416	1	PA0822	0	None
1_B	CZA vs MEM	PA0823	2.23938	0.334254	0.964754	0.346465	0.728993		PA0823		None
1_B	CZA vs MEM	PA0824	2.44731	0.505158	1.05205	0.480164	0.631111		PA0824		None
1_B	CZA vs MEM	PA0825	29.9667	0.420813	0.857127	0.490957	0.623457	1	PA0825	0	None
1_B	CZA vs MEM	PA0826	108.001	-0.361155	0.82837	-0.435983	0.662849	1	PA0826	0	None
1_B	CZA vs MEM	PA0826.1	0						tmRNA		None
1_B	CZA vs MEM	PA0827	120.307	0.0904758	0.228885	0.39529	0.692629	1	PA0827	0	None
1_B	CZA vs MEM	PA0828	5.52735	-0.524691	0.841471	-0.62354	0.53293		PA0828		None
1_B	CZA vs MEM	PA0829	12.224	0.126678	0.562178	0.225334	0.821719		PA0829		None
1_B	CZA vs MEM	PA0830	190.241	-0.680528	0.253479	-2.68475	0.00725848	0.104635	PA0830	0.980322	None
1_B	CZA vs MEM	PA0831	116.713	0.348988	0.427994	0.815404	0.414841	1	oruR	0	None
1_B	CZA vs MEM	PA0832	194.999	0.0620454	0.226354	0.274108	0.784001	1	PA0832	0	None
1_B	CZA vs MEM	PA0833	3064.18	0.493194	0.211865	2.32787	0.0199192	0.218914	PA0833	0.659727	None
1_B	CZA vs MEM	PA0834	1031.9	-0.573268	0.368135	-1.55722	0.119417	0.65807	PA0834	0.181728	None
1_B	CZA vs MEM	PA0835	1534.44	-0.602893	0.293599	-2.05346	0.0400283	0.34577	pta	0.461213	None
1_B	CZA vs MEM	PA0836	968.732	-0.886488	0.327951	-2.70311	0.00686931	0.100328	ackA	0.998578	None
1_B	CZA vs MEM	PA0837	2141.61	-0.0417141	0.203318	-0.205167	0.837442	1	slyD	0	None
1_B	CZA vs MEM	PA0838	761.319	-0.145257	0.203541	-0.713649	0.475444	1	PA0838	0	None
1_B	CZA vs MEM	PA0839	73.303	0.490206	0.332134	1.47593	0.139964	0.694967	PA0839	0.158036	None
1_B	CZA vs MEM	PA0840	193.915	0.50896	0.212748	2.39231	0.0167427	0.191592	PA0840	0.717624	None
1_B	CZA vs MEM	PA0841	66.5793	0.613015	0.3641	1.68365	0.09225	0.576888	PA0841	0.238909	None
1_B	CZA vs MEM	PA0842	3.96501	-0.75232	0.695787	-1.08125	0.279586		PA0842		None
1_B	CZA vs MEM	PA0843	8.56629	0.501365	0.622496	0.80541	0.420583		plcR		None
1_B	CZA vs MEM	PA0844	30.5119	-0.302009	0.337311	-0.895341	0.370605	1	plcH	0	None
1_B	CZA vs MEM	PA0845	83.9339	1.07182	0.524355	2.04407	0.0409463	0.352329	PA0845	0.453052	None
1_B	CZA vs MEM	PA0846	553.437	0.132541	0.223446	0.593168	0.553069	1	cysZ	0	None
1_B	CZA vs MEM	PA0847	119.675	-0.0400072	0.221509	-0.180612	0.856672	1	PA0847	0	None
1_B	CZA vs MEM	PA0848	115.278	0.082297	0.350422	0.234851	0.814324	1	PA0848	0	None
1_B	CZA vs MEM	PA0849	102.277	0.181993	0.224533	0.810541	0.41763	1	trxB2	0	None
1_B	CZA vs MEM	PA0850	5.89726	-1.56529	0.931448	-1.68049	0.0928618		PA0850		None
1_B	CZA vs MEM	PA0851	39.6488	0.371745	0.521165	0.713297	0.475662	1	PA0851	0	None
1_B	CZA vs MEM	PA0852	778.957	0.394896	0.225148	1.75394	0.0794409	0.529406	cbpD	0.276211	None
1_B	CZA vs MEM	PA0853	137.988	0.921335	0.283378	3.25126	0.00114895	0.0264318	PA0853	1.57787	None
1_B	CZA vs MEM	PA0854	239.005	0.586879	0.393096	1.49297	0.135446	0.685199	fumC1	0.164183	None
1_B	CZA vs MEM	PA0855	52.1557	0.509392	0.63769	0.798808	0.424402	1	PA0855	0	None
1_B	CZA vs MEM	PA0856	3252.87	0.14167	0.265044	0.534514	0.592986	1	PA0856	0	None
1_B	CZA vs MEM	PA0857	653.641	0.301381	0.243383	1.2383	0.215605	0.850923	bolA	0.0701099	None
1_B	CZA vs MEM	PA0858	1264.15	-0.218679	0.289077	-0.756474	0.449365	1	trhO	0	None
1_B	CZA vs MEM	PA0859	29.7385	0.399977	0.753534	0.530802	0.595556	1	PA0859	0	None
1_B	CZA vs MEM	PA0860	419.105	-0.243968	0.16078	-1.5174	0.129165	0.677187	PA0860	0.169292	None
1_B	CZA vs MEM	PA0861	822.312	-0.0392161	0.306561	-0.127922	0.89821	1	PA0861	0	None
1_B	CZA vs MEM	PA0862	472.493	0.199014	0.229267	0.868047	0.385368	1	PA0862	0	None
1_B	CZA vs MEM	PA0863	16.0712	0.495884	0.60728	0.816566	0.414177		PA0863		None
1_B	CZA vs MEM	PA0864	4.76107	0.216479	0.797013	0.271613	0.785919		PA0864		None
1_B	CZA vs MEM	PA0865	6983.59	-0.969452	0.464279	-2.08808	0.0367903	0.326139	hpd	0.486597	None
1_B	CZA vs MEM	PA0866	1252.6	-0.651226	0.343795	-1.89423	0.0581948	0.436461	aroP2	0.360055	None
1_B	CZA vs MEM	PA0867	551.097	0.405935	0.194173	2.09058	0.0365653	0.326139	mliC	0.486597	None
1_B	CZA vs MEM	PA0868	62.7675	0.471526	0.300297	1.5702	0.116369	0.650728	PA0868	0.186601	None
1_B	CZA vs MEM	PA0869	923.575	-0.227575	0.300826	-0.756499	0.44935	1	pbpG	0	None
1_B	CZA vs MEM	PA0870	2236.33	-0.157964	0.329443	-0.479488	0.631592	1	phhC	0	None
1_B	CZA vs MEM	PA0871	4313.71	-0.341558	0.304545	-1.12154	0.26206	0.910503	phhB	0.0407188	None
1_B	CZA vs MEM	PA0872	7384.33	-0.265953	0.321208	-0.82798	0.407682	1	phhA	0	None
1_B	CZA vs MEM	PA0873	403.734	0.624065	0.116195	5.37082	7.83809e-08	5.04364e-06	phhR	5.29726	None
1_B	CZA vs MEM	PA0874	51.3773	0.30187	0.653715	0.461776	0.644242	1	PA0874	0	None
1_B	CZA vs MEM	PA0875	9.76461	-0.229204	0.568986	-0.402829	0.687074		PA0875		None
1_B	CZA vs MEM	PA0876	222.533	-0.0237562	0.324972	-0.0731021	0.941725	1	PA0876	0	None
1_B	CZA vs MEM	PA0877	39.1652	0.0660561	0.310483	0.212753	0.83152	1	PA0877	0	None
1_B	CZA vs MEM	PA0878	6.75863	-0.435805	0.860238	-0.50661	0.612428		PA0878		None
1_B	CZA vs MEM	PA0879	19.7155	-0.81935	0.471954	-1.73608	0.0825497	0.541994	PA0879	0.266006	None
1_B	CZA vs MEM	PA0880	1.52347	-0.300845	1.15421	-0.260651	0.794362		PA0880		None
1_B	CZA vs MEM	PA0881	2.95334	0.256869	1.08151	0.237511	0.812261		PA0881		None
1_B	CZA vs MEM	PA0882	4.59907	-0.852772	0.957233	-0.890872	0.372998		PA0882		None
1_B	CZA vs MEM	PA0883	4.18097	0.140408	0.82621	0.169942	0.865056		PA0883		None
1_B	CZA vs MEM	PA0884	18.2688	-0.129685	0.478365	-0.2711	0.786314		PA0884		None
1_B	CZA vs MEM	PA0885	2.95423	-0.655892	0.874135	-0.750333	0.453054		PA0885		None
1_B	CZA vs MEM	PA0886	42.0926	-0.332438	0.421274	-0.789125	0.430039	1	PA0886	0	None
1_B	CZA vs MEM	PA0887	5239.12	-0.611648	0.25089	-2.43792	0.0147722	0.175371	acsA1	0.756043	None
1_B	CZA vs MEM	PA0888	2485.91	-0.774463	0.253256	-3.05803	0.00222798	0.0428614	aotJ	1.36793	None
1_B	CZA vs MEM	PA0889	576.832	-0.799433	0.177733	-4.49795	6.86111e-06	0.000301617	aotQ	3.52054	None
1_B	CZA vs MEM	PA0890	421.463	-0.79247	0.155659	-5.09107	3.56044e-07	2.00106e-05	aotM	4.69874	None
1_B	CZA vs MEM	PA0891	221.027	-0.37522	0.431788	-0.868993	0.384851	1	PA0891	0	None
1_B	CZA vs MEM	PA0892	622.544	-0.235797	0.222414	-1.06017	0.289066	0.9454	aotP	0.0243846	None
1_B	CZA vs MEM	PA0893	594.276	-0.368541	0.377569	-0.976089	0.32902	0.9739	argR	0.0114857	None
1_B	CZA vs MEM	PA0894	5.24509	-0.450521	0.736644	-0.611586	0.540812		PA0894		None
1_B	CZA vs MEM	PA0895	2113.66	-0.0608905	0.126017	-0.483192	0.628959	1	aruC	0	None
1_B	CZA vs MEM	PA0896	1551.44	-0.271503	0.303249	-0.895314	0.370619	1	astA	0	None
1_B	CZA vs MEM	PA0897	803.089	-0.217946	0.148728	-1.4654	0.142812	0.699873	aruG	0.154981	None
1_B	CZA vs MEM	PA0898	623.303	-0.11653	0.267754	-0.435211	0.663409	1	astD	0	None
1_B	CZA vs MEM	PA0899	1591.05	-0.0311288	0.168785	-0.184428	0.853677	1	astB	0	None
1_B	CZA vs MEM	PA0900	936.037	-0.0553722	0.246826	-0.224337	0.822495	1	PA0900	0	None
1_B	CZA vs MEM	PA0901	603.593	0.086275	0.332765	0.259267	0.795429	1	astE	0	None
1_B	CZA vs MEM	PA0902	81.7848	0.0536883	0.469929	0.114248	0.909041	1	PA0902	0	None
1_B	CZA vs MEM	PA0903	5375.56	0.0111071	0.367042	0.0302611	0.975859	1	alaS	0	None
1_B	CZA vs MEM	PA0904	4365.23	-0.0874683	0.336078	-0.260262	0.794662	1	lysC	0	None
1_B	CZA vs MEM	PA0905	1462.53	-0.214243	0.516469	-0.414823	0.678272	1	csrA	0	None
1_B	CZA vs MEM	PA0906	88.3633	0.343803	0.312639	1.09968	0.271472	0.923235	PA0906	0.0346875	None
1_B	CZA vs MEM	PA0907	38.5204	0.37597	0.545287	0.68949	0.490515	1	PA0907	0	None
1_B	CZA vs MEM	PA0908	23.6062	-0.149169	0.957158	-0.155846	0.876155	1	PA0908	0	None
1_B	CZA vs MEM	PA0909	11.4243	1.55012	1.28145	1.20966	0.22641		PA0909		None
1_B	CZA vs MEM	PA0910	78.5503	-0.409094	0.538142	-0.760196	0.447137	1	PA0910	0	None
1_B	CZA vs MEM	PA0911	120.099	-0.497419	0.379496	-1.31074	0.189947	0.800916	PA0911	0.096413	None
1_B	CZA vs MEM	PA0912	17.3645	-0.0426024	0.5743	-0.0741816	0.940866		PA0912		None
1_B	CZA vs MEM	PA0913	2067.75	-0.443037	0.285976	-1.54921	0.12133	0.66089	mgtE	0.179871	None
1_B	CZA vs MEM	PA0914	29.5312	-0.259618	0.637836	-0.407029	0.683987	1	PA0914	0	None
1_B	CZA vs MEM	PA0915	174.703	-0.483826	0.27634	-1.75084	0.0799737	0.530767	PA0915	0.275096	None
1_B	CZA vs MEM	PA0916	1316.26	-0.289053	0.212795	-1.35836	0.174348	0.770256	rimO	0.113365	None
1_B	CZA vs MEM	PA0917	796.795	-0.275323	0.293697	-0.937437	0.348534	0.986919	kup	0.00571833	None
1_B	CZA vs MEM	PA0918	299.4	-1.83846	0.286413	-6.41891	1.37258e-10	1.24372e-08	PA0918	7.90528	Down
1_B	CZA vs MEM	PA0919	644.748	1.15845	0.149392	7.75443	8.87413e-15	1.40718e-12	PA0919	11.8516	Up
1_B	CZA vs MEM	PA0920	836.075	1.28535	0.183436	7.00709	2.43323e-12	2.84304e-10	PA0920	9.54622	Up
1_B	CZA vs MEM	PA0921	659.85	1.90025	0.231521	8.20767	2.25514e-16	4.00512e-14	PA0921	13.3974	Up
1_B	CZA vs MEM	PA0922	130.491	-0.329083	0.293708	-1.12044	0.262524	0.910503	PA0922	0.0407188	None
1_B	CZA vs MEM	PA0923	110.733	0.600675	0.264246	2.27316	0.0230163	0.242737	dinB	0.614864	None
1_B	CZA vs MEM	PA0924	183.66	1.10953	0.285865	3.8813	0.0001039	0.00346854	PA0924	2.45985	Up
1_B	CZA vs MEM	PA0925	268.121	0.332196	0.326625	1.01706	0.309126	0.959252	PA0925	0.0180672	None
1_B	CZA vs MEM	PA0926	107.354	0.0565446	0.422761	0.133751	0.8936	1	PA0926	0	None
1_B	CZA vs MEM	PA0927	144.802	0.0649461	0.196353	0.330762	0.740824	1	ldhA	0	None
1_B	CZA vs MEM	PA0928	772.267	-0.0746154	0.237173	-0.314604	0.753063	1	gacS	0	None
1_B	CZA vs MEM	PA0929	118.474	0.580361	0.287518	2.01852	0.043537	0.367498	PA0929	0.434745	None
1_B	CZA vs MEM	PA0930	71.8029	0.45679	0.427618	1.06822	0.285421	0.942747	PA0930	0.025605	None
1_B	CZA vs MEM	PA0931	136.053	0.0686941	0.357696	0.192046	0.847706	1	pirA	0	None
1_B	CZA vs MEM	PA0932	1869.12	0.066304	0.214008	0.30982	0.756697	1	cysM	0	None
1_B	CZA vs MEM	PA0933	876.591	-0.0121435	0.161615	-0.0751386	0.940104	1	rlmD	0	None
1_B	CZA vs MEM	PA0934	3781.55	0.0656195	0.257637	0.254697	0.798957	1	relA	0	None
1_B	CZA vs MEM	PA0935	642.347	-0.208002	0.324255	-0.641476	0.521213	1	PA0935	0	None
1_B	CZA vs MEM	PA0936	2595.74	-0.0841431	0.480074	-0.175271	0.860867	1	lpxO2	0	None
1_B	CZA vs MEM	PA0937	1077.54	-0.245617	0.452622	-0.542654	0.587368	1	PA0937	0	None
1_B	CZA vs MEM	PA0938	4033.9	0.0727401	0.460928	0.157812	0.874605	1	PA0938	0	None
1_B	CZA vs MEM	PA0939	12.4368	-0.0829151	0.494183	-0.167782	0.866755		PA0939		None
1_B	CZA vs MEM	PA0940	21.5449	-0.155421	0.450868	-0.344714	0.730309	1	PA0940	0	None
1_B	CZA vs MEM	PA0941	59.658	-0.00439028	0.496849	-0.00883624	0.99295	1	PA0941	0	None
1_B	CZA vs MEM	PA0942	190.541	-0.204091	0.25079	-0.813794	0.415763	1	PA0942	0	None
1_B	CZA vs MEM	PA0943	2335.73	-0.00854787	0.371346	-0.0230186	0.981635	1	PA0943	0	None
1_B	CZA vs MEM	PA0944	769.049	-0.0969309	0.300079	-0.323018	0.746681	1	purN	0	None
1_B	CZA vs MEM	PA0945	972.229	0.0492722	0.32481	0.151695	0.879427	1	purM	0	None
1_B	CZA vs MEM	PA0946	462.108	0.00044643	0.150908	0.00295829	0.99764	1	PA0946	0	None
1_B	CZA vs MEM	PA0947	1517.29	-0.0464612	0.401972	-0.115583	0.907983	1	PA0947	0	None
1_B	CZA vs MEM	PA0948	106.425	0.176354	0.44389	0.397293	0.691152	1	PA0948	0	None
1_B	CZA vs MEM	PA0949	276.139	0.172389	0.312077	0.552393	0.580679	1	PA0949	0	None
1_B	CZA vs MEM	PA0950	284.874	0.0977159	0.265493	0.368055	0.712832	1	PA0950	0	None
1_B	CZA vs MEM	PA0951	542.713	-0.0126349	0.47109	-0.0268206	0.978603	1	PA0951	0	None
1_B	CZA vs MEM	PA0952	130.605	0.438663	0.410951	1.06743	0.285776	0.942747	PA0952	0.025605	None
1_B	CZA vs MEM	PA0953	397.813	0.105808	0.28974	0.365184	0.714974	1	PA0953	0	None
1_B	CZA vs MEM	PA0954	129.107	0.0986258	0.248436	0.396986	0.691378	1	acyP	0	None
1_B	CZA vs MEM	PA0955	1418.65	-0.109837	0.216915	-0.50636	0.612604	1	PA0955	0	None
1_B	CZA vs MEM	PA0956	5538.14	-0.151332	0.285573	-0.529925	0.596164	1	proS	0	None
1_B	CZA vs MEM	PA0957	37.7411	-0.194545	0.270446	-0.719352	0.471924	1	PA0957	0	None
1_B	CZA vs MEM	PA0958	4430.86	0.599113	0.254814	2.35118	0.0187142	0.210178	oprD	0.677412	None
1_B	CZA vs MEM	PA0959	375.003	-0.0941148	0.290893	-0.323538	0.746288	1	PA0959	0	None
1_B	CZA vs MEM	PA0960	151.135	-0.0654201	0.340061	-0.192378	0.847446	1	slyX	0	None
1_B	CZA vs MEM	PA0961	313.561	-0.171153	0.334932	-0.511007	0.609346	1	PA0961	0	None
1_B	CZA vs MEM	PA0962	4400.72	-0.43824	0.304006	-1.44155	0.14943	0.719596	PA0962	0.142911	None
1_B	CZA vs MEM	PA0963	6708.14	-0.0404407	0.234097	-0.172752	0.862847	1	aspS	0	None
1_B	CZA vs MEM	PA0964	4754.09	0.0214685	0.296776	0.0723391	0.942332	1	pmpR	0	None
1_B	CZA vs MEM	PA0965	808.69	-0.270511	0.361877	-0.747521	0.454749	1	ruvC	0	None
1_B	CZA vs MEM	PA0966	1493.36	-0.0306032	0.281334	-0.108779	0.913378	1	ruvA	0	None
1_B	CZA vs MEM	PA0967	1861.63	-0.0691316	0.33015	-0.209395	0.83414	1	ruvB	0	None
1_B	CZA vs MEM	PA0968	1318.79	0.0497319	0.317203	0.156783	0.875416	1	PA0968	0	None
1_B	CZA vs MEM	PA0969	3010.06	0.152144	0.297778	0.510931	0.609399	1	tolQ	0	None
1_B	CZA vs MEM	PA0970	3646.54	0.167693	0.622208	0.269513	0.787535	1	tolR	0	None
1_B	CZA vs MEM	PA0971	3558.06	0.10621	0.383481	0.276962	0.781809	1	tolA	0	None
1_B	CZA vs MEM	PA0972	7155.53	0.0212062	0.38045	0.0557397	0.955549	1	tolB	0	None
1_B	CZA vs MEM	PA0973	11420.2	0.0166508	0.17844	0.0933134	0.925655	1	pal	0	None
1_B	CZA vs MEM	PA0974	4544.79	-0.0957459	0.179311	-0.533967	0.593365	1	cpoB	0	None
1_B	CZA vs MEM	PA0975	640.772	-0.172253	0.360543	-0.47776	0.632821	1	queE	0	None
1_B	CZA vs MEM	PA0976	296.925	0.0656424	0.241174	0.272179	0.785484	1	queC	0	None
1_B	CZA vs MEM	PA0977	171.234	0.611445	0.514392	1.18867	0.234568	0.878145	PA0977	0.0564337	None
1_B	CZA vs MEM	PA0978	431.187	0	1.73737	0	1	1	PA0978	0	None
1_B	CZA vs MEM	PA0979	160.571	0	1.71634	0	1	1	PA0979	0	None
1_B	CZA vs MEM	PA0980	38.5983	0.090341	1.41273	0.0639476	0.949012	1	PA0980	0	None
1_B	CZA vs MEM	PA0981	444.108	0.169924	1.28971	0.131753	0.895179	1	PA0981	0	None
1_B	CZA vs MEM	PA0982	66.5707	-0.458087	0.53262	-0.860064	0.389754	1	PA0982	0	None
1_B	CZA vs MEM	PA0983	0						PA0983		None
1_B	CZA vs MEM	PA0984	0						PA0984		None
1_B	CZA vs MEM	PA0985	0						pyoS5		None
1_B	CZA vs MEM	PA0986	843.681	-0.15427	0.51997	-0.296691	0.766703	1	PA0986	0	None
1_B	CZA vs MEM	PA0987	446.009	-0.0858346	0.423631	-0.202616	0.839435	1	PA0987	0	None
1_B	CZA vs MEM	PA0988	529.407	-0.336155	0.555638	-0.604989	0.545186	1	PA0988	0	None
1_B	CZA vs MEM	PA0989	113.808	-0.118933	0.424952	-0.279873	0.779575	1	PA0989	0	None
1_B	CZA vs MEM	PA0990	122.214	0.294575	0.465551	0.632745	0.5269	1	PA0990	0	None
1_B	CZA vs MEM	PA0991	202.891	-0.208433	0.728056	-0.286286	0.774659	1	PA0991	0	None
1_B	CZA vs MEM	PA0992	51.7871	0.15687	0.373832	0.419626	0.674759	1	cupC1	0	None
1_B	CZA vs MEM	PA0993	29.3984	0.0353961	0.849358	0.041674	0.966759	1	cupC2	0	None
1_B	CZA vs MEM	PA0994	420.119	-0.0778964	0.528147	-0.14749	0.882745	1	cupC3	0	None
1_B	CZA vs MEM	PA0995	573.672	0.0032256	0.575975	0.00560024	0.995532	1	ogt	0	None
1_B	CZA vs MEM	PA0996	4390.29	-1.85987	0.598464	-3.10774	0.00188526	0.038574	pqsA	1.4137	Down
1_B	CZA vs MEM	PA0997	3228.6	-0.816659	0.381761	-2.13919	0.0324203	0.300514	pqsB	0.522135	None
1_B	CZA vs MEM	PA0998	4724.75	-0.699073	0.33481	-2.08797	0.0368009	0.326139	pqsC	0.486597	None
1_B	CZA vs MEM	PA0999	4460.3	-0.786677	0.291337	-2.70023	0.0069291	0.10087	pqsD	0.99624	None
1_B	CZA vs MEM	PA1000	3026.8	-0.423243	0.283649	-1.49214	0.135664	0.685263	pqsE	0.164142	None
1_B	CZA vs MEM	PA1001	1232.24	-0.152974	0.549088	-0.278597	0.780554	1	phnA	0	None
1_B	CZA vs MEM	PA1002	612.227	-0.2224	0.403736	-0.550855	0.581733	1	phnB	0	None
1_B	CZA vs MEM	PA1003	1135.48	-0.691255	0.374311	-1.84674	0.0647853	0.463738	mvfR	0.333727	None
1_B	CZA vs MEM	PA1004	830.661	0.0476991	0.171417	0.278264	0.78081	1	nadA	0	None
1_B	CZA vs MEM	PA1005	708.858	-0.0626986	0.156521	-0.400576	0.688733	1	PA1005	0	None
1_B	CZA vs MEM	PA1006	86.8285	0.0397419	0.38647	0.102833	0.918095	1	PA1006	0	None
1_B	CZA vs MEM	PA1007	737.855	-0.24465	0.284623	-0.859558	0.390033	1	PA1007	0	None
1_B	CZA vs MEM	PA1008	1584.09	-0.0683172	0.51889	-0.13166	0.895253	1	bcp	0	None
1_B	CZA vs MEM	PA1009	1031.92	-0.144371	0.338507	-0.426495	0.669747	1	PA1009	0	None
1_B	CZA vs MEM	PA1010	2273.01	-0.0783049	0.166895	-0.469185	0.638937	1	dapA	0	None
1_B	CZA vs MEM	PA1011	2579.61	0.00232049	0.0986361	0.0235258	0.981231	1	PA1011	0	None
1_B	CZA vs MEM	PA1012	1334.87	-0.190644	0.182889	-1.0424	0.297224	0.950091	PA1012	0.0222347	None
1_B	CZA vs MEM	PA1013	4014.43	-0.197335	0.467483	-0.422123	0.672936	1	purC	0	None
1_B	CZA vs MEM	PA1014	346.136	-0.720626	0.575682	-1.25178	0.210651	0.843276	PA1014	0.0740303	None
1_B	CZA vs MEM	PA1015	120.478	-0.0651468	0.341507	-0.190763	0.848711	1	PA1015	0	None
1_B	CZA vs MEM	PA1016	67.6529	-0.207504	0.320269	-0.647906	0.517046	1	PA1016	0	None
1_B	CZA vs MEM	PA1017	31.5366	-0.775663	0.398706	-1.94545	0.051721	0.407888	pauA	0.389459	None
1_B	CZA vs MEM	PA1018	6.8198	-0.731441	0.749932	-0.975343	0.32939		PA1018		None
1_B	CZA vs MEM	PA1019	15.4338	-0.712729	0.587235	-1.2137	0.224861		mucK		None
1_B	CZA vs MEM	PA1020	8.40707	-0.350976	0.659909	-0.531856	0.594826		PA1020		None
1_B	CZA vs MEM	PA1021	3.56197	-1.9426	1.13461	-1.71212	0.0868748		PA1021		None
1_B	CZA vs MEM	PA1022	20.7582	-0.912978	0.49501	-1.84436	0.0651301	0.464916	PA1022	0.332626	None
1_B	CZA vs MEM	PA1023	32.9904	-0.906235	0.329424	-2.75097	0.00594186	0.0916037	PA1023	1.03809	None
1_B	CZA vs MEM	PA1024	11.41	-0.711308	0.654464	-1.08686	0.277101		PA1024		None
1_B	CZA vs MEM	PA1025	18.8045	-0.478373	0.385465	-1.24103	0.214596	0.84881	PA1025	0.0711893	None
1_B	CZA vs MEM	PA1026	23.1794	-0.584048	0.882547	-0.661776	0.508115	1	PA1026	0	None
1_B	CZA vs MEM	PA1027	83.896	-0.213883	0.254224	-0.841315	0.400171	1	PA1027	0	None
1_B	CZA vs MEM	PA1028	22.035	-0.900753	0.331523	-2.71701	0.00658745	0.098479	PA1028	1.00666	None
1_B	CZA vs MEM	PA1029	123.13	0.0298341	0.292248	0.102085	0.918689	1	PA1029	0	None
1_B	CZA vs MEM	PA1030	474.172	0.166482	0.296295	0.56188	0.574198	1	PA1030	0	None
1_B	CZA vs MEM	PA1031	961.967	0.0178883	0.191913	0.0932106	0.925736	1	rmuC	0	None
1_B	CZA vs MEM	PA1032	578.73	-0.00314708	0.224996	-0.0139873	0.98884	1	quiP	0	None
1_B	CZA vs MEM	PA1033	584.89	-0.0706278	0.556164	-0.126991	0.898947	1	PA1033	0	None
1_B	CZA vs MEM	PA1034	373.802	-0.298577	0.480866	-0.620914	0.534656	1	PA1034	0	None
1_B	CZA vs MEM	PA1035	543.67	0.229574	0.449888	0.510292	0.609847	1	PA1035	0	None
1_B	CZA vs MEM	PA1036	103.518	0.37316	0.385635	0.96765	0.333219	0.974815	PA1036	0.0110779	None
1_B	CZA vs MEM	PA1037	109.644	-0.290753	0.322957	-0.900284	0.367969	1	PA1037	0	None
1_B	CZA vs MEM	PA1038	33.3952	-0.553092	0.300462	-1.84081	0.0656498	0.467124	PA1038	0.330568	None
1_B	CZA vs MEM	PA1039	41.5007	0.609085	0.629288	0.967896	0.333096	0.974815	PA1039	0.0110779	None
1_B	CZA vs MEM	PA1040	233.563	-0.0410149	0.495722	-0.0827376	0.93406	1	PA1040	0	None
1_B	CZA vs MEM	PA1041	368.381	-0.406447	0.206494	-1.96832	0.0490314	0.399277	PA1041	0.398726	None
1_B	CZA vs MEM	PA1042	236.574	-0.148589	0.472064	-0.314765	0.75294	1	PA1042	0	None
1_B	CZA vs MEM	PA1043	52.2006	0.25358	0.603881	0.419917	0.674546	1	PA1043	0	None
1_B	CZA vs MEM	PA1044	28.824	0.123716	0.547137	0.226115	0.821112	1	PA1044	0	None
1_B	CZA vs MEM	PA1045	530.884	0.104777	0.152488	0.687116	0.49201	1	dinG	0	None
1_B	CZA vs MEM	PA1046	170.3	0.26486	0.266967	0.99211	0.321144	0.969573	PA1046	0.0134196	None
1_B	CZA vs MEM	PA1047	120.429	0.0833781	0.36372	0.229237	0.818685	1	PA1047	0	None
1_B	CZA vs MEM	PA1048	1713.96	0.515957	0.26953	1.91428	0.0555843	0.425059	PA1048	0.371551	None
1_B	CZA vs MEM	PA1049	479.182	-0.447113	0.413608	-1.08101	0.279694	0.937015	pdxH	0.0282536	None
1_B	CZA vs MEM	PA1050	280.871	-0.746005	0.242956	-3.07054	0.0021367	0.0415029	PA1050	1.38192	None
1_B	CZA vs MEM	PA1051	392.757	0.695559	0.270554	2.57087	0.0101443	0.13445	PA1051	0.87144	None
1_B	CZA vs MEM	PA1052	8.3296	-0.239175	1.31869	-0.181373	0.856075		PA1052		None
1_B	CZA vs MEM	PA1053	3427.12	1.07271	0.260262	4.12166	3.76147e-05	0.00133607	PA1053	2.87417	Up
1_B	CZA vs MEM	PA1054	1246.18	0.302772	0.159235	1.90142	0.0572467	0.431537	PA1054	0.364982	None
1_B	CZA vs MEM	PA1055	103.787	0.527026	0.511148	1.03106	0.302511	0.959081	PA1055	0.0181449	None
1_B	CZA vs MEM	PA1056	198.526	0.432174	0.354956	1.21754	0.223397	0.861758	PA1056	0.0646145	None
1_B	CZA vs MEM	PA1057	213.851	0.409735	0.244195	1.6779	0.0933669	0.582232	PA1057	0.234904	None
1_B	CZA vs MEM	PA1058	42.3291	0.550169	0.698486	0.787659	0.430896	1	PA1058	0	None
1_B	CZA vs MEM	PA1059	135.738	0.40654	0.331614	1.22594	0.22022	0.859004	PA1059	0.0660049	None
1_B	CZA vs MEM	PA1060	99.7741	-0.154198	0.306455	-0.503168	0.614846	1	PA1060	0	None
1_B	CZA vs MEM	PA1061	397.24	-0.00748447	0.174439	-0.0429061	0.965776	1	cds1	0	None
1_B	CZA vs MEM	PA1062	71.1246	0.250825	0.326568	0.768061	0.442451	1	PA1062	0	None
1_B	CZA vs MEM	PA1063	104.459	0.0860559	0.359165	0.2396	0.81064	1	PA1063	0	None
1_B	CZA vs MEM	PA1064	552.63	0.140926	0.204793	0.688137	0.491366	1	PA1064	0	None
1_B	CZA vs MEM	PA1065	68.8838	-0.581941	0.270939	-2.14787	0.031724	0.297325	PA1065	0.526768	None
1_B	CZA vs MEM	PA1066	52.9801	0.348695	0.324816	1.07352	0.283039	0.941609	PA1066	0.0261292	None
1_B	CZA vs MEM	PA1067	35.2005	0.521563	0.33835	1.54149	0.123198	0.663835	PA1067	0.17794	None
1_B	CZA vs MEM	PA1068	313.407	0.388683	0.280408	1.38614	0.165705	0.764794	PA1068	0.116455	None
1_B	CZA vs MEM	PA1069	795.722	0.468867	0.233891	2.00464	0.0450019	0.376997	PA1069	0.423662	None
1_B	CZA vs MEM	PA1070	842.558	-0.221473	0.368558	-0.600917	0.547895	1	braG	0	None
1_B	CZA vs MEM	PA1071	673.516	0.244641	0.197407	1.23927	0.215245	0.850256	braF	0.0704501	None
1_B	CZA vs MEM	PA1072	751.581	0.105699	0.209467	0.50461	0.613833	1	braE	0	None
1_B	CZA vs MEM	PA1073	1191.3	-0.00843555	0.440325	-0.0191575	0.984715	1	braD	0	None
1_B	CZA vs MEM	PA1074	5872.35	0.123076	0.219304	0.561214	0.574652	1	braC	0	None
1_B	CZA vs MEM	PA1075	43.6707	0.290994	0.508886	0.571824	0.567441	1	PA1075	0	None
1_B	CZA vs MEM	PA1076	1494.17	-0.871516	0.235129	-3.70655	0.000210106	0.0066161	PA1076	2.1794	None
1_B	CZA vs MEM	PA1077	594.331	0.327911	0.2153	1.52304	0.127749	0.677187	flgB	0.169292	None
1_B	CZA vs MEM	PA1078	747.949	0.171365	0.479737	0.357207	0.720937	1	flgC	0	None
1_B	CZA vs MEM	PA1079	1094.6	0.232378	0.254154	0.914318	0.36055	0.995857	flgD	0.00180304	None
1_B	CZA vs MEM	PA1080	3795.83	0.18542	0.373841	0.495988	0.619903	1	flgE	0	None
1_B	CZA vs MEM	PA1081	352.625	0.176171	0.247478	0.711863	0.47655	1	flgF	0	None
1_B	CZA vs MEM	PA1082	1435.27	0.138611	0.351527	0.394311	0.693351	1	flgG	0	None
1_B	CZA vs MEM	PA1083	482.42	0.215769	0.434962	0.496065	0.619849	1	flgH	0	None
1_B	CZA vs MEM	PA1084	245.141	0.386793	0.512163	0.755215	0.45012	1	flgI	0	None
1_B	CZA vs MEM	PA1085	489.219	0.292785	0.16022	1.82739	0.0676412	0.473975	flgJ	0.324245	None
1_B	CZA vs MEM	PA1086	1480.97	0.231715	0.217847	1.06366	0.287483	0.944074	flgK	0.024994	None
1_B	CZA vs MEM	PA1087	744.096	0	1.68766	0	1	1	flgL	0	None
1_B	CZA vs MEM	PA1088	435.188	0	1.707	0	1	1	PA1088	0	None
1_B	CZA vs MEM	PA1089	191.827	0	1.68479	0	1	1	PA1089	0	None
1_B	CZA vs MEM	PA1090	251.195	0	1.68605	0	1	1	PA1090	0	None
1_B	CZA vs MEM	PA1091	1028.56	0	1.67025	0	1	1	fgtA	0	None
1_B	CZA vs MEM	PA1092	19629.4	0.50842	0.345866	1.46999	0.141564	0.696248	fliC	0.157236	None
1_B	CZA vs MEM	PA1093	908.797	0	1.69089	0	1	1	PA1093	0	None
1_B	CZA vs MEM	PA1094	3601.33	0	1.69899	0	1	1	fliD	0	None
1_B	CZA vs MEM	PA1095	669.308	0	1.69391	0	1	1	fliS	0	None
1_B	CZA vs MEM	PA1096	643.791	0	1.7016	0	1	1	PA1096	0	None
1_B	CZA vs MEM	PA1097	2594.91	0.272674	0.361714	0.753839	0.450946	1	fleQ	0	None
1_B	CZA vs MEM	PA1098	224.352	0.346121	0.448253	0.772157	0.440022	1	fleS	0	None
1_B	CZA vs MEM	PA1099	238.648	-0.00221915	0.35937	-0.00617512	0.995073	1	fleR	0	None
1_B	CZA vs MEM	PA1100	221.026	0.26752	0.194419	1.376	0.168823	0.76569	fliE	0.115947	None
1_B	CZA vs MEM	PA1101	994.629	0.282012	0.185743	1.51829	0.128941	0.677187	fliF	0.169292	None
1_B	CZA vs MEM	PA1102	1283.76	0.298079	0.137009	2.17562	0.0295833	0.286301	fliG	0.543177	None
1_B	CZA vs MEM	PA1103	447.138	0.465864	0.236818	1.96718	0.0491623	0.399277	PA1103	0.398726	None
1_B	CZA vs MEM	PA1104	197.11	0.547104	0.428463	1.2769	0.201638	0.826658	fliI	0.0826739	None
1_B	CZA vs MEM	PA1105	106.735	0.249998	0.216852	1.15285	0.248972	0.895088	fliJ	0.0481341	None
1_B	CZA vs MEM	PA1106	143.597	0.43746	0.242192	1.80625	0.0708786	0.490188	PA1106	0.309637	None
1_B	CZA vs MEM	PA1107	160.495	-0.359109	0.365679	-0.982033	0.326083	0.972997	PA1107	0.0118885	None
1_B	CZA vs MEM	PA1108	1.18835	2.63261	1.90031	1.38536	0.165943		PA1108		None
1_B	CZA vs MEM	PA1109	13.0386	0.176983	0.657442	0.269199	0.787776		PA1109		None
1_B	CZA vs MEM	PA1110	57.4356	-0.010073	0.456797	-0.0220513	0.982407	1	PA1110	0	None
1_B	CZA vs MEM	PA1111	15.8111	0.541552	0.512729	1.05621	0.29087		PA1111		None
1_B	CZA vs MEM	PA1112	74.8142	0.28053	0.285602	0.98224	0.325981	0.972997	PA1112	0.0118885	None
1_B	CZA vs MEM	PA1113	93.0308	-0.0761183	0.240384	-0.316654	0.751506	1	PA1113	0	None
1_B	CZA vs MEM	PA1114	41.2633	0.460391	0.526846	0.873863	0.382193	1	PA1114	0	None
1_B	CZA vs MEM	PA1115	650.947	0.139284	0.139631	0.99751	0.318517	0.965446	PA1115	0.0152719	None
1_B	CZA vs MEM	PA1116	434.867	-0.0884174	0.279872	-0.315921	0.752063	1	PA1116	0	None
1_B	CZA vs MEM	PA1117	211.947	0.19357	0.266178	0.727219	0.467092	1	PA1117	0	None
1_B	CZA vs MEM	PA1118	234.735	-0.257031	0.338657	-0.758972	0.447869	1	PA1118	0	None
1_B	CZA vs MEM	PA1119	375.536	0.110723	0.162443	0.681612	0.495484	1	yfiB	0	None
1_B	CZA vs MEM	PA1120	113.866	-0.120465	0.432715	-0.278393	0.780711	1	tpbB	0	None
1_B	CZA vs MEM	PA1121	49.8855	0.0284306	0.61855	0.0459632	0.96334	1	yfiR	0	None
1_B	CZA vs MEM	PA1122	72.9951	0.247725	0.435896	0.568311	0.569824	1	PA1122	0	None
1_B	CZA vs MEM	PA1123	284.504	0.697958	0.312127	2.23613	0.025343	0.258673	PA1123	0.587248	None
1_B	CZA vs MEM	PA1124	602.193	0.0434154	0.415815	0.104411	0.916844	1	dgt	0	None
1_B	CZA vs MEM	PA1125	15.5221	0.79327	0.822208	0.964805	0.334643		cobB1		None
1_B	CZA vs MEM	PA1126	160.645	-0.262791	0.225516	-1.16529	0.243902	0.890106	PA1126	0.0505582	None
1_B	CZA vs MEM	PA1127	159.434	0.157108	0.378486	0.415094	0.678073	1	PA1127	0	None
1_B	CZA vs MEM	PA1128	57.5682	0.527772	0.29593	1.78343	0.0745156	0.505113	PA1128	0.296611	None
1_B	CZA vs MEM	PA1129	21.0227	0.834776	0.581975	1.43439	0.151462	0.723889	fosA	0.140328	None
1_B	CZA vs MEM	PA1130	12.4706	0.10641	0.64447	0.165112	0.868856		rhlC		None
1_B	CZA vs MEM	PA1131	8.80599	0.640666	1.55636	0.411645	0.6806		PA1131		None
1_B	CZA vs MEM	PA1132	606.802	-0.0411951	0.204345	-0.201595	0.840233	1	PA1132	0	None
1_B	CZA vs MEM	PA1133	10.5314	0.642724	0.623559	1.03074	0.302665		PA1133		None
1_B	CZA vs MEM	PA1134	13.8792	0.29249	0.581339	0.503131	0.614872		PA1134		None
1_B	CZA vs MEM	PA1135	254.756	-0.33628	0.29337	-1.14626	0.251686	0.899269	hchA	0.0461104	None
1_B	CZA vs MEM	PA1136	33.9865	0.223929	0.376363	0.594983	0.551855	1	PA1136	0	None
1_B	CZA vs MEM	PA1137	115.106	0.215887	0.365816	0.590152	0.555089	1	PA1137	0	None
1_B	CZA vs MEM	PA1138	11.9583	-0.143645	0.883889	-0.162514	0.870901		PA1138		None
1_B	CZA vs MEM	PA1139	9.12389	0.535037	1.38686	0.385791	0.699652		PA1139		None
1_B	CZA vs MEM	PA1140	711.082	-0.0556068	0.184581	-0.30126	0.763217	1	PA1140	0	None
1_B	CZA vs MEM	PA1141	46.0911	1.19166	0.970788	1.22752	0.219627	0.859004	PA1141	0.0660049	None
1_B	CZA vs MEM	PA1142	34.7216	0.151129	0.432647	0.349314	0.726854	1	PA1142	0	None
1_B	CZA vs MEM	PA1143	4.08669	1.15542	1.14273	1.01111	0.311965		PA1143		None
1_B	CZA vs MEM	PA1144	12.9099	1.53881	0.579182	2.65687	0.00788708		PA1144		None
1_B	CZA vs MEM	PA1145	60.5884	0.255811	0.25746	0.993597	0.320419	0.968456	PA1145	0.0139202	None
1_B	CZA vs MEM	PA1146	1.00855	-0.165625	2.39245	-0.0692282	0.944808		PA1146		None
1_B	CZA vs MEM	PA1147	3.75994	1.05457	0.921487	1.14443	0.252447		PA1147		None
1_B	CZA vs MEM	PA1148	26.4298	0.283508	0.428106	0.662238	0.507819	1	eta	0	None
1_B	CZA vs MEM	PA1149	1.73793	-1.16946	1.52589	-0.766415	0.443429		PA1149		None
1_B	CZA vs MEM	PA1150	2594.49	0.128933	0.783739	0.16451	0.86933	1	pys2	0	None
1_B	CZA vs MEM	PA1151	1775.05	-0.119494	1.25796	-0.0949901	0.924323	1	imm2	0	None
1_B	CZA vs MEM	PA1152	174.082	-0.276051	0.912739	-0.302443	0.762315	1	PA1152	0	None
1_B	CZA vs MEM	PA1153	9.29278	-0.21824	0.473934	-0.460485	0.645168		PA1153		None
1_B	CZA vs MEM	PA1154	30.6205	0	1.72793	0	1	1	PA1154	0	None
1_B	CZA vs MEM	PA1155	12966.4	0.338179	0.542421	0.623463	0.53298	1	nrdB	0	None
1_B	CZA vs MEM	PA1156	13590	0.211049	0.206203	1.0235	0.30607	0.959252	nrdA	0.0180672	None
1_B	CZA vs MEM	PA1157	106.22	-0.150869	0.368563	-0.409344	0.682287	1	PA1157	0	None
1_B	CZA vs MEM	PA1158	101.56	0.0482541	0.365215	0.132125	0.894885	1	PA1158	0	None
1_B	CZA vs MEM	PA1159	2228.24	-0.479644	0.52588	-0.912078	0.361728	0.997882	PA1159	0.000920739	None
1_B	CZA vs MEM	PA1160	10.9092	0.733119	1.35859	0.539618	0.58946		PA1160		None
1_B	CZA vs MEM	PA1161	22.9743	0.36396	1.02147	0.356309	0.721609	1	rrmA	0	None
1_B	CZA vs MEM	PA1162	505.642	-0.157977	0.175144	-0.901982	0.367066	1	dapE	0	None
1_B	CZA vs MEM	PA1163	54.7108	0.203254	0.37169	0.546836	0.584491	1	ndvB	0	None
1_B	CZA vs MEM	PA1164	92.0581	-0.0339685	0.409342	-0.0829833	0.933865	1	PA1164	0	None
1_B	CZA vs MEM	PA1165	30.3082	0.0033201	0.391276	0.00848531	0.99323	1	pcpS	0	None
1_B	CZA vs MEM	PA1166	16.4457	0.0125506	0.59966	0.0209296	0.983302		PA1166		None
1_B	CZA vs MEM	PA1167	93.0497	-0.202546	0.284528	-0.711868	0.476547	1	PA1167	0	None
1_B	CZA vs MEM	PA1168	73.5499	-1.71529	0.675342	-2.53989	0.0110889	0.144808	PA1168	0.839208	None
1_B	CZA vs MEM	PA1169	210.268	-0.118852	0.442845	-0.268382	0.788405	1	loxA	0	None
1_B	CZA vs MEM	PA1170	232.462	-0.54798	0.207107	-2.64588	0.00814789	0.114483	PA1170	0.941259	None
1_B	CZA vs MEM	PA1171	146.652	0.586248	0.496627	1.18046	0.237817	0.882001	PA1171	0.0545311	None
1_B	CZA vs MEM	PA1172	114.552	-0.383082	0.389958	-0.982366	0.32592	0.972997	napC	0.0118885	None
1_B	CZA vs MEM	PA1173	20.5385	0.0189962	0.500423	0.0379604	0.969719	1	napB	0	None
1_B	CZA vs MEM	PA1174	437.164	-0.420759	0.22347	-1.88284	0.0597222	0.442795	napA	0.353797	None
1_B	CZA vs MEM	PA1175	38.9196	-0.41408	0.393864	-1.05133	0.293108	0.9454	napD	0.0243846	None
1_B	CZA vs MEM	PA1176	3.90745	-1.11957	2.17498	-0.51475	0.606727		napF		None
1_B	CZA vs MEM	PA1177	86.7328	-0.749827	0.457166	-1.64017	0.100971	0.607306	napE	0.216593	None
1_B	CZA vs MEM	PA1178	29955.2	5.29191	0.371368	14.2498	4.49697e-46	2.85236e-43	oprH	42.5448	Up
1_B	CZA vs MEM	PA1179	6730.33	4.63533	0.249296	18.5937	3.61288e-77	5.34706e-74	phoP	73.2719	Up
1_B	CZA vs MEM	PA1180	1510.31	3.5689	0.257284	13.8715	9.43347e-44	5.23558e-41	phoQ	40.281	Up
1_B	CZA vs MEM	PA1181	626.737	0.208034	0.278323	0.747454	0.454789	1	PA1181	0	None
1_B	CZA vs MEM	PA1182	71.0303	-0.0996309	0.205454	-0.484931	0.627725	1	PA1182	0	None
1_B	CZA vs MEM	PA1183	1066.53	2.47766	0.314364	7.8815	3.23472e-15	5.52391e-13	dctA2	12.2578	Up
1_B	CZA vs MEM	PA1184	18.5948	0.467494	0.621055	0.752742	0.451605	1	PA1184	0	None
1_B	CZA vs MEM	PA1185	5.95596	0.806184	0.64418	1.25149	0.210756		PA1185		None
1_B	CZA vs MEM	PA1186	3.56265	0.245094	0.903546	0.271258	0.786192		PA1186		None
1_B	CZA vs MEM	PA1187	24.4697	-0.113872	0.370794	-0.307102	0.758765	1	PA1187	0	None
1_B	CZA vs MEM	PA1188	23.2548	0.292009	0.613985	0.475597	0.634362	1	PA1188	0	None
1_B	CZA vs MEM	PA1189	43.9552	0.286857	0.385584	0.743953	0.456905	1	sprT	0	None
1_B	CZA vs MEM	PA1190	102.49	-0.237529	0.474408	-0.500684	0.616593	1	PA1190	0	None
1_B	CZA vs MEM	PA1191	145.069	0.064277	0.346665	0.185415	0.852903	1	PA1191	0	None
1_B	CZA vs MEM	PA1192	1152.74	-0.122802	0.414534	-0.296242	0.767045	1	ttcA	0	None
1_B	CZA vs MEM	PA1193	196.04	0.238612	0.33774	0.706497	0.479879	1	PA1193	0	None
1_B	CZA vs MEM	PA1194	24.3165	-0.109652	0.440699	-0.248814	0.803505	1	PA1194	0	None
1_B	CZA vs MEM	PA1195	59.6354	-0.222268	0.309167	-0.718926	0.472186	1	PA1195	0	None
1_B	CZA vs MEM	PA1196	97.8367	-0.347511	0.596304	-0.582774	0.560045	1	PA1196	0	None
1_B	CZA vs MEM	PA1197	112.752	-0.333242	0.365827	-0.910926	0.362334	0.997882	cobB2	0.000920739	None
1_B	CZA vs MEM	PA1198	796.577	0.202353	0.262382	0.771217	0.440578	1	PA1198	0	None
1_B	CZA vs MEM	PA1199	228.023	0.111654	0.655076	0.170444	0.864661	1	PA1199	0	None
1_B	CZA vs MEM	PA1200	151.206	-0.0816515	0.376933	-0.216621	0.828504	1	PA1200	0	None
1_B	CZA vs MEM	PA1201	104.651	0.136486	0.171586	0.795436	0.42636	1	PA1201	0	None
1_B	CZA vs MEM	PA1202	328.282	-0.265859	0.385281	-0.69004	0.490169	1	PA1202	0	None
1_B	CZA vs MEM	PA1203	22.0172	-0.862377	0.503914	-1.71136	0.0870152	0.558306	PA1203	0.253128	None
1_B	CZA vs MEM	PA1204	62.1658	-0.132075	0.466964	-0.282838	0.777301	1	PA1204	0	None
1_B	CZA vs MEM	PA1205	83.68	-0.146905	0.471554	-0.311534	0.755394	1	PA1205	0	None
1_B	CZA vs MEM	PA1206	136.965	0.31785	0.337255	0.94246	0.345957	0.984217	PA1206	0.00690918	None
1_B	CZA vs MEM	PA1207	366.608	0.0303981	0.245545	0.123799	0.901475	1	kefB	0	None
1_B	CZA vs MEM	PA1208	93.019	0.0539199	0.225624	0.238981	0.811121	1	PA1208	0	None
1_B	CZA vs MEM	PA1209	63.6637	0.126896	0.213301	0.594915	0.551901	1	PA1209	0	None
1_B	CZA vs MEM	PA1210	29.4389	0.852382	0.348724	2.44429	0.0145139	0.17323	PA1210	0.761376	None
1_B	CZA vs MEM	PA1211	1.04272	0.611158	2.90867	0.210116	0.833577		PA1211		None
1_B	CZA vs MEM	PA1212	11.0571	-0.448573	0.557969	-0.803939	0.421432		PA1212		None
1_B	CZA vs MEM	PA1213	3.25814	-0.833147	1.37386	-0.606428	0.54423		PA1213		None
1_B	CZA vs MEM	PA1214	5.77315	-0.728264	1.03406	-0.704273	0.481263		PA1214		None
1_B	CZA vs MEM	PA1215	14.7823	-0.464911	0.602976	-0.771027	0.440691		PA1215		None
1_B	CZA vs MEM	PA1216	34.5429	-0.219479	0.335852	-0.653498	0.513435	1	PA1216	0	None
1_B	CZA vs MEM	PA1217	23.4373	0.147275	0.443386	0.33216	0.739768	1	PA1217	0	None
1_B	CZA vs MEM	PA1218	27.3966	-0.0128525	0.735585	-0.0174725	0.98606	1	PA1218	0	None
1_B	CZA vs MEM	PA1219	1.43873	-1.63228	1.70646	-0.956531	0.338804		PA1219		None
1_B	CZA vs MEM	PA1220	1.64281	0	2.103	0	1		PA1220		None
1_B	CZA vs MEM	PA1221	10.3011	-0.208992	1.25642	-0.166338	0.867891		PA1221		None
1_B	CZA vs MEM	PA1222	192.355	0.28781	0.353894	0.813266	0.416065	1	PA1222	0	None
1_B	CZA vs MEM	PA1223	23.8248	0.0923685	0.482376	0.191487	0.848144	1	PA1223	0	None
1_B	CZA vs MEM	PA1224	14.167	0.410947	0.368998	1.11368	0.265415		PA1224		None
1_B	CZA vs MEM	PA1225	11.6772	0.286781	0.558695	0.513306	0.607738		PA1225		None
1_B	CZA vs MEM	PA1226	15.9026	0.0377394	0.909352	0.0415014	0.966896		PA1226		None
1_B	CZA vs MEM	PA1227	50.1247	0.329848	0.29351	1.12381	0.261096	0.910503	PA1227	0.0407188	None
1_B	CZA vs MEM	PA1228	13.1472	1.429	1.23044	1.16137	0.245492		PA1228		None
1_B	CZA vs MEM	PA1229	7.3531	1.4965	0.808179	1.85169	0.06407		PA1229		None
1_B	CZA vs MEM	PA1230	1.18745	1.23565	1.84961	0.66806	0.504096		PA1230		None
1_B	CZA vs MEM	PA1231	1.38559	0.100727	1.33108	0.075673	0.939679		PA1231		None
1_B	CZA vs MEM	PA1232	7.20535	-0.175539	0.688568	-0.254934	0.798774		PA1232		None
1_B	CZA vs MEM	PA1233	1.92896	-0.31643	1.13164	-0.279622	0.779768		PA1233		None
1_B	CZA vs MEM	PA1234	30.2268	0.834076	0.699637	1.19216	0.2332	0.874501	PA1234	0.0582398	None
1_B	CZA vs MEM	PA1235	14.0293	0.485367	0.688	0.705475	0.480515		PA1235		None
1_B	CZA vs MEM	PA1236	32.4068	0.00788448	0.335402	0.0235076	0.981245	1	PA1236	0	None
1_B	CZA vs MEM	PA1237	0.599773	-0.948868	2.5781	-0.368049	0.712837		PA1237		None
1_B	CZA vs MEM	PA1238	0.427968	-0.224551	3.34053	-0.0672202	0.946406		PA1238		None
1_B	CZA vs MEM	PA1239	2.81135	0.985508	1.44848	0.680372	0.496269		PA1239		None
1_B	CZA vs MEM	PA1240	4.66341	1.18096	1.13356	1.04181	0.297498		PA1240		None
1_B	CZA vs MEM	PA1241	160.025	0.18202	0.217682	0.836176	0.403056	1	PA1241	0	None
1_B	CZA vs MEM	PA1242	71.9697	-0.239934	0.331017	-0.724838	0.468551	1	PA1242	0	None
1_B	CZA vs MEM	PA1243	191.905	0.361785	0.239219	1.51236	0.130443	0.677187	PA1243	0.169292	None
1_B	CZA vs MEM	PA1244	34.4909	4.66181	0.435634	10.7012	1.00452e-26	3.18576e-24	PA1244	23.4968	Up
1_B	CZA vs MEM	PA1245	307.167	-0.288917	0.243525	-1.1864	0.235465	0.878219	PA1245	0.0563969	None
1_B	CZA vs MEM	PA1246	39.2992	-0.111545	0.601769	-0.185361	0.852946	1	aprD	0	None
1_B	CZA vs MEM	PA1247	67.4625	0.213949	0.610014	0.350728	0.725792	1	aprE	0	None
1_B	CZA vs MEM	PA1248	58.5571	-1.1846	0.696583	-1.70059	0.0890203	0.567888	aprF	0.245737	None
1_B	CZA vs MEM	PA1249	1194.32	-0.129714	0.357717	-0.362616	0.716892	1	aprA	0	None
1_B	CZA vs MEM	PA1250	107.182	0.538659	0.484356	1.11211	0.26609	0.911603	inh	0.0401943	None
1_B	CZA vs MEM	PA1251	3.66191	-1.9467	1.04136	-1.86938	0.0615705		PA1251		None
1_B	CZA vs MEM	PA1252	16.7685	1.50277	0.767126	1.95896	0.0501176		lhpD		None
1_B	CZA vs MEM	PA1253	1.32973	0.193864	1.94607	0.0996182	0.920647		PA1253		None
1_B	CZA vs MEM	PA1254	8.05416	0.97253	0.720413	1.34996	0.177028		PA1254		None
1_B	CZA vs MEM	PA1255	2.84336	2.43017	1.28599	1.88973	0.058794		lhpL		None
1_B	CZA vs MEM	PA1256	4.30826	-0.475576	0.766607	-0.620364	0.535018		PA1256		None
1_B	CZA vs MEM	PA1257	2.45876	-0.419884	0.952855	-0.440659	0.65946		PA1257		None
1_B	CZA vs MEM	PA1258	1.23979	-0.276545	1.43394	-0.192857	0.847071		PA1258		None
1_B	CZA vs MEM	PA1259	1.00145	3.0493	1.87668	1.62484	0.104196		lhpI		None
1_B	CZA vs MEM	PA1260	3.99879	-0.507037	1.0331	-0.490791	0.623574		PA1260		None
1_B	CZA vs MEM	PA1261	6.35497	0.349169	1.45569	0.239864	0.810435		PA1261		None
1_B	CZA vs MEM	PA1262	3.85858	0.339632	1.08678	0.312513	0.754651		PA1262		None
1_B	CZA vs MEM	PA1263	78.0125	0.819546	0.2602	3.14968	0.00163448	0.0345576	PA1263	1.46146	None
1_B	CZA vs MEM	PA1264	4.20567	1.77765	1.21229	1.46636	0.14255		PA1264		None
1_B	CZA vs MEM	PA1265	1.95051	1.24697	1.47949	0.84284	0.399318		PA1265		None
1_B	CZA vs MEM	PA1266	0.974592	0.435007	3.12736	0.139097	0.889374		PA1266		None
1_B	CZA vs MEM	PA1267	7.11547	-0.139105	0.540252	-0.257481	0.796807		PA1267		None
1_B	CZA vs MEM	PA1268	4.42738	-0.126032	1.00365	-0.125574	0.900069		PA1268		None
1_B	CZA vs MEM	PA1269	142.497	-0.000205191	0.266899	-0.000768795	0.999387	1	PA1269	0	None
1_B	CZA vs MEM	PA1270	9.81764	1.19882	0.665215	1.80215	0.0715219		PA1270		None
1_B	CZA vs MEM	PA1271	684.167	-0.263321	0.138035	-1.90764	0.0564373	0.427614	PA1271	0.368948	None
1_B	CZA vs MEM	PA1272	189.234	-0.0400986	0.281131	-0.142633	0.88658	1	cobO	0	None
1_B	CZA vs MEM	PA1273	59.4834	-0.150922	0.85635	-0.176239	0.860107	1	cobB	0	None
1_B	CZA vs MEM	PA1274	26.4166	0.269288	0.806091	0.334067	0.738329	1	PA1274	0	None
1_B	CZA vs MEM	PA1275	18.9848	0.292034	1.07473	0.271727	0.785832	1	cobD	0	None
1_B	CZA vs MEM	PA1276	29.4787	-0.0647917	0.783034	-0.0827444	0.934055	1	cobC	0	None
1_B	CZA vs MEM	PA1277	136.184	0.206255	0.50014	0.412395	0.68005	1	cobQ	0	None
1_B	CZA vs MEM	PA1278	19.7692	0.754766	1.07492	0.702162	0.482578	1	cobP	0	None
1_B	CZA vs MEM	PA1279	18.9373	0.000973949	1.2039	0.000808995	0.999355	1	cobT	0	None
1_B	CZA vs MEM	PA1280	33.3668	0.180324	0.636776	0.283182	0.777037	1	PA1280	0	None
1_B	CZA vs MEM	PA1281	14.1137	1.06456	1.19539	0.890548	0.373172		cobS		None
1_B	CZA vs MEM	PA1282	17.9711	0.702195	0.593252	1.18364	0.236557		PA1282		None
1_B	CZA vs MEM	PA1283	35.5931	0.436791	0.347562	1.25673	0.208852	0.84146	PA1283	0.0749664	None
1_B	CZA vs MEM	PA1284	18.5346	0.030259	0.3188	0.0949155	0.924382	1	PA1284	0	None
1_B	CZA vs MEM	PA1285	8.06103	1.37904	1.14657	1.20275	0.229072		PA1285		None
1_B	CZA vs MEM	PA1286	6.55671	0.722853	1.03295	0.699793	0.484057		PA1286		None
1_B	CZA vs MEM	PA1287	430.621	-0.166505	0.268112	-0.621027	0.534582	1	PA1287	0	None
1_B	CZA vs MEM	PA1288	13660.8	0.262289	0.410331	0.639213	0.522684	1	PA1288	0	None
1_B	CZA vs MEM	PA1289	5.85033	-0.772087	1.10528	-0.698543	0.484838		PA1289		None
1_B	CZA vs MEM	PA1290	30.6253	0.283753	0.317849	0.892729	0.372003	1	PA1290	0	None
1_B	CZA vs MEM	PA1291	30.4516	0.641814	0.554085	1.15833	0.246729	0.892082	PA1291	0.049595	None
1_B	CZA vs MEM	PA1292	150.066	0.238425	0.524119	0.454906	0.649177	1	sseA	0	None
1_B	CZA vs MEM	PA1293	486.205	0.145315	0.149678	0.970848	0.331624	0.974815	PA1293	0.0110779	None
1_B	CZA vs MEM	PA1294	466.968	0.179984	0.143549	1.25381	0.209911	0.841918	rnd	0.07473	None
1_B	CZA vs MEM	PA1295	121.07	0.210722	0.348727	0.604262	0.54567	1	PA1295	0	None
1_B	CZA vs MEM	PA1296	315.999	0.404766	0.311644	1.29881	0.194009	0.812489	PA1296	0.0901823	None
1_B	CZA vs MEM	PA1297	52.2499	-0.652831	0.370589	-1.76161	0.078136	0.524054	PA1297	0.280624	None
1_B	CZA vs MEM	PA1298	3.84204	-1.33771	1.42112	-0.941309	0.346547		PA1298		None
1_B	CZA vs MEM	PA1299	200.137	-0.243066	0.235113	-1.03383	0.301216	0.957337	PA1299	0.018935	None
1_B	CZA vs MEM	PA1300	20.7655	-0.00433474	0.573176	-0.00756267	0.993966	1	PA1300	0	None
1_B	CZA vs MEM	PA1301	21.3967	0.199901	0.565434	0.353536	0.723687	1	PA1301	0	None
1_B	CZA vs MEM	PA1302	61.0614	0.0273183	0.306274	0.0891956	0.928926	1	PA1302	0	None
1_B	CZA vs MEM	PA1303	12.5367	1.08496	0.870595	1.24623	0.21268		PA1303		None
1_B	CZA vs MEM	PA1304	295.849	0.109244	0.382465	0.285631	0.775161	1	PA1304	0	None
1_B	CZA vs MEM	PA1305	259.15	0.332419	0.435416	0.763452	0.445194	1	PA1305	0	None
1_B	CZA vs MEM	PA1306	102.952	-0.143624	0.367208	-0.391126	0.695704	1	PA1306	0	None
1_B	CZA vs MEM	PA1307	630.17	-0.0392168	0.199235	-0.196837	0.843955	1	PA1307	0	None
1_B	CZA vs MEM	PA1308	195.047	0.0790805	0.215418	0.367102	0.713543	1	PA1308	0	None
1_B	CZA vs MEM	PA1309	25.8911	0.137943	0.52364	0.263431	0.792219	1	PA1309	0	None
1_B	CZA vs MEM	PA1310	23.4111	0.401159	0.34339	1.16823	0.242714	0.889842	phnW	0.0506869	None
1_B	CZA vs MEM	PA1311	25.7642	0.308016	0.358228	0.859834	0.389881	1	phnX	0	None
1_B	CZA vs MEM	PA1312	10.7803	0.449328	0.69208	0.649243	0.516181		PA1312		None
1_B	CZA vs MEM	PA1313	9.20248	0.211064	0.560054	0.376863	0.706275		PA1313		None
1_B	CZA vs MEM	PA1314	5.09852	1.08869	0.845614	1.28746	0.197935		PA1314		None
1_B	CZA vs MEM	PA1315	26.3554	0.0263283	0.395668	0.0665416	0.946947	1	PA1315	0	None
1_B	CZA vs MEM	PA1316	47.0305	0.940763	0.228064	4.12499	3.70749e-05	0.00132752	PA1316	2.87696	None
1_B	CZA vs MEM	PA1317	547.854	0.826236	0.522211	1.58219	0.113607	0.644207	cyoA	0.190974	None
1_B	CZA vs MEM	PA1318	944.603	0.863654	0.359863	2.39996	0.0163971	0.188609	cyoB	0.724438	None
1_B	CZA vs MEM	PA1319	212.554	0.900426	0.304809	2.95407	0.00313615	0.0543927	cyoC	1.26446	None
1_B	CZA vs MEM	PA1320	104.643	0.982322	0.35269	2.78523	0.00534904	0.0845187	cyoD	1.07305	None
1_B	CZA vs MEM	PA1321	44.3236	1.04772	0.607835	1.72369	0.0847638	0.547688	cyoE2	0.261467	None
1_B	CZA vs MEM	PA1322	560.323	0.113987	0.274911	0.414633	0.678411	1	PA1322	0	None
1_B	CZA vs MEM	PA1323	131.194	0.324123	0.601616	0.538754	0.590057	1	PA1323	0	None
1_B	CZA vs MEM	PA1324	706.648	0.618423	0.17011	3.63543	0.000277521	0.00849788	PA1324	2.07069	None
1_B	CZA vs MEM	PA1325	45.8325	-0.230797	0.293025	-0.787635	0.43091	1	PA1325	0	None
1_B	CZA vs MEM	PA1326	55.5301	-0.00326558	0.46966	-0.00695307	0.994452	1	ilvA2	0	None
1_B	CZA vs MEM	PA1327	73.573	0.142854	0.349447	0.4088	0.682686	1	PA1327	0	None
1_B	CZA vs MEM	PA1328	36.7947	0.61465	0.45016	1.3654	0.172126	0.765871	PA1328	0.115844	None
1_B	CZA vs MEM	PA1329	0.371039	-1.11902	8.5725	-0.130536	0.896142		PA1329		None
1_B	CZA vs MEM	PA1330	55.8662	-0.27634	0.297549	-0.928722	0.353033	0.990305	PA1330	0.00423093	None
1_B	CZA vs MEM	PA1331	341.612	-0.182139	0.188164	-0.967979	0.333055	0.974815	PA1331	0.0110779	None
1_B	CZA vs MEM	PA1332	17.5173	0.18957	0.565246	0.335376	0.737341		PA1332		None
1_B	CZA vs MEM	PA1333	13.1938	0.148539	1.04257	0.142473	0.886706		PA1333		None
1_B	CZA vs MEM	PA1334	4.34858	1.31361	1.25027	1.05066	0.293413		PA1334		None
1_B	CZA vs MEM	PA1335	129.493	0.31199	0.311469	1.00167	0.316501	0.963169	PA1335	0.0162974	None
1_B	CZA vs MEM	PA1336	272.685	0.0361649	0.409426	0.0883308	0.929614	1	PA1336	0	None
1_B	CZA vs MEM	PA1337	2496.07	-0.22544	0.164915	-1.36701	0.171622	0.76569	ansB	0.115947	None
1_B	CZA vs MEM	PA1338	1285.83	0.0439155	0.232253	0.189085	0.850026	1	ggt	0	None
1_B	CZA vs MEM	PA1339	2052.32	-0.139168	0.371743	-0.374365	0.708133	1	PA1339	0	None
1_B	CZA vs MEM	PA1340	1293.67	-0.110667	0.335407	-0.32995	0.741438	1	PA1340	0	None
1_B	CZA vs MEM	PA1341	1115.09	-0.243365	0.41325	-0.588906	0.555924	1	PA1341	0	None
1_B	CZA vs MEM	PA1342	8728.04	-0.190404	0.445002	-0.427873	0.668743	1	PA1342	0	None
1_B	CZA vs MEM	PA1343	143.597	3.57313	0.36608	9.76051	1.66322e-22	4.34394e-20	PA1343	19.3621	Up
1_B	CZA vs MEM	PA1344	201.653	2.80629	0.29542	9.49931	2.11284e-21	4.26409e-19	PA1344	18.3702	Up
1_B	CZA vs MEM	PA1345	56.2134	2.07062	0.414715	4.99287	5.94894e-07	3.10745e-05	PA1345	4.5076	Up
1_B	CZA vs MEM	PA1346	21.7765	-0.0473841	0.589425	-0.0803904	0.935927	1	PA1346	0	None
1_B	CZA vs MEM	PA1347	64.2325	-0.411994	0.776645	-0.530479	0.59578	1	PA1347	0	None
1_B	CZA vs MEM	PA1348	144.392	-0.01793	0.647059	-0.02771	0.977893	1	PA1348	0	None
1_B	CZA vs MEM	PA1349	3.16886	1.0472	1.39513	0.750611	0.452887		PA1349		None
1_B	CZA vs MEM	PA1350	31.5416	-0.180916	0.348292	-0.519438	0.603455	1	PA1350	0	None
1_B	CZA vs MEM	PA1351	6.59637	-0.23022	0.605533	-0.380194	0.703802		PA1351		None
1_B	CZA vs MEM	PA1352	0.899889	0.839557	1.90903	0.439782	0.660095		PA1352		None
1_B	CZA vs MEM	PA1353	35.202	-0.148966	0.25785	-0.577723	0.563451	1	PA1353	0	None
1_B	CZA vs MEM	PA1354	17.2745	0.0971627	0.445683	0.218008	0.827423		PA1354		None
1_B	CZA vs MEM	PA1355	1.34665	3.56988	1.60201	2.22838	0.025855		PA1355		None
1_B	CZA vs MEM	PA1356	1.55237	-0.162507	1.95857	-0.0829725	0.933873		PA1356		None
1_B	CZA vs MEM	PA1357	32.8061	-0.299353	0.612418	-0.488805	0.62498	1	PA1357	0	None
1_B	CZA vs MEM	PA1358	41.6222	-0.524182	0.247469	-2.11817	0.0341606	0.312728	PA1358	0.504834	None
1_B	CZA vs MEM	PA1359	23.5581	-0.480636	0.765263	-0.628067	0.52996	1	PA1359	0	None
1_B	CZA vs MEM	PA1360	26.452	0.39937	0.715776	0.557953	0.576876	1	PA1360	0	None
1_B	CZA vs MEM	PA1361	146.674	0.222607	0.346032	0.643312	0.520022	1	pmpM	0	None
1_B	CZA vs MEM	PA1362	49.8894	-0.0088452	0.411632	-0.0214881	0.982856	1	PA1362	0	None
1_B	CZA vs MEM	PA1363	33.1203	0.140519	0.415265	0.338383	0.735074	1	PA1363	0	None
1_B	CZA vs MEM	PA1364	7.772	0.117391	1.24113	0.0945837	0.924646		PA1364		None
1_B	CZA vs MEM	PA1365	81.9037	0.1843	0.261431	0.704968	0.48083	1	PA1365	0	None
1_B	CZA vs MEM	PA1366	0						PA1366		None
1_B	CZA vs MEM	PA1367	124.521	0.233993	0.249542	0.937693	0.348402	0.986919	PA1367	0.00571833	None
1_B	CZA vs MEM	PA1368	0.483063	0	8.5725	0	1		PA1368		None
1_B	CZA vs MEM	PA1369	0						PA1369		None
1_B	CZA vs MEM	PA1370	0						PA1370		None
1_B	CZA vs MEM	PA1371	0						PA1371		None
1_B	CZA vs MEM	PA1372	0						PA1372		None
1_B	CZA vs MEM	PA1373	29.5356	-0.653375	0.623518	-1.04788	0.294692	0.9454	fabF2	0.0243846	None
1_B	CZA vs MEM	PA1374	35.5021	0.0440217	0.295187	0.149131	0.88145	1	PA1374	0	None
1_B	CZA vs MEM	PA1375	26.638	-0.193753	0.870125	-0.222673	0.82379	1	pdxB	0	None
1_B	CZA vs MEM	PA1376	494.75	0.181264	0.224801	0.806329	0.420053	1	aceK	0	None
1_B	CZA vs MEM	PA1377	78.7931	0.833358	0.361847	2.30307	0.021275	0.229274	PA1377	0.639646	None
1_B	CZA vs MEM	PA1378	33.6235	0	1.69061	0	1	1	PA1378	0	None
1_B	CZA vs MEM	PA1379	2.90644	0	1.89987	0	1		PA1379		None
1_B	CZA vs MEM	PA1380	7.67297	0	1.74377	0	1		PA1380		None
1_B	CZA vs MEM	PA1381	14.2338	0.0572263	0.824908	0.069373	0.944693		PA1381		None
1_B	CZA vs MEM	PA1382	176.945	-0.165112	0.707596	-0.233342	0.815496	1	PA1382	0	None
1_B	CZA vs MEM	PA1383	261.703	0.221549	0.614485	0.360545	0.71844	1	PA1383	0	None
1_B	CZA vs MEM	PA1384	105.363	0.0157877	0.874917	0.0180448	0.985603	1	galE	0	None
1_B	CZA vs MEM	PA1385	151.549	-0.189757	1.08859	-0.174315	0.861618	1	PA1385	0	None
1_B	CZA vs MEM	PA1386	248.484	0.0284234	1.04087	0.0273073	0.978215	1	PA1386	0	None
1_B	CZA vs MEM	PA1387	177.192	-0.0655824	0.680059	-0.0964363	0.923174	1	PA1387	0	None
1_B	CZA vs MEM	PA1388	96.236	-0.0512343	0.726317	-0.0705399	0.943764	1	PA1388	0	None
1_B	CZA vs MEM	PA1389	155.993	0.0249372	0.472055	0.0528269	0.95787	1	PA1389	0	None
1_B	CZA vs MEM	PA1390	80.5852	-0.217367	0.585396	-0.371317	0.710402	1	PA1390	0	None
1_B	CZA vs MEM	PA1391	72.9571	-0.0160912	0.477945	-0.0336676	0.973142	1	PA1391	0	None
1_B	CZA vs MEM	PA1392	109.428	-0.0153259	0.50848	-0.0301405	0.975955	1	PA1392	0	None
1_B	CZA vs MEM	PA1393	58.7658	-0.131743	0.831619	-0.158417	0.874128	1	cysC	0	None
1_B	CZA vs MEM	PA1394	2.70992	-1.08241	4.1976	-0.257864			PA1394		None
1_B	CZA vs MEM	PA1395	135.648	-0.105367	0.631488	-0.166855	0.867484	1	PA1395	0	None
1_B	CZA vs MEM	PA1396	94.061	-0.283153	0.208318	-1.35923	0.174073	0.769806	PA1396	0.113619	None
1_B	CZA vs MEM	PA1397	30.5499	0.39823	0.507203	0.78515	0.432366	1	PA1397	0	None
1_B	CZA vs MEM	PA1398	39.6501	0.489964	0.496834	0.986172	0.324049	0.972804	PA1398	0.0119746	None
1_B	CZA vs MEM	PA1399	9.65166	1.13561	0.834231	1.36127	0.173429		PA1399		None
1_B	CZA vs MEM	PA1400	13.0433	1.03131	0.737537	1.39832	0.162017		PA1400		None
1_B	CZA vs MEM	PA1401	22.0728	-0.0300411	0.533469	-0.0563126	0.955093	1	PA1401	0	None
1_B	CZA vs MEM	PA1402	12.3921	0.249825	0.743483	0.336019	0.736856		PA1402		None
1_B	CZA vs MEM	PA1403	7.17136	-0.0178282	0.705938	-0.0252546	0.979852		PA1403		None
1_B	CZA vs MEM	PA1404	9.31442	1.30207	0.711139	1.83096	0.0671062		PA1404		None
1_B	CZA vs MEM	PA1405	95.5333	0.517464	0.430791	1.2012	0.229676	0.869384	PA1405	0.0607886	None
1_B	CZA vs MEM	PA1406	22.7546	-0.102696	0.461506	-0.222523	0.823907	1	PA1406	0	None
1_B	CZA vs MEM	PA1407	54.4192	-0.152934	0.360183	-0.424601	0.671128	1	PA1407	0	None
1_B	CZA vs MEM	PA1408	76.9257	0.608129	0.385305	1.57831	0.114495	0.645944	PA1408	0.189805	None
1_B	CZA vs MEM	PA1409	57.9816	-1.06381	0.326143	-3.26178	0.00110714	0.0258617	aphA	1.58734	Down
1_B	CZA vs MEM	PA1410	112.444	-1.16188	0.270984	-4.28762	1.80598e-05	0.000693623	PA1410	3.15888	Down
1_B	CZA vs MEM	PA1411	55.0952	-0.405913	0.251744	-1.6124	0.106874	0.623556	PA1411	0.205125	None
1_B	CZA vs MEM	PA1412	1.03837	1.01494	1.65424	0.61354	0.539519		PA1412		None
1_B	CZA vs MEM	PA1413	18.5243	1.38529	0.899092	1.54077	0.123373	0.663973	PA1413	0.17785	None
1_B	CZA vs MEM	PA1414	2029.63	-0.93291	0.616848	-1.51238	0.130437	0.677187		0.169292	None
1_B	CZA vs MEM	PA1415	36.2884	-0.204407	0.343645	-0.594822	0.551963	1	halS	0	None
1_B	CZA vs MEM	PA1416	27.9089	0.260598	0.458649	0.568185	0.569909	1	PA1416	0	None
1_B	CZA vs MEM	PA1417	80.7897	0.262002	0.300573	0.871676	0.383385	1	PA1417	0	None
1_B	CZA vs MEM	PA1418	128.197	0.80023	0.319991	2.50079	0.0123918	0.156305	PA1418	0.806027	None
1_B	CZA vs MEM	PA1419	95.9504	0.835092	0.287397	2.90571	0.00366424	0.060706	PA1419	1.21677	None
1_B	CZA vs MEM	PA1420	100.024	0.920324	0.283721	3.24376	0.00117962	0.0266842	PA1420	1.57375	None
1_B	CZA vs MEM	PA1421	316.57	0.89438	0.398269	2.24567	0.0247254	0.254712	gbuA	0.593951	None
1_B	CZA vs MEM	PA1422	102.696	-0.0709464	0.219394	-0.323375	0.746412	1	gbuR	0	None
1_B	CZA vs MEM	PA1423	258.055	-0.400518	0.251381	-1.59327	0.1111	0.637317	bdlA	0.195644	None
1_B	CZA vs MEM	PA1424	19.9317	0.341706	0.422811	0.808177	0.418989	1	PA1424	0	None
1_B	CZA vs MEM	PA1425	86.0713	-0.480104	0.350346	-1.37037	0.170572	0.76569	PA1425	0.115947	None
1_B	CZA vs MEM	PA1426	4.61462	0.825165	0.896188	0.920749	0.357181		PA1426		None
1_B	CZA vs MEM	PA1427	11.2099	-0.311547	0.583821	-0.533634	0.593595		PA1427		None
1_B	CZA vs MEM	PA1428	54.6206	-0.686816	0.345197	-1.98963	0.0466313	0.386996	PA1428	0.412293	None
1_B	CZA vs MEM	PA1429	678.125	-1.12153	0.328976	-3.40916	0.000651629	0.0168211	PA1429	1.77415	Down
1_B	CZA vs MEM	PA1430	1567.56	-0.0221901	0.57368	-0.0386803	0.969145	1	lasR	0	None
1_B	CZA vs MEM	PA1431	379.516	0.00926611	0.914316	0.0101345	0.991914	1	rsaL	0	None
1_B	CZA vs MEM	PA1432	3978.26	-0.456776	0.679692	-0.672034	0.501562	1	lasI	0	None
1_B	CZA vs MEM	PA1433	96.8195	0.138122	0.258688	0.533935	0.593387	1	PA1433	0	None
1_B	CZA vs MEM	PA1434	25.1162	0.564346	0.524672	1.07562	0.282098	0.940328	PA1434	0.0267205	None
1_B	CZA vs MEM	PA1435	175.527	0.645915	0.578923	1.11572	0.264542	0.910678	PA1435	0.0406351	None
1_B	CZA vs MEM	PA1436	382.966	-0.94943	0.60849	-1.5603	0.118688	0.656257	PA1436	0.182926	None
1_B	CZA vs MEM	PA1437	161.413	0.853344	0.214003	3.98752	6.67667e-05	0.00226293	PA1437	2.64533	None
1_B	CZA vs MEM	PA1438	131.655	1.21808	0.431723	2.82144	0.00478089	0.07691	PA1438	1.11402	None
1_B	CZA vs MEM	PA1439	185.092	-0.00580831	0.257789	-0.0225312	0.982024	1	PA1439	0	None
1_B	CZA vs MEM	PA1440	1453.24	0.0229652	0.169174	0.135749	0.89202	1	PA1440	0	None
1_B	CZA vs MEM	PA1441	664.605	0.300359	0.185348	1.62051	0.105122	0.620667	PA1441	0.207142	None
1_B	CZA vs MEM	PA1442	398.542	-0.123741	0.322816	-0.383316	0.701485	1	PA1442	0	None
1_B	CZA vs MEM	PA1443	1316.24	-0.0106944	0.216254	-0.0494529	0.960558	1	fliM	0	None
1_B	CZA vs MEM	PA1444	556.117	-0.00289237	0.374723	-0.0077187	0.993841	1	fliN	0	None
1_B	CZA vs MEM	PA1445	21.896	0.750801	1.11167	0.675381	0.499434	1	fliO	0	None
1_B	CZA vs MEM	PA1446	509.084	-0.192013	0.394057	-0.487271	0.626067	1	fliP	0	None
1_B	CZA vs MEM	PA1447	122.93	-0.0469166	0.267747	-0.175228	0.860901	1	fliQ	0	None
1_B	CZA vs MEM	PA1448	94.176	-0.0370103	0.252897	-0.146345	0.883649	1	fliR	0	None
1_B	CZA vs MEM	PA1449	83.7729	-0.0687482	0.221628	-0.310197	0.756411	1	flhB	0	None
1_B	CZA vs MEM	PA1450	56.091	0.384752	0.418714	0.918889	0.358153	0.993255	PA1450	0.00293925	None
1_B	CZA vs MEM	PA1451	77.0782	0.556492	0.283473	1.96312	0.0496319	0.399881	PA1451	0.398069	None
1_B	CZA vs MEM	PA1452	774.093	0.340147	0.183834	1.8503	0.0642706	0.463738	flhA	0.333727	None
1_B	CZA vs MEM	PA1453	639.025	0.231286	0.17363	1.33207	0.182838	0.785868	flhF	0.104651	None
1_B	CZA vs MEM	PA1454	1481.23	0.0309336	0.307886	0.100471	0.91997	1	fleN	0	None
1_B	CZA vs MEM	PA1455	1516.07	-0.269891	0.309217	-0.872821	0.382761	1	fliA	0	None
1_B	CZA vs MEM	PA1456	877.456	-0.213713	0.45643	-0.468227	0.639622	1	cheY	0	None
1_B	CZA vs MEM	PA1457	4626.19	-0.208099	0.395963	-0.525552	0.599199	1	cheZ	0	None
1_B	CZA vs MEM	PA1458	4871.67	-0.115474	0.423493	-0.272671	0.785106	1	PA1458	0	None
1_B	CZA vs MEM	PA1459	1018.89	0.111566	0.110966	1.00541	0.3147	0.960072	cheB1	0.017696	None
1_B	CZA vs MEM	PA1460	427.525	0.343977	0.227496	1.51201	0.130531	0.677187	motC	0.169292	None
1_B	CZA vs MEM	PA1461	843.815	0.0552855	0.478743	0.11548	0.908064	1	motD	0	None
1_B	CZA vs MEM	PA1462	636.024	0.0160322	0.152734	0.104968	0.916401	1	PA1462	0	None
1_B	CZA vs MEM	PA1463	436.064	0.130387	0.188998	0.689885	0.490267	1	PA1463	0	None
1_B	CZA vs MEM	PA1464	1893.28	-0.000960008	0.393089	-0.00244222	0.998051	1	PA1464	0	None
1_B	CZA vs MEM	PA1465	20.7719	0.558058	1.03625	0.538534	0.590209	1	PA1465	0	None
1_B	CZA vs MEM	PA1466	30.9885	0.225196	0.390999	0.57595	0.564649	1	PA1466	0	None
1_B	CZA vs MEM	PA1467	31.4753	0.492594	0.653211	0.754112	0.450782	1	PA1467	0	None
1_B	CZA vs MEM	PA1468	23.4505	0.88654	0.56363	1.57291	0.115739	0.649661	PA1468	0.187313	None
1_B	CZA vs MEM	PA1469	26.8605	0.124852	0.465389	0.268275	0.788487	1	PA1469	0	None
1_B	CZA vs MEM	PA1470	12.3088	0.511617	0.889034	0.575475	0.56497		PA1470		None
1_B	CZA vs MEM	PA1471	34.8152	1.14542	0.49503	2.31384	0.0206766	0.225563	PA1471	0.646732	None
1_B	CZA vs MEM	PA1472	30.4695	-0.0703699	0.300274	-0.234352	0.814711	1	PA1472	0	None
1_B	CZA vs MEM	PA1473	23.1779	0.38603	0.473161	0.815854	0.414584	1	PA1473	0	None
1_B	CZA vs MEM	PA1474	269.515	0.274007	0.266359	1.02871	0.303615	0.959081	PA1474	0.0181449	None
1_B	CZA vs MEM	PA1475	48.5018	0.433053	0.712992	0.607374	0.543603	1	ccmA	0	None
1_B	CZA vs MEM	PA1476	181.474	-0.241079	0.206534	-1.16727	0.243103	0.889842	ccmB	0.0506869	None
1_B	CZA vs MEM	PA1477	371.058	0.134697	0.166473	0.809122	0.418445	1	ccmC	0	None
1_B	CZA vs MEM	PA1478	37.4153	0.418491	0.662313	0.631863	0.527477	1	ccmD	0	None
1_B	CZA vs MEM	PA1479	269.046	0.0304818	0.176073	0.173121	0.862557	1	ccmE	0	None
1_B	CZA vs MEM	PA1480	1130.72	0.0908715	0.183489	0.495242	0.620429	1	ccmF	0	None
1_B	CZA vs MEM	PA1481	377.931	0.036013	0.161513	0.222972	0.823557	1	dsbE	0	None
1_B	CZA vs MEM	PA1482	281.667	0.124364	0.205097	0.606365	0.544272	1	ccmH	0	None
1_B	CZA vs MEM	PA1483	114.451	0.613673	0.608654	1.00825	0.313336	0.959705	cycH	0.0178622	None
1_B	CZA vs MEM	PA1484	47.8353	0.308338	0.273126	1.12892	0.258931	0.908099	PA1484	0.0418666	None
1_B	CZA vs MEM	PA1485	15.0782	0.232691	0.466003	0.499334	0.617544		PA1485		None
1_B	CZA vs MEM	PA1486	6.93114	0.9051	0.979631	0.923919	0.355528		PA1486		None
1_B	CZA vs MEM	PA1487	27.4414	0.178187	0.527869	0.337559	0.735695	1	PA1487	0	None
1_B	CZA vs MEM	PA1488	5.19398	-0.310509	1.21028	-0.256559	0.79752		PA1488		None
1_B	CZA vs MEM	PA1489	19.6911	0.203007	0.650895	0.31189	0.755124	1	PA1489	0	None
1_B	CZA vs MEM	PA1490	52.9818	0.288913	0.396676	0.728335	0.466408	1	PA1490	0	None
1_B	CZA vs MEM	PA1491	31.0988	-0.850132	0.396675	-2.14315	0.0321012	0.299431	PA1491	0.523703	None
1_B	CZA vs MEM	PA1492	4.23819	0.222219	1.06634	0.208395	0.834921		PA1492		None
1_B	CZA vs MEM	PA1493	1789.61	0.0424871	0.260449	0.16313	0.870416	1	cysP	0	None
1_B	CZA vs MEM	PA1494	214.933	0.19844	0.188724	1.05148	0.293038	0.9454	PA1494	0.0243846	None
1_B	CZA vs MEM	PA1495	5.06578	-1.12767	1.46645	-0.768982	0.441904		PA1495		None
1_B	CZA vs MEM	PA1496	143.634	-0.0326747	0.223786	-0.146008	0.883915	1	PA1496	0	None
1_B	CZA vs MEM	PA1497	2.07257	-1.56715	1.60799	-0.974606	0.329756		PA1497		None
1_B	CZA vs MEM	PA1498	8.24363	0.773842	0.703133	1.10056	0.271087		pykF		None
1_B	CZA vs MEM	PA1499	4.29769	0.846485	0.964701	0.877458	0.380238		PA1499		None
1_B	CZA vs MEM	PA1500	46.5162	0.478231	0.329517	1.45131	0.146694	0.710275	PA1500	0.148573	None
1_B	CZA vs MEM	PA1501	30.1758	0.0469832	0.410564	0.114436	0.908892	1	PA1501	0	None
1_B	CZA vs MEM	PA1502	32.7202	0.717031	0.422094	1.69875	0.0893671	0.569282	gcl	0.244672	None
1_B	CZA vs MEM	PA1503	4.59453	0.460822	0.689242	0.668593	0.503755		PA1503		None
1_B	CZA vs MEM	PA1504	220.99	0.0651572	0.152679	0.426758	0.669555	1	PA1504	0	None
1_B	CZA vs MEM	PA1505	887.076	0.0712628	0.207706	0.343095	0.731527	1	moaA2	0	None
1_B	CZA vs MEM	PA1506	19.8116	0.0554087	0.532551	0.104044	0.917135	1	PA1506	0	None
1_B	CZA vs MEM	PA1507	37.4969	0.376006	0.368984	1.01903	0.308188	0.959252	PA1507	0.0180672	None
1_B	CZA vs MEM	PA1508	82.7938	-0.223013	0.469539	-0.474963	0.634813	1	PA1508	0	None
1_B	CZA vs MEM	PA1509	674.571	-0.200731	0.712878	-0.281578	0.778267	1	PA1509	0	None
1_B	CZA vs MEM	PA1510	515.803	-9.53872e-05	0.551565	-0.000172939	0.999862	1	PA1510	0	None
1_B	CZA vs MEM	PA1511	387.97	0.291105	0.377527	0.771082	0.440658	1	vgrG2a	0	None
1_B	CZA vs MEM	PA1512	605.697	-0.339873	0.477065	-0.712424	0.476202	1		0	None
1_B	CZA vs MEM	PA1513	504.357	0.269035	0.5317	0.50599	0.612864	1	PA1513	0	None
1_B	CZA vs MEM	PA1514	235.837	0.192553	0.42708	0.450859	0.652091	1	allA	0	None
1_B	CZA vs MEM	PA1515	84.4025	0.619453	0.35958	1.72271	0.0849407	0.547688	alc	0.261467	None
1_B	CZA vs MEM	PA1516	140.243	0.305715	0.260035	1.17567	0.239726	0.884485	PA1516	0.0533095	None
1_B	CZA vs MEM	PA1517	222.518	0.29982	0.263769	1.13668	0.255673	0.902408	PA1517	0.0445969	None
1_B	CZA vs MEM	PA1518	166.449	-0.152442	0.276075	-0.552177	0.580827	1	PA1518	0	None
1_B	CZA vs MEM	PA1519	30.5279	0.486637	0.336772	1.44501	0.148456	0.716462	PA1519	0.144807	None
1_B	CZA vs MEM	PA1520	449.601	-0.00494676	0.285125	-0.0173494	0.986158	1	PA1520	0	None
1_B	CZA vs MEM	PA1521	290.019	-0.31864	0.197618	-1.6124	0.106875	0.623556	PA1521	0.205125	None
1_B	CZA vs MEM	PA1522	112.797	0.0147963	0.277864	0.05325	0.957533	1	PA1522	0	None
1_B	CZA vs MEM	PA1523	610.875	-0.234154	0.197984	-1.18269	0.236931	0.881051	xdhB	0.0549989	None
1_B	CZA vs MEM	PA1524	227.123	0.0801945	0.219907	0.364675	0.715354	1	xdhA	0	None
1_B	CZA vs MEM	PA1525	45.0619	0.120279	0.328776	0.365838	0.714486	1	alkB2	0	None
1_B	CZA vs MEM	PA1526	671.907	-0.0347931	0.174093	-0.199854	0.841595	1	PA1526	0	None
1_B	CZA vs MEM	PA1527	3193.83	0.111032	0.308335	0.3601	0.718773	1	smc	0	None
1_B	CZA vs MEM	PA1528	1399.55	-0.0763101	0.21278	-0.358633	0.719869	1	zipA	0	None
1_B	CZA vs MEM	PA1529	938.04	-0.177865	0.0956849	-1.85886	0.0630471	0.458149	ligA	0.338993	None
1_B	CZA vs MEM	PA1530	372.892	-0.0942697	0.319751	-0.294823	0.768129	1	PA1530	0	None
1_B	CZA vs MEM	PA1531	46.4491	0.557203	0.370451	1.50412	0.132551	0.67959	PA1531	0.167753	None
1_B	CZA vs MEM	PA1532	2113.47	0.0789211	0.201312	0.392034	0.695033	1	dnaX	0	None
1_B	CZA vs MEM	PA1533	1255.47	0.0296864	0.337006	0.0880886	0.929806	1	PA1533	0	None
1_B	CZA vs MEM	PA1534	334.061	0.122868	0.431484	0.284756	0.775831	1	recR	0	None
1_B	CZA vs MEM	PA1535	343.282	-0.159598	0.323995	-0.492596	0.622298	1	PA1535	0	None
1_B	CZA vs MEM	PA1536	33.6942	0.0112411	0.450294	0.024964	0.980084	1	PA1536	0	None
1_B	CZA vs MEM	PA1537	31.0988	-0.468613	0.361029	-1.29799	0.19429	0.812489	PA1537	0.0901823	None
1_B	CZA vs MEM	PA1538	84.7755	-0.159166	0.299388	-0.531639	0.594976	1	PA1538	0	None
1_B	CZA vs MEM	PA1539	61.3851	-0.139347	0.226147	-0.616178	0.537777	1	PA1539	0	None
1_B	CZA vs MEM	PA1540	8.65868	1.01739	0.904799	1.12443	0.26083		PA1540		None
1_B	CZA vs MEM	PA1541	35.7468	0.814884	0.471145	1.72958	0.0837045	0.544893	PA1541	0.263688	None
1_B	CZA vs MEM	PA1542	381.73	-0.725191	0.526749	-1.37673	0.168596	0.76569	PA1542	0.115947	None
1_B	CZA vs MEM	PA1543	434.244	-0.425243	0.208673	-2.03785	0.0415652	0.356273	apt	0.448217	None
1_B	CZA vs MEM	PA1544	3953.96	-0.562093	0.309053	-1.81876	0.0689483	0.480582	anr	0.318233	None
1_B	CZA vs MEM	PA1545	118.39	-0.00438597	0.401224	-0.0109315	0.991278	1	PA1545	0	None
1_B	CZA vs MEM	PA1546	6130.45	-1.10904	0.312273	-3.5515	0.000383038	0.0109722	hemN	1.95971	Down
1_B	CZA vs MEM	PA1547	10.454	-0.582332	1.00935	-0.576939	0.563981		PA1547		None
1_B	CZA vs MEM	PA1548	191.643	0.0282101	0.348278	0.0809988	0.935443	1	PA1548	0	None
1_B	CZA vs MEM	PA1549	410.261	0.29844	0.419803	0.710905	0.477143	1	PA1549	0	None
1_B	CZA vs MEM	PA1550	795.042	0.448034	0.296814	1.50948	0.131177	0.677187	PA1550	0.169292	None
1_B	CZA vs MEM	PA1551	4230.6	0.242281	0.257352	0.941438	0.34648	0.984217	PA1551	0.00690918	None
1_B	CZA vs MEM	PA1552	4676.32	-0.147969	0.183965	-0.804333	0.421205	1	ccoP1	0	None
1_B	CZA vs MEM	PA1552.1	2041.79	-0.182375	0.458774	-0.397527	0.690979	1	ccoQ1	0	None
1_B	CZA vs MEM	PA1553	4084.52	-0.217267	0.328686	-0.661018	0.508601	1	ccoO1	0	None
1_B	CZA vs MEM	PA1554	11730.1	-0.354605	0.378479	-0.936922	0.348798	0.98704	ccoN1	0.00566542	None
1_B	CZA vs MEM	PA1555	11385.1	0.663718	0.429257	1.5462	0.122056	0.66089	ccoP2	0.179871	None
1_B	CZA vs MEM	PA1555.1	2580.89	0.642833	0.548643	1.17168	0.241326	0.887729	ccoQ2	0.0517196	None
1_B	CZA vs MEM	PA1556	5132.01	0.603737	0.326607	1.84851	0.0645284	0.463738	ccoO2	0.333727	None
1_B	CZA vs MEM	PA1557	15330.5	0.476253	0.31858	1.49492	0.134934	0.684167	ccoN2	0.164838	None
1_B	CZA vs MEM	PA1558	4.2719	1.9065	1.58972	1.19926	0.230425		PA1558		None
1_B	CZA vs MEM	PA1559	555.735	-0.210049	0.278606	-0.753929	0.450892	1	PA1559	0	None
1_B	CZA vs MEM	PA1560	256.425	-0.2533	0.323176	-0.783782	0.433168	1	PA1560	0	None
1_B	CZA vs MEM	PA1561	2019.5	-0.363011	0.246293	-1.4739	0.140508	0.694967	aer	0.158036	None
1_B	CZA vs MEM	PA1562	3641.94	0.362647	0.122974	2.94897	0.00318834	0.0548692	acnA	1.26067	None
1_B	CZA vs MEM	PA1563	222.241	0.0995373	0.177514	0.56073	0.574982	1	rlmM	0	None
1_B	CZA vs MEM	PA1564	88.4263	-0.186497	0.206763	-0.901985	0.367065	1	tusA	0	None
1_B	CZA vs MEM	PA1565	246.637	-0.912724	0.328047	-2.7823	0.00539751	0.084817	PA1565	1.07152	None
1_B	CZA vs MEM	PA1566	72.9416	-0.136442	0.697719	-0.195555	0.844959	1	PA1566	0	None
1_B	CZA vs MEM	PA1567	4.78855	-0.12462	0.88305	-0.141124	0.887772		PA1567		None
1_B	CZA vs MEM	PA1568	1.22307	-0.406509	1.62781	-0.249728	0.802798		PA1568		None
1_B	CZA vs MEM	PA1569	5.33087	0.387324	0.696359	0.556214	0.578065		PA1569		None
1_B	CZA vs MEM	PA1570	55.0557	0.657481	0.545668	1.20491	0.228238	0.868362	PA1570	0.0612992	None
1_B	CZA vs MEM	PA1571	89.4026	0.164262	0.356184	0.461173	0.644675	1	PA1571	0	None
1_B	CZA vs MEM	PA1572	302.806	0.430228	0.299276	1.43756	0.150558	0.721167	PA1572	0.141964	None
1_B	CZA vs MEM	PA1573	97.6796	0.281209	0.247664	1.13544	0.25619	0.902765	PA1573	0.0444251	None
1_B	CZA vs MEM	PA1574	203.292	0.247415	0.243756	1.01501	0.310099	0.95943	ppnP	0.0179865	None
1_B	CZA vs MEM	PA1575	22.5159	0.15858	0.513144	0.309037	0.757294	1	PA1575	0	None
1_B	CZA vs MEM	PA1576	149.966	-0.0010601	0.270369	-0.00392096	0.996872	1	PA1576	0	None
1_B	CZA vs MEM	PA1577	119.32	-0.0986451	0.717293	-0.137524	0.890617	1	PA1577	0	None
1_B	CZA vs MEM	PA1578	18.6546	0.104019	0.680752	0.1528	0.878556	1	PA1578	0	None
1_B	CZA vs MEM	PA1579	3118.63	0.141523	0.486759	0.290746	0.771246	1	PA1579	0	None
1_B	CZA vs MEM	PA1580	19403.7	-0.794809	0.498674	-1.59385	0.11097	0.637317	gltA	0.195644	None
1_B	CZA vs MEM	PA1581	14437.3	0.041547	0.665501	0.0624297	0.950221	1	sdhC	0	None
1_B	CZA vs MEM	PA1582	11157.4	-0.0244201	0.503835	-0.0484684	0.961343	1	sdhD	0	None
1_B	CZA vs MEM	PA1583	15616.4	0.143138	0.134684	1.06277	0.287888	0.944074	sdhA	0.024994	None
1_B	CZA vs MEM	PA1584	12311.1	0.174879	0.389198	0.449331	0.653193	1	sdhB	0	None
1_B	CZA vs MEM	PA1585	35603.8	-0.219039	0.35233	-0.621687	0.534148	1	sucA	0	None
1_B	CZA vs MEM	PA1586	13077.7	-0.204772	0.266389	-0.768697	0.442073	1	sucB	0	None
1_B	CZA vs MEM	PA1587	14195.8	-0.228287	0.150626	-1.51559	0.129622	0.677187	lpdG	0.169292	None
1_B	CZA vs MEM	PA1588	33073.8	-0.136527	0.347423	-0.392971	0.694341	1	sucC	0	None
1_B	CZA vs MEM	PA1589	21727.2	-0.109784	0.247029	-0.444416	0.656742	1	sucD	0	None
1_B	CZA vs MEM	PA1590	1216.32	-0.179636	0.270239	-0.664732	0.506222	1	braB	0	None
1_B	CZA vs MEM	PA1591	179.998	-0.666676	0.323512	-2.06075	0.0393273	0.341709	PA1591	0.466344	None
1_B	CZA vs MEM	PA1592	643.396	1.04145	0.376786	2.76405	0.00570891	0.0883191	PA1592	1.05395	None
1_B	CZA vs MEM	PA1593	180.805	-0.0992085	0.210708	-0.470834	0.637759	1	PA1593	0	None
1_B	CZA vs MEM	PA1594	115.268	0.230621	0.192349	1.19897	0.230538	0.869384	PA1594	0.0607886	None
1_B	CZA vs MEM	PA1595	73.4218	0.20556	0.283398	0.725339	0.468244	1	PA1595	0	None
1_B	CZA vs MEM	PA1596	5247.75	0.454812	0.401858	1.13177	0.25773	0.906753	htpG	0.0425109	None
1_B	CZA vs MEM	PA1597	82.0353	0.591678	0.45745	1.29343	0.195864	0.815029	PA1597	0.0888269	None
1_B	CZA vs MEM	PA1598	11.2116	-0.0678466	0.558042	-0.12158	0.903232		panB1		None
1_B	CZA vs MEM	PA1599	15.3334	-0.704728	0.562159	-1.25361	0.209984		PA1599		None
1_B	CZA vs MEM	PA1600	158.006	-0.159638	0.491551	-0.324763	0.74536	1	PA1600	0	None
1_B	CZA vs MEM	PA1601	574.306	0.00769354	0.451955	0.0170228	0.986418	1	PA1601	0	None
1_B	CZA vs MEM	PA1602	422.214	0.140061	0.408135	0.343174	0.731467	1	PA1602	0	None
1_B	CZA vs MEM	PA1603	50.1693	-0.502761	0.398637	-1.2612	0.207237	0.837246	PA1603	0.0771471	None
1_B	CZA vs MEM	PA1604	189.295	-0.903359	0.360417	-2.50643	0.0121958	0.155601	PA1604	0.807987	None
1_B	CZA vs MEM	PA1605	178.898	0.468396	0.462886	1.0119	0.311584	0.95943	PA1605	0.0179865	None
1_B	CZA vs MEM	PA1606	51.6997	0.251972	0.461288	0.546236	0.584904	1	PA1606	0	None
1_B	CZA vs MEM	PA1607	93.5642	0.303591	0.378175	0.80278	0.422102	1	PA1607	0	None
1_B	CZA vs MEM	PA1608	581.908	-0.166204	0.166362	-0.999055	0.317768	0.965446	PA1608	0.0152719	None
1_B	CZA vs MEM	PA1609	8872.29	-0.452067	0.259454	-1.74238	0.0814416	0.538097	fabB	0.26914	None
1_B	CZA vs MEM	PA1610	3569.47	-0.579077	0.218525	-2.64994	0.00805063	0.113476	fabA	0.945098	None
1_B	CZA vs MEM	PA1611	747.822	-0.157837	0.262146	-0.602097	0.54711	1	PA1611	0	None
1_B	CZA vs MEM	PA1612	33.3657	-0.424571	0.444715	-0.954705	0.339727	0.97926	PA1612	0.00910188	None
1_B	CZA vs MEM	PA1613	444.811	0.0943165	0.169839	0.555328	0.57867	1	PA1613	0	None
1_B	CZA vs MEM	PA1614	678.268	-0.0313842	0.156606	-0.200402	0.841166	1	gpsA	0	None
1_B	CZA vs MEM	PA1615	376.8	-0.163907	0.276505	-0.592781	0.553328	1	PA1615	0	None
1_B	CZA vs MEM	PA1616	18.288	0.181928	1.18465	0.153571	0.877948	1	PA1616	0	None
1_B	CZA vs MEM	PA1617	178.06	0.0392792	0.236816	0.165863	0.868264	1	PA1617	0	None
1_B	CZA vs MEM	PA1618	67.4675	0.369192	0.310564	1.18878	0.234527	0.878145	PA1618	0.0564337	None
1_B	CZA vs MEM	PA1619	79.0437	-0.00601146	0.538338	-0.0111667	0.99109	1	PA1619	0	None
1_B	CZA vs MEM	PA1620	4.50012	-0.283728	0.896785	-0.316383	0.751712		PA1620		None
1_B	CZA vs MEM	PA1621	183.352	-0.0370823	0.265576	-0.13963	0.888953	1	PA1621	0	None
1_B	CZA vs MEM	PA1622	37.6333	0.590774	0.560481	1.05405	0.291861	0.9454	PA1622	0.0243846	None
1_B	CZA vs MEM	PA1623	1132.4	0.000746643	0.22291	0.00334953	0.997327	1	PA1623	0	None
1_B	CZA vs MEM	PA1624	108.066	0.470395	0.68551	0.686198	0.492588	1	PA1624	0	None
1_B	CZA vs MEM	PA1625	170.979	-0.130986	0.214762	-0.609914	0.541919	1	PA1625	0	None
1_B	CZA vs MEM	PA1626	30.6327	0.152157	0.615732	0.247115	0.804819	1	PA1626	0	None
1_B	CZA vs MEM	PA1627	69.4963	-0.411494	0.289834	-1.41976	0.155679	0.733771	PA1627	0.134439	None
1_B	CZA vs MEM	PA1628	41.0666	-0.183155	0.347769	-0.526657	0.598432	1	PA1628	0	None
1_B	CZA vs MEM	PA1629	51.9269	-0.076952	0.360689	-0.213347	0.831056	1	PA1629	0	None
1_B	CZA vs MEM	PA1630	331.065	0.0796789	0.212558	0.374857	0.707767	1	PA1630	0	None
1_B	CZA vs MEM	PA1631	138.64	0.0328407	0.209062	0.157086	0.875177	1	PA1631	0	None
1_B	CZA vs MEM	PA1632	5.87108	-0.611236	0.948766	-0.644243	0.519418		kdpF		None
1_B	CZA vs MEM	PA1633	30.7946	-0.493335	0.347113	-1.42125	0.155244	0.733279	kdpA	0.134731	None
1_B	CZA vs MEM	PA1634	23.3929	-0.167642	0.604004	-0.277551	0.781357	1	kdpB	0	None
1_B	CZA vs MEM	PA1635	2.23803	-1.60516	1.58084	-1.01538	0.309923		kdpC		None
1_B	CZA vs MEM	PA1636	46.3372	0.183208	0.520747	0.351818	0.724975	1	kdpD	0	None
1_B	CZA vs MEM	PA1637	38.9142	0.0693889	0.319663	0.217069	0.828155	1	kdpE	0	None
1_B	CZA vs MEM	PA1638	62.9138	0.0737938	0.33637	0.219383	0.826352	1	glsA	0	None
1_B	CZA vs MEM	PA1639	113.022	0.383345	0.335438	1.14282	0.253112	0.899269	PA1639	0.0461104	None
1_B	CZA vs MEM	PA1640	296.471	0.241535	0.148454	1.627	0.103737	0.616243	PA1640	0.210248	None
1_B	CZA vs MEM	PA1641	27.9525	0.242017	0.531818	0.455075	0.649055	1	PA1641	0	None
1_B	CZA vs MEM	PA1642	208.01	0.372602	0.446929	0.833695	0.404453	1	selD	0	None
1_B	CZA vs MEM	PA1643	649.373	0.184339	0.160566	1.14805	0.250946	0.899269	selU	0.0461104	None
1_B	CZA vs MEM	PA1644	110.599	0.11196	0.358598	0.312215	0.754877	1	PA1644	0	None
1_B	CZA vs MEM	PA1645	2.22086	1.58179	2.48883	0.635555	0.525067		PA1645		None
1_B	CZA vs MEM	PA1646	30.459	0.31254	0.41358	0.755695	0.449832	1	PA1646	0	None
1_B	CZA vs MEM	PA1647	210.678	-0.721862	0.478133	-1.50975	0.131107	0.677187	PA1647	0.169292	None
1_B	CZA vs MEM	PA1648	130.646	0.114829	0.289397	0.396785	0.691526	1	PA1648	0	None
1_B	CZA vs MEM	PA1649	13.955	0.448713	0.477198	0.940308	0.34706		PA1649		None
1_B	CZA vs MEM	PA1650	50.1502	0.208973	0.307877	0.678756	0.497292	1	PA1650	0	None
1_B	CZA vs MEM	PA1651	205.039	0.289223	0.214799	1.34648	0.178146	0.780068	PA1651	0.107868	None
1_B	CZA vs MEM	PA1652	19.7775	0.323806	0.611096	0.529877	0.596197	1	PA1652	0	None
1_B	CZA vs MEM	PA1653	48.0202	0.360146	0.321617	1.1198	0.262801	0.910503	PA1653	0.0407188	None
1_B	CZA vs MEM	PA1654	388.134	0.765322	0.520199	1.47121	0.141235	0.695984	PA1654	0.157401	None
1_B	CZA vs MEM	PA1655	1108.69	0.42142	0.439495	0.958873	0.337623	0.977213	PA1655	0.0100108	None
1_B	CZA vs MEM	PA1656	1562.69	-0.496314	0.516903	-0.960169	0.33697	0.976543	PA1656	0.0103088	None
1_B	CZA vs MEM	PA1657	1046.55	0.102136	0.41023	0.248972	0.803382	1	PA1657	0	None
1_B	CZA vs MEM	PA1658	2818.11	0.265455	0.344976	0.769488	0.441604	1	PA1658	0	None
1_B	CZA vs MEM	PA1659	197.064	0.246238	0.333768	0.73775	0.460666	1	PA1659	0	None
1_B	CZA vs MEM	PA1660	565.594	-0.0142963	0.330638	-0.0432387	0.965511	1	PA1660	0	None
1_B	CZA vs MEM	PA1661	390.343	0.389257	0.266093	1.46286	0.143505	0.700865	PA1661	0.154365	None
1_B	CZA vs MEM	PA1662	220.515	0.310146	0.420878	0.736902	0.461182	1	PA1662	0	None
1_B	CZA vs MEM	PA1663	164.358	0.539442	0.416035	1.29663	0.19476	0.812719	PA1663	0.0900597	None
1_B	CZA vs MEM	PA1664	5.94252	0.411574	1.43	0.287814	0.773489		PA1664		None
1_B	CZA vs MEM	PA1665	95.0632	0.743629	0.542825	1.36992	0.170711	0.76569	PA1665	0.115947	None
1_B	CZA vs MEM	PA1666	74.1058	0.683548	0.524242	1.30388	0.192275	0.80843	PA1666	0.0923573	None
1_B	CZA vs MEM	PA1667	284.538	0.27185	0.219026	1.24118	0.21454	0.84881	PA1667	0.0711893	None
1_B	CZA vs MEM	PA1668	210.154	0.300451	0.36517	0.82277	0.410639	1	PA1668	0	None
1_B	CZA vs MEM	PA1669	438.075	0.495213	0.221098	2.23979	0.0251048	0.257272	PA1669	0.589607	None
1_B	CZA vs MEM	PA1670	18.161	2.78394	1.47566	1.88657	0.0592184		stp1		None
1_B	CZA vs MEM	PA1671	22.2043	1.19853	0.932526	1.28525	0.198706	0.821465	stk1	0.0854108	None
1_B	CZA vs MEM	PA1672	80.0659	0.418638	0.238724	1.75365	0.0794906	0.529406	PA1672	0.276211	None
1_B	CZA vs MEM	PA1673	4336.67	-1.16183	0.623816	-1.86247	0.0625376	0.455939	PA1673	0.341093	None
1_B	CZA vs MEM	PA1674	980.897	-0.0786203	0.378916	-0.207487	0.835629	1	folE2	0	None
1_B	CZA vs MEM	PA1675	157.645	0.581828	0.268951	2.16332	0.0305164	0.290354	PA1675	0.537072	None
1_B	CZA vs MEM	PA1676	6.63237	0.877063	1.24226	0.706024	0.480173		PA1676		None
1_B	CZA vs MEM	PA1677	621.105	-0.205462	0.180412	-1.13885	0.254764	0.9006	PA1677	0.0454682	None
1_B	CZA vs MEM	PA1678	322.973	0.0647352	0.293664	0.22044	0.825529	1	prmB	0	None
1_B	CZA vs MEM	PA1679	116.29	0.582369	0.370595	1.57144	0.11608	0.649928	PA1679	0.187135	None
1_B	CZA vs MEM	PA1680	20.0209	0.87101	0.661888	1.31595	0.188191	0.79566	PA1680	0.0992727	None
1_B	CZA vs MEM	PA1681	988.526	-0.165051	0.147804	-1.11669	0.264127	0.910678	aroC	0.0406351	None
1_B	CZA vs MEM	PA1682	200.797	-0.0522116	0.22587	-0.231157	0.817193	1	PA1682	0	None
1_B	CZA vs MEM	PA1683	199.558	0.0734204	0.274426	0.267542	0.789052	1	mtnB	0	None
1_B	CZA vs MEM	PA1684	222.718	0.0101842	0.296743	0.0343198	0.972622	1	mtnD	0	None
1_B	CZA vs MEM	PA1685	208.949	-0.101195	0.20139	-0.502482	0.615329	1	mtnC	0	None
1_B	CZA vs MEM	PA1686	53.029	0.0775769	0.505399	0.153496	0.878007	1	alkA	0	None
1_B	CZA vs MEM	PA1687	607.53	0.110138	0.215891	0.510157	0.609942	1	speE1	0	None
1_B	CZA vs MEM	PA1688	522.997	0.70048	0.146314	4.78752	1.68855e-06	8.23865e-05	PA1688	4.08414	None
1_B	CZA vs MEM	PA1689	2953.73	0.819752	0.306519	2.67439	0.00748645	0.106881	PA1689	0.971102	None
1_B	CZA vs MEM	PA1690	108.996	0.143427	0.310556	0.46184	0.644196	1	pscU	0	None
1_B	CZA vs MEM	PA1691	81.7565	0.27839	0.368303	0.755872	0.449726	1	pscT	0	None
1_B	CZA vs MEM	PA1692	51.4635	1.33855	0.693859	1.92913	0.0537143	0.417383	PA1692	0.379465	None
1_B	CZA vs MEM	PA1693	224.317	0.45312	0.373292	1.21385	0.224806	0.861812	pscR	0.0645875	None
1_B	CZA vs MEM	PA1694	81.1791	0.369255	0.525924	0.702107	0.482613	1	pscQ	0	None
1_B	CZA vs MEM	PA1695	63.7129	0.560927	0.535093	1.04828	0.29451	0.9454	pscP	0.0243846	None
1_B	CZA vs MEM	PA1696	9.30225	2.56424	1.7299	1.48231	0.138259		pscO		None
1_B	CZA vs MEM	PA1697	271.719	0.191959	0.399458	0.480547	0.630838	1	PA1697	0	None
1_B	CZA vs MEM	PA1698	83.8208	1.3612	0.632923	2.15065	0.0315035	0.297325	popN	0.526768	None
1_B	CZA vs MEM	PA1699	132.805	0.029089	0.421932	0.0689422	0.945036	1	PA1699	0	None
1_B	CZA vs MEM	PA1700	13.6934	0.27081	1.21304	0.223248	0.823342		PA1700		None
1_B	CZA vs MEM	PA1701	4.38971	0	2.2492	0	1		PA1701		None
1_B	CZA vs MEM	PA1702	5.88071	-0.153327	1.90957	-0.0802936	0.936004		PA1702		None
1_B	CZA vs MEM	PA1703	543.468	0.0567831	0.221939	0.25585	0.798066	1	pcrD	0	None
1_B	CZA vs MEM	PA1704	3.18676	-2.00291	2.11658	-0.946294	0.343999		pcrR		None
1_B	CZA vs MEM	PA1705	6.65228	-0.147112	2.35763	-0.0623982	0.950246		pcrG		None
1_B	CZA vs MEM	PA1706	996.562	-0.277279	0.428399	-0.647246	0.517473	1	pcrV	0	None
1_B	CZA vs MEM	PA1707	411.717	0.0431511	0.25224	0.171071	0.864168	1	pcrH	0	None
1_B	CZA vs MEM	PA1708	1604.11	0.128151	0.450588	0.284409	0.776097	1	popB	0	None
1_B	CZA vs MEM	PA1709	840.559	-0.227453	0.346372	-0.656673	0.511391	1	popD	0	None
1_B	CZA vs MEM	PA1710	947.021	-0.0697172	0.270191	-0.258029	0.796384	1	exsC	0	None
1_B	CZA vs MEM	PA1711	28.1284	0.567039	0.8021	0.706944	0.479602	1	exsE	0	None
1_B	CZA vs MEM	PA1712	339.149	-0.199737	0.203306	-0.982443	0.325882	0.972997	exsB	0.0118885	None
1_B	CZA vs MEM	PA1713	2614.21	0.134506	0.611863	0.21983	0.826003	1	exsA	0	None
1_B	CZA vs MEM	PA1714	387.908	0.891464	0.479336	1.85979	0.0629154	0.457942	exsD	0.33919	None
1_B	CZA vs MEM	PA1715	99.0223	0.931016	0.425327	2.18894	0.0286012	0.280329	pscB	0.552332	None
1_B	CZA vs MEM	PA1716	901.472	0.120608	0.211091	0.571357	0.567757	1	pscC	0	None
1_B	CZA vs MEM	PA1717	379.799	0.432049	0.247721	1.7441	0.0811419	0.536915	pscD	0.270094	None
1_B	CZA vs MEM	PA1718	43.9296	0.12191	0.625302	0.194962	0.845423	1	pscE	0	None
1_B	CZA vs MEM	PA1719	635.391	0.0133721	0.433564	0.0308422	0.975395	1	sctF	0	None
1_B	CZA vs MEM	PA1720	73.9863	0.847197	0.697936	1.21386	0.224801	0.861812	pscG	0.0645875	None
1_B	CZA vs MEM	PA1721	121.073	0.478182	0.391273	1.22212	0.221663	0.860302	pscH	0.0653489	None
1_B	CZA vs MEM	PA1722	281.587	0.143958	0.409887	0.351214	0.725428	1	pscI	0	None
1_B	CZA vs MEM	PA1723	823.536	0.156595	0.312192	0.501597	0.615951	1	pscJ	0	None
1_B	CZA vs MEM	PA1724	28.287	1.41084	0.929719	1.51749	0.129143	0.677187	pscK	0.169292	None
1_B	CZA vs MEM	PA1725	132.386	0.496283	0.357431	1.38847	0.164994	0.762303	pscL	0.117873	None
1_B	CZA vs MEM	PA1726	332.098	0.254317	0.1981	1.28378	0.199218	0.822818	bglX	0.0846964	None
1_B	CZA vs MEM	PA1727	387.249	0.000626345	0.130457	0.00480118	0.996169	1	PA1727	0	None
1_B	CZA vs MEM	PA1728	254.709	-0.0999318	0.323155	-0.309238	0.757141	1	PA1728	0	None
1_B	CZA vs MEM	PA1729	63.0638	0.419544	0.610633	0.687064	0.492042	1	PA1729	0	None
1_B	CZA vs MEM	PA1730	122.827	0.102941	0.247438	0.416029	0.677389	1	PA1730	0	None
1_B	CZA vs MEM	PA1731	29.4154	-0.00472487	0.370728	-0.0127448	0.989831	1	PA1731	0	None
1_B	CZA vs MEM	PA1732	9.15049	-0.0560345	0.957384	-0.0585288	0.953327		PA1732		None
1_B	CZA vs MEM	PA1733	75.0472	0.132614	0.252915	0.524342	0.600041	1	PA1733	0	None
1_B	CZA vs MEM	PA1734	29.4281	0.311873	0.534663	0.583309	0.559686	1	PA1734	0	None
1_B	CZA vs MEM	PA1735	59.1478	0.150952	0.310701	0.485843	0.627079	1	PA1735	0	None
1_B	CZA vs MEM	PA1736	178.624	0.26368	0.350854	0.751539	0.452329	1	PA1736	0	None
1_B	CZA vs MEM	PA1737	505.611	0.0946835	0.185451	0.510558	0.60966	1	PA1737	0	None
1_B	CZA vs MEM	PA1738	55.4705	1.05675	0.34358	3.07569	0.00210015	0.0412595	PA1738	1.38448	Up
1_B	CZA vs MEM	PA1739	20.8447	0.102193	0.417801	0.244598	0.806768	1	PA1739	0	None
1_B	CZA vs MEM	PA1740	3.27584	0.782437	1.14439	0.683715	0.494155		PA1740		None
1_B	CZA vs MEM	PA1741	78.7465	0.127014	0.268857	0.472421	0.636626	1	PA1741	0	None
1_B	CZA vs MEM	PA1742	1969.01	0.281292	0.364902	0.77087	0.440784	1	PA1742	0	None
1_B	CZA vs MEM	PA1743	1.36192	0.616651	1.11416	0.553468	0.579943		PA1743		None
1_B	CZA vs MEM	PA1744	4.09273	1.16463	0.825032	1.41162	0.158061		PA1744		None
1_B	CZA vs MEM	PA1745	37.4688	0.0665565	0.341518	0.194884	0.845484	1	PA1745	0	None
1_B	CZA vs MEM	PA1746	529.478	-0.475055	0.47178	-1.00694	0.313963	0.960072	PA1746	0.017696	None
1_B	CZA vs MEM	PA1747	18.4857	-0.619575	0.612638	-1.01132	0.311862	0.95943	PA1747	0.0179865	None
1_B	CZA vs MEM	PA1748	274.244	-0.12438	0.156871	-0.792882	0.427847	1	PA1748	0	None
1_B	CZA vs MEM	PA1749	697.674	-0.318387	0.297321	-1.07085	0.284236	0.942427	PA1749	0.0257523	None
1_B	CZA vs MEM	PA1750	3062.99	-0.116959	0.25159	-0.464879	0.642018	1	PA1750	0	None
1_B	CZA vs MEM	PA1751	53.7022	-0.0324181	0.302486	-0.107172	0.914652	1	PA1751	0	None
1_B	CZA vs MEM	PA1752	262.154	0.087799	0.136717	0.642194	0.520748	1	PA1752	0	None
1_B	CZA vs MEM	PA1753	374.92	-0.182685	0.265988	-0.686819	0.492197	1	PA1753	0	None
1_B	CZA vs MEM	PA1754	1861.8	0.0511885	0.204362	0.250479	0.802217	1	cysB	0	None
1_B	CZA vs MEM	PA1755	81.1489	-0.159709	0.272256	-0.586611	0.557465	1	PA1755	0	None
1_B	CZA vs MEM	PA1756	531.003	-0.162221	0.351056	-0.462094	0.644014	1	cysH	0	None
1_B	CZA vs MEM	PA1757	1292.15	-0.245664	0.546305	-0.449682	0.65294	1	thrH	0	None
1_B	CZA vs MEM	PA1758	596.201	-0.0189301	0.251195	-0.0753603	0.939928	1	pabB	0	None
1_B	CZA vs MEM	PA1759	1319.69	0.0339609	0.14959	0.227026	0.820403	1	PA1759	0	None
1_B	CZA vs MEM	PA1760	968.664	0.115679	0.208279	0.555404	0.578619	1	PA1760	0	None
1_B	CZA vs MEM	PA1761	181.827	0.0329429	0.24659	0.133594	0.893724	1	PA1761	0	None
1_B	CZA vs MEM	PA1762	251.876	-0.164186	0.363897	-0.451188	0.651854	1	PA1762	0	None
1_B	CZA vs MEM	PA1763	131.969	-0.65957	0.418463	-1.57617	0.114986	0.646252	PA1763	0.189598	None
1_B	CZA vs MEM	PA1764	62.5566	-0.141294	0.460601	-0.30676	0.759026	1	PA1764	0	None
1_B	CZA vs MEM	PA1765	30.9973	0.188686	0.384157	0.491168	0.623308	1	PA1765	0	None
1_B	CZA vs MEM	PA1766	2569.24	0.160286	0.401524	0.399193	0.689751	1	PA1766	0	None
1_B	CZA vs MEM	PA1767	5382.09	0.1275	0.433549	0.294086	0.768692	1	PA1767	0	None
1_B	CZA vs MEM	PA1768	1845.13	-0.0306126	0.457073	-0.0669754	0.946601	1	PA1768	0	None
1_B	CZA vs MEM	PA1769	2185.19	-0.292844	0.583278	-0.502065	0.615622	1	PA1769	0	None
1_B	CZA vs MEM	PA1770	8224.07	-0.0182892	0.195389	-0.093604	0.925424	1	ppsA	0	None
1_B	CZA vs MEM	PA1771	320.122	-0.225739	0.177767	-1.26986	0.204134	0.830757	estX	0.0805261	None
1_B	CZA vs MEM	PA1772	756.223	-0.1931	0.209985	-0.919593	0.357786	0.993236	PA1772	0.00294751	None
1_B	CZA vs MEM	PA1773	509.064	0.100084	0.313815	0.318927	0.749782	1	cmaX	0	None
1_B	CZA vs MEM	PA1774	366.871	-0.182957	0.230725	-0.792967	0.427797	1	crfX	0	None
1_B	CZA vs MEM	PA1775	1640.31	-0.12287	0.440197	-0.279125	0.780149	1	cmpX	0	None
1_B	CZA vs MEM	PA1776	11898.4	-0.132593	0.643748	-0.205971	0.836814	1	sigX	0	None
1_B	CZA vs MEM	PA1777	223230	-0.198444	0.497202	-0.399123	0.689803	1	oprF	0	None
1_B	CZA vs MEM	PA1778	7.74369	-0.439648	0.581902	-0.755536	0.449927		cobA		None
1_B	CZA vs MEM	PA1779	16.6773	-0.130768	0.430309	-0.303892	0.76121		PA1779		None
1_B	CZA vs MEM	PA1780	0.363705	0.837523	4.79462	0.17468	0.861331		nirD		None
1_B	CZA vs MEM	PA1781	8.74772	-0.758425	0.55962	-1.35525	0.175338		nirB		None
1_B	CZA vs MEM	PA1782	4.24854	0.318648	0.763225	0.417502	0.676311		PA1782		None
1_B	CZA vs MEM	PA1783	1.54987	1.09819	1.39066	0.789694	0.429707		nasA		None
1_B	CZA vs MEM	PA1784	78.2659	0.313791	0.347087	0.904071	0.365958	1	PA1784	0	None
1_B	CZA vs MEM	PA1785	2.75092	-2.64484	1.47164	-1.7972	0.0723036		PA1785		None
1_B	CZA vs MEM	PA1786	12.5424	-0.0277605	0.644176	-0.0430947	0.965626		PA1786		None
1_B	CZA vs MEM	PA1787	15994.1	-0.249566	0.165311	-1.50968	0.131126	0.677187	acnB	0.169292	None
1_B	CZA vs MEM	PA1788	119.202	0.121711	0.295979	0.411215	0.680915	1	PA1788	0	None
1_B	CZA vs MEM	PA1789	2334.49	-0.975491	0.300585	-3.2453	0.00117325	0.0266842	PA1789	1.57375	None
1_B	CZA vs MEM	PA1790	149.302	-0.459597	0.237823	-1.93252	0.0532953	0.415872	PA1790	0.38104	None
1_B	CZA vs MEM	PA1791	444.673	0.122696	0.238192	0.515112	0.606475	1	PA1791	0	None
1_B	CZA vs MEM	PA1792	505.463	-0.142197	0.140999	-1.0085	0.313217	0.959705	lpxH	0.0178622	None
1_B	CZA vs MEM	PA1793	5195.07	-0.178481	0.57839	-0.308582	0.757639	1	ppiB	0	None
1_B	CZA vs MEM	PA1794	6222.95	-0.410592	0.294034	-1.39641	0.162591	0.753553	glnS	0.122886	None
1_B	CZA vs MEM	PA1795	2410.79	-0.215249	0.387139	-0.556	0.578211	1	cysS	0	None
1_B	CZA vs MEM	PA1796	683.221	-0.13761	0.236301	-0.582353	0.560329	1	folD	0	None
1_B	CZA vs MEM	PA1797	159.606	-0.911524	0.196	-4.65064	3.309e-06	0.000153041	PA1797	3.81519	None
1_B	CZA vs MEM	PA1798	246.122	-0.00802457	0.223386	-0.0359224	0.971344	1	parS	0	None
1_B	CZA vs MEM	PA1799	326.772	-0.0621435	0.37478	-0.165813	0.868304	1	parR	0	None
1_B	CZA vs MEM	PA1800	30770.2	-0.0414259	0.498061	-0.0831744	0.933713	1	tig	0	None
1_B	CZA vs MEM	PA1801	8537.99	-0.37546	0.558395	-0.672391	0.501335	1	clpP1	0	None
1_B	CZA vs MEM	PA1802	29991.9	-0.103497	0.558051	-0.185461	0.852868	1	clpX	0	None
1_B	CZA vs MEM	PA1803	10877.6	-0.0413561	0.39228	-0.105425	0.916039	1	lon	0	None
1_B	CZA vs MEM	PA1804	10601.6	-0.069852	0.286863	-0.243503	0.807616	1	hupB	0	None
1_B	CZA vs MEM	PA1805	7393.87	-0.00566946	0.317628	-0.0178494	0.985759	1	ppiD	0	None
1_B	CZA vs MEM	PA1806	331.299	2.24229	0.343662	6.52469	6.81446e-11	6.7097e-09	fabI	8.1733	Up
1_B	CZA vs MEM	PA1807	632.63	2.29535	0.212505	10.8014	3.39093e-27	1.25464e-24	PA1807	23.9015	Up
1_B	CZA vs MEM	PA1808	671.701	1.9531	0.295926	6.59996	4.11278e-11	4.24669e-09	PA1808	8.37195	Up
1_B	CZA vs MEM	PA1809	756.062	1.76772	0.407132	4.34189	1.41264e-05	0.000565056	PA1809	3.24791	Up
1_B	CZA vs MEM	PA1810	1968.1	1.66697	0.29789	5.59591	2.19462e-08	1.52251e-06	PA1810	5.81744	Up
1_B	CZA vs MEM	PA1811	1039.08	-0.103217	0.268108	-0.384983	0.70025	1	PA1811	0	None
1_B	CZA vs MEM	PA1812	2356.5	-0.126184	0.164772	-0.76581	0.443789	1	mltD	0	None
1_B	CZA vs MEM	PA1813	144.182	0.053354	0.384137	0.138893	0.889534	1	gloB	0	None
1_B	CZA vs MEM	PA1814	128.768	0.140877	0.630934	0.223284	0.823315	1	PA1814	0	None
1_B	CZA vs MEM	PA1815	434.366	-0.129988	0.199236	-0.652434	0.514121	1	rnhA	0	None
1_B	CZA vs MEM	PA1816	672.408	-0.254141	0.233942	-1.08634	0.277328	0.933538	dnaQ	0.0298681	None
1_B	CZA vs MEM	PA1817	61.0097	0.184956	0.28596	0.646789	0.517768	1	PA1817	0	None
1_B	CZA vs MEM	PA1818	1459.79	0.102654	0.252189	0.407052	0.68397	1	ldcA	0	None
1_B	CZA vs MEM	PA1819	352.861	0.138536	0.145153	0.954414	0.339874	0.97926	PA1819	0.00910188	None
1_B	CZA vs MEM	PA1820	315.876	0.0843614	0.172087	0.490225	0.623974	1	nhaB	0	None
1_B	CZA vs MEM	PA1821	1381.43	-0.00573864	0.451001	-0.0127242	0.989848	1	PA1821	0	None
1_B	CZA vs MEM	PA1822	899.556	0.119806	0.302386	0.396203	0.691955	1	fimL	0	None
1_B	CZA vs MEM	PA1823	520.141	0.219166	0.148064	1.48022	0.138815	0.691739	nudC	0.160058	None
1_B	CZA vs MEM	PA1824	35.8517	0.226595	0.373014	0.60747	0.543539	1	PA1824	0	None
1_B	CZA vs MEM	PA1825	19.3552	0.031786	0.781568	0.0406695	0.967559	1	PA1825	0	None
1_B	CZA vs MEM	PA1826	9.47817	-0.198348	0.639588	-0.310119	0.756471		PA1826		None
1_B	CZA vs MEM	PA1827	8.34604	-0.334151	0.664788	-0.502643	0.615215		PA1827		None
1_B	CZA vs MEM	PA1828	517.041	-0.00330586	0.220759	-0.014975	0.988052	1	PA1828	0	None
1_B	CZA vs MEM	PA1829	604.689	0.0349779	0.412315	0.0848329	0.932394	1	PA1829	0	None
1_B	CZA vs MEM	PA1830	1959.61	-0.266225	0.403582	-0.659654	0.509476	1	PA1830	0	None
1_B	CZA vs MEM	PA1831	235.034	-0.0983645	0.355571	-0.276638	0.782058	1	PA1831	0	None
1_B	CZA vs MEM	PA1832	1106.66	-0.222312	0.444882	-0.49971	0.617279	1	PA1832	0	None
1_B	CZA vs MEM	PA1833	460.02	-0.157057	0.361317	-0.434679	0.663796	1	PA1833	0	None
1_B	CZA vs MEM	PA1834	144.395	-0.126125	0.19974	-0.631446	0.527749	1	PA1834	0	None
1_B	CZA vs MEM	PA1835	44.7289	-0.306973	0.337436	-0.909723	0.362968	0.997882	PA1835	0.000920739	None
1_B	CZA vs MEM	PA1836	47.9463	0.140757	0.30246	0.465373	0.641664	1	PA1836	0	None
1_B	CZA vs MEM	PA1837	180.417	-0.68852	0.339957	-2.02531	0.0428351	0.364345	PA1837	0.438487	None
1_B	CZA vs MEM	PA1838	1257.95	-0.485017	0.254206	-1.90797	0.0563954	0.427614	cysI	0.368948	None
1_B	CZA vs MEM	PA1839	78.9249	0.132624	0.383055	0.346226	0.729173	1	PA1839	0	None
1_B	CZA vs MEM	PA1840	549.041	-0.094701	0.579137	-0.163521	0.870108	1	PA1840	0	None
1_B	CZA vs MEM	PA1841	328.912	0.0089056	0.153404	0.058053	0.953706	1	PA1841	0	None
1_B	CZA vs MEM	PA1842	150.746	0.0875427	0.184374	0.474811	0.634922	1	PA1842	0	None
1_B	CZA vs MEM	PA1843	2137.83	-0.164881	0.156731	-1.052	0.292801	0.9454	metH	0.0243846	None
1_B	CZA vs MEM	PA1844	9.68023	1.75902	1.26867	1.38651	0.165592		tse1		None
1_B	CZA vs MEM	PA1845	36.1526	-0.972087	0.729565	-1.33242	0.182722	0.785868	tsi1	0.104651	None
1_B	CZA vs MEM	PA1846	951.921	-0.166203	0.296029	-0.561443	0.574495	1	cti	0	None
1_B	CZA vs MEM	PA1847	2050.76	0.66566	0.39457	1.68705	0.0915934	0.576888	nfuA	0.238909	None
1_B	CZA vs MEM	PA1848	7.18301	0.88855	0.757114	1.1736	0.240555		PA1848		None
1_B	CZA vs MEM	PA1849	0.254068	0.791162	8.57175	0.0922988	0.926461		PA1849		None
1_B	CZA vs MEM	PA1850	28.3985	0.390455	0.432915	0.901921	0.367099	1	PA1850	0	None
1_B	CZA vs MEM	PA1851	84.418	-0.237474	0.412801	-0.575276	0.565105	1	PA1851	0	None
1_B	CZA vs MEM	PA1852	274.944	-0.0309902	0.354485	-0.0874231	0.930335	1	PA1852	0	None
1_B	CZA vs MEM	PA1853	75.7343	-0.29392	0.398007	-0.738479	0.460223	1	PA1853	0	None
1_B	CZA vs MEM	PA1854	6.11272	1.35596	0.663605	2.04332	0.0410211		PA1854		None
1_B	CZA vs MEM	PA1855	0.312225	0	7.56394	0	1		PA1855		None
1_B	CZA vs MEM	PA1856	397.035	-0.0666967	0.321515	-0.207445	0.835663	1	PA1856	0	None
1_B	CZA vs MEM	PA1857	173.481	0.492134	0.22162	2.22062	0.026377	0.262587	PA1857	0.580726	None
1_B	CZA vs MEM	PA1858	14.9863	0.707507	0.799241	0.885223	0.376036		str		None
1_B	CZA vs MEM	PA1859	62.406	0.0600632	0.226537	0.265136	0.790905	1	PA1859	0	None
1_B	CZA vs MEM	PA1860	65.9959	-0.0721211	0.34246	-0.210597	0.833202	1	PA1860	0	None
1_B	CZA vs MEM	PA1861	74.3152	-0.0879616	0.335483	-0.262194	0.793172	1	modC	0	None
1_B	CZA vs MEM	PA1862	120.265	-0.565048	0.22646	-2.49514	0.0125908	0.157691	modB	0.802193	None
1_B	CZA vs MEM	PA1863	128.979	-0.695308	0.301401	-2.30692	0.021059	0.228054	modA	0.641962	None
1_B	CZA vs MEM	PA1864	2.01007	0.336602	1.35176	0.249011	0.803353		PA1864		None
1_B	CZA vs MEM	PA1865	196.692	0.422549	0.177936	2.37472	0.0175621	0.199427	fan1	0.700217	None
1_B	CZA vs MEM	PA1866	116.188	0.370013	0.233594	1.584	0.113194	0.642687	PA1866	0.192001	None
1_B	CZA vs MEM	PA1867	2.80908	1.6751	1.62942	1.02803	0.303934		xphA		None
1_B	CZA vs MEM	PA1868	36.0226	0.475058	0.415201	1.14416	0.252556	0.899269	xqhA	0.0461104	None
1_B	CZA vs MEM	PA1869	187.35	0.514618	0.490807	1.04851	0.294402	0.9454	acpP2	0.0243846	None
1_B	CZA vs MEM	PA1870	2.6592	3.5196	1.60808	2.18869	0.0286194		PA1870		None
1_B	CZA vs MEM	PA1871	91.6309	0.868255	0.460281	1.88636	0.0592465	0.441367	lasA	0.3552	None
1_B	CZA vs MEM	PA1872	212.265	-0.03516	0.269316	-0.130553	0.896129	1	PA1872	0	None
1_B	CZA vs MEM	PA1873	15.1458	-0.441254	0.436308	-1.01134	0.311856		PA1873		None
1_B	CZA vs MEM	PA1874	222.268	-0.136904	0.391776	-0.349444	0.726756	1	PA1874	0	None
1_B	CZA vs MEM	PA1875	38.6199	0.173997	0.307929	0.565054	0.572037	1	PA1875	0	None
1_B	CZA vs MEM	PA1876	14.7718	0.144547	0.59702	0.242114	0.808692		PA1876		None
1_B	CZA vs MEM	PA1877	27.6644	-0.161601	0.527777	-0.306192	0.759459	1	PA1877	0	None
1_B	CZA vs MEM	PA1878	30.5974	-0.161002	0.307491	-0.523599	0.600558	1	PA1878	0	None
1_B	CZA vs MEM	PA1879	5.96297	0.806852	1.01629	0.793921	0.427242		PA1879		None
1_B	CZA vs MEM	PA1880	56.2965	0.0708644	0.523326	0.135411	0.892287	1	PA1880	0	None
1_B	CZA vs MEM	PA1881	23.6751	-0.60995	0.442356	-1.37887	0.167936	0.76569	PA1881	0.115947	None
1_B	CZA vs MEM	PA1882	53.2461	-0.465493	0.438012	-1.06274	0.2879	0.944074	PA1882	0.024994	None
1_B	CZA vs MEM	PA1883	6.07735	-0.860551	0.846947	-1.01606	0.3096		nuoA1		None
1_B	CZA vs MEM	PA1884	2.12539	1.48555	2.02335	0.734205	0.462824		PA1884		None
1_B	CZA vs MEM	PA1885	15.2601	0.313945	0.561323	0.559296	0.57596		PA1885		None
1_B	CZA vs MEM	PA1886	155.186	-0.0996345	0.200465	-0.497017	0.619177	1	polB	0	None
1_B	CZA vs MEM	PA1887	9.12763	-0.016865	0.709096	-0.0237838	0.981025		PA1887		None
1_B	CZA vs MEM	PA1888	58.0945	-0.682837	0.454326	-1.50297	0.132847	0.680079	PA1888	0.167441	None
1_B	CZA vs MEM	PA1889	51.8552	0.567091	0.398089	1.42454	0.154292	0.731896	PA1889	0.13555	None
1_B	CZA vs MEM	PA1890	39.7867	0.613964	0.512269	1.19852	0.230715	0.869384	PA1890	0.0607886	None
1_B	CZA vs MEM	PA1891	0.615514	0.791508	6.65285	0.118973	0.905297		PA1891		None
1_B	CZA vs MEM	PA1892	29.3302	0.388367	0.516523	0.751888	0.452118	1	PA1892	0	None
1_B	CZA vs MEM	PA1893	32.5912	0.36909	0.748308	0.493233	0.621848	1	PA1893	0	None
1_B	CZA vs MEM	PA1894	107.636	-0.0562974	0.352179	-0.159854	0.872996	1	PA1894	0	None
1_B	CZA vs MEM	PA1895	93.2721	-0.328261	0.381596	-0.86023	0.389662	1	PA1895	0	None
1_B	CZA vs MEM	PA1896	82.6951	0.116235	0.543291	0.213946	0.830589	1	PA1896	0	None
1_B	CZA vs MEM	PA1897	71.2826	0.0476932	0.58113	0.0820698	0.934591	1	PA1897	0	None
1_B	CZA vs MEM	PA1898	100.227	-0.41562	0.679826	-0.611362	0.54096	1	qscR	0	None
1_B	CZA vs MEM	PA1899	13.2215	0.397481	0.920808	0.431665	0.665985		phzA2		None
1_B	CZA vs MEM	PA1900	94.8296	-0.0470678	0.648081	-0.0726265	0.942103	1	phzB2	0	None
1_B	CZA vs MEM	PA1901	0.727616	0	8.5725	0	1				None
1_B	CZA vs MEM	PA1902	18.2802	-0.352012	0.991536	-0.355017	0.722577		phzD2		None
1_B	CZA vs MEM	PA1903	77.9084	0.582598	0.594981	0.979189	0.327487	0.973203		0.0117967	None
1_B	CZA vs MEM	PA1904	21.6884	-0.0716208	0.832571	-0.0860237	0.931448	1		0	None
1_B	CZA vs MEM	PA1905	22.7013	0.0521789	0.847257	0.0615856	0.950893	1	phzG2	0	None
1_B	CZA vs MEM	PA1906	32.5466	0.0551289	0.328767	0.167684	0.866832	1	PA1906	0	None
1_B	CZA vs MEM	PA1907	4.24287	-1.5865	1.11069	-1.42839	0.153179		PA1907		None
1_B	CZA vs MEM	PA1908	1.85638	-1.9025	1.32414	-1.43678	0.15078		PA1908		None
1_B	CZA vs MEM	PA1909	11.637	-1.6833	0.562786	-2.99101	0.00278061		PA1909		None
1_B	CZA vs MEM	PA1910	12.6859	-0.803748	0.500397	-1.60622	0.108225		femA		None
1_B	CZA vs MEM	PA1911	1.71677	1.4392	2.5054	0.574439	0.565671		femR		None
1_B	CZA vs MEM	PA1912	40.359	0.17048	0.419586	0.406304	0.684519	1	femI	0	None
1_B	CZA vs MEM	PA1913	409.619	-0.713047	0.165896	-4.29817	1.72215e-05	0.000670731	PA1913	3.17345	None
1_B	CZA vs MEM	PA1914	25.5776	-0.187162	0.550364	-0.340069	0.733805	1	PA1914	0	None
1_B	CZA vs MEM	PA1915	179.752	0.251133	0.194157	1.29345	0.195855	0.815029	PA1915	0.0888269	None
1_B	CZA vs MEM	PA1916	12.8531	0.0293503	0.547967	0.0535622	0.957284		PA1916		None
1_B	CZA vs MEM	PA1917	2.10313	0.809931	2.00017	0.404932	0.685528		PA1917		None
1_B	CZA vs MEM	PA1918	9.7598	-0.491359	0.827001	-0.594146	0.552415		PA1918		None
1_B	CZA vs MEM	PA1919	10.1537	-0.99134	1.46277	-0.677716	0.497952		nrdG		None
1_B	CZA vs MEM	PA1920	428.883	-0.57696	0.312266	-1.84766	0.0646517	0.463738	nrdD	0.333727	None
1_B	CZA vs MEM	PA1921	2.63529	1.01926	1.52185	0.669751	0.503016		PA1921		None
1_B	CZA vs MEM	PA1922	2.6263	0.723749	1.12664	0.642395	0.520617		PA1922		None
1_B	CZA vs MEM	PA1923	1.93217	0.0424131	1.13714	0.0372979	0.970247		PA1923		None
1_B	CZA vs MEM	PA1924	0.412245	1.05803	2.86064	0.369857	0.711489		PA1924		None
1_B	CZA vs MEM	PA1925	2.72785	0.015417	1.01647	0.0151672	0.987899		PA1925		None
1_B	CZA vs MEM	PA1926	681.206	-0.0670658	0.101949	-0.657836	0.510643	1	PA1926	0	None
1_B	CZA vs MEM	PA1927	99.0541	0.0491682	0.303952	0.161763	0.871493	1	metE	0	None
1_B	CZA vs MEM	PA1928	20.9044	0.665563	0.524552	1.26882	0.204505	0.831503	rimJ	0.0801361	None
1_B	CZA vs MEM	PA1929	2.32869	-0.22214	2.14178	-0.103717	0.917394		PA1929		None
1_B	CZA vs MEM	PA1930	96.4631	-0.271146	0.379475	-0.71453	0.474899	1	PA1930	0	None
1_B	CZA vs MEM	PA1931	12.0774	0.581771	0.43359	1.34175	0.179676		PA1931		None
1_B	CZA vs MEM	PA1932	4.75164	-0.217641	0.974693	-0.223292	0.823308		PA1932		None
1_B	CZA vs MEM	PA1933	31.8135	0.433544	0.423248	1.02433	0.305682	0.959252	PA1933	0.0180672	None
1_B	CZA vs MEM	PA1934	43.908	0.10473	0.367443	0.285024	0.775626	1	PA1934	0	None
1_B	CZA vs MEM	PA1935	0						PA1935		None
1_B	CZA vs MEM	PA1936	0						PA1936		None
1_B	CZA vs MEM	PA1937	323.298	-0.126136	0.875629	-0.144052	0.885459	1	PA1937	0	None
1_B	CZA vs MEM	PA1938	314.821	0	1.7004	0	1	1	PA1938	0	None
1_B	CZA vs MEM	PA1939	0						PA1939		None
1_B	CZA vs MEM	PA1940	134.097	0.201467	0.354064	0.569014	0.569346	1	PA1940	0	None
1_B	CZA vs MEM	PA1941	257.986	0.232272	0.178718	1.29966	0.193718	0.812489	PA1941	0.0901823	None
1_B	CZA vs MEM	PA1942	66.2619	1.26653	0.514523	2.46156	0.0138334	0.167357	PA1942	0.776356	None
1_B	CZA vs MEM	PA1943	66.3156	0.28848	0.413228	0.698112	0.485107	1	PA1943	0	None
1_B	CZA vs MEM	PA1944	368.882	0.189008	0.310412	0.608893	0.542595	1	PA1944	0	None
1_B	CZA vs MEM	PA1945	14.0688	0.308887	0.719736	0.429168	0.667801		PA1945		None
1_B	CZA vs MEM	PA1946	2057.94	-0.0872492	0.339617	-0.256905	0.797252	1	rbsB	0	None
1_B	CZA vs MEM	PA1947	158.923	0.800954	0.584218	1.37098	0.17038	0.76569	rbsA	0.115947	None
1_B	CZA vs MEM	PA1948	387.479	-0.117373	0.167565	-0.700462	0.483639	1	rbsC	0	None
1_B	CZA vs MEM	PA1949	307.471	0.210609	0.205897	1.02289	0.306362	0.959252	rbsR	0.0180672	None
1_B	CZA vs MEM	PA1950	56.3911	0.4191	0.862572	0.485872	0.627058	1	rbsK	0	None
1_B	CZA vs MEM	PA1951	35.6001	-0.0543457	0.354481	-0.153311	0.878153	1	PA1951	0	None
1_B	CZA vs MEM	PA1952	0.192847	0	6.82436	0	1		PA1952		None
1_B	CZA vs MEM	PA1953	1.36382	0.893296	1.57027	0.568879	0.569438		PA1953		None
1_B	CZA vs MEM	PA1954	18.4701	-0.174257	0.416514	-0.418371	0.675676	1	PA1954	0	None
1_B	CZA vs MEM	PA1955	0.363865	0	3.90565	0	1		PA1955		None
1_B	CZA vs MEM	PA1956	1.07517	0.976947	2.26203	0.43189	0.665821		PA1956		None
1_B	CZA vs MEM	PA1957	13.7631	0.198354	0.762483	0.260142	0.794755		PA1957		None
1_B	CZA vs MEM	PA1958	178.984	0.065825	0.218493	0.301268	0.76321	1	PA1958	0	None
1_B	CZA vs MEM	PA1959	655.585	0.233115	0.225031	1.03592	0.300237	0.955824	uppP	0.0196222	None
1_B	CZA vs MEM	PA1960	50.728	-0.570037	0.485533	-1.17404	0.240377	0.885705	PA1960	0.0527109	None
1_B	CZA vs MEM	PA1961	29.565	0.419574	0.359892	1.16583	0.243682	0.890106	PA1961	0.0505582	None
1_B	CZA vs MEM	PA1962	10.2369	-0.171292	0.51463	-0.332844	0.739252		azoR2		None
1_B	CZA vs MEM	PA1963	54.0093	0.00470236	0.244874	0.0192032	0.984679	1	PA1963	0	None
1_B	CZA vs MEM	PA1964	1808.4	-0.284064	0.154854	-1.8344	0.0665942	0.46999	PA1964	0.327912	None
1_B	CZA vs MEM	PA1965	35.6655	-0.104253	0.405772	-0.256925	0.797237	1	PA1965	0	None
1_B	CZA vs MEM	PA1966	34.5855	0.142707	0.481004	0.296685	0.766707	1	PA1966	0	None
1_B	CZA vs MEM	PA1967	112.434	0.0864468	0.275228	0.314092	0.753451	1	PA1967	0	None
1_B	CZA vs MEM	PA1968	15.4871	-0.110111	0.528331	-0.208412	0.834907		PA1968		None
1_B	CZA vs MEM	PA1969	119.142	0.0147123	0.424267	0.0346769	0.972337	1	PA1969	0	None
1_B	CZA vs MEM	PA1970	33.1573	0.335479	0.348107	0.963725	0.335184	0.976149	PA1970	0.0104837	None
1_B	CZA vs MEM	PA1971	169.056	-0.93767	0.280489	-3.34298	0.000828828	0.0205586	braZ	1.68701	None
1_B	CZA vs MEM	PA1972	14.5268	0.488517	0.431034	1.13336	0.257063		PA1972		None
1_B	CZA vs MEM	PA1973	20.4228	-0.0331623	0.872059	-0.0380276	0.969666	1	pqqF	0	None
1_B	CZA vs MEM	PA1974	8.25586	-0.899056	0.544356	-1.6516	0.098617		PA1974		None
1_B	CZA vs MEM	PA1975	11.0481	-1.3132	0.502646	-2.61258	0.00898606		PA1975		None
1_B	CZA vs MEM	PA1976	12.4425	-1.04236	0.644277	-1.61788	0.105688		ercS'		None
1_B	CZA vs MEM	PA1977	2.2286	-0.931269	1.87554	-0.496533	0.619519		PA1977		None
1_B	CZA vs MEM	PA1978	143.076	-1.16416	0.357979	-3.25204	0.00114581	0.0264318	agmR	1.57787	Down
1_B	CZA vs MEM	PA1979	0.451757	-0.136758	4.33175	-0.031571	0.974814		eraS		None
1_B	CZA vs MEM	PA1980	1.48682	-0.973927	1.30718	-0.745063	0.456234		eraR		None
1_B	CZA vs MEM	PA1981	0.956178	-1.82765	1.78209	-1.02556	0.305098		PA1981		None
1_B	CZA vs MEM	PA1982	24.271	-3.55709	0.589122	-6.03795	1.56088e-09	1.17463e-07	exaA	6.9301	Down
1_B	CZA vs MEM	PA1983	2.89012	-3.83491	1.493	-2.5686	0.010211		exaB		None
1_B	CZA vs MEM	PA1984	2087.3	-0.992584	0.26491	-3.74688	0.000179049	0.00571927	exaC	2.24266	None
1_B	CZA vs MEM	PA1985	0.740863	-2.95987	6.89136	-0.429505	0.667556		pqqA		None
1_B	CZA vs MEM	PA1986	64.1764	-0.989314	0.381481	-2.59335	0.00950454	0.128659	pqqB	0.89056	None
1_B	CZA vs MEM	PA1987	125.318	-1.13997	0.261483	-4.35965	1.3027e-05	0.000545657	pqqC	3.26308	Down
1_B	CZA vs MEM	PA1988	16.5009	-1.06748	0.650677	-1.64057	0.100886		pqqD		None
1_B	CZA vs MEM	PA1989	98.3814	-1.09708	0.252059	-4.35246	1.34617e-05	0.000558596	pqqE	3.2529	Down
1_B	CZA vs MEM	PA1990	13.8527	-0.440733	0.788639	-0.558853	0.576262		pqqH		None
1_B	CZA vs MEM	PA1991	185.86	-0.461909	0.151758	-3.04372	0.00233671	0.0435925	PA1991	1.36059	None
1_B	CZA vs MEM	PA1992	59.6312	-0.0877596	0.38179	-0.229864	0.818198	1	ercS	0	None
1_B	CZA vs MEM	PA1993	65.1854	-0.0501676	0.336985	-0.148872	0.881655	1	PA1993	0	None
1_B	CZA vs MEM	PA1994	20.9526	-0.288676	0.542224	-0.532393	0.594454	1	PA1994	0	None
1_B	CZA vs MEM	PA1995	20.7779	-0.228532	0.47084	-0.485372	0.627413	1	PA1995	0	None
[truncated: 25,816 more rows]
