# Supplementary material for: Multi-omics profiling of cross-resistance between ceftazidime-avibactam and meropenem identifies common and strain-specific mechanisms in Pseudomonas aeruginosa clinical isolates
Source: mBio. 2025 Jun 4;16(7):e03896-24. doi: 10.1128/mbio.03896-24 (PMC12239554; doi:10.1128/mbio.03896-24)
Supplement: Table S7c — Fold changes and P-values for all detected proteins. [file mbio.03896-24-s0007.xlsx]

## Sheet: SI table 7c
strain	comparison	protein_name	log2fc	pvalue	padj	rev	prot_id	prot_name	protein_names	gene_names	gene_id	gene_name	regulation	log_padj
1_B	CZA vs PAR	OPRI_PSEAE	1.91304	0.162305	0.311253	REV__sp	P11221	OPRI_PSEAE	Major outer membrane lipoprotein (Outer membrane lipoprotein I)	oprI PA2853	PA2853	oprI	None	0.506887
1_B	CZA vs PAR	TRUB_PSEAE	1.21767	0.0895541	0.211114	REV__sp	P72154	TRUB_PSEAE	tRNA pseudouridine synthase B (EC 5.4.99.25) (Osmoprotectant regulator of PLC) (ORP protein) (tRNA pseudouridine(55) synthase) (Psi55 synthase) (tRNA pseudouridylate synthase) (tRNA-uridine isomerase)	truB orp PA4742	PA4742	truB	None	0.675482
1_B	CZA vs PAR	HEMN_PSEAE	-0.413817	0.712288	0.816401	REV__sp	P77915	HEMN_PSEAE	Oxygen-independent coproporphyrinogen III oxidase (CPO) (EC 1.3.98.3) (Coproporphyrinogen III dehydrogenase) (CPDH)	hemN PA1546	PA1546	hemN	None	0.0880964
1_B	CZA vs PAR	AMIB_PSEAE	2.00484	0.047377	0.137393	REV__sp	Q51416	AMIB_PSEAE	ATP-dependent protease ATP-binding subunit-like protein AmiB	amiB PA3365	PA3365	amiB	None	0.862035
1_B	CZA vs PAR	PCHA_PSEAE	-1.83251	0.0205448	0.0806449	REV__sp	Q51508	PCHA_PSEAE	Salicylate biosynthesis isochorismate synthase (EC 5.4.4.2) (Isochorismate mutase)	pchA PA4231	PA4231	pchA	None	1.09342
1_B	CZA vs PAR	TPF20_PSEAE	1.41632	0.158218	0.306063	REV__sp	Q9HI37	TPF20_PSEAE	Probable family 20 transposase	PA0445; PA2319; PA2690; PA3434; PA3993; PA4797	PA4797	PA0445;	None	0.514189
1_B	CZA vs PAR	MNME_PSEAE	0.857727	0.0582655	0.158016	REV__sp	Q9HT07	MNME_PSEAE	tRNA modification GTPase MnmE (EC 3.6.-.-)	mnmE trmE PA5567	PA5567	mnmE	None	0.8013
1_B	CZA vs PAR	PNP_PSEAE	0.518458	0.214838	0.370813	REV__sp	Q9HV59	PNP_PSEAE	Polyribonucleotide nucleotidyltransferase (EC 2.7.7.8) (Polynucleotide phosphorylase) (PNPase)	pnp PA4740	PA4740	pnp	None	0.430845
1_B	CZA vs PAR	RL5_PSEAE	0.581195	0.24894	0.406324	REV__sp	Q9HWE7	RL5_PSEAE	Large ribosomal subunit protein uL5 (50S ribosomal protein L5)	rplE PA4251	PA4251	rplE	None	0.391127
1_B	CZA vs PAR	NRDR_PSEAE	-0.785897	0.160488	0.308527	REV__sp	Q9HWX1	NRDR_PSEAE	Transcriptional repressor NrdR	nrdR PA4057	PA4057	nrdR	None	0.510707
1_B	CZA vs PAR	3MGH_PSEAE	-1.41081	0.00536827	0.0382603	REV__sp	Q9HX17	3MGH_PSEAE	Putative 3-methyladenine DNA glycosylase (EC 3.2.2.-)	PA4010	PA4010	PA4010	Down	1.41725
1_B	CZA vs PAR	QUEA_PSEAE	-1.16508	0.303552	0.466278	REV__sp	Q9HXH8	QUEA_PSEAE	S-adenosylmethionine:tRNA ribosyltransferase-isomerase (EC 2.4.99.17) (Queuosine biosynthesis protein QueA)	queA PA3824	PA3824	queA	None	0.331355
1_B	CZA vs PAR	WSPC_PSEAE	1.99672	0.0456432	0.134655	REV__sp	Q9HXT5	WSPC_PSEAE	Probable biofilm formation methyltransferase WspC (EC 2.1.1.-)	wspC PA3706	PA3706	wspC	None	0.870779
1_B	CZA vs PAR	DPO3A_PSEAE	-0.0105214	0.986391	0.992365	REV__sp	Q9HXZ1	DPO3A_PSEAE	DNA polymerase III subunit alpha (EC 2.7.7.7)	dnaE PA3640	PA3640	dnaE	None	0.00332872
1_B	CZA vs PAR	MAO1_PSEAE	0.512156	0.362663	0.520255	REV__sp	Q9HYD5	MAO1_PSEAE	NAD-dependent malic enzyme (NAD-ME) (EC 1.1.1.38)	maeA PA3471	PA3471	maeA	None	0.283784
1_B	CZA vs PAR	TSE5_PSEAE	-1.22183	0.00574049	0.0400644	REV__sp	Q9I0F4	TSE5_PSEAE	Toxin protein Tse5	tse5 PA2684	PA2684	tse5	Down	1.39724
1_B	CZA vs PAR	MODC_PSEAE	-0.143324	0.627063	0.749876	REV__sp	Q9I2N4	MODC_PSEAE	Molybdenum import ATP-binding protein ModC (EC 7.3.2.5)	modC PA1861	PA1861	modC	None	0.125011
1_B	CZA vs PAR	DNLJ_PSEAE	-1.03095	0.125397	0.261622	REV__sp	Q9I3I4	DNLJ_PSEAE	DNA ligase (EC 6.5.1.2) (Polydeoxyribonucleotide synthase [NAD(+)])	ligA PA1529	PA1529	ligA	None	0.582326
1_B	CZA vs PAR	SYA_PSEAE	2.38039	0.375886	0.533536	REV__sp	Q9I553	SYA_PSEAE	Alanine--tRNA ligase (EC 6.1.1.7) (Alanyl-tRNA synthetase) (AlaRS)	alaS PA0903	PA0903	alaS	None	0.272836
1_B	CZA vs PAR	CLPV1_PSEAE	0.21087	0.854221	0.913705	REV__sp	Q9I742	CLPV1_PSEAE	AAA+ ATPase ClpV1	clpV1 PA0090	PA0090	clpV1	None	0.0391942
1_B	CZA vs PAR	Q9HTQ5_PSEAE	-1.74373	0.251427	0.409787	REV__tr	Q9HTQ5	Q9HTQ5_PSEAE	Acetyl-CoA hydrolase/transferase C-terminal domain-containing protein	PA5299	PA5299	PA5299	None	0.387442
1_B	CZA vs PAR	Q9HTS8_PSEAE	4.65927	0.0121921	0.0603152	REV__tr	Q9HTS8	Q9HTS8_PSEAE	Adenylate cyclase	cyaA PA5272	PA5272	cyaA	None	1.21957
1_B	CZA vs PAR	Q9HTU2_PSEAE	-0.734881	0.767311	0.853168	REV__tr	Q9HTU2	Q9HTU2_PSEAE	Probable ATP-binding component of ABC transporter	PA5252	PA5252	PA5252	None	0.0689655
1_B	CZA vs PAR	Q9HTY0_PSEAE	2.70151	0.00214646	0.0230693	REV__tr	Q9HTY0	Q9HTY0_PSEAE	Probable secretion pathway ATPase	PA5210	PA5210	PA5210	Up	1.63697
1_B	CZA vs PAR	Q9HU01_PSEAE	0.656737	0.724458	0.824451	REV__tr	Q9HU01	Q9HU01_PSEAE	Probable 3-hydroxyacyl-CoA dehydrogenase	PA5188	PA5188	PA5188	None	0.0838352
1_B	CZA vs PAR	Q9HU71_PSEAE	0.18054	0.654435	0.771894	REV__tr	Q9HU71	Q9HU71_PSEAE	DUF3999 domain-containing protein	PA5113	PA5113	PA5113	None	0.112442
1_B	CZA vs PAR	Q9HU90_PSEAE	2.21973	0.0367653	0.117342	REV__tr	Q9HU90	Q9HU90_PSEAE	Probable histidine/phenylalanine ammonia-lyase	PA5093	PA5093	PA5093	None	0.930546
1_B	CZA vs PAR	Q9HUC3_PSEAE	3.59422	0.00181273	0.0208123	REV__tr	Q9HUC3	Q9HUC3_PSEAE	Polyhydroxyalkanoate synthesis protein PhaF	phaF PA5060	PA5060	phaF	Up	1.68168
1_B	CZA vs PAR	Q9HUG7_PSEAE	0.173671	0.684244	0.795094	REV__tr	Q9HUG7	Q9HUG7_PSEAE	Toluene tolerance protein	PA4998	PA4998	PA4998	None	0.0995817
1_B	CZA vs PAR	Q9HUH6_PSEAE	2.93016	0.328602	0.489483	REV__tr	Q9HUH6	Q9HUH6_PSEAE	Probable transcriptional regulator	PA4989	PA4989	PA4989	None	0.310263
1_B	CZA vs PAR	Q9HUH7_PSEAE	-0.11518	0.895784	0.936716	REV__tr	Q9HUH7	Q9HUH7_PSEAE	3-deoxy-D-manno-octulosonic acid transferase (Kdo transferase) (EC 2.4.99.12) (Lipid IV(A) 3-deoxy-D-manno-octulosonic acid transferase)	waaA PA4988	PA4988	waaA	None	0.0283919
1_B	CZA vs PAR	Q9HUM3_PSEAE	-0.62782	0.545661	0.68541	REV__tr	Q9HUM3	Q9HUM3_PSEAE	Protein HflC	hflC PA4941	PA4941	hflC	None	0.164049
1_B	CZA vs PAR	Q9HVG6_PSEAE	-1.74347	0.311025	0.473862	REV__tr	Q9HVG6	Q9HVG6_PSEAE	Filamentous haemagglutinin FhaB/tRNA nuclease CdiA-like TPS domain-containing protein	PA4625	PA4625	PA4625	None	0.324348
1_B	CZA vs PAR	Q9HVI8_PSEAE	0.82996	0.480662	0.630389	REV__tr	Q9HVI8	Q9HVI8_PSEAE	Motility regulator	morA PA4601	PA4601	morA	None	0.200392
1_B	CZA vs PAR	Q9HVT3_PSEAE	0.668711	0.556235	0.693027	REV__tr	Q9HVT3	Q9HVT3_PSEAE	DUF2300 domain-containing protein	PA4488	PA4488	PA4488	None	0.15925
1_B	CZA vs PAR	Q9HXG1_PSEAE	-0.847605	0.118264	0.252438	REV__tr	Q9HXG1	Q9HXG1_PSEAE	Probable transcriptional regulator	PA3845	PA3845	PA3845	None	0.597846
1_B	CZA vs PAR	Q9HXN5_PSEAE	-0.204291	0.78697	0.867082	REV__tr	Q9HXN5	Q9HXN5_PSEAE	phosphoenolpyruvate--protein phosphotransferase (EC 2.7.3.9)	PA3760	PA3760	PA3760	None	0.0619397
1_B	CZA vs PAR	Q9HY57_PSEAE	2.12303	0.0125921	0.0614799	REV__tr	Q9HY57	Q9HY57_PSEAE	Phosphotransferase system transporter fructose-specific IIBC component, FruA	fruA PA3560	PA3560	fruA	None	1.21127
1_B	CZA vs PAR	Q9HYD7_PSEAE	0.252878	0.640201	0.760734	REV__tr	Q9HYD7	Q9HYD7_PSEAE	Bacterial bifunctional deaminase-reductase C-terminal domain-containing protein	PA3469	PA3469	PA3469	None	0.118767
1_B	CZA vs PAR	Q9HYK6_PSEAE	-2.26927	0.236303	0.394112	REV__tr	Q9HYK6	Q9HYK6_PSEAE	Probable transcriptional regulator	PA3398	PA3398	PA3398	None	0.40438
1_B	CZA vs PAR	Q9HYP7_PSEAE	-1.49789	0.0404176	0.123829	REV__tr	Q9HYP7	Q9HYP7_PSEAE	Probable chemotaxis protein	PA3349	PA3349	PA3349	None	0.907176
1_B	CZA vs PAR	Q9HZ74_PSEAE	-0.0731471	0.834821	0.901263	REV__tr	Q9HZ74	Q9HZ74_PSEAE	Probable acetyltransferase	PA3157	PA3157	PA3157	None	0.0451483
1_B	CZA vs PAR	Q9HZB5_PSEAE	1.02976	0.166943	0.316126	REV__tr	Q9HZB5	Q9HZB5_PSEAE	CN hydrolase domain-containing protein	PA3093	PA3093	PA3093	None	0.50014
1_B	CZA vs PAR	Q9HZE5_PSEAE	0.549414	0.757495	0.847991	REV__tr	Q9HZE5	Q9HZE5_PSEAE	PelB	pelB PA3063	PA3063	pelB	None	0.0716089
1_B	CZA vs PAR	Q9HZM8_PSEAE	2.85228	0.00530274	0.0379541	REV__tr	Q9HZM8	Q9HZM8_PSEAE	Ribonuclease E (RNase E) (EC 3.1.26.12)	rne PA2976	PA2976	rne	Up	1.42074
1_B	CZA vs PAR	Q9I0Y0_PSEAE	-1.24175	0.0172107	0.0725523	REV__tr	Q9I0Y0	Q9I0Y0_PSEAE	Protein kinase domain-containing protein	PA2502	PA2502	PA2502	None	1.13935
1_B	CZA vs PAR	Q9I100_PSEAE	1.28104	0.0372018	0.118398	REV__tr	Q9I100	Q9I100_PSEAE	Probable cytochrome c	PA2482	PA2482	PA2482	None	0.926655
1_B	CZA vs PAR	Q9I116_PSEAE	-0.114069	0.845959	0.90718	REV__tr	Q9I116	Q9I116_PSEAE	Ferrioxamine receptor FoxA	foxA PA2466	PA2466	foxA	None	0.0423066
1_B	CZA vs PAR	Q9I120_PSEAE	1.26952	0.51216	0.657096	REV__tr	Q9I120	Q9I120_PSEAE	Filamentous haemagglutinin FhaB/tRNA nuclease CdiA-like TPS domain-containing protein	PA2462	PA2462	PA2462	None	0.182371
1_B	CZA vs PAR	Q9I179_PSEAE	1.02543	0.205637	0.358612	REV__tr	Q9I179	Q9I179_PSEAE	Probable non-ribosomal peptide synthetase	PA2402	PA2402	PA2402	None	0.445375
1_B	CZA vs PAR	Q9I1T9_PSEAE	-0.0643587	0.882364	0.930493	REV__tr	Q9I1T9	Q9I1T9_PSEAE	NAD-dependent epimerase	PA2176	PA2176	PA2176	None	0.0312868
1_B	CZA vs PAR	Q9I1W3_PSEAE	4.15976	0.000204033	0.00586639	REV__tr	Q9I1W3	Q9I1W3_PSEAE	maltose alpha-D-glucosyltransferase (EC 5.4.99.16) (Maltose alpha-D-glucosyltransferase)	PA2152	PA2152	PA2152	Up	2.23163
1_B	CZA vs PAR	Q9I1Z7_PSEAE	-0.394611	0.182738	0.334399	REV__tr	Q9I1Z7	Q9I1Z7_PSEAE	O6-methylguanine-DNA methyltransferase	ada PA2118	PA2118	ada	None	0.475735
1_B	CZA vs PAR	Q9I2B7_PSEAE	2.17148	0.0124416	0.0609636	REV__tr	Q9I2B7	Q9I2B7_PSEAE	histidine kinase (EC 2.7.13.3)	ercS PA1992	PA1992	ercS	None	1.21493
1_B	CZA vs PAR	Q9I2E3_PSEAE	1.09513	0.173534	0.32522	REV__tr	Q9I2E3	Q9I2E3_PSEAE	Probable transcriptional regulator	PA1961	PA1961	PA1961	None	0.487823
1_B	CZA vs PAR	Q9I2G3_PSEAE	1.44746	0.215098	0.370882	REV__tr	Q9I2G3	Q9I2G3_PSEAE	Cytochrome c domain-containing protein	PA1941	PA1941	PA1941	None	0.430764
1_B	CZA vs PAR	Q9I2H4_PSEAE	1.25313	0.520993	0.664842	REV__tr	Q9I2H4	Q9I2H4_PSEAE	Probable chemotaxis transducer	PA1930	PA1930	PA1930	None	0.177282
1_B	CZA vs PAR	Q9I2K1_PSEAE	1.29493	0.129246	0.266017	REV__tr	Q9I2K1	Q9I2K1_PSEAE	Uncharacterized protein	PA1896	PA1896	PA1896	None	0.575091
1_B	CZA vs PAR	Q9I2M7_PSEAE	-1.78522	0.0167982	0.0715304	REV__tr	Q9I2M7	Q9I2M7_PSEAE	Secretion protein XqhA	xqhA PA1868	PA1868	xqhA	None	1.14551
1_B	CZA vs PAR	Q9I2T9_PSEAE	4.01717	0.075844	0.188713	REV__tr	Q9I2T9	Q9I2T9_PSEAE	Lon protease (EC 3.4.21.53) (ATP-dependent protease La)	lon PA1803	PA1803	lon	None	0.724199
1_B	CZA vs PAR	Q9I2Y0_PSEAE	0.62811	0.846941	0.907938	REV__tr	Q9I2Y0	Q9I2Y0_PSEAE	Probable transcriptional regulator	PA1759	PA1759	PA1759	None	0.0419439
1_B	CZA vs PAR	Q9I394_PSEAE	0.571777	0.587981	0.721136	REV__tr	Q9I394	Q9I394_PSEAE	Probable 3-hydroxyacyl-CoA dehydrogenase	PA1628	PA1628	PA1628	None	0.141983
1_B	CZA vs PAR	Q9I3B3_PSEAE	-2.68112	0.228304	0.386006	REV__tr	Q9I3B3	Q9I3B3_PSEAE	Probable chemotaxis transducer	PA1608	PA1608	PA1608	None	0.413406
1_B	CZA vs PAR	Q9I3M5_PSEAE	1.57611	0.177339	0.328687	REV__tr	Q9I3M5	Q9I3M5_PSEAE	Probable carbohydrate kinase	PA1487	PA1487	PA1487	None	0.483217
1_B	CZA vs PAR	Q9I3R2_PSEAE	3.20356	0.0504749	0.143896	REV__tr	Q9I3R2	Q9I3R2_PSEAE	Probable Resistance-Nodulation-Cell Division (RND) efflux membrane fusion protein	PA1435	PA1435	PA1435	None	0.841951
1_B	CZA vs PAR	Q9I3V9_PSEAE	1.11477	0.0321944	0.107336	REV__tr	Q9I3V9	Q9I3V9_PSEAE	Probable glycosyl transferase	PA1385	PA1385	PA1385	None	0.969255
1_B	CZA vs PAR	Q9I416_PSEAE	0.280976	0.428465	0.581192	REV__tr	Q9I416	Q9I416_PSEAE	Probable transcriptional regulator	PA1328	PA1328	PA1328	None	0.235681
1_B	CZA vs PAR	Q9I422_PSEAE	-0.366352	0.679733	0.792315	REV__tr	Q9I422	Q9I422_PSEAE	Probable TonB-dependent receptor	PA1322	PA1322	PA1322	None	0.101102
1_B	CZA vs PAR	Q9I435_PSEAE	-0.767988	0.10203	0.228253	REV__tr	Q9I435	Q9I435_PSEAE	Probable transcriptional regulator	PA1309	PA1309	PA1309	None	0.641584
1_B	CZA vs PAR	Q9I493_PSEAE	-0.466318	0.0613745	0.163462	REV__tr	Q9I493	Q9I493_PSEAE	Probable chemotaxis transducer	PA1251	PA1251	PA1251	None	0.786582
1_B	CZA vs PAR	Q9I4C3_PSEAE	-0.203391	0.803894	0.879161	REV__tr	Q9I4C3	Q9I4C3_PSEAE	AMP-dependent synthetase/ligase domain-containing protein	PA1215	PA1215	PA1215	None	0.0559314
1_B	CZA vs PAR	Q9I4E2_PSEAE	0.534717	0.0555556	0.152812	REV__tr	Q9I4E2	Q9I4E2_PSEAE	Probable transcriptional regulator	PA1196	PA1196	PA1196	None	0.815843
1_B	CZA vs PAR	Q9I4F0_PSEAE	-0.226006	0.894145	0.936301	REV__tr	Q9I4F0	Q9I4F0_PSEAE	CoA transferase	PA1188	PA1188	PA1188	None	0.0285843
1_B	CZA vs PAR	Q9I4M2_PSEAE	0.496093	0.076367	0.189733	REV__tr	Q9I4M2	Q9I4M2_PSEAE	Probable ATP-binding/permease fusion ABC transporter	PA1113	PA1113	PA1113	None	0.721857
1_B	CZA vs PAR	Q9I4S4_PSEAE	1.5518	0.0425185	0.128007	REV__tr	Q9I4S4	Q9I4S4_PSEAE	CdaR family transcriptional regulator	PA1050	PA1050	PA1050	None	0.892766
1_B	CZA vs PAR	Q9I5M2_PSEAE	0.523874	0.0654958	0.171062	REV__tr	Q9I5M2	Q9I5M2_PSEAE	Probable amidase	PA0704	PA0704	PA0704	None	0.766847
1_B	CZA vs PAR	Q9I5N6_PSEAE	1.09597	0.438058	0.590159	REV__tr	Q9I5N6	Q9I5N6_PSEAE	Filamentous haemagglutinin FhaB/tRNA nuclease CdiA-like TPS domain-containing protein	PA0690	PA0690	PA0690	None	0.229031
1_B	CZA vs PAR	Q9I5Y0_PSEAE	-1.49169	0.076987	0.19071	REV__tr	Q9I5Y0	Q9I5Y0_PSEAE	Lipoprotein	PA0556	PA0556	PA0556	None	0.719626
1_B	CZA vs PAR	Q9I6P5_PSEAE	0.934619	0.0935698	0.217382	REV__tr	Q9I6P5	Q9I6P5_PSEAE	Probable transcriptional regulator	PA0243	PA0243	PA0243	None	0.662777
1_B	CZA vs PAR	Q9I765_PSEAE	-0.0870503	0.833902	0.90068	REV__tr	Q9I765	Q9I765_PSEAE	oligopeptidase A (EC 3.4.24.70)	prlC PA0067	PA0067	prlC	None	0.0454295
1_B	CZA vs PAR	Q9I775_PSEAE	2.30086	0.0441137	0.131442	REV__tr	Q9I775	Q9I775_PSEAE	Metallo-beta-lactamase domain-containing protein	PA0057	PA0057	PA0057	None	0.881264
1_B	CZA vs PAR		0.788677	0.204618	0.357762	REV__zz	Y-FGCZCont00066				Y-FGCZCont00066		None	0.446406
1_B	CZA vs PAR		0.476092	0.316552	0.478813	REV__zz	Y-FGCZCont00390				Y-FGCZCont00390		None	0.319834
1_B	CZA vs PAR	ARGR_PSEAE	-0.124028	0.345372	0.503375	sp	G3XCU2	ARGR_PSEAE	HTH-type transcriptional regulator ArgR	argR PA0893	PA0893	argR	None	0.298108
1_B	CZA vs PAR	FLEQ_PSEAE	0.0887914	0.563502	0.699491	sp	G3XCV0	FLEQ_PSEAE	Transcriptional regulator FleQ	fleQ PA1097	PA1097	fleQ	None	0.155218
1_B	CZA vs PAR	PILU_PSEAE	-0.102809	0.523908	0.66644	sp	G3XCX3	PILU_PSEAE	Type IV pilus ATPase PilU	pilU PA0396	PA0396	pilU	None	0.176239
1_B	CZA vs PAR	PILP_PSEAE	0.149322	0.584651	0.719369	sp	G3XCX7	PILP_PSEAE	Type IV pilus inner membrane component PilP	pilP PA5041	PA5041	pilP	None	0.143048
1_B	CZA vs PAR	AMRZ_PSEAE	-0.699392	0.0267702	0.0943974	sp	G3XCY4	AMRZ_PSEAE	Transcription factor AmrZ (Alginate and motility regulator Z)	amrZ PA3385	PA3385	amrZ	None	1.02504
1_B	CZA vs PAR	PIGA_PSEAE	-6.23736	0.00040534	0.00864965	sp	G3XCZ8	PIGA_PSEAE	Heme oxygenase PigA (EC 1.14.99.58)	pigA PA0672	PA0672	pigA	Down	2.063
1_B	CZA vs PAR	HCNC_PSEAE	2.49757	0.291994	0.455387	sp	G3XD12	HCNC_PSEAE	Hydrogen cyanide synthase subunit HcnC (HcnC) (EC 1.4.99.5) (Glycine dehydrogenase (cyanide-forming))	hcnC PA2195	PA2195	hcnC	None	0.34162
1_B	CZA vs PAR	PCTA_PSEAE	0.0680771	0.66866	0.784066	sp	G3XD24	PCTA_PSEAE	Methyl-accepting chemotaxis protein PctA	pctA PA4309	PA4309	pctA	None	0.105648
1_B	CZA vs PAR	PILM_PSEAE	-0.574691	0.00586397	0.040258	sp	G3XD28	PILM_PSEAE	Type IV pilus inner membrane component PilM	pilM PA5044	PA5044	pilM	None	1.39515
1_B	CZA vs PAR	NHAP_PSEAE	-0.408728	0.0232763	0.0870861	sp	G3XD29	NHAP_PSEAE	Na(+)/H(+) antiporter NhaP (Sodium/proton antiporter NhaP)	nhaP PA3887	PA3887	nhaP	None	1.06005
1_B	CZA vs PAR	PILN_PSEAE	-0.669218	0.00923619	0.0519755	sp	G3XD30	PILN_PSEAE	Type IV pilus inner membrane component PilN	pilN PA5043	PA5043	pilN	None	1.2842
1_B	CZA vs PAR	PILE_PSEAE	0.761514	0.00703787	0.0446705	sp	G3XD43	PILE_PSEAE	Type IV pilus non-core minor pilin PilE	pilE PA4556	PA4556	pilE	None	1.34998
1_B	CZA vs PAR	FTSI_PSEAE	-1.59638	0.00525424	0.0377677	sp	G3XD46	FTSI_PSEAE	Peptidoglycan D,D-transpeptidase FtsI (EC 3.4.16.4) (Penicillin-binding protein 3) (PBP-3)	ftsI pbpB PA4418	PA4418	ftsI	Down	1.42288
1_B	CZA vs PAR	PILO_PSEAE	-1.52794	0.000295102	0.0073535	sp	G3XD51	PILO_PSEAE	Type IV pilus inner membrane component PilO	pilO PA5042	PA5042	pilO	Down	2.13351
1_B	CZA vs PAR	FLEN_PSEAE	0.181427	0.357871	0.515768	sp	G3XD64	FLEN_PSEAE	Antiactivator FleN	fleN PA1454	PA1454	fleN	None	0.287545
1_B	CZA vs PAR	DAPD_PSEAE	-0.226694	0.113362	0.245715	sp	G3XD76	DAPD_PSEAE	2,3,4,5-tetrahydropyridine-2,6-dicarboxylate N-succinyltransferase (EC 2.3.1.117) (Tetrahydrodipicolinate N-succinyltransferase) (THDP succinyltransferase) (THP succinyltransferase) (Tetrahydropicolinate succinylase)	dapD PA3666	PA3666	dapD	None	0.609568
1_B	CZA vs PAR	EXOS_PSEAE	-1.5664	0.391894	0.547025	sp	G3XDA1	EXOS_PSEAE	Secreted exoenzyme S [Includes: GTPase-activating protein (GAP); ADP-ribosyltransferase (ADPRT) (EC 2.4.2.31)]	exoS PA3841	PA3841	exoS	None	0.261993
1_B	CZA vs PAR	CTPH_PSEAE	0.357659	0.567531	0.703454	sp	G3XDA3	CTPH_PSEAE	Methyl-accepting chemotaxis protein CtpH	ctpH PA2561	PA2561	ctpH	None	0.152764
1_B	CZA vs PAR	FTSQ_PSEAE	0.320072	0.118008	0.252415	sp	G3XDA7	FTSQ_PSEAE	Cell division protein FtsQ	ftsQ PA4409	PA4409	ftsQ	None	0.597884
1_B	CZA vs PAR	PSTS_PSEAE	-1.58941	0.00776622	0.0471581	sp	G3XDA8	PSTS_PSEAE	Phosphate-binding protein PstS	pstS PA5369	PA5369	pstS	Down	1.32644
1_B	CZA vs PAR	CYSH_PSEAE	0.120362	0.477957	0.627575	sp	O05927	CYSH_PSEAE	Adenosine 5'-phosphosulfate reductase (APS reductase) (EC 1.8.4.10) (5'-adenylylsulfate reductase) (Thioredoxin-dependent 5'-adenylylsulfate reductase)	cysH PA1756	PA1756	cysH	None	0.202334
1_B	CZA vs PAR	AOTP_PSEAE	-0.243691	0.12939	0.266017	sp	O30506	AOTP_PSEAE	Arginine/ornithine transport ATP-binding protein AotP	aotP PA0892	PA0892	aotP	None	0.575091
1_B	CZA vs PAR	ARUC_PSEAE	0.0667048	0.690443	0.800086	sp	O30508	ARUC_PSEAE	Succinylornithine transaminase/acetylornithine aminotransferase (ACOAT) (SOAT) (Succinylornithine aminotransferase) (EC 2.6.1.11) (EC 2.6.1.81)	aruC argD astC PA0895	PA0895	aruC	None	0.0968632
1_B	CZA vs PAR	AROQ1_PSEAE	-0.393705	0.327083	0.488809	sp	O30557	AROQ1_PSEAE	3-dehydroquinate dehydratase 1 (3-dehydroquinase 1) (EC 4.2.1.10) (Type II DHQase 1)	aroQ1 aroQ PA4846	PA4846	aroQ1	None	0.310861
1_B	CZA vs PAR	ESTA_PSEAE	-1.48124	6.76228e-05	0.0030741	sp	O33407	ESTA_PSEAE	Esterase EstA (EC 3.1.1.1) (Autotransporter esterase EstA)	estA papA PA5112	PA5112	estA	Down	2.51228
1_B	CZA vs PAR	FABA_PSEAE	-1.09439	0.000312067	0.00761124	sp	O33877	FABA_PSEAE	3-hydroxydecanoyl-[acyl-carrier-protein] dehydratase (EC 4.2.1.59) (3-hydroxyacyl-[acyl-carrier-protein] dehydratase FabA) (Beta-hydroxydecanoyl thioester dehydrase) (Trans-2-decenoyl-[acyl-carrier-protein] isomerase) (EC 5.3.3.14)	fabA PA1610	PA1610	fabA	Down	2.11854
1_B	CZA vs PAR	ASTD_PSEAE	0.21872	0.304974	0.467608	sp	O50174	ASTD_PSEAE	N-succinylglutamate 5-semialdehyde dehydrogenase (EC 1.2.1.71) (Succinylglutamic semialdehyde dehydrogenase) (SGSD)	astD aruD PA0898	PA0898	astD	None	0.330118
1_B	CZA vs PAR	ASTB_PSEAE	0.233344	0.385492	0.541008	sp	O50175	ASTB_PSEAE	N-succinylarginine dihydrolase (EC 3.5.3.23)	astB aruB PA0899	PA0899	astB	None	0.266796
1_B	CZA vs PAR	ASTE_PSEAE	0.375444	0.0787966	0.194192	sp	O50177	ASTE_PSEAE	Succinylglutamate desuccinylase (EC 3.5.1.96)	astE aruE PA0901	PA0901	astE	None	0.711769
1_B	CZA vs PAR	CYSD_PSEAE	-0.583782	0.010812	0.0563025	sp	O50273	CYSD_PSEAE	Sulfate adenylyltransferase subunit 2 (EC 2.7.7.4) (ATP-sulfurylase small subunit) (Sulfate adenylate transferase) (SAT)	cysD PA4443	PA4443	cysD	None	1.24947
1_B	CZA vs PAR	CYSNC_PSEAE	-0.958612	0.00109147	0.0152299	sp	O50274	CYSNC_PSEAE	Bifunctional enzyme CysN/CysC [Includes: Sulfate adenylyltransferase subunit 1 (EC 2.7.7.4) (ATP-sulfurylase large subunit) (Sulfate adenylate transferase) (SAT); Adenylyl-sulfate kinase (EC 2.7.1.25) (APS kinase) (ATP adenosine-5'-phosphosulfate 3'-phosphotransferase)]	cysNC cysN PA4442	PA4442	cysNC	None	1.8173
1_B	CZA vs PAR	RS4_PSEAE	-0.686782	0.00658076	0.0429447	sp	O52759	RS4_PSEAE	Small ribosomal subunit protein uS4 (30S ribosomal protein S4)	rpsD PA4239	PA4239	rpsD	None	1.36709
1_B	CZA vs PAR	RPOA_PSEAE	-0.791863	0.00450896	0.0354705	sp	O52760	RPOA_PSEAE	DNA-directed RNA polymerase subunit alpha (RNAP subunit alpha) (EC 2.7.7.6) (RNA polymerase subunit alpha) (Transcriptase subunit alpha)	rpoA PA4238	PA4238	rpoA	None	1.45013
1_B	CZA vs PAR	RL17_PSEAE	-0.0888224	0.709348	0.814141	sp	O52761	RL17_PSEAE	Large ribosomal subunit protein bL17 (50S ribosomal protein L17)	rplQ PA4237	PA4237	rplQ	None	0.0893002
1_B	CZA vs PAR	CATA_PSEAE	0.594137	0.0260281	0.0926899	sp	O52762	CATA_PSEAE	Catalase (EC 1.11.1.6)	katA PA4236	PA4236	katA	None	1.03297
1_B	CZA vs PAR	FABG_PSEAE	-0.713872	0.00348735	0.030158	sp	O54438	FABG_PSEAE	3-oxoacyl-[acyl-carrier-protein] reductase FabG (EC 1.1.1.100) (3-ketoacyl-acyl carrier protein reductase) (Beta-Ketoacyl-acyl carrier protein reductase) (Beta-ketoacyl-ACP reductase)	fabG PA2967	PA2967	fabG	None	1.5206
1_B	CZA vs PAR	ACP1_PSEAE	-0.706976	0.0166483	0.0713438	sp	O54439	ACP1_PSEAE	Acyl carrier protein 1 (ACP 1)	acpP1 acpP PA2966	PA2966	acpP1	None	1.14664
1_B	CZA vs PAR	HEXR_PSEAE	0.250472	0.123836	0.259554	sp	O68281	HEXR_PSEAE	HTH-type transcriptional regulator HexR (Hex regulon repressor)	hexR PA3184	PA3184	hexR	None	0.585772
1_B	CZA vs PAR	G6PD_PSEAE	-0.11612	0.386122	0.541666	sp	O68282	G6PD_PSEAE	Glucose-6-phosphate 1-dehydrogenase (G6PD) (EC 1.1.1.363) (Glucose-6-phosphate dehydrogenase (NAD(P)(+)))	zwf PA3183	PA3183	zwf	None	0.266268
1_B	CZA vs PAR	ALKD_PSEAE	0.0448834	0.832887	0.900621	sp	O68283	ALKD_PSEAE	2-dehydro-3-deoxy-phosphogluconate aldolase (EC 4.1.2.14) (KDPG-aldolase) (Phospho-2-dehydro-3-deoxygluconate aldolase) (Phospho-2-keto-3-deoxygluconate aldolase)	eda PA3181	PA3181	eda	None	0.045458
1_B	CZA vs PAR	RATA_PSEAE	-0.837083	0.195825	0.346897	sp	O68560	RATA_PSEAE	Ribosome association toxin RatA	ratA PA4767	PA4767	ratA	None	0.4598
1_B	CZA vs PAR	YOM2_PSEAE	-0.854914	0.147018	0.290471	sp	O68561	YOM2_PSEAE	UPF0125 protein PA4766	PA4766	PA4766	PA4766	None	0.536897
1_B	CZA vs PAR	BAME_PSEAE	-0.299987	0.382177	0.539355	sp	O68562	BAME_PSEAE	Outer membrane protein assembly factor BamE	bamE omlA oprX PA4765	PA4765	bamE	None	0.268125
1_B	CZA vs PAR	MOBA_PSEAE	0.118694	0.766502	0.853168	sp	O68799	MOBA_PSEAE	Molybdenum cofactor guanylyltransferase (MoCo guanylyltransferase) (EC 2.7.7.77) (GTP:molybdopterin guanylyltransferase) (Mo-MPT guanylyltransferase) (Molybdopterin guanylyltransferase) (Molybdopterin-guanine dinucleotide synthase) (MGD synthase)	mobA PA3030	PA3030	mobA	None	0.0689655
1_B	CZA vs PAR	AMPA_PSEAE	-0.00339212	0.982514	0.990262	sp	O68822	AMPA_PSEAE	Cytosol aminopeptidase (EC 3.4.11.1) (Leucine aminopeptidase) (LAP) (EC 3.4.11.10) (Leucyl aminopeptidase)	pepA phpA PA3831	PA3831	pepA	None	0.00425005
1_B	CZA vs PAR	HOLC_PSEAE	-1.55734	0.0128875	0.0625591	sp	O68823	HOLC_PSEAE	DNA polymerase III subunit chi (EC 2.7.7.7)	holC PA3832	PA3832	holC	None	1.20371
1_B	CZA vs PAR	HMUV_PSEAE	2.73061	0.266719	0.429097	sp	O68877	HMUV_PSEAE	Hemin import ATP-binding protein HmuV (EC 7.6.2.-)	hmuV phuV PA4706	PA4706	hmuV	None	0.367445
1_B	CZA vs PAR	AK_PSEAE	-0.383119	0.0232801	0.0870861	sp	O69077	AK_PSEAE	Aspartokinase (EC 2.7.2.4) (Aspartate kinase)	lysC PA0904	PA0904	lysC	None	1.06005
1_B	CZA vs PAR	CSRA_PSEAE	-0.382956	0.58858	0.721569	sp	O69078	CSRA_PSEAE	Translational regulator CsrA (Carbon storage regulator) (Global translational regulatory protein RsmA)	csrA rsmA PA0905	PA0905	csrA	None	0.141722
1_B	CZA vs PAR	RS2_PSEAE	-0.628132	0.00934706	0.0520588	sp	O82850	RS2_PSEAE	Small ribosomal subunit protein uS2 (30S ribosomal protein S2)	rpsB PA3656	PA3656	rpsB	None	1.28351
1_B	CZA vs PAR	EFTS_PSEAE	-0.714353	0.00461906	0.0357207	sp	O82851	EFTS_PSEAE	Elongation factor Ts (EF-Ts)	tsf PA3655	PA3655	tsf	None	1.44708
1_B	CZA vs PAR	PYRH_PSEAE	-0.437979	0.0938504	0.217795	sp	O82852	PYRH_PSEAE	Uridylate kinase (UK) (EC 2.7.4.22) (Uridine monophosphate kinase) (UMP kinase) (UMPK)	pyrH PA3654	PA3654	pyrH	None	0.661952
1_B	CZA vs PAR	RRF_PSEAE	-0.431736	0.0388648	0.12162	sp	O82853	RRF_PSEAE	Ribosome-recycling factor (RRF) (Ribosome-releasing factor)	frr PA3653	PA3653	frr	None	0.914996
1_B	CZA vs PAR	FMT_PSEAE	-0.140546	0.325907	0.487918	sp	O85732	FMT_PSEAE	Methionyl-tRNA formyltransferase (EC 2.1.2.9)	fmt PA0018	PA0018	fmt	None	0.311653
1_B	CZA vs PAR	NUDC_PSEAE	0.299286	0.26941	0.432521	sp	O86062	NUDC_PSEAE	NAD-capped RNA hydrolase NudC (DeNADding enzyme NudC) (EC 3.6.1.-) (NADH pyrophosphatase) (EC 3.6.1.22)	nudC PA1823	PA1823	nudC	None	0.363993
1_B	CZA vs PAR	ILVE_PSEAE	-0.313531	0.0792026	0.194722	sp	O86428	ILVE_PSEAE	Branched-chain-amino-acid aminotransferase (BCAT) (EC 2.6.1.42)	ilvE PA5013	PA5013	ilvE	None	0.710585
1_B	CZA vs PAR	USG_PSEAE	-0.0584829	0.912523	0.948031	sp	O87014	USG_PSEAE	USG-1 protein homolog	usg PA3116	PA3116	usg	None	0.0231772
1_B	CZA vs PAR	TRUA_PSEAE	-0.0585853	0.74927	0.842798	sp	O87016	TRUA_PSEAE	tRNA pseudouridine synthase A (EC 5.4.99.12) (tRNA pseudouridine(38-40) synthase) (tRNA pseudouridylate synthase I) (tRNA-uridine isomerase I)	truA hisT PA3114	PA3114	truA	None	0.0742765
1_B	CZA vs PAR	CHEB1_PSEAE	-0.41462	0.0628542	0.165577	sp	O87125	CHEB1_PSEAE	Protein-glutamate methylesterase/protein-glutamine glutaminase 1 (EC 3.1.1.61) (EC 3.5.1.44)	cheB1 cheB PA1459	PA1459	cheB1	None	0.781001
1_B	CZA vs PAR	CHER1_PSEAE	0.459511	0.0149942	0.0668471	sp	O87131	CHER1_PSEAE	Chemotaxis protein methyltransferase 1 (EC 2.1.1.80)	cheR1 PA3348	PA3348	cheR1	None	1.17492
1_B	CZA vs PAR	CYC4_PSEAE	-1.80964	2.39016e-05	0.00186988	sp	P00106	CYC4_PSEAE	Cytochrome c4	cc4 PA5490	PA5490	cc4	Down	2.72819
1_B	CZA vs PAR	AZUR_PSEAE	0.311739	0.0997732	0.225411	sp	P00282	AZUR_PSEAE	Azurin	azu PA4922	PA4922	azu	None	0.647025
1_B	CZA vs PAR	DBHB_PSEAE	-1.43284	0.000109193	0.00390771	sp	P05384	DBHB_PSEAE	DNA-binding protein HU-beta	hupB PA1804	PA1804	hupB	Down	2.40808
1_B	CZA vs PAR	TRPA_PSEAE	-0.724734	0.00927593	0.0519755	sp	P07344	TRPA_PSEAE	Tryptophan synthase alpha chain (EC 4.2.1.20)	trpA PA0035	PA0035	trpA	None	1.2842
1_B	CZA vs PAR	TRPB_PSEAE	-0.497705	0.0292452	0.1008	sp	P07345	TRPB_PSEAE	Tryptophan synthase beta chain (EC 4.2.1.20)	trpB PA0036	PA0036	trpB	None	0.996539
1_B	CZA vs PAR	RECA_PSEAE	-0.428246	0.0369881	0.117941	sp	P08280	RECA_PSEAE	Protein RecA (Recombinase A)	recA PA3617	PA3617	recA	None	0.928335
1_B	CZA vs PAR	OTCC_PSEAE	-0.284167	0.101561	0.227768	sp	P08308	OTCC_PSEAE	Ornithine carbamoyltransferase, catabolic (OTCase) (EC 2.1.3.3)	arcB PA5172	PA5172	arcB	None	0.642508
1_B	CZA vs PAR	EFTU_PSEAE	-0.575033	0.0104705	0.0554386	sp	P09591	EFTU_PSEAE	Elongation factor Tu (EF-Tu)	tufA PA4265; tufB PA4277	PA4277	tufA	None	1.25619
1_B	CZA vs PAR	PHNA_PSEAE	-2.90471	0.0100746	0.0544873	sp	P09785	PHNA_PSEAE	Anthranilate synthase component 1, pyocyanine specific (AS) (ASI) (EC 4.1.3.27) (Anthranilate synthase alpha subunit, pyocyanine specific)	phnA trpE PA1001	PA1001	phnA	None	1.2637
1_B	CZA vs PAR	PHNB_PSEAE	2.317	0.175688	0.32725	sp	P09786	PHNB_PSEAE	Anthranilate synthase component 2, pyocyanine specific (AS) (ASII) (EC 4.1.3.27) (Anthranilate synthase beta subunit, pyocyanine specific) (Anthranilate synthase, GATase component) (Anthranilate synthase, glutamine amidotransferase component)	phnB trpG PA1002	PA1002	phnB	None	0.48512
1_B	CZA vs PAR	DSBA_PSEAE	-0.0397851	0.828007	0.896392	sp	P0C2B2	DSBA_PSEAE	Thiol:disulfide interchange protein DsbA	dsbA PA5489	PA5489	dsbA	None	0.0475019
1_B	CZA vs PAR	PPK1_PSEAE	0.267323	0.132518	0.270012	sp	P0DP44	PPK1_PSEAE	Polyphosphate kinase (EC 2.7.4.1) (ATP-polyphosphate phosphotransferase) (Polyphosphoric acid kinase)	ppk PA5242	PA5242	ppk	None	0.568616
1_B	CZA vs PAR	OPRI_PSEAE	-0.272469	0.318748	0.480642	sp	P11221	OPRI_PSEAE	Major outer membrane lipoprotein (Outer membrane lipoprotein I)	oprI PA2853	PA2853	oprI	None	0.318178
1_B	CZA vs PAR	AMIE_PSEAE	1.05256	0.0135199	0.0634151	sp	P11436	AMIE_PSEAE	Aliphatic amidase (EC 3.5.1.4) (Acylamide amidohydrolase)	amiE PA3366	PA3366	amiE	None	1.19781
1_B	CZA vs PAR	TRPI_PSEAE	0.242515	0.39746	0.552045	sp	P11720	TRPI_PSEAE	HTH-type transcriptional regulator TrpI (TrpBA operon transcriptional activator)	trpI PA0037	PA0037	trpI	None	0.258025
1_B	CZA vs PAR	OTCA_PSEAE	-0.603592	0.00869813	0.050018	sp	P11724	OTCA_PSEAE	Ornithine carbamoyltransferase, anabolic (OTCase) (EC 2.1.3.3)	argF PA3537	PA3537	argF	None	1.30087
1_B	CZA vs PAR	PORF_PSEAE	0.412561	0.068765	0.177261	sp	P13794	PORF_PSEAE	Outer membrane porin F	oprF PA1777	PA1777	oprF	None	0.751387
1_B	CZA vs PAR	ARCA_PSEAE	-0.0668802	0.609315	0.736521	sp	P13981	ARCA_PSEAE	Arginine deiminase (ADI) (EC 3.5.3.6) (Arginine dihydrolase) (AD)	arcA PA5171	PA5171	arcA	None	0.132815
1_B	CZA vs PAR	ARCC_PSEAE	0.146382	0.384215	0.540117	sp	P13982	ARCC_PSEAE	Carbamate kinase (EC 2.7.2.2)	arcC PA5173	PA5173	arcC	None	0.267512
1_B	CZA vs PAR	CISY_PSEAE	-0.315544	0.191699	0.34464	sp	P14165	CISY_PSEAE	Citrate synthase (EC 2.3.3.16)	gltA PA1580	PA1580	gltA	None	0.462634
1_B	CZA vs PAR	ALGP_PSEAE	0.15624	0.384906	0.54041	sp	P15276	ALGP_PSEAE	Transcriptional regulatory protein AlgP (Alginate regulatory protein AlgR3)	algP algR3 PA5253	PA5253	algP	None	0.267276
1_B	CZA vs PAR	LPPL_PSEAE	-1.03885	0.00302484	0.0277263	sp	P17323	LPPL_PSEAE	Lipopeptide	lppL PA5276	PA5276	lppL	Down	1.55711
1_B	CZA vs PAR	ARCD_PSEAE	-0.215555	0.186034	0.337382	sp	P18275	ARCD_PSEAE	Arginine/ornithine antiporter (Arginine-ornithine exchanger)	arcD PA5170	PA5170	arcD	None	0.471878
1_B	CZA vs PAR	BRAB_PSEAE	0.0638986	0.823103	0.892507	sp	P19072	BRAB_PSEAE	Branched-chain amino acid transport system 2 carrier protein (LIV-II)	braB PA1590	PA1590	braB	None	0.0493882
1_B	CZA vs PAR	DCDA_PSEAE	-0.142963	0.347954	0.506305	sp	P19572	DCDA_PSEAE	Diaminopimelate decarboxylase (DAP decarboxylase) (DAPDC) (EC 4.1.1.20)	lysA PA5277	PA5277	lysA	None	0.295588
1_B	CZA vs PAR	TRPD_PSEAE	-0.715531	0.0503463	0.143651	sp	P20574	TRPD_PSEAE	Anthranilate phosphoribosyltransferase (EC 2.4.2.18)	trpD PA0650	PA0650	trpD	None	0.84269
1_B	CZA vs PAR	TRPG_PSEAE	0.203249	0.460121	0.611073	sp	P20576	TRPG_PSEAE	Anthranilate synthase component 2 (AS) (ASII) (EC 4.1.3.27) (Anthranilate synthase, GATase component) (Anthranilate synthase, glutamine amidotransferase component)	trpG PA0649	PA0649	trpG	None	0.213907
1_B	CZA vs PAR	TRPC_PSEAE	-0.891656	0.00346929	0.0300791	sp	P20577	TRPC_PSEAE	Indole-3-glycerol phosphate synthase (IGPS) (EC 4.1.1.48)	trpC PA0651	PA0651	trpC	None	1.52174
1_B	CZA vs PAR	TRPE_PSEAE	-0.551164	0.0367561	0.117342	sp	P20580	TRPE_PSEAE	Anthranilate synthase component 1 (AS) (ASI) (EC 4.1.3.27)	trpE PA0609	PA0609	trpE	None	0.930546
1_B	CZA vs PAR	PQSD_PSEAE	-7.87574	0.00163191	0.0195365	sp	P20582	PQSD_PSEAE	Anthraniloyl-CoA anthraniloyltransferase (EC 2.3.1.262) (2-heptyl-4(1H)-quinolone synthase PqsD) (PqsD)	pqsD PA0999	PA0999	pqsD	Down	1.70915
1_B	CZA vs PAR	BRAC_PSEAE	-0.63333	0.0273482	0.0958328	sp	P21175	BRAC_PSEAE	Leucine-, isoleucine-, valine-, threonine-, and alanine-binding protein (LIVAT-BP) (Leu/Ile/Val/Thr/Ala-binding protein)	braC PA1074	PA1074	braC	None	1.01849
1_B	CZA vs PAR	BRAE_PSEAE	-0.71009	0.0104687	0.0554386	sp	P21628	BRAE_PSEAE	High-affinity branched-chain amino acid transport system permease protein BraE	braE PA1072	PA1072	braE	None	1.25619
1_B	CZA vs PAR	BRAF_PSEAE	-1.76783	1.50376e-05	0.00143886	sp	P21629	BRAF_PSEAE	High-affinity branched-chain amino acid transport ATP-binding protein BraF	braF PA1071	PA1071	braF	Down	2.84198
1_B	CZA vs PAR	BRAG_PSEAE	-0.458209	0.0321215	0.107199	sp	P21630	BRAG_PSEAE	High-affinity branched-chain amino acid transport ATP-binding protein BraG	braG PA1070	PA1070	braG	None	0.969809
1_B	CZA vs PAR	P5CR_PSEAE	-0.760282	0.306911	0.469722	sp	P22008	P5CR_PSEAE	Pyrroline-5-carboxylate reductase (P5C reductase) (P5CR) (EC 1.5.1.2) (PCA reductase)	proC PA0393	PA0393	proC	None	0.328159
1_B	CZA vs PAR	ARGA_PSEAE	-0.0364752	0.870604	0.92272	sp	P22567	ARGA_PSEAE	Amino-acid acetyltransferase (EC 2.3.1.1) (N-acetylglutamate synthase) (AGS) (NAGS)	argA PA5204	PA5204	argA	None	0.0349302
1_B	CZA vs PAR	PILB_PSEAE	0.123194	0.545184	0.685255	sp	P22608	PILB_PSEAE	Type IV pilus assembly ATPase PilB	pilB PA4526	PA4526	pilB	None	0.164148
1_B	CZA vs PAR	PILC_PSEAE	0.29114	0.189963	0.342534	sp	P22609	PILC_PSEAE	Type IV pilus assembly protein PilC	pilC PA4527	PA4527	pilC	None	0.465296
1_B	CZA vs PAR	LEP4_PSEAE	0.538664	0.311684	0.474403	sp	P22610	LEP4_PSEAE	Prepilin leader peptidase/N-methyltransferase (Protein PilD) (Protein secretion protein XCPA) [Includes: Leader peptidase (EC 3.4.23.43) (Prepilin peptidase); N-methyltransferase (EC 2.1.1.-)]	pilD xcpA PA4528	PA4528	pilD	None	0.323852
1_B	CZA vs PAR	GSHR_PSEAE	0.40972	0.0626945	0.165443	sp	P23189	GSHR_PSEAE	Glutathione reductase (GR) (GRase) (EC 1.8.1.7)	gor PA2025	PA2025	gor	None	0.781351
1_B	CZA vs PAR	PHOB_PSEAE	-0.826586	0.181304	0.333101	sp	P23620	PHOB_PSEAE	Phosphate regulon transcriptional regulatory protein PhoB	phoB PA5360	PA5360	phoB	None	0.477424
1_B	CZA vs PAR	PHOR_PSEAE	-0.40013	0.088371	0.209869	sp	P23621	PHOR_PSEAE	Phosphate regulon sensor protein PhoR (EC 2.7.13.3)	phoR PA5361	PA5361	phoR	None	0.678052
1_B	CZA vs PAR	ALGB_PSEAE	0.611213	0.0120074	0.0598476	sp	P23747	ALGB_PSEAE	Alginate biosynthesis transcriptional regulatory protein AlgB	algB PA5483	PA5483	algB	None	1.22295
1_B	CZA vs PAR	ANR_PSEAE	-0.612948	0.0152321	0.0674219	sp	P23926	ANR_PSEAE	Transcriptional activator protein anr	anr PA1544	PA1544	anr	None	1.1712
1_B	CZA vs PAR	NIRS_PSEAE	-1.81568	5.82693e-05	0.00292564	sp	P24474	NIRS_PSEAE	Nitrite reductase (EC 1.7.2.1) (Cytochrome cd1) (Cytochrome oxidase) (Hydroxylamine reductase) (EC 1.7.99.1)	nirS PA0519	PA0519	nirS	Down	2.53378
1_B	CZA vs PAR	PILT_PSEAE	-0.219645	0.164384	0.313663	sp	P24559	PILT_PSEAE	Type IV pilus retractation ATPase PilT	pilT PA0395	PA0395	pilT	None	0.503537
1_B	CZA vs PAR	PLPHP_PSEAE	-0.0460172	0.879843	0.928416	sp	P24562	PLPHP_PSEAE	Pyridoxal phosphate homeostasis protein (PLP homeostasis protein)	PA0394	PA0394	PA0394	None	0.0322574
1_B	CZA vs PAR	AMPC_PSEAE	0.857598	0.0276862	0.0968155	sp	P24735	AMPC_PSEAE	Beta-lactamase (EC 3.5.2.6) (Cephalosporinase)	ampC PA4110	PA4110	ampC	None	1.01406
1_B	CZA vs PAR	GSPL_PSEAE	-1.11306	0.0115056	0.058555	sp	P25060	GSPL_PSEAE	Type II secretion system protein L (T2SS protein L) (General secretion pathway protein L)	xcpY PA3096	PA3096	xcpY	None	1.23244
1_B	CZA vs PAR	GSPM_PSEAE	-0.251862	0.688111	0.798446	sp	P25061	GSPM_PSEAE	Type II secretion system protein M (T2SS protein M) (General secretion pathway protein M)	xcpZ PA3095	PA3095	xcpZ	None	0.0977545
1_B	CZA vs PAR	LASR_PSEAE	1.01583	0.259346	0.419241	sp	P25084	LASR_PSEAE	Transcriptional activator protein LasR	lasR PA1430	PA1430	lasR	None	0.377537
1_B	CZA vs PAR	Y392_PSEAE	-0.940663	0.244828	0.401952	sp	P25254	Y392_PSEAE	Uncharacterized protein PA0392	PA0392	PA0392	PA0392	None	0.395826
1_B	CZA vs PAR	ALGR_PSEAE	1.18731	0.000781767	0.0126935	sp	P26275	ALGR_PSEAE	Positive alginate biosynthesis regulatory protein	algR PA5261	PA5261	algR	Up	1.89642
1_B	CZA vs PAR	ALGC_PSEAE	0.147879	0.277668	0.441227	sp	P26276	ALGC_PSEAE	Phosphomannomutase/phosphoglucomutase (PMM / PGM) (EC 5.4.2.2) (EC 5.4.2.8)	algC PA5322	PA5322	algC	None	0.355338
1_B	CZA vs PAR	RPOD_PSEAE	-0.438178	0.0143816	0.0657583	sp	P26480	RPOD_PSEAE	RNA polymerase sigma factor RpoD (Sigma-70)	rpoD rpoDA PA0576	PA0576	rpoD	None	1.18205
1_B	CZA vs PAR	CAT4_PSEAE	-1.80769	0.00473785	0.0361757	sp	P26841	CAT4_PSEAE	Chloramphenicol acetyltransferase (EC 2.3.1.28) (Xenobiotic acetyltransferase) (XAT)	cat catB7 PA0706	PA0706	cat	Down	1.44158
1_B	CZA vs PAR	LIP_PSEAE	0.00649756	0.974666	0.985506	sp	P26876	LIP_PSEAE	Triacylglycerol lipase (EC 3.1.1.3) (Extracellular lipase) (Triacylglycerol ester hydrolase)	lip lipA PA2862	PA2862	lip	None	0.00634078
1_B	CZA vs PAR	EXSA_PSEAE	-0.971127	0.0380327	0.12015	sp	P26993	EXSA_PSEAE	HTH-type transcriptional regulator ExsA	exsA PA1713	PA1713	exsA	None	0.920276
1_B	CZA vs PAR	AMIC_PSEAE	0.321962	0.728719	0.828179	sp	P27017	AMIC_PSEAE	Aliphatic amidase expression-regulating protein	amiC PA3364	PA3364	amiC	None	0.0818759
1_B	CZA vs PAR	G3P_PSEAE	0.0487335	0.813366	0.885355	sp	P27726	G3P_PSEAE	Glyceraldehyde-3-phosphate dehydrogenase (GAPDH) (EC 1.2.1.12) (NAD-dependent glyceraldehyde-3-phosphate dehydrogenase)	gap hexC PA3195	PA3195	gap	None	0.0528823
1_B	CZA vs PAR	MMSA_PSEAE	0.556102	0.0401093	0.123109	sp	P28810	MMSA_PSEAE	Methylmalonate-semialdehyde dehydrogenase [acylating] (MMSDH) (EC 1.2.1.27)	mmsA PA3570	PA3570	mmsA	None	0.90971
1_B	CZA vs PAR	MMSB_PSEAE	0.285047	0.364095	0.521249	sp	P28811	MMSB_PSEAE	3-hydroxyisobutyrate dehydrogenase (HIBADH) (EC 1.1.1.31)	mmsB PA3569	PA3569	mmsB	None	0.282955
1_B	CZA vs PAR	Y3568_PSEAE	4.35613	0.00413191	0.0339364	sp	P28812	Y3568_PSEAE	Uncharacterized protein PA3568	PA3568	PA3568	PA3568	Up	1.46933
1_B	CZA vs PAR	FLIA_PSEAE	0.324779	0.125104	0.261397	sp	P29248	FLIA_PSEAE	RNA polymerase sigma factor FliA (RNA polymerase sigma factor for flagellar operon) (Sigma F) (Sigma-28)	fliA rpoF PA1455	PA1455	fliA	None	0.5827
1_B	CZA vs PAR	THRC_PSEAE	0.0138378	0.950521	0.970721	sp	P29363	THRC_PSEAE	Threonine synthase (TS) (EC 4.2.3.1)	thrC PA3735	PA3735	thrC	None	0.0129058
1_B	CZA vs PAR	KHSE_PSEAE	-0.298147	0.216027	0.372102	sp	P29364	KHSE_PSEAE	Homoserine kinase (HK) (HSK) (EC 2.7.1.39)	thrB PA5495	PA5495	thrB	None	0.429339
1_B	CZA vs PAR	DHOM_PSEAE	-0.538617	0.00769283	0.0469667	sp	P29365	DHOM_PSEAE	Homoserine dehydrogenase (HDH) (EC 1.1.1.3)	hom PA3736	PA3736	hom	None	1.32821
1_B	CZA vs PAR	RL34_PSEAE	-0.598349	0.0523496	0.147244	sp	P29436	RL34_PSEAE	Large ribosomal subunit protein bL34 (50S ribosomal protein L34)	rpmH PA5570	PA5570	rpmH	None	0.831962
1_B	CZA vs PAR	FKBZ_PSEAE	1.87289	0.0303322	0.102809	sp	P30417	FKBZ_PSEAE	Probable FKBP-type 25 kDa peptidyl-prolyl cis-trans isomerase (PPIase) (EC 5.2.1.8) (Rotamase)	fkl PA5254	PA5254	fkl	None	0.987967
1_B	CZA vs PAR	CH60_PSEAE	-0.431413	0.0249922	0.0904991	sp	P30718	CH60_PSEAE	Chaperonin GroEL (EC 5.6.1.7) (60 kDa chaperonin) (Chaperonin-60) (Cpn60)	groEL groL mopA PA4385	PA4385	groEL	None	1.04336
1_B	CZA vs PAR	CH10_PSEAE	-0.410161	0.172744	0.32392	sp	P30720	CH10_PSEAE	Co-chaperonin GroES (10 kDa chaperonin) (Chaperonin-10) (Cpn10)	groES groS mopB PA4386	PA4386	groES	None	0.489563
1_B	CZA vs PAR	NADC_PSEAE	-0.0163829	0.939592	0.964719	sp	P30819	NADC_PSEAE	Nicotinate-nucleotide pyrophosphorylase [carboxylating] (EC 2.4.2.19) (Quinolinate phosphoribosyltransferase [decarboxylating]) (QAPRTase)	nadC PA4524	PA4524	nadC	None	0.0155992
1_B	CZA vs PAR	EDD_PSEAE	0.133647	0.333688	0.493178	sp	P31961	EDD_PSEAE	Phosphogluconate dehydratase (EC 4.2.1.12) (6-phosphogluconate dehydratase)	edd PA3194	PA3194	edd	None	0.306996
1_B	CZA vs PAR	NFXB_PSEAE	-0.416323	0.459475	0.610697	sp	P32265	NFXB_PSEAE	HTH-type transcriptional regulator NfxB	nfxB PA4600	PA4600	nfxB	None	0.214174
1_B	CZA vs PAR	PORD_PSEAE	-2.80691	3.49584e-05	0.00234713	sp	P32722	PORD_PSEAE	Porin D (EC 3.4.21.-) (Imipenem/basic amino acid-specific outer membrane pore) (Outer membrane protein D2)	oprD PA0958	PA0958	oprD	Down	2.62946
1_B	CZA vs PAR	PORO_PSEAE	-0.87141	0.0179273	0.0743619	sp	P32977	PORO_PSEAE	Porin O	oprO PA3280	PA3280	oprO	None	1.12865
1_B	CZA vs PAR	PILS_PSEAE	1.1621	0.141684	0.282696	sp	P33639	PILS_PSEAE	Sensor protein kinase PilS (EC 2.7.13.3)	pilS PA4546	PA4546	pilS	None	0.54868
1_B	CZA vs PAR	RLUD_PSEAE	-0.0292583	0.863187	0.919448	sp	P33640	RLUD_PSEAE	Ribosomal large subunit pseudouridine synthase D (EC 5.4.99.23) (23S rRNA pseudouridine(1911/1915/1917) synthase) (rRNA pseudouridylate synthase D) (rRNA-uridine isomerase D)	rluD PA4544	PA4544	rluD	None	0.0364728
1_B	CZA vs PAR	BAMD_PSEAE	-0.513459	0.0122877	0.0606095	sp	P33641	BAMD_PSEAE	Outer membrane protein assembly factor BamD	bamD PA4545	PA4545	bamD	None	1.21746
1_B	CZA vs PAR	GLYOX_PSEAE	-0.125851	0.473698	0.6232	sp	P33642	GLYOX_PSEAE	Glycine oxidase (GO) (EC 1.4.3.19)	thiO PA4548	PA4548	thiO	None	0.205373
1_B	CZA vs PAR	PURNU_PSEAE	-0.293804	0.513911	0.65859	sp	P33663	PURNU_PSEAE	Purine nucleoside phosphorylase PA4543 (EC 2.4.2.1) (Adenosine deaminase PA4543) (EC 3.5.4.4) (S-methyl-5'-thioadenosine phosphorylase PA4543) (EC 2.4.2.28)	PA4543	PA4543	PA4543	None	0.181385
1_B	CZA vs PAR	LASI_PSEAE	-1.33019	0.0471836	0.137038	sp	P33883	LASI_PSEAE	Acyl-homoserine-lactone synthase (EC 2.3.1.184) (Autoinducer synthesis protein LasI)	lasI PA1432	PA1432	lasI	None	0.86316
1_B	CZA vs PAR	AROB_PSEAE	-0.197633	0.232186	0.390537	sp	P34002	AROB_PSEAE	3-dehydroquinate synthase (DHQS) (EC 4.2.3.4)	aroB PA5038	PA5038	aroB	None	0.408338
1_B	CZA vs PAR	AROK_PSEAE	0.474306	0.35593	0.514105	sp	P34003	AROK_PSEAE	Shikimate kinase (SK) (EC 2.7.1.71)	aroK PA5039	PA5039	aroK	None	0.288949
1_B	CZA vs PAR	PILQ_PSEAE	-0.747349	0.00126691	0.0166501	sp	P34750	PILQ_PSEAE	Fimbrial assembly protein PilQ	pilQ PA5040	PA5040	pilQ	None	1.77858
1_B	CZA vs PAR	GSPD_PSEAE	0.169597	0.670884	0.78561	sp	P35818	GSPD_PSEAE	Secretin XcpQ (General secretion pathway protein D) (Type II secretion system protein D) (T2SS protein D)	xcpQ PA3105	PA3105	xcpQ	None	0.104793
1_B	CZA vs PAR	LEXA_PSEAE	0.209889	0.264599	0.426707	sp	P37452	LEXA_PSEAE	LexA repressor (EC 3.4.21.88)	lexA PA3007	PA3007	lexA	None	0.36987
1_B	CZA vs PAR	ACCC_PSEAE	-0.660513	0.00378042	0.0318731	sp	P37798	ACCC_PSEAE	Biotin carboxylase (EC 6.3.4.14) (Acetyl-coenzyme A carboxylase biotin carboxylase subunit A)	accC fabG PA4848	PA4848	accC	None	1.49658
1_B	CZA vs PAR	BCCP_PSEAE	-0.252419	0.310746	0.473862	sp	P37799	BCCP_PSEAE	Biotin carboxyl carrier protein of acetyl-CoA carboxylase (BCCP)	accB fabE PA4847	PA4847	accB	None	0.324348
1_B	CZA vs PAR	RECX_PSEAE	0.499804	0.0542551	0.151088	sp	P37860	RECX_PSEAE	Regulatory protein RecX	recX PA3616	PA3616	recX	None	0.82077
1_B	CZA vs PAR	CARA_PSEAE	-0.554857	0.0219686	0.0835902	sp	P38098	CARA_PSEAE	Carbamoyl-phosphate synthase small chain (EC 6.3.5.5) (Carbamoyl-phosphate synthetase glutamine chain)	carA PA4758	PA4758	carA	None	1.07784
1_B	CZA vs PAR	CARB_PSEAE	-0.569527	0.00693562	0.0442721	sp	P38100	CARB_PSEAE	Carbamoyl-phosphate synthase large chain (EC 6.3.5.5) (Carbamoyl-phosphate synthetase ammonia chain)	carB PA4756	PA4756	carB	None	1.35387
1_B	CZA vs PAR	DAPB_PSEAE	0.0616063	0.687038	0.797515	sp	P38103	DAPB_PSEAE	4-hydroxy-tetrahydrodipicolinate reductase (HTPA reductase) (EC 1.17.1.8)	dapB PA4759	PA4759	dapB	None	0.0982614
1_B	CZA vs PAR	MUCA_PSEAE	1.08946	0.00556978	0.0392215	sp	P38107	MUCA_PSEAE	Sigma factor AlgU negative regulatory protein	mucA PA0763	PA0763	mucA	Up	1.40648
1_B	CZA vs PAR	MUCB_PSEAE	0.620265	0.00372325	0.0318467	sp	P38108	MUCB_PSEAE	Sigma factor AlgU regulatory protein MucB	mucB algN PA0764	PA0764	mucB	None	1.49694
1_B	CZA vs PAR	Y3753_PSEAE	0.548651	0.010553	0.0554693	sp	P40882	Y3753_PSEAE	Uncharacterized protein PA3753	PA3753	PA3753	PA3753	None	1.25595
1_B	CZA vs PAR	PCHR_PSEAE	-4.79837	0.000200297	0.00582088	sp	P40883	PCHR_PSEAE	Regulatory protein PchR	pchR PA4227	PA4227	pchR	Down	2.23501
1_B	CZA vs PAR	SSB_PSEAE	-0.226484	0.129986	0.266304	sp	P40947	SSB_PSEAE	Single-stranded DNA-binding protein (SSB)	ssb PA4232	PA4232	ssb	None	0.574622
1_B	CZA vs PAR	PILJ_PSEAE	-0.429886	0.0280717	0.0977571	sp	P42257	PILJ_PSEAE	Protein PilJ	pilJ PA0411	PA0411	pilJ	None	1.00985
1_B	CZA vs PAR	RPOH_PSEAE	-2.09091	0.00480694	0.0361757	sp	P42378	RPOH_PSEAE	RNA polymerase sigma factor RpoH (RNA polymerase sigma-32 factor)	rpoH PA0376	PA0376	rpoH	Down	1.44158
1_B	CZA vs PAR	FPTA_PSEAE	-0.333654	0.746788	0.841607	sp	P42512	FPTA_PSEAE	Fe(3+)-pyochelin receptor (Fe(III)-pyochelin receptor)	fptA PA4221	PA4221	fptA	None	0.0748908
1_B	CZA vs PAR	ISPE_PSEAE	0.0276355	0.845952	0.90718	sp	P42805	ISPE_PSEAE	4-diphosphocytidyl-2-C-methyl-D-erythritol kinase (CMK) (EC 2.7.1.148) (4-(cytidine-5'-diphospho)-2-C-methyl-D-erythritol kinase)	ispE PA4669	PA4669	ispE	None	0.0423066
1_B	CZA vs PAR	RF1_PSEAE	-0.323999	0.0465017	0.135909	sp	P42806	RF1_PSEAE	Peptide chain release factor 1 (RF-1)	prfA prf1 PA4665	PA4665	prfA	None	0.86675
1_B	CZA vs PAR	HEM1_PSEAE	0.117204	0.574741	0.710505	sp	P42807	HEM1_PSEAE	Glutamyl-tRNA reductase (GluTR) (EC 1.2.1.70)	hemA PA4666	PA4666	hemA	None	0.148433
1_B	CZA vs PAR	Y4667_PSEAE	0.247938	0.70918	0.814141	sp	P42810	Y4667_PSEAE	TPR repeat-containing protein PA4667	PA4667	PA4667	PA4667	None	0.0893002
1_B	CZA vs PAR	LOLB_PSEAE	0.275782	0.200559	0.352168	sp	P42812	LOLB_PSEAE	Outer-membrane lipoprotein LolB	lolB hemM PA4668	PA4668	lolB	None	0.453251
1_B	CZA vs PAR	PH4H_PSEAE	-0.839838	0.0239807	0.088552	sp	P43334	PH4H_PSEAE	Phenylalanine-4-hydroxylase (PAH) (EC 1.14.16.1) (Phe-4-monooxygenase)	phhA PA0872	PA0872	phhA	None	1.0528
1_B	CZA vs PAR	PHS_PSEAE	-0.532012	0.0517234	0.14634	sp	P43335	PHS_PSEAE	Pterin-4-alpha-carbinolamine dehydratase (PHS) (EC 4.2.1.96) (4-alpha-hydroxy-tetrahydropterin dehydratase) (Pterin carbinolamine dehydratase) (PCD)	phhB PA0871	PA0871	phhB	None	0.834638
1_B	CZA vs PAR	PHHC_PSEAE	-0.372577	0.149398	0.293731	sp	P43336	PHHC_PSEAE	Aromatic-amino-acid aminotransferase (EC 2.6.1.57)	phhC PA0870	PA0870	phhC	None	0.53205
1_B	CZA vs PAR	PILH_PSEAE	0.169977	0.644749	0.763709	sp	P43501	PILH_PSEAE	Protein PilH	pilH PA0409	PA0409	pilH	None	0.117072
1_B	CZA vs PAR	PILI_PSEAE	-0.149439	0.398658	0.553482	sp	P43502	PILI_PSEAE	Protein PilI	pilI PA0410	PA0410	pilI	None	0.256897
1_B	CZA vs PAR	HEM6_PSEAE	-0.47994	0.0233195	0.0870861	sp	P43898	HEM6_PSEAE	Oxygen-dependent coproporphyrinogen-III oxidase (CPO) (Coprogen oxidase) (Coproporphyrinogenase) (EC 1.3.3.3)	hemF PA0024	PA0024	hemF	None	1.06005
1_B	CZA vs PAR	QOR_PSEAE	0.82853	0.00488694	0.0365326	sp	P43903	QOR_PSEAE	Quinone oxidoreductase (EC 1.6.5.5) (NADPH:quinone reductase)	qor PA0023	PA0023	qor	None	1.43732
1_B	CZA vs PAR	AROE_PSEAE	-0.139919	0.40562	0.559224	sp	P43904	AROE_PSEAE	Shikimate dehydrogenase (NADP(+)) (SDH) (EC 1.1.1.25)	aroE PA0025	PA0025	aroE	None	0.252414
1_B	CZA vs PAR	NLPD_PSEAE	0.286998	0.368835	0.525969	sp	P45682	NLPD_PSEAE	Lipoprotein NlpD/LppB homolog	PA3623	PA3623	PA3623	None	0.27904
1_B	CZA vs PAR	PIMT_PSEAE	-0.564236	0.0167104	0.071351	sp	P45683	PIMT_PSEAE	Protein-L-isoaspartate O-methyltransferase (EC 2.1.1.77) (L-isoaspartyl protein carboxyl methyltransferase) (Protein L-isoaspartyl methyltransferase) (Protein-beta-aspartate methyltransferase) (PIMT)	pcm PA3624	PA3624	pcm	None	1.1466
1_B	CZA vs PAR	RPOS_PSEAE	0.463965	0.0996271	0.225384	sp	P45684	RPOS_PSEAE	RNA polymerase sigma factor RpoS (Sigma S) (Sigma-38)	rpoS PA3622	PA3622	rpoS	None	0.647078
1_B	CZA vs PAR	PILG_PSEAE	-0.999754	0.000778372	0.0126935	sp	P46384	PILG_PSEAE	Protein PilG	pilG PA0408	PA0408	pilG	None	1.89642
1_B	CZA vs PAR	FTSA_PSEAE	0.291393	0.1198	0.254424	sp	P47203	FTSA_PSEAE	Cell division protein FtsA	ftsA PA4408	PA4408	ftsA	None	0.594442
1_B	CZA vs PAR	FTSZ_PSEAE	0.46805	0.0129713	0.0626384	sp	P47204	FTSZ_PSEAE	Cell division protein FtsZ	ftsZ PA4407	PA4407	ftsZ	None	1.20316
1_B	CZA vs PAR	LPXC_PSEAE	-0.0437019	0.782696	0.863842	sp	P47205	LPXC_PSEAE	UDP-3-O-acyl-N-acetylglucosamine deacetylase (UDP-3-O-acyl-GlcNAc deacetylase) (EC 3.5.1.108) (UDP-3-O-[R-3-hydroxymyristoyl]-N-acetylglucosamine deacetylase)	lpxC envA PA4406	PA4406	lpxC	None	0.0635659
1_B	CZA vs PAR	HEM4_PSEAE	0.504681	0.539382	0.679581	sp	P48246	HEM4_PSEAE	Uroporphyrinogen-III synthase (UROS) (EC 4.2.1.75) (Hydroxymethylbilane hydrolyase [cyclizing]) (Uroporphyrinogen-III cosynthase)	hemD PA5259	PA5259	hemD	None	0.167759
1_B	CZA vs PAR	GSA_PSEAE	-0.439934	0.0182726	0.074962	sp	P48247	GSA_PSEAE	Glutamate-1-semialdehyde 2,1-aminomutase (GSA) (EC 5.4.3.8) (Glutamate-1-semialdehyde aminotransferase) (GSA-AT)	hemL PA3977	PA3977	hemL	None	1.12516
1_B	CZA vs PAR	GYRA_PSEAE	-0.312277	0.0598643	0.160593	sp	P48372	GYRA_PSEAE	DNA gyrase subunit A (EC 5.6.2.2)	gyrA PA3168	PA3168	gyrA	None	0.794274
1_B	CZA vs PAR	FPVA_PSEAE	-4.88361	0.000317523	0.00761124	sp	P48632	FPVA_PSEAE	Ferripyoverdine receptor	fpvA PA2398	PA2398	fpvA	Down	2.11854
1_B	CZA vs PAR	LOGH_PSEAE	-3.0595	0.000123218	0.00418693	sp	P48636	LOGH_PSEAE	Cytokinin riboside 5'-monophosphate phosphoribohydrolase (EC 3.2.2.n1) (AMP nucleosidase) (EC 3.2.2.4) (PaLOG)	PA4923	PA4923	PA4923	Down	2.3781
1_B	CZA vs PAR	RP54_PSEAE	-0.241466	0.294485	0.457321	sp	P49988	RP54_PSEAE	RNA polymerase sigma-54 factor	rpoN PA4462	PA4462	rpoN	None	0.339778
1_B	CZA vs PAR	PYRE_PSEAE	0.393797	0.0833575	0.201231	sp	P50587	PYRE_PSEAE	Orotate phosphoribosyltransferase (OPRT) (OPRTase) (EC 2.4.2.10)	pyrE PA5331	PA5331	pyrE	None	0.696305
1_B	CZA vs PAR	RNPH_PSEAE	-0.14773	0.311935	0.474403	sp	P50597	RNPH_PSEAE	Ribonuclease PH (RNase PH) (EC 2.7.7.56) (tRNA nucleotidyltransferase)	rph PA5334	PA5334	rph	None	0.323852
1_B	CZA vs PAR	TOLQ_PSEAE	0.0251428	0.857982	0.91627	sp	P50598	TOLQ_PSEAE	Tol-Pal system protein TolQ	tolQ PA0969	PA0969	tolQ	None	0.0379764
1_B	CZA vs PAR	TOLR_PSEAE	-0.18876	0.281495	0.444996	sp	P50599	TOLR_PSEAE	Tol-Pal system protein TolR	tolR PA0970	PA0970	tolR	None	0.351644
1_B	CZA vs PAR	TOLA_PSEAE	-0.145433	0.457951	0.609635	sp	P50600	TOLA_PSEAE	Tol-Pal system protein TolA	tolA PA0971	PA0971	tolA	None	0.21493
1_B	CZA vs PAR	TOLB_PSEAE	0.093355	0.508036	0.653324	sp	P50601	TOLB_PSEAE	Tol-Pal system protein TolB	tolB PA0972	PA0972	tolB	None	0.184871
1_B	CZA vs PAR	ARLY_PSEAE	-0.562013	0.00838062	0.0489873	sp	P50987	ARLY_PSEAE	Argininosuccinate lyase (ASAL) (EC 4.3.2.1) (Arginosuccinase)	argH PA5263	PA5263	argH	None	1.30992
1_B	CZA vs PAR	MEXB_PSEAE	2.47373	7.16313e-06	0.0011206	sp	P52002	MEXB_PSEAE	Multidrug resistance protein MexB (Multidrug-efflux transporter MexB)	mexB PA0426	PA0426	mexB	Up	2.95055
1_B	CZA vs PAR	HOLB_PSEAE	-0.126794	0.47258	0.622215	sp	P52024	HOLB_PSEAE	DNA polymerase III subunit delta' (EC 2.7.7.7)	holB PA2961	PA2961	holB	None	0.206059
1_B	CZA vs PAR	GLPD_PSEAE	0.964129	0.00762871	0.046745	sp	P52111	GLPD_PSEAE	Glycerol-3-phosphate dehydrogenase (EC 1.1.5.3)	glpD PA3584	PA3584	glpD	None	1.33027
1_B	CZA vs PAR	MEXA_PSEAE	2.48939	2.79654e-06	0.000671967	sp	P52477	MEXA_PSEAE	Multidrug resistance protein MexA	mexA PA0425	PA0425	mexA	Up	3.17265
1_B	CZA vs PAR	SUCC_PSEAE	-0.349448	0.0425422	0.128007	sp	P53593	SUCC_PSEAE	Succinate--CoA ligase [ADP-forming] subunit beta (EC 6.2.1.5) (Succinyl-CoA synthetase subunit beta) (SCS-beta)	sucC PA1588	PA1588	sucC	None	0.892766
1_B	CZA vs PAR	SODF_PSEAE	0.0834936	0.739893	0.836357	sp	P53641	SODF_PSEAE	Superoxide dismutase [Fe] (EC 1.15.1.1)	sodB PA4366	PA4366	sodB	None	0.0776082
1_B	CZA vs PAR	SODM_PSEAE	-0.349927	0.590696	0.722892	sp	P53652	SODM_PSEAE	Superoxide dismutase [Mn] (EC 1.15.1.1)	sodA PA4468	PA4468	sodA	None	0.140926
1_B	CZA vs PAR	RHLR_PSEAE	0.8506	0.0901558	0.211643	sp	P54292	RHLR_PSEAE	HTH-type quorum-sensing regulator RhlR (Elastase modulator) (Regulatory protein RhlR)	rhlR lasM vsmR PA3477	PA3477	rhlR	None	0.674397
1_B	CZA vs PAR	METZ_PSEAE	0.141539	0.374296	0.531728	sp	P55218	METZ_PSEAE	O-succinylhomoserine sulfhydrylase (OSH sulfhydrylase) (OSHS sulfhydrylase) (EC 2.5.1.-)	metZ PA3107	PA3107	metZ	None	0.274311
1_B	CZA vs PAR	VFR_PSEAE	-0.222854	0.219124	0.375706	sp	P55222	VFR_PSEAE	cAMP-activated global transcriptional regulator Vfr	vfr PA0652	PA0652	vfr	None	0.425152
1_B	CZA vs PAR	MAAI_PSEAE	-1.93638	0.000319021	0.00761124	sp	P57109	MAAI_PSEAE	Maleylacetoacetate isomerase (MAAI) (EC 5.2.1.2)	maiA PA2007	PA2007	maiA	Down	2.11854
1_B	CZA vs PAR	STHA_PSEAE	-0.0254758	0.87464	0.92495	sp	P57112	STHA_PSEAE	Soluble pyridine nucleotide transhydrogenase (STH) (EC 1.6.1.1) (NAD(P)(+) transhydrogenase [B-specific])	sthA sth PA2991	PA2991	sthA	None	0.0338817
1_B	CZA vs PAR	ORN_PSEAE	0.0686935	0.792096	0.870691	sp	P57665	ORN_PSEAE	Oligoribonuclease (EC 3.1.15.-)	orn PA4951	PA4951	orn	None	0.0601361
1_B	CZA vs PAR	TPX_PSEAE	0.288904	0.157514	0.305229	sp	P57668	TPX_PSEAE	Thiol peroxidase (Tpx) (EC 1.11.1.24) (Peroxiredoxin tpx) (Prx) (Thioredoxin peroxidase) (Thioredoxin-dependent peroxiredoxin)	tpx PA2532	PA2532	tpx	None	0.515374
1_B	CZA vs PAR	KDPA_PSEAE	-2.02148	0.000223754	0.00624814	sp	P57683	KDPA_PSEAE	Potassium-transporting ATPase potassium-binding subunit (ATP phosphohydrolase [potassium-transporting] A chain) (Potassium-binding and translocating subunit A) (Potassium-translocating ATPase A chain)	kdpA PA1633	PA1633	kdpA	Down	2.20425
1_B	CZA vs PAR	KDPC_PSEAE	-3.00023	0.000605356	0.010718	sp	P57686	KDPC_PSEAE	Potassium-transporting ATPase KdpC subunit (ATP phosphohydrolase [potassium-transporting] C chain) (Potassium-binding and translocating subunit C) (Potassium-translocating ATPase C chain)	kdpC PA1635	PA1635	kdpC	Down	1.96989
1_B	CZA vs PAR	KDPB_PSEAE	-2.29659	6.01635e-05	0.00294053	sp	P57698	KDPB_PSEAE	Potassium-transporting ATPase ATP-binding subunit (EC 7.2.2.6) (ATP phosphohydrolase [potassium-transporting] B chain) (Potassium-binding and translocating subunit B) (Potassium-translocating ATPase B chain)	kdpB PA1634	PA1634	kdpB	Down	2.53157
1_B	CZA vs PAR	DSBB2_PSEAE	-0.104292	0.547395	0.685568	sp	P57701	DSBB2_PSEAE	Disulfide bond formation protein B 2 (Disulfide oxidoreductase 2)	dsbB2 PA0538	PA0538	dsbB2	None	0.163949
1_B	CZA vs PAR	METE_PSEAE	-0.376376	0.878315	0.927189	sp	P57703	METE_PSEAE	5-methyltetrahydropteroyltriglutamate--homocysteine methyltransferase (EC 2.1.1.14) (Cobalamin-independent methionine synthase) (Methionine synthase, vitamin-B12 independent isozyme)	metE PA1927	PA1927	metE	None	0.0328318
1_B	CZA vs PAR	ISPD_PSEAE	-0.369143	0.343311	0.501884	sp	P57707	ISPD_PSEAE	2-C-methyl-D-erythritol 4-phosphate cytidylyltransferase (EC 2.7.7.60) (4-diphosphocytidyl-2C-methyl-D-erythritol synthase) (MEP cytidylyltransferase) (MCT)	ispD PA3633	PA3633	ispD	None	0.299396
1_B	CZA vs PAR	ISPF_PSEAE	-0.422548	0.0924393	0.2155	sp	P57708	ISPF_PSEAE	2-C-methyl-D-erythritol 2,4-cyclodiphosphate synthase (MECDP-synthase) (MECPP-synthase) (MECPS) (EC 4.6.1.12)	ispF PA3627	PA3627	ispF	None	0.666554
1_B	CZA vs PAR	METXS_PSEAE	-0.592264	0.0411765	0.125242	sp	P57714	METXS_PSEAE	Homoserine O-succinyltransferase (HST) (EC 2.3.1.46) (Homoserine transsuccinylase) (HTS)	metXS PA0390	PA0390	metXS	None	0.902249
1_B	CZA vs PAR	IF1_PSEAE	-0.177381	0.484039	0.632374	sp	P65116	IF1_PSEAE	Translation initiation factor IF-1	infA PA2619	PA2619	infA	None	0.199026
1_B	CZA vs PAR	FLICB_PSEAE	1.54034	0.131249	0.268402	sp	P72151	FLICB_PSEAE	B-type flagellin	fliC PA1092	PA1092	fliC	None	0.571215
1_B	CZA vs PAR	TRUB_PSEAE	-0.499007	0.028008	0.0976362	sp	P72154	TRUB_PSEAE	tRNA pseudouridine synthase B (EC 5.4.99.25) (Osmoprotectant regulator of PLC) (ORP protein) (tRNA pseudouridine(55) synthase) (Psi55 synthase) (tRNA pseudouridylate synthase) (tRNA-uridine isomerase)	truB orp PA4742	PA4742	truB	None	1.01039
1_B	CZA vs PAR	PURE_PSEAE	-1.2282	0.00624383	0.0414285	sp	P72157	PURE_PSEAE	N5-carboxyaminoimidazole ribonucleotide mutase (N5-CAIR mutase) (EC 5.4.99.18) (5-(carboxyamino)imidazole ribonucleotide mutase)	purE PA5426	PA5426	purE	Down	1.3827
1_B	CZA vs PAR	PURK_PSEAE	-0.720313	0.0148804	0.0668471	sp	P72158	PURK_PSEAE	N5-carboxyaminoimidazole ribonucleotide synthase (N5-CAIR synthase) (EC 6.3.4.18) (5-(carboxyamino)imidazole ribonucleotide synthetase)	purK PA5425	PA5425	purK	None	1.17492
1_B	CZA vs PAR	PBP5_PSEAE	2.62461	0.0086725	0.049956	sp	P72161	PBP5_PSEAE	D-alanyl-D-alanine endopeptidase (DD-endopeptidase) (EC 3.4.21.-) (Penicillin-binding protein 5) (PBP-5)	pbpG PA0869	PA0869	pbpG	Up	1.30141
1_B	CZA vs PAR	PYRC_PSEAE	0.68891	0.0156706	0.0687827	sp	P72170	PYRC_PSEAE	Dihydroorotase (DHOase) (EC 3.5.2.3)	pyrC PA3527	PA3527	pyrC	None	1.16252
1_B	CZA vs PAR	AAT_PSEAE	-0.411938	0.0420498	0.127208	sp	P72173	AAT_PSEAE	Aspartate aminotransferase (AspAT) (EC 2.6.1.1) (Transaminase A)	aspC PA3139	PA3139	aspC	None	0.895485
1_B	CZA vs PAR	UVRB_PSEAE	0.518647	0.00960323	0.052775	sp	P72174	UVRB_PSEAE	UvrABC system protein B (Protein UvrB) (Excinuclease ABC subunit B)	uvrB PA3138	PA3138	uvrB	None	1.27757
1_B	CZA vs PAR	HEMN_PSEAE	-0.247081	0.112103	0.243613	sp	P77915	HEMN_PSEAE	Oxygen-independent coproporphyrinogen III oxidase (CPO) (EC 1.3.98.3) (Coproporphyrinogen III dehydrogenase) (CPDH)	hemN PA1546	PA1546	hemN	None	0.613299
1_B	CZA vs PAR	ASTA_PSEAE	0.430192	0.240066	0.397627	sp	P80357	ASTA_PSEAE	Arginine N-succinyltransferase subunit alpha (ARUAI) (EC 2.3.1.109) (AOST) (AST)	astA aruF PA0896	PA0896	astA	None	0.400524
1_B	CZA vs PAR	ASTG_PSEAE	0.251278	0.213215	0.368579	sp	P80358	ASTG_PSEAE	Arginine N-succinyltransferase subunit beta (EC 2.3.1.109) (AOST) (AST) (ARUAII)	aruG PA0897	PA0897	aruG	None	0.43347
1_B	CZA vs PAR	NIRL_PSEAE	-2.83507	0.000533591	0.00986264	sp	P95413	NIRL_PSEAE	Siroheme decarboxylase NirL subunit (EC 4.1.1.111)	nirL PA0514	PA0514	nirL	Down	2.00601
1_B	CZA vs PAR	NIRH_PSEAE	-0.88043	0.00793543	0.0474153	sp	P95415	NIRH_PSEAE	Siroheme decarboxylase NirH subunit (EC 4.1.1.111)	nirH PA0512	PA0512	nirH	None	1.32408
1_B	CZA vs PAR	Y4753_PSEAE	-0.793176	0.108942	0.239062	sp	P95453	Y4753_PSEAE	Probable RNA-binding protein PA4753	PA4753	PA4753	PA4753	None	0.621489
1_B	CZA vs PAR	RLME_PSEAE	0.0133836	0.948953	0.97031	sp	P95454	RLME_PSEAE	Ribosomal RNA large subunit methyltransferase E (EC 2.1.1.166) (23S rRNA Um2552 methyltransferase) (rRNA (uridine-2'-O-)-methyltransferase)	rlmE ftsJ rrmJ PA4752	PA4752	rlmE	None	0.0130895
1_B	CZA vs PAR	DCUP_PSEAE	-0.346403	0.28015	0.443285	sp	P95458	DCUP_PSEAE	Uroporphyrinogen decarboxylase (UPD) (URO-D) (EC 4.1.1.37)	hemE PA5034	PA5034	hemE	None	0.353317
1_B	CZA vs PAR	CSPA_PSEAE	0.00215077	0.993167	0.995258	sp	P95459	CSPA_PSEAE	Major cold shock protein CspA	cspA PA3266	PA3266	cspA	None	0.00206424
1_B	CZA vs PAR	RADA_PSEAE	0.0682494	0.742304	0.838801	sp	P96963	RADA_PSEAE	DNA repair protein RadA (EC 3.6.4.-) (Branch migration protein RadA)	radA PA4609	PA4609	radA	None	0.0763408
1_B	CZA vs PAR	GSPE_PSEAE	0.201791	0.581777	0.716099	sp	Q00512	GSPE_PSEAE	Type II secretion system protein E (T2SS protein E) (EC 7.4.2.8) (General secretion pathway protein E) (Protein-secreting ATPase) (Type II traffic warden ATPase)	xcpR PA3103	PA3103	xcpR	None	0.145027
1_B	CZA vs PAR	GSPF_PSEAE	0.897151	0.290903	0.454106	sp	Q00513	GSPF_PSEAE	Type II secretion system protein F (T2SS protein F) (General secretion pathway protein F)	xcpS PA3102	PA3102	xcpS	None	0.342842
1_B	CZA vs PAR	GSPG_PSEAE	-0.519107	0.0486414	0.140094	sp	Q00514	GSPG_PSEAE	Type II secretion system core protein G (T2SS core protein G) (General secretion pathway protein G) (PilD-dependent protein PddA)	xcpT pddA PA3101	PA3101	xcpT	None	0.853581
1_B	CZA vs PAR	GSPK_PSEAE	-1.07566	0.593685	0.725447	sp	Q00518	GSPK_PSEAE	Type II secretion system protein K (T2SS protein K) (General secretion pathway protein K)	xcpX PA3097	PA3097	xcpX	None	0.139394
1_B	CZA vs PAR	PILR_PSEAE	-0.183555	0.342116	0.500715	sp	Q00934	PILR_PSEAE	Response regulator protein PilR	pilR PA4547	PA4547	pilR	None	0.30041
1_B	CZA vs PAR	PHEC_PSEAE	0.22301	0.621335	0.744628	sp	Q01269	PHEC_PSEAE	Cyclohexadienyl dehydratase [Includes: Prephenate dehydratase (EC 4.2.1.51); Arogenate dehydratase (EC 4.2.1.91)]	pheC PA3475	PA3475	pheC	None	0.128061
1_B	CZA vs PAR	Y2218_PSEAE	0.412281	0.364897	0.521681	sp	Q01609	Y2218_PSEAE	Uncharacterized protein PA2218	PA2218	PA2218	PA2218	None	0.282595
1_B	CZA vs PAR	APRD_PSEAE	-0.177086	0.826251	0.895251	sp	Q03024	APRD_PSEAE	Alkaline protease secretion ATP-binding protein AprD	aprD PA1246	PA1246	aprD	None	0.0480554
1_B	CZA vs PAR	APRE_PSEAE	0.326479	0.520862	0.664842	sp	Q03025	APRE_PSEAE	Alkaline protease secretion protein AprE	aprE PA1247	PA1247	aprE	None	0.177282
1_B	CZA vs PAR	APRF_PSEAE	2.96548	0.0117697	0.0593752	sp	Q03027	APRF_PSEAE	Alkaline protease secretion protein AprF	aprF PA1248	PA1248	aprF	None	1.22639
1_B	CZA vs PAR	Y2604_PSEAE	-0.374559	0.236239	0.394112	sp	Q03268	Y2604_PSEAE	Uncharacterized protein PA2604	PA2604	PA2604	PA2604	None	0.40438
1_B	CZA vs PAR	FUR_PSEAE	0.281881	0.11523	0.248482	sp	Q03456	FUR_PSEAE	Ferric uptake regulation protein (Ferric uptake regulator)	fur PA4764	PA4764	fur	None	0.604705
1_B	CZA vs PAR	APT_PSEAE	-0.0903524	0.584861	0.719369	sp	Q04633	APT_PSEAE	Adenine phosphoribosyltransferase (APRT) (EC 2.4.2.7)	apt PA1543	PA1543	apt	None	0.143048
1_B	CZA vs PAR	PFES_PSEAE	0.602351	0.0908513	0.21283	sp	Q04804	PFES_PSEAE	Sensor protein PfeS (EC 2.7.13.3)	pfeS PA2687	PA2687	pfeS	None	0.671968
1_B	CZA vs PAR	PFEA_PSEAE	-2.49668	0.0509171	0.144911	sp	Q05098	PFEA_PSEAE	Ferric enterobactin receptor	pfeA PA2688	PA2688	pfeA	None	0.838898
1_B	CZA vs PAR	ALGF_PSEAE	-0.198235	0.840666	0.90525	sp	Q06062	ALGF_PSEAE	Alginate biosynthesis protein AlgF	algF PA3550	PA3550	algF	None	0.0432315
1_B	CZA vs PAR	RPSH_PSEAE	0.263311	0.422185	0.575849	sp	Q06198	RPSH_PSEAE	RNA polymerase sigma-H factor (Sigma-30)	algU algT PA0762	PA0762	algU	None	0.239691
1_B	CZA vs PAR	PRTR_PSEAE	0.746913	0.141602	0.282696	sp	Q06553	PRTR_PSEAE	HTH-type transcriptional regulator PrtR (Pyocin repressor protein)	prtR PA0611	PA0611	prtR	None	0.54868
1_B	CZA vs PAR	IMM2_PSEAE	-0.748644	0.0042256	0.0341833	sp	Q06579	IMM2_PSEAE	Pyocin-S2 immunity protein	imm2 PA1151	PA1151	imm2	None	1.46619
1_B	CZA vs PAR	PYS2_PSEAE	-2.46634	1.8173e-05	0.00159338	sp	Q06584	PYS2_PSEAE	Pyocin-S2 (EC 3.1.-.-) (Killer protein)	pys2 PA1150	PA1150	pys2	Down	2.79768
1_B	CZA vs PAR	PBPA_PSEAE	-0.0147998	0.924847	0.956993	sp	Q07806	PBPA_PSEAE	Penicillin-binding protein 1A (PBP-1a) (PBP1a) [Includes: Penicillin-insensitive transglycosylase (EC 2.4.1.129) (Peptidoglycan TGase); Penicillin-sensitive transpeptidase (EC 3.4.16.4) (DD-transpeptidase)]	mrcA ponA PA5045	PA5045	mrcA	None	0.0190913
1_B	CZA vs PAR	PUR1_PSEAE	-0.00565611	0.968721	0.98156	sp	Q51342	PUR1_PSEAE	Amidophosphoribosyltransferase (ATase) (EC 2.4.2.14) (Glutamine phosphoribosylpyrophosphate amidotransferase) (GPATase)	purF PA3108	PA3108	purF	None	0.0080832
1_B	CZA vs PAR	DHAS_PSEAE	-0.385245	0.0312568	0.105253	sp	Q51344	DHAS_PSEAE	Aspartate-semialdehyde dehydrogenase (ASA dehydrogenase) (ASADH) (EC 1.2.1.11) (Aspartate-beta-semialdehyde dehydrogenase)	asd PA3117	PA3117	asd	None	0.977765
1_B	CZA vs PAR	NADB_PSEAE	0.598424	0.0147906	0.0668471	sp	Q51363	NADB_PSEAE	L-aspartate oxidase (LASPO) (EC 1.4.3.16) (Quinolinate synthase B)	nadB PA0761	PA0761	nadB	None	1.17492
1_B	CZA vs PAR	GM4D_PSEAE	0.338809	0.125181	0.261397	sp	Q51366	GM4D_PSEAE	GDP-mannose 4,6-dehydratase (EC 4.2.1.47) (GDP-D-mannose dehydratase)	gmd gca PA5453	PA5453	gmd	None	0.5827
1_B	CZA vs PAR	TONB_PSEAE	-0.954692	0.00941288	0.0521663	sp	Q51368	TONB_PSEAE	Protein TonB	tonB PA5531	PA5531	tonB	None	1.28261
1_B	CZA vs PAR	GACA_PSEAE	0.155192	0.294585	0.457321	sp	Q51373	GACA_PSEAE	Response regulator GacA (Global activator)	gacA PA2586	PA2586	gacA	None	0.339778
1_B	CZA vs PAR	LEU3_PSEAE	0.327037	0.136034	0.275343	sp	Q51375	LEU3_PSEAE	3-isopropylmalate dehydrogenase (EC 1.1.1.85) (3-IPM-DH) (Beta-IPM dehydrogenase) (IMDH)	leuB PA3118	PA3118	leuB	None	0.560127
1_B	CZA vs PAR	HSCA_PSEAE	-0.206444	0.443403	0.595453	sp	Q51382	HSCA_PSEAE	Chaperone protein HscA homolog	hscA PA3810	PA3810	hscA	None	0.225153
1_B	CZA vs PAR	FER_PSEAE	-0.801664	0.0718247	0.182235	sp	Q51383	FER_PSEAE	2Fe-2S ferredoxin	fdx PA3809	PA3809	fdx	None	0.739368
1_B	CZA vs PAR	RLMN_PSEAE	-0.553313	0.00640616	0.0422555	sp	Q51385	RLMN_PSEAE	Dual-specificity RNA methyltransferase RlmN (EC 2.1.1.192) (23S rRNA (adenine(2503)-C(2))-methyltransferase) (23S rRNA m2A2503 methyltransferase) (Ribosomal RNA large subunit methyltransferase N) (tRNA (adenine(37)-C(2))-methyltransferase) (tRNA m2A37 methyltransferase)	rlmN PA3806	PA3806	rlmN	None	1.37412
1_B	CZA vs PAR	GLPF_PSEAE	-0.0894634	0.914488	0.94978	sp	Q51389	GLPF_PSEAE	Glycerol uptake facilitator protein (Glycerol diffusion facilitator)	glpF PA3581	PA3581	glpF	None	0.0223769
1_B	CZA vs PAR	GLPK2_PSEAE	-0.0220676	0.902748	0.942242	sp	Q51390	GLPK2_PSEAE	Glycerol kinase 2 (EC 2.7.1.30) (ATP:glycerol 3-phosphotransferase 2) (Glycerokinase 2) (GK 2)	glpK2 glpK glpK1 PA3582	PA3582	glpK2	None	0.0258377
1_B	CZA vs PAR	GLPR_PSEAE	-0.304602	0.227404	0.38519	sp	Q51391	GLPR_PSEAE	Glycerol-3-phosphate regulon repressor	glpR PA3583	PA3583	glpR	None	0.414325
1_B	CZA vs PAR	FUMC2_PSEAE	-2.5591	0.000380369	0.00847392	sp	Q51404	FUMC2_PSEAE	Fumarate hydratase class II 2 (Fumarase C 2) (EC 4.2.1.2) (Aerobic fumarase 2) (Iron-independent fumarase 2)	fumC2 PA4470	PA4470	fumC2	Down	2.07192
1_B	CZA vs PAR	AMIB_PSEAE	1.77251	0.0295451	0.101574	sp	Q51416	AMIB_PSEAE	ATP-dependent protease ATP-binding subunit-like protein AmiB	amiB PA3365	PA3365	amiB	None	0.993217
1_B	CZA vs PAR	SYDND_PSEAE	-0.616793	0.00449062	0.0354705	sp	Q51422	SYDND_PSEAE	Aspartate--tRNA(Asp/Asn) ligase (EC 6.1.1.23) (Aspartyl-tRNA synthetase) (AspRS) (Non-discriminating aspartyl-tRNA synthetase) (ND-AspRS)	aspS PA0963	PA0963	aspS	None	1.45013
1_B	CZA vs PAR	PMPR_PSEAE	-0.276823	0.106803	0.235597	sp	Q51423	PMPR_PSEAE	Transcriptional regulatory protein PmpR	pmpR PA0964	PA0964	pmpR	None	0.62783
1_B	CZA vs PAR	RUVC_PSEAE	-2.85622	0.0495337	0.142298	sp	Q51424	RUVC_PSEAE	Crossover junction endodeoxyribonuclease RuvC (EC 3.1.21.10) (Holliday junction nuclease RuvC) (Holliday junction resolvase RuvC)	ruvC PA0965	PA0965	ruvC	None	0.8468
1_B	CZA vs PAR	RUVA_PSEAE	-1.03555	0.00165317	0.0197208	sp	Q51425	RUVA_PSEAE	Holliday junction branch migration complex subunit RuvA	ruvA PA0966	PA0966	ruvA	Down	1.70508
1_B	CZA vs PAR	RUVB_PSEAE	0.218273	0.524267	0.66644	sp	Q51426	RUVB_PSEAE	Holliday junction branch migration complex subunit RuvB (EC 3.6.4.12)	ruvB PA0967	PA0967	ruvB	None	0.176239
1_B	CZA vs PAR	CHEZ_PSEAE	0.0381211	0.962478	0.97818	sp	Q51434	CHEZ_PSEAE	Protein phosphatase CheZ (EC 3.1.3.-) (Chemotaxis protein CheZ)	cheZ PA1457	PA1457	cheZ	None	0.00958118
1_B	CZA vs PAR	CHEY_PSEAE	-0.571392	0.291047	0.45412	sp	Q51455	CHEY_PSEAE	Chemotaxis protein CheY	cheY PA1456	PA1456	cheY	None	0.342829
1_B	CZA vs PAR	FLIF_PSEAE	-0.0711256	0.845241	0.90718	sp	Q51463	FLIF_PSEAE	Flagellar M-ring protein	fliF PA1101	PA1101	fliF	None	0.0423066
1_B	CZA vs PAR	FLIG_PSEAE	-0.790015	0.0057914	0.0402141	sp	Q51464	FLIG_PSEAE	Flagellar motor switch protein FliG	fliG PA1102	PA1102	fliG	None	1.39562
1_B	CZA vs PAR	FLIM_PSEAE	0.132363	0.610004	0.737078	sp	Q51465	FLIM_PSEAE	Flagellar motor switch protein FliM	fliM PA1443	PA1443	fliM	None	0.132487
1_B	CZA vs PAR	FLIN_PSEAE	0.34668	0.171783	0.322656	sp	Q51466	FLIN_PSEAE	Flagellar motor switch protein FliN	fliN PA1444	PA1444	fliN	None	0.49126
1_B	CZA vs PAR	FLIO_PSEAE	0.126789	0.36986	0.526761	sp	Q51467	FLIO_PSEAE	Flagellar protein FliO	fliO PA1445	PA1445	fliO	None	0.278386
1_B	CZA vs PAR	FLIP_PSEAE	0.0292904	0.973586	0.985302	sp	Q51468	FLIP_PSEAE	Flagellar biosynthetic protein FliP	fliP PA1446	PA1446	fliP	None	0.00643054
1_B	CZA vs PAR	MIAB_PSEAE	-0.737752	0.00281905	0.0262695	sp	Q51470	MIAB_PSEAE	tRNA-2-methylthio-N(6)-dimethylallyladenosine synthase (EC 2.8.4.3) ((Dimethylallyl)adenosine tRNA methylthiotransferase MiaB) (tRNA-i(6)A37 methylthiotransferase)	miaB PA3980	PA3980	miaB	None	1.58055
1_B	CZA vs PAR	IHFA_PSEAE	0.189381	0.192269	0.345029	sp	Q51472	IHFA_PSEAE	Integration host factor subunit alpha (IHF-alpha)	ihfA himA PA2738	PA2738	ihfA	None	0.462144
1_B	CZA vs PAR	IHFB_PSEAE	0.179976	0.314118	0.476417	sp	Q51473	IHFB_PSEAE	Integration host factor subunit beta (IHF-beta)	ihfB himD PA3161	PA3161	ihfB	None	0.322013
1_B	CZA vs PAR	NIRF_PSEAE	-1.95643	0.000146919	0.00479841	sp	Q51480	NIRF_PSEAE	Protein NirF	nirF PA0516	PA0516	nirF	Down	2.3189
1_B	CZA vs PAR	NIRQ_PSEAE	-1.96305	0.000410712	0.00864965	sp	Q51481	NIRQ_PSEAE	Denitrification regulatory protein NirQ	nirQ PA0520	PA0520	nirQ	Down	2.063
1_B	CZA vs PAR	OPRM_PSEAE	2.45426	4.7002e-06	0.000930087	sp	Q51487	OPRM_PSEAE	Outer membrane protein OprM	oprM oprK PA0427	PA0427	oprM	Up	3.03148
1_B	CZA vs PAR	SOXR_PSEAE	0.44713	0.394865	0.549576	sp	Q51506	SOXR_PSEAE	Redox-sensitive transcriptional activator SoxR	soxR PA2273	PA2273	soxR	None	0.259972
1_B	CZA vs PAR	PSTB_PSEAE	-1.108	0.000618795	0.0108418	sp	Q51546	PSTB_PSEAE	Phosphate import ATP-binding protein PstB (EC 7.3.2.1) (ABC phosphate transporter) (Phosphate-transporting ATPase)	pstB PA5366	PA5366	pstB	Down	1.9649
1_B	CZA vs PAR	PHOU_PSEAE	-1.10585	0.000197035	0.00581425	sp	Q51547	PHOU_PSEAE	Phosphate-specific transport system accessory protein PhoU homolog (Pst system accessory protein PhoU homolog)	phoU PA5365	PA5365	phoU	Down	2.23551
1_B	CZA vs PAR	PVDA_PSEAE	0.817808	0.119753	0.254424	sp	Q51548	PVDA_PSEAE	L-ornithine N(5)-monooxygenase (EC 1.14.13.195) (L-ornithine N(5)-hydroxylase) (Ornithine hydroxylase) (L-ornithine N(5)-oxygenase) (Pyoverdin biosynthesis protein A)	pvdA pvd-1 PA2386	PA2386	pvdA	None	0.594442
1_B	CZA vs PAR	PYRX_PSEAE	-0.31381	0.138832	0.278492	sp	Q51551	PYRX_PSEAE	Dihydroorotase-like protein (Aspartate carbamoyltransferase 44 kDa non-catalytic chain)	pyrC' pyrX PA0401	PA0401	pyrC'	None	0.555187
1_B	CZA vs PAR	RPOB_PSEAE	-0.614265	0.0050356	0.0368625	sp	Q51561	RPOB_PSEAE	DNA-directed RNA polymerase subunit beta (RNAP subunit beta) (EC 2.7.7.6) (RNA polymerase subunit beta) (Transcriptase subunit beta)	rpoB PA4270	PA4270	rpoB	None	1.43342
1_B	CZA vs PAR	DAPF_PSEAE	-0.327049	0.0741759	0.185799	sp	Q51564	DAPF_PSEAE	Diaminopimelate epimerase (DAP epimerase) (EC 5.1.1.7) (PLP-independent amino acid racemase)	dapF PA5278	PA5278	dapF	None	0.730957
1_B	CZA vs PAR	XERC_PSEAE	-0.139051	0.69958	0.806507	sp	Q51566	XERC_PSEAE	Tyrosine recombinase XerC	xerC sss PA5280	PA5280	xerC	None	0.0933918
1_B	CZA vs PAR	SUCD_PSEAE	-0.48405	0.0394966	0.121902	sp	Q51567	SUCD_PSEAE	Succinate--CoA ligase [ADP-forming] subunit alpha (EC 6.2.1.5) (Succinyl-CoA synthetase subunit alpha) (SCS-alpha)	sucD PA1589	PA1589	sucD	None	0.91399
1_B	CZA vs PAR	GSPN_PSEAE	-0.508428	0.156218	0.303723	sp	Q51575	GSPN_PSEAE	Type II secretion system protein N (T2SS protein N) (General secretion pathway protein N) (Protein XcpP)	xcpP PA3104	PA3104	xcpP	None	0.517522
1_B	CZA vs PAR	Y3106_PSEAE	0.242187	0.501778	0.647729	sp	Q51576	Y3106_PSEAE	Uncharacterized oxidoreductase PA3106 (EC 1.-.-.-)	PA3106	PA3106	PA3106	None	0.188606
1_B	CZA vs PAR	CATB_PSEAE	-1.35148	0.0365285	0.117074	sp	Q59635	CATB_PSEAE	Catalase (EC 1.11.1.6) (Paraquat-inducible catalase isozyme B)	katB PA4613	PA4613	katB	None	0.931538
1_B	CZA vs PAR	NDK_PSEAE	-0.390093	0.0316581	0.105968	sp	Q59636	NDK_PSEAE	Nucleoside diphosphate kinase (NDK) (NDP kinase) (EC 2.7.4.6) (Nucleoside-2-P kinase)	ndk PA3807	PA3807	ndk	None	0.974826
1_B	CZA vs PAR	ODP1_PSEAE	-0.314575	0.079891	0.195757	sp	Q59637	ODP1_PSEAE	Pyruvate dehydrogenase E1 component (PDH E1 component) (EC 1.2.4.1)	aceE aceA PA5015	PA5015	aceE	None	0.708284
1_B	CZA vs PAR	ODP2_PSEAE	-0.138928	0.33271	0.492966	sp	Q59638	ODP2_PSEAE	Dihydrolipoyllysine-residue acetyltransferase component of pyruvate dehydrogenase complex (EC 2.3.1.12) (Dihydrolipoamide acetyltransferase component of pyruvate dehydrogenase complex) (E2)	aceF aceB PA5016	PA5016	aceF	None	0.307183
1_B	CZA vs PAR	CDSA_PSEAE	-0.445453	0.24543	0.402549	sp	Q59640	CDSA_PSEAE	Phosphatidate cytidylyltransferase (EC 2.7.7.41) (CDP-DAG synthase) (CDP-DG synthase) (CDP-diacylglycerol synthase) (CDS) (CDP-diglyceride pyrophosphorylase) (CDP-diglyceride synthase) (CTP:phosphatidate cytidylyltransferase)	cdsA cds PA3651	PA3651	cdsA	None	0.395181
1_B	CZA vs PAR	PPIA_PSEAE	0.631671	0.0345038	0.112657	sp	Q59641	PPIA_PSEAE	Peptidyl-prolyl cis-trans isomerase A (PPIase A) (EC 5.2.1.8) (Cyclophilin A) (Rotamase A)	ppiA cypH PA3227	PA3227	ppiA	None	0.948241
1_B	CZA vs PAR	HEM2_PSEAE	0.236044	0.17794	0.329257	sp	Q59643	HEM2_PSEAE	Delta-aminolevulinic acid dehydratase (ALAD) (ALADH) (EC 4.2.1.24) (Porphobilinogen synthase)	hemB PA5243	PA5243	hemB	None	0.482465
1_B	CZA vs PAR	NORC_PSEAE	-3.14363	0.0048996	0.036546	sp	Q59646	NORC_PSEAE	Nitric oxide reductase subunit C (NOR small subunit) (Nitric oxide reductase cytochrome c subunit)	norC PA0523	PA0523	norC	Down	1.43716
1_B	CZA vs PAR	NORB_PSEAE	-1.78193	0.000429297	0.00875246	sp	Q59647	NORB_PSEAE	Nitric oxide reductase subunit B (EC 1.7.2.5) (NOR large subunit) (Nitric oxide reductase cytochrome b subunit)	norB PA0524	PA0524	norB	Down	2.05787
1_B	CZA vs PAR	TRPF_PSEAE	1.32291	0.00477379	0.0361757	sp	Q59649	TRPF_PSEAE	N-(5'-phosphoribosyl)anthranilate isomerase (PRAI) (EC 5.3.1.24)	trpF PA3113	PA3113	trpF	Up	1.44158
1_B	CZA vs PAR	MURE_PSEAE	0.629065	0.0100496	0.0544396	sp	Q59650	MURE_PSEAE	UDP-N-acetylmuramoyl-L-alanyl-D-glutamate--2,6-diaminopimelate ligase (EC 6.3.2.13) (Meso-A2pm-adding enzyme) (Meso-diaminopimelate-adding enzyme) (UDP-MurNAc-L-Ala-D-Glu:meso-diaminopimelate ligase) (UDP-MurNAc-tripeptide synthetase) (UDP-N-acetylmuramyl-tripeptide synthetase)	murE PA4417	PA4417	murE	None	1.26409
1_B	CZA vs PAR	PYRB_PSEAE	0.128779	0.405006	0.558835	sp	Q59653	PYRB_PSEAE	Aspartate carbamoyltransferase (EC 2.1.3.2) (Aspartate transcarbamylase) (ATCase)	pyrB PA0402	PA0402	pyrB	None	0.252716
1_B	CZA vs PAR	PYRF_PSEAE	-0.346378	0.0629408	0.165675	sp	Q59654	PYRF_PSEAE	Orotidine 5'-phosphate decarboxylase (EC 4.1.1.23) (OMP decarboxylase) (OMPDCase) (OMPdecase)	pyrF PA2876	PA2876	pyrF	None	0.780742
1_B	CZA vs PAR	HEM3_PSEAE	-0.308317	0.0884019	0.209869	sp	Q60169	HEM3_PSEAE	Porphobilinogen deaminase (PBG) (EC 2.5.1.61) (Hydroxymethylbilane synthase) (HMBS) (Pre-uroporphyrinogen synthase)	hemC PA5260	PA5260	hemC	None	0.678052
1_B	CZA vs PAR	RNPA_PSEAE	-0.54397	0.0894315	0.211054	sp	Q9HT05	RNPA_PSEAE	Ribonuclease P protein component (RNase P protein) (RNaseP protein) (EC 3.1.26.5) (Protein C5)	rnpA PA5569	PA5569	rnpA	None	0.675606
1_B	CZA vs PAR	YIDC_PSEAE	-0.591779	0.00550241	0.0389686	sp	Q9HT06	YIDC_PSEAE	Membrane protein insertase YidC (Foldase YidC) (Membrane integrase YidC) (Membrane protein YidC)	yidC PA5568	PA5568	yidC	None	1.40928
1_B	CZA vs PAR	MNME_PSEAE	-0.468842	0.330267	0.490299	sp	Q9HT07	MNME_PSEAE	tRNA modification GTPase MnmE (EC 3.6.-.-)	mnmE trmE PA5567	PA5567	mnmE	None	0.309539
1_B	CZA vs PAR	MNMG_PSEAE	-0.168364	0.715989	0.819091	sp	Q9HT09	MNMG_PSEAE	tRNA uridine 5-carboxymethylaminomethyl modification enzyme MnmG (Glucose-inhibited division protein A)	mnmG gidA PA5565	PA5565	mnmG	None	0.0866678
1_B	CZA vs PAR	RSMG_PSEAE	-0.758052	0.00585311	0.040258	sp	Q9HT10	RSMG_PSEAE	Ribosomal RNA small subunit methyltransferase G (EC 2.1.1.170) (16S rRNA 7-methylguanosine methyltransferase) (16S rRNA m7G methyltransferase)	rsmG PA5564	PA5564	rsmG	None	1.39515
1_B	CZA vs PAR	ATP6_PSEAE	-0.414574	0.129398	0.266017	sp	Q9HT14	ATP6_PSEAE	ATP synthase subunit a (ATP synthase F0 sector subunit a) (F-ATPase subunit 6)	atpB PA5560	PA5560	atpB	None	0.575091
1_B	CZA vs PAR	ATPL_PSEAE	-0.419516	0.0865471	0.206485	sp	Q9HT15	ATPL_PSEAE	ATP synthase subunit c (ATP synthase F(0) sector subunit c) (F-type ATPase subunit c) (F-ATPase subunit c) (Lipid-binding protein)	atpE PA5559	PA5559	atpE	None	0.685111
1_B	CZA vs PAR	ATPF_PSEAE	-1.17759	0.00132554	0.0172167	sp	Q9HT16	ATPF_PSEAE	ATP synthase subunit b (ATP synthase F(0) sector subunit b) (ATPase subunit I) (F-type ATPase subunit b) (F-ATPase subunit b)	atpF PA5558	PA5558	atpF	Down	1.76405
1_B	CZA vs PAR	ATPD_PSEAE	-1.21784	0.000878964	0.0133793	sp	Q9HT17	ATPD_PSEAE	ATP synthase subunit delta (ATP synthase F(1) sector subunit delta) (F-type ATPase subunit delta) (F-ATPase subunit delta)	atpH PA5557	PA5557	atpH	Down	1.87357
1_B	CZA vs PAR	ATPA_PSEAE	-0.73245	0.00372996	0.0318467	sp	Q9HT18	ATPA_PSEAE	ATP synthase subunit alpha (EC 7.1.2.2) (ATP synthase F1 sector subunit alpha) (F-ATPase subunit alpha)	atpA PA5556	PA5556	atpA	None	1.49694
1_B	CZA vs PAR	ATPG_PSEAE	-0.546176	0.0296102	0.101615	sp	Q9HT19	ATPG_PSEAE	ATP synthase gamma chain (ATP synthase F1 sector gamma subunit) (F-ATPase gamma subunit)	atpG PA5555	PA5555	atpG	None	0.993042
1_B	CZA vs PAR	ATPB_PSEAE	-0.723636	0.00418838	0.0341155	sp	Q9HT20	ATPB_PSEAE	ATP synthase subunit beta (EC 7.1.2.2) (ATP synthase F1 sector subunit beta) (F-ATPase subunit beta)	atpD PA5554	PA5554	atpD	None	1.46705
1_B	CZA vs PAR	ATPE_PSEAE	-1.01934	0.000416729	0.0087073	sp	Q9HT21	ATPE_PSEAE	ATP synthase epsilon chain (ATP synthase F1 sector epsilon subunit) (F-ATPase epsilon subunit)	atpC PA5553	PA5553	atpC	Down	2.06012
1_B	CZA vs PAR	GLMU_PSEAE	-0.29797	0.103137	0.229771	sp	Q9HT22	GLMU_PSEAE	Bifunctional protein GlmU [Includes: UDP-N-acetylglucosamine pyrophosphorylase (EC 2.7.7.23) (N-acetylglucosamine-1-phosphate uridyltransferase); Glucosamine-1-phosphate N-acetyltransferase (EC 2.3.1.157)]	glmU PA5552	PA5552	glmU	None	0.638705
1_B	CZA vs PAR	GLMS_PSEAE	-0.470635	0.0853657	0.204392	sp	Q9HT25	GLMS_PSEAE	Glutamine--fructose-6-phosphate aminotransferase [isomerizing] (EC 2.6.1.16) (D-fructose-6-phosphate amidotransferase) (GFAT) (Glucosamine-6-phosphate synthase) (Hexosephosphate aminotransferase) (L-glutamine--D-fructose-6-phosphate amidotransferase)	glmS PA5549	PA5549	glmS	None	0.689537
1_B	CZA vs PAR	PDXY_PSEAE	0.0264191	0.966309	0.979837	sp	Q9HT57	PDXY_PSEAE	Pyridoxal kinase PdxY (PL kinase) (EC 2.7.1.35)	pdxY PA5516	PA5516	pdxY	None	0.00884619
1_B	CZA vs PAR	METN2_PSEAE	-0.520797	0.0101578	0.0546733	sp	Q9HT70	METN2_PSEAE	Methionine import ATP-binding protein MetN 2 (EC 7.4.2.11)	metN2 PA5503	PA5503	metN2	None	1.26222
1_B	CZA vs PAR	ZNUC_PSEAE	-0.132807	0.5462	0.68541	sp	Q9HT73	ZNUC_PSEAE	Zinc import ATP-binding protein ZnuC (EC 7.2.2.20)	znuC PA5500	PA5500	znuC	None	0.164049
1_B	CZA vs PAR	DPO1_PSEAE	1.08314	0.000828168	0.0129515	sp	Q9HT80	DPO1_PSEAE	DNA polymerase I (POL I) (EC 2.7.7.7)	polA PA5493	PA5493	polA	Up	1.88768
1_B	CZA vs PAR	ENGB_PSEAE	0.168137	0.228968	0.386283	sp	Q9HT81	ENGB_PSEAE	Probable GTP-binding protein EngB	engB PA5492	PA5492	engB	None	0.413094
1_B	CZA vs PAR	DGCP_PSEAE	0.470745	0.0923461	0.2155	sp	Q9HT84	DGCP_PSEAE	Diguanylate cyclase DgcP (EC 2.7.7.65)	dgcP PA5487	PA5487	dgcP	None	0.666554
1_B	CZA vs PAR	YID1_PSEAE	0.961072	0.151697	0.296691	sp	Q9HT89	YID1_PSEAE	Uncharacterized protein PA5481	PA5481	PA5481	PA5481	None	0.527695
1_B	CZA vs PAR	ATSE4_PSEAE	0.179761	0.260464	0.420643	sp	Q9HT95	ATSE4_PSEAE	Acetyltransferase PA5475 (EC 2.3.1.-) (GCN5-related N-acetyltransferase) (GNAT)	PA5475	PA5475	PA5475	None	0.376086
1_B	CZA vs PAR	RMD_PSEAE	0.626202	0.18053	0.332216	sp	Q9HTB6	RMD_PSEAE	GDP-6-deoxy-D-mannose reductase (EC 1.1.1.281)	rmd PA5454	PA5454	rmd	None	0.478579
1_B	CZA vs PAR	ASPA_PSEAE	-0.546969	0.0105032	0.0554386	sp	Q9HTD7	ASPA_PSEAE	Aspartate ammonia-lyase (Aspartase) (EC 4.3.1.1)	aspA PA5429	PA5429	aspA	None	1.25619
1_B	CZA vs PAR	GLYA1_PSEAE	-2.22957	0.0737814	0.185224	sp	Q9HTE9	GLYA1_PSEAE	Serine hydroxymethyltransferase 1 (SHMT 1) (Serine methylase 1) (EC 2.1.2.1)	glyA1 PA5415	PA5415	glyA1	None	0.732302
1_B	CZA vs PAR	LTAE_PSEAE	-0.497412	0.0394625	0.121902	sp	Q9HTF1	LTAE_PSEAE	Low specificity L-threonine aldolase (Low specificity L-TA) (EC 4.1.2.48)	ltaE PA5413	PA5413	ltaE	None	0.91399
1_B	CZA vs PAR	CLSA_PSEAE	1.76285	0.169799	0.320003	sp	Q9HTH0	CLSA_PSEAE	Cardiolipin synthase A (CL synthase) (EC 2.7.8.-)	clsA cls PA5394	PA5394	clsA	None	0.494846
1_B	CZA vs PAR	BETI_PSEAE	0.511463	0.00671416	0.0435191	sp	Q9HTJ0	BETI_PSEAE	HTH-type transcriptional regulator BetI	betI PA5374	PA5374	betI	None	1.36132
1_B	CZA vs PAR	BETB_PSEAE	0.0678933	0.692457	0.80104	sp	Q9HTJ1	BETB_PSEAE	NAD/NADP-dependent betaine aldehyde dehydrogenase (BADH) (EC 1.2.1.8)	betB PA5373	PA5373	betB	None	0.0963456
1_B	CZA vs PAR	BETA_PSEAE	-0.025422	0.872266	0.923608	sp	Q9HTJ2	BETA_PSEAE	Oxygen-dependent choline dehydrogenase (CDH) (CHD) (EC 1.1.99.1) (Betaine aldehyde dehydrogenase) (BADH) (EC 1.2.1.8)	betA PA5372	PA5372	betA	None	0.0345122
1_B	CZA vs PAR	UBIA_PSEAE	-0.262524	0.322906	0.484719	sp	Q9HTK0	UBIA_PSEAE	4-hydroxybenzoate octaprenyltransferase (EC 2.5.1.39) (4-HB polyprenyltransferase)	ubiA PA5358	PA5358	ubiA	None	0.31451
1_B	CZA vs PAR	UBIC_PSEAE	0.598304	0.25434	0.412536	sp	Q9HTK1	UBIC_PSEAE	Probable chorismate pyruvate-lyase (CL) (CPL) (EC 4.1.3.40)	ubiC PA5357	PA5357	ubiC	None	0.384538
1_B	CZA vs PAR	RURE_PSEAE	-0.614511	0.00782729	0.0474153	sp	Q9HTK9	RURE_PSEAE	Rubredoxin-NAD(+) reductase (RdxR) (EC 1.18.1.1)	alkT PA5349	PA5349	alkT	None	1.32408
1_B	CZA vs PAR	DBHA_PSEAE	-0.329131	0.210563	0.364873	sp	Q9HTL0	DBHA_PSEAE	DNA-binding protein HU-alpha	hupA PA5348	PA5348	hupA	None	0.437858
1_B	CZA vs PAR	RPOZ_PSEAE	-0.782131	0.0989366	0.224405	sp	Q9HTM1	RPOZ_PSEAE	DNA-directed RNA polymerase subunit omega (RNAP omega subunit) (EC 2.7.7.6) (RNA polymerase omega subunit) (Transcriptase subunit omega)	rpoZ PA5337	PA5337	rpoZ	None	0.648967
1_B	CZA vs PAR	KGUA_PSEAE	-0.946503	0.0026218	0.0251274	sp	Q9HTM2	KGUA_PSEAE	Guanylate kinase (EC 2.7.4.8) (GMP kinase)	gmk PA5336	PA5336	gmk	None	1.59985
1_B	CZA vs PAR	ARGB_PSEAE	-0.142253	0.407511	0.56137	sp	Q9HTN2	ARGB_PSEAE	Acetylglutamate kinase (EC 2.7.2.8) (N-acetyl-L-glutamate 5-phosphotransferase) (NAG kinase) (NAGK)	argB PA5323	PA5323	argB	None	0.250751
1_B	CZA vs PAR	DUT_PSEAE	-1.28074	0.0384518	0.120971	sp	Q9HTN3	DUT_PSEAE	Deoxyuridine 5'-triphosphate nucleotidohydrolase (dUTPase) (EC 3.6.1.23) (dUTP pyrophosphatase)	dut PA5321	PA5321	dut	None	0.91732
1_B	CZA vs PAR	RL28_PSEAE	-0.457201	0.0769059	0.19065	sp	Q9HTN8	RL28_PSEAE	Large ribosomal subunit protein bL28 (50S ribosomal protein L28)	rpmB PA5316	PA5316	rpmB	None	0.719764
1_B	CZA vs PAR	RL33_PSEAE	-0.787421	0.0177329	0.0739201	sp	Q9HTN9	RL33_PSEAE	Large ribosomal subunit protein bL33 (50S ribosomal protein L33)	rpmG PA5315	PA5315	rpmG	None	1.13124
1_B	CZA vs PAR	DADA1_PSEAE	-0.270876	0.104508	0.23175	sp	Q9HTQ0	DADA1_PSEAE	D-amino acid dehydrogenase 1 (EC 1.4.99.-) (D-alanine dehydrogenase 1)	dadA1 dadA PA5304	PA5304	dadA1	None	0.634981
1_B	CZA vs PAR	ALR2_PSEAE	-0.102732	0.523274	0.66644	sp	Q9HTQ2	ALR2_PSEAE	Alanine racemase, catabolic (EC 5.1.1.1)	dadX PA5302	PA5302	dadX	None	0.176239
1_B	CZA vs PAR	XPT_PSEAE	0.0361416	0.795961	0.873039	sp	Q9HTQ6	XPT_PSEAE	Xanthine phosphoribosyltransferase (XPRTase) (EC 2.4.2.22)	xpt PA5298	PA5298	xpt	None	0.0589662
1_B	CZA vs PAR	CYAY_PSEAE	-0.0425107	0.892318	0.936109	sp	Q9HTS5	CYAY_PSEAE	Iron-sulfur cluster assembly protein CyaY	cyaY PA5275	PA5275	cyaY	None	0.0286734
1_B	CZA vs PAR	Y5247_PSEAE	-0.0514537	0.903298	0.942523	sp	Q9HTU7	Y5247_PSEAE	UPF0178 protein PA5247	PA5247	PA5247	PA5247	None	0.0257079
1_B	CZA vs PAR	RHO_PSEAE	-0.538583	0.0144304	0.0657583	sp	Q9HTV1	RHO_PSEAE	Transcription termination factor Rho (EC 3.6.4.-) (ATP-dependent helicase Rho)	rho PA5239	PA5239	rho	None	1.18205
1_B	CZA vs PAR	UBID_PSEAE	-0.300811	0.162312	0.311253	sp	Q9HTV3	UBID_PSEAE	3-octaprenyl-4-hydroxybenzoate carboxy-lyase (EC 4.1.1.98) (Polyprenyl p-hydroxybenzoate decarboxylase)	ubiD PA5237	PA5237	ubiD	None	0.506887
1_B	CZA vs PAR	ZAPA_PSEAE	-0.16131	0.73065	0.829534	sp	Q9HTW3	ZAPA_PSEAE	Cell division protein ZapA (Z ring-associated protein ZapA)	zapA PA5227	PA5227	zapA	None	0.081166
1_B	CZA vs PAR	YGFB_PSEAE	-1.1668	0.149759	0.293925	sp	Q9HTW5	YGFB_PSEAE	UPF0149 protein PA5225	PA5225	PA5225	PA5225	None	0.531763
1_B	CZA vs PAR	P5217_PSEAE	-0.943382	0.00505519	0.0368625	sp	Q9HTX3	P5217_PSEAE	Probable binding protein component of ABC iron transporter PA5217	PA5217	PA5217	PA5217	None	1.43342
1_B	CZA vs PAR	GCST_PSEAE	0.165504	0.524751	0.66664	sp	Q9HTX5	GCST_PSEAE	Aminomethyltransferase (EC 2.1.2.10) (Glycine cleavage system T protein)	gcvT PA5215	PA5215	gcvT	None	0.176109
1_B	CZA vs PAR	GCSH2_PSEAE	-0.369475	0.4326	0.584915	sp	Q9HTX6	GCSH2_PSEAE	Glycine cleavage system H protein 2	gcvH2 PA5214	PA5214	gcvH2	None	0.232907
1_B	CZA vs PAR	GCSP2_PSEAE	1.13703	0.184225	0.335373	sp	Q9HTX7	GCSP2_PSEAE	Glycine dehydrogenase (decarboxylating) 2 (EC 1.4.4.2) (Glycine cleavage system P-protein 2) (Glycine decarboxylase 2) (Glycine dehydrogenase (aminomethyl-transferring) 2)	gcvP2 PA5213	PA5213	gcvP2	None	0.474471
1_B	CZA vs PAR	GSH1_PSEAE	-0.581972	0.0392956	0.121902	sp	Q9HTY6	GSH1_PSEAE	Glutamate--cysteine ligase (EC 6.3.2.2) (Gamma-ECS) (GCS) (Gamma-glutamylcysteine synthetase)	gshA PA5203	PA5203	gshA	None	0.91399
1_B	CZA vs PAR	LDC_PSEAE	0.337324	0.217392	0.373496	sp	Q9HTZ1	LDC_PSEAE	Murein tetrapeptide carboxypeptidase (EC 3.4.17.13) (LD-carboxypeptidase)	PA5198	PA5198	PA5198	None	0.427714
1_B	CZA vs PAR	RIMK_PSEAE	0.430372	0.0820069	0.199041	sp	Q9HTZ2	RIMK_PSEAE	Probable alpha-L-glutamate ligase (EC 6.3.2.-)	rimK PA5197	PA5197	rimK	None	0.701057
1_B	CZA vs PAR	HSLO_PSEAE	-0.19314	0.244079	0.401472	sp	Q9HTZ6	HSLO_PSEAE	33 kDa chaperonin (Heat shock protein 33 homolog) (HSP33)	hslO PA5193	PA5193	hslO	None	0.396345
1_B	CZA vs PAR	PCKA_PSEAE	-0.695801	0.00320175	0.0287219	sp	Q9HTZ7	PCKA_PSEAE	Phosphoenolpyruvate carboxykinase (ATP) (PCK) (PEP carboxykinase) (PEPCK) (EC 4.1.1.49)	pckA PA5192	PA5192	pckA	None	1.54179
1_B	CZA vs PAR	CHMU_PSEAE	-0.0491842	0.949081	0.97031	sp	Q9HU05	CHMU_PSEAE	Monofunctional chorismate mutase (EC 5.4.99.5)	aroQ PA5184	PA5184	aroQ	None	0.0130895
1_B	CZA vs PAR	FABY_PSEAE	-0.611849	0.00610152	0.0409349	sp	Q9HU15	FABY_PSEAE	Beta-ketoacyl-[acyl-carrier-protein] synthase FabY (Beta-ketoacyl-ACP synthase) (KAS) (EC 2.3.1.180) (Beta-ketoacyl synthase KAS I/II domain-containing enzyme)	fabY PA5174	PA5174	fabY	None	1.38791
1_B	CZA vs PAR	DCTM_PSEAE	-1.36451	0.00325069	0.0289295	sp	Q9HU16	DCTM_PSEAE	C4-dicarboxylate TRAP transporter large permease protein DctM	dctM PA5169	PA5169	dctM	Down	1.53866
1_B	CZA vs PAR	Q9I559_PSEAE	-1.36451	0.00325069	0.0289295	tr	Q9I559	Q9I559_PSEAE	TRAP transporter large permease protein	PA0886	PA0886	PA0886	Down	1.53866
1_B	CZA vs PAR	DCTQ_PSEAE	-1.83866	0.00192116	0.0216656	sp	Q9HU17	DCTQ_PSEAE	C4-dicarboxylate TRAP transporter small permease protein DctQ	dctQ PA5168	PA5168	dctQ	Down	1.66423
1_B	CZA vs PAR	DCTP_PSEAE	-1.3176	0.000167865	0.00522868	sp	Q9HU18	DCTP_PSEAE	C4-dicarboxylate-binding periplasmic protein DctP	dctP PA5167	PA5167	dctP	Down	2.28161
1_B	CZA vs PAR	DCTD_PSEAE	0.401129	0.444309	0.595649	sp	Q9HU19	DCTD_PSEAE	C4-dicarboxylate transport transcriptional regulatory protein DctD	dctD PA5166	PA5166	dctD	None	0.22501
1_B	CZA vs PAR	DCTB_PSEAE	1.05453	0.0710296	0.180881	sp	Q9HU20	DCTB_PSEAE	C4-dicarboxylate transport sensor protein DctB (EC 2.7.13.3)	dctB PA5165	PA5165	dctB	None	0.742608
1_B	CZA vs PAR	RMLC_PSEAE	0.0154201	0.940622	0.965005	sp	Q9HU21	RMLC_PSEAE	dTDP-4-dehydrorhamnose 3,5-epimerase (EC 5.1.3.13) (Thymidine diphospho-4-keto-rhamnose 3,5-epimerase) (dTDP-4-keto-6-deoxyglucose 3,5-epimerase) (dTDP-6-deoxy-D-xylo-4-hexulose 3,5-epimerase) (dTDP-L-rhamnose synthase)	rmlC PA5164	PA5164	rmlC	None	0.0154703
1_B	CZA vs PAR	FETP_PSEAE	-0.610614	0.0457414	0.134655	sp	Q9HU36	FETP_PSEAE	Probable Fe(2+)-trafficking protein	PA5148	PA5148	PA5148	None	0.870779
1_B	CZA vs PAR	HIS7_PSEAE	0.0408651	0.750351	0.842798	sp	Q9HU41	HIS7_PSEAE	Imidazoleglycerol-phosphate dehydratase (IGPD) (EC 4.2.1.19)	hisB PA5143	PA5143	hisB	None	0.0742765
1_B	CZA vs PAR	HIS51_PSEAE	-0.460558	0.0138353	0.0641185	sp	Q9HU42	HIS51_PSEAE	Imidazole glycerol phosphate synthase subunit HisH 1 (EC 4.3.2.10) (IGP synthase glutaminase subunit 1) (EC 3.5.1.2) (IGP synthase subunit HisH 1) (ImGP synthase subunit HisH 1) (IGPS subunit HisH 1)	hisH1 PA5142	PA5142	hisH1	None	1.19302
1_B	CZA vs PAR	HIS4_PSEAE	-0.262148	0.114336	0.247264	sp	Q9HU43	HIS4_PSEAE	1-(5-phosphoribosyl)-5-[(5-phosphoribosylamino)methylideneamino] imidazole-4-carboxamide isomerase (EC 5.3.1.16) (Phosphoribosylformimino-5-aminoimidazole carboxamide ribotide isomerase)	hisA PA5141	PA5141	hisA	None	0.606839
1_B	CZA vs PAR	HIS61_PSEAE	-0.547014	0.070241	0.179689	sp	Q9HU44	HIS61_PSEAE	Imidazole glycerol phosphate synthase subunit hisF1 (EC 4.3.2.10) (IGP synthase cyclase subunit) (IGP synthase subunit hisF1) (ImGP synthase subunit hisF1) (IGPS subunit hisF1)	hisF1 PA5140	PA5140	hisF1	None	0.745479
1_B	CZA vs PAR	GPMI_PSEAE	-0.246475	0.112395	0.244092	sp	Q9HU53	GPMI_PSEAE	2,3-bisphosphoglycerate-independent phosphoglycerate mutase (BPG-independent PGAM) (Phosphoglyceromutase) (iPGM) (EC 5.4.2.12)	gpmI pgm PA5131	PA5131	gpmI	None	0.612447
1_B	CZA vs PAR	GLRX_PSEAE	-0.845237	0.187113	0.338594	sp	Q9HU55	GLRX_PSEAE	Glutaredoxin	grx PA5129	PA5129	grx	None	0.47032
1_B	CZA vs PAR	SECB_PSEAE	-0.854352	0.0233248	0.0870861	sp	Q9HU56	SECB_PSEAE	Protein-export protein SecB	secB PA5128	PA5128	secB	None	1.06005
1_B	CZA vs PAR	GLN1B_PSEAE	-0.0629017	0.692448	0.80104	sp	Q9HU65	GLN1B_PSEAE	Glutamine synthetase (GS) (EC 6.3.1.2) (Glutamate--ammonia ligase) (Glutamine synthetase I beta) (GSI beta)	glnA PA5119	PA5119	glnA	None	0.0963456
1_B	CZA vs PAR	THII_PSEAE	-0.450459	0.400186	0.554459	sp	Q9HU66	THII_PSEAE	tRNA sulfurtransferase (EC 2.8.1.4) (Sulfur carrier protein ThiS sulfurtransferase) (Thiamine biosynthesis protein ThiI) (tRNA 4-thiouridine synthase)	thiI PA5118	PA5118	thiI	None	0.256131
1_B	CZA vs PAR	LGUL_PSEAE	0.0984757	0.660609	0.777567	sp	Q9HU72	LGUL_PSEAE	Lactoylglutathione lyase (EC 4.4.1.5) (Aldoketomutase) (Glyoxalase I) (Glx I) (Ketone-aldehyde mutase) (Methylglyoxalase) (S-D-lactoylglutathione methylglyoxal lyase)	gloA PA5111	PA5111	gloA	None	0.109262
1_B	CZA vs PAR	F16PA_PSEAE	-0.29801	0.105715	0.233811	sp	Q9HU73	F16PA_PSEAE	Fructose-1,6-bisphosphatase class 1 (FBPase class 1) (EC 3.1.3.11) (D-fructose-1,6-bisphosphate 1-phosphohydrolase class 1)	fbp PA5110	PA5110	fbp	None	0.631135
1_B	CZA vs PAR	HUTC_PSEAE	0.0363926	0.917486	0.952599	sp	Q9HU78	HUTC_PSEAE	Histidine utilization repressor	hutC PA5105	PA5105	hutC	None	0.0210898
1_B	CZA vs PAR	HUTU_PSEAE	1.5094	0.00521748	0.0375838	sp	Q9HU83	HUTU_PSEAE	Urocanate hydratase (Urocanase) (EC 4.2.1.49) (Imidazolonepropionate hydrolase)	hutU PA5100	PA5100	hutU	Up	1.425
1_B	CZA vs PAR	HUTH_PSEAE	2.27665	0.00206458	0.022404	sp	Q9HU85	HUTH_PSEAE	Histidine ammonia-lyase (Histidase) (EC 4.3.1.3)	hutH PA5098	PA5098	hutH	Up	1.64967
1_B	CZA vs PAR	HUTI_PSEAE	1.85799	0.0353495	0.114232	sp	Q9HU91	HUTI_PSEAE	Imidazolonepropionase (EC 3.5.2.7) (Imidazolone-5-propionate hydrolase)	hutI PA5092	PA5092	hutI	None	0.942211
1_B	CZA vs PAR	DTD_PSEAE	-0.0741597	0.655246	0.772337	sp	Q9HUA4	DTD_PSEAE	D-aminoacyl-tRNA deacylase (DTD) (EC 3.1.1.96) (Gly-tRNA(Ala) deacylase)	dtd PA5079	PA5079	dtd	None	0.112193
1_B	CZA vs PAR	OPGG_PSEAE	-0.269026	0.135156	0.274224	sp	Q9HUA5	OPGG_PSEAE	Glucans biosynthesis protein G	opgG PA5078	PA5078	opgG	None	0.561894
1_B	CZA vs PAR	OPGH_PSEAE	0.472332	0.0302994	0.102809	sp	Q9HUA6	OPGH_PSEAE	Glucans biosynthesis glucosyltransferase H (EC 2.4.1.-)	opgH mdoH PA5077	PA5077	opgH	None	0.987967
1_B	CZA vs PAR	TATB_PSEAE	-0.507223	0.227656	0.38523	sp	Q9HUB4	TATB_PSEAE	Sec-independent protein translocase protein TatB	tatB PA5069	PA5069	tatB	None	0.41428
1_B	CZA vs PAR	TATA_PSEAE	1.50177	0.0994579	0.225214	sp	Q9HUB5	TATA_PSEAE	Sec-independent protein translocase protein TatA	tatA PA5068	PA5068	tatA	None	0.647405
1_B	CZA vs PAR	HIS3_PSEAE	-0.19751	0.246603	0.404042	sp	Q9HUB7	HIS3_PSEAE	Phosphoribosyl-AMP cyclohydrolase (PRA-CH) (EC 3.5.4.19)	hisI PA5066	PA5066	hisI	None	0.393573
1_B	CZA vs PAR	UBIB_PSEAE	-0.291223	0.259761	0.41971	sp	Q9HUB8	UBIB_PSEAE	Probable protein kinase UbiB (EC 2.7.-.-) (Ubiquinone biosynthesis protein UbiB)	ubiB PA5065	PA5065	ubiB	None	0.377051
1_B	CZA vs PAR	UBIE_PSEAE	-0.584322	0.0144514	0.0657583	sp	Q9HUC0	UBIE_PSEAE	Ubiquinone/menaquinone biosynthesis C-methyltransferase UbiE (EC 2.1.1.163) (EC 2.1.1.201) (2-methoxy-6-polyprenyl-1,4-benzoquinol methylase) (Demethylmenaquinone methyltransferase)	ubiE PA5063	PA5063	ubiE	None	1.18205
1_B	CZA vs PAR	HSLU_PSEAE	-0.314772	0.109707	0.240114	sp	Q9HUC5	HSLU_PSEAE	ATP-dependent protease ATPase subunit HslU (Unfoldase HslU)	hslU PA5054	PA5054	hslU	None	0.619582
1_B	CZA vs PAR	HSLV_PSEAE	0.0681834	0.719483	0.82129	sp	Q9HUC6	HSLV_PSEAE	ATP-dependent protease subunit HslV (EC 3.4.25.2)	hslV PA5053	PA5053	hslV	None	0.0855036
1_B	CZA vs PAR	SYR_PSEAE	0.12028	0.501222	0.64726	sp	Q9HUC8	SYR_PSEAE	Arginine--tRNA ligase (EC 6.1.1.19) (Arginyl-tRNA synthetase) (ArgRS)	argS PA5051	PA5051	argS	None	0.188921
1_B	CZA vs PAR	RL31_PSEAE	-0.530795	0.0550961	0.152295	sp	Q9HUD0	RL31_PSEAE	Large ribosomal subunit protein bL31 (50S ribosomal protein L31)	rpmE PA5049	PA5049	rpmE	None	0.817314
1_B	CZA vs PAR	SELO_PSEAE	1.27586	0.00739856	0.046256	sp	Q9HUE6	SELO_PSEAE	Protein adenylyltransferase SelO (EC 2.7.7.108)	selO PA5023	PA5023	selO	Up	1.33483
1_B	CZA vs PAR	NHAP2_PSEAE	0.267599	0.223273	0.379901	sp	Q9HUE8	NHAP2_PSEAE	K(+)/H(+) antiporter NhaP2 (Potassium/proton antiporter NhaP2)	nhaP2 cvrA PA5021	PA5021	nhaP2	None	0.420329
1_B	CZA vs PAR	MSRA_PSEAE	0.526008	0.0212053	0.0819924	sp	Q9HUF1	MSRA_PSEAE	Peptide methionine sulfoxide reductase MsrA (Protein-methionine-S-oxide reductase) (EC 1.8.4.11) (Peptide-methionine (S)-S-oxide reductase) (Peptide Met(O) reductase)	msrA PA5018	PA5018	msrA	None	1.08623
1_B	CZA vs PAR	GLNE_PSEAE	0.055536	0.749954	0.842798	sp	Q9HUF4	GLNE_PSEAE	Bifunctional glutamine synthetase adenylyltransferase/adenylyl-removing enzyme (ATP:glutamine synthetase adenylyltransferase) (ATase) [Includes: Glutamine synthetase adenylyl-L-tyrosine phosphorylase (EC 2.7.7.89) (Adenylyl removase) (AR) (AT-N); Glutamine synthetase adenylyl transferase (EC 2.7.7.42) (Adenylyl transferase) (AT) (AT-C)]	glnE PA5014	PA5014	glnE	None	0.0742765
1_B	CZA vs PAR	RFAP_PSEAE	-0.561083	0.157789	0.305585	sp	Q9HUF7	RFAP_PSEAE	Lipopolysaccharide core heptose(I) kinase RfaP (EC 2.7.1.-) (EC 2.7.10.2) (Lipopolysaccharide kinase WaaP)	rfaP waaP PA5009	PA5009	rfaP	None	0.514868
1_B	CZA vs PAR	PA99_PSEAE	0.708346	0.16008	0.308248	sp	Q9HUG6	PA99_PSEAE	Putative lipopolysaccharide biosynthesis protein PA4999	PA4999	PA4999	PA4999	None	0.511099
1_B	CZA vs PAR	MSBA_PSEAE	-0.07029	0.707385	0.81272	sp	Q9HUG8	MSBA_PSEAE	ATP-dependent lipid A-core flippase (EC 7.5.2.6) (Lipid A export ATP-binding/permease protein MsbA)	msbA PA4997	PA4997	msbA	None	0.0900593
1_B	CZA vs PAR	HLDE_PSEAE	0.0258673	0.838597	0.903311	sp	Q9HUG9	HLDE_PSEAE	Bifunctional protein HldE [Includes: D-beta-D-heptose 7-phosphate kinase (EC 2.7.1.167) (D-beta-D-heptose 7-phosphotransferase) (D-glycero-beta-D-manno-heptose-7-phosphate kinase); D-beta-D-heptose 1-phosphate adenylyltransferase (EC 2.7.7.70) (D-glycero-beta-D-manno-heptose 1-phosphate adenylyltransferase)]	hldE rfaE PA4996	PA4996	hldE	None	0.0441627
1_B	CZA vs PAR	Y4991_PSEAE	-0.161594	0.345334	0.503375	sp	Q9HUH4	Y4991_PSEAE	Probable FAD-dependent oxidoreductase PA4991 (EC 1.-.-.-)	PA4991	PA4991	PA4991	None	0.298108
1_B	CZA vs PAR	ARUR_PSEAE	1.1907	0.0150173	0.0668471	sp	Q9HUI2	ARUR_PSEAE	Transcriptional regulatory protein AruR	aruR PA4983	PA4983	aruR	None	1.17492
1_B	CZA vs PAR	ARUI_PSEAE	0.460668	0.194666	0.346486	sp	Q9HUI8	ARUI_PSEAE	Probable 2-ketoarginine decarboxylase AruI (EC 4.1.1.75) (2-oxo-5-guanidinopentanoate decarboxylase) (5-guanidino-2-oxopentanoate decarboxylase)	aruI PA4977	PA4977	aruI	None	0.460315
1_B	CZA vs PAR	ARUH_PSEAE	1.30253	0.147855	0.291379	sp	Q9HUI9	ARUH_PSEAE	Arginine--pyruvate transaminase AruH (EC 2.6.1.84)	aruH PA4976	PA4976	aruH	None	0.535541
1_B	CZA vs PAR	THIC_PSEAE	-2.3747	9.41888e-06	0.00117352	sp	Q9HUJ2	THIC_PSEAE	Phosphomethylpyrimidine synthase (EC 4.1.99.17) (Hydroxymethylpyrimidine phosphate synthase) (HMP-P synthase) (HMP-phosphate synthase) (HMPP synthase) (Thiamine biosynthesis protein ThiC)	thiC PA4973	PA4973	thiC	Down	2.93051
1_B	CZA vs PAR	PARE_PSEAE	-0.0777996	0.564742	0.700772	sp	Q9HUJ8	PARE_PSEAE	DNA topoisomerase 4 subunit B (EC 5.6.2.2) (Topoisomerase IV subunit B)	parE PA4967	PA4967	parE	None	0.154423
1_B	CZA vs PAR	PARC_PSEAE	-0.549292	0.0050828	0.0368625	sp	Q9HUK1	PARC_PSEAE	DNA topoisomerase 4 subunit A (EC 5.6.2.2) (Topoisomerase IV subunit A)	parC PA4964	PA4964	parC	None	1.43342
1_B	CZA vs PAR	FIMW_PSEAE	0.0675715	0.679025	0.791764	sp	Q9HUK7	FIMW_PSEAE	Cyclic-di-GMP receptor FimW	fimW PA4958	PA4958	fimW	None	0.101404
1_B	CZA vs PAR	PSD_PSEAE	-0.0372132	0.783677	0.86446	sp	Q9HUK8	PSD_PSEAE	Phosphatidylserine decarboxylase proenzyme (EC 4.1.1.65) [Cleaved into: Phosphatidylserine decarboxylase alpha chain; Phosphatidylserine decarboxylase beta chain]	psd PA4957	PA4957	psd	None	0.0632552
1_B	CZA vs PAR	THTR_PSEAE	-0.127208	0.622802	0.746121	sp	Q9HUK9	THTR_PSEAE	Thiosulfate sulfurtransferase (TST) (EC 2.8.1.1) (Rhodanese RhdA) (Thiosulfate:cyanide sulfurtransferase)	rhdA PA4956	PA4956	rhdA	None	0.127191
1_B	CZA vs PAR	RSGA_PSEAE	-0.316209	0.150908	0.295491	sp	Q9HUL3	RSGA_PSEAE	Small ribosomal subunit biogenesis GTPase RsgA (EC 3.6.1.-)	rsgA PA4952	PA4952	rsgA	None	0.529456
1_B	CZA vs PAR	QUEG_PSEAE	0.161128	0.509571	0.654773	sp	Q9HUL4	QUEG_PSEAE	Epoxyqueuosine reductase (EC 1.17.99.6) (Queuosine biosynthesis protein QueG)	queG PA4950	PA4950	queG	None	0.183909
1_B	CZA vs PAR	MUTL_PSEAE	0.24579	0.136253	0.275619	sp	Q9HUL8	MUTL_PSEAE	DNA mismatch repair protein MutL	mutL PA4946	PA4946	mutL	None	0.559692
1_B	CZA vs PAR	MIAA_PSEAE	0.228286	0.374548	0.531861	sp	Q9HUL9	MIAA_PSEAE	tRNA dimethylallyltransferase (EC 2.5.1.75) (Dimethylallyl diphosphate:tRNA dimethylallyltransferase) (DMAPP:tRNA dimethylallyltransferase) (DMATase) (Isopentenyl-diphosphate:tRNA isopentenyltransferase) (IPP transferase) (IPPT) (IPTase)	miaA PA4945	PA4945	miaA	None	0.274202
1_B	CZA vs PAR	HFQ_PSEAE	-0.246348	0.129726	0.26626	sp	Q9HUM0	HFQ_PSEAE	RNA-binding protein Hfq	hfq PA4944	PA4944	hfq	None	0.574695
1_B	CZA vs PAR	HISZ_PSEAE	-0.350579	0.0413466	0.12546	sp	Q9HUM5	HISZ_PSEAE	ATP phosphoribosyltransferase regulatory subunit	hisZ PA4939	PA4939	hisZ	None	0.901496
1_B	CZA vs PAR	PURA_PSEAE	-0.489751	0.0107496	0.0561515	sp	Q9HUM6	PURA_PSEAE	Adenylosuccinate synthetase (AMPSase) (AdSS) (EC 6.3.4.4) (IMP--aspartate ligase)	purA PA4938	PA4938	purA	None	1.25064
1_B	CZA vs PAR	RLMB_PSEAE	0.345429	0.104227	0.23128	sp	Q9HUM8	RLMB_PSEAE	23S rRNA (guanosine-2'-O-)-methyltransferase RlmB (EC 2.1.1.185) (23S rRNA (guanosine2251 2'-O)-methyltransferase) (23S rRNA Gm2251 2'-O-methyltransferase)	rlmB PA4936	PA4936	rlmB	None	0.635862
1_B	CZA vs PAR	RS6_PSEAE	-0.430058	0.121103	0.256032	sp	Q9HUM9	RS6_PSEAE	Small ribosomal subunit protein bS6 (30S ribosomal protein S6)	rpsF PA4935	PA4935	rpsF	None	0.591706
1_B	CZA vs PAR	RS18_PSEAE	-0.860579	0.00311332	0.028306	sp	Q9HUN0	RS18_PSEAE	Small ribosomal subunit protein bS18 (30S ribosomal protein S18)	rpsR PA4934	PA4934	rpsR	None	1.54812
1_B	CZA vs PAR	RL9_PSEAE	-0.706796	0.00202777	0.0223956	sp	Q9HUN2	RL9_PSEAE	Large ribosomal subunit protein bL9 (50S ribosomal protein L9)	rplI PA4932	PA4932	rplI	None	1.64984
1_B	CZA vs PAR	ALR1_PSEAE	-0.196419	0.329427	0.489916	sp	Q9HUN4	ALR1_PSEAE	Alanine racemase, biosynthetic (EC 5.1.1.1)	alr PA4930	PA4930	alr	None	0.309878
1_B	CZA vs PAR	Y4928_PSEAE	-0.452585	0.364285	0.521249	sp	Q9HUN6	Y4928_PSEAE	UPF0313 protein PA4928	PA4928	PA4928	PA4928	None	0.282955
1_B	CZA vs PAR	NADE_PSEAE	-0.62101	0.0134677	0.0634151	sp	Q9HUP3	NADE_PSEAE	NH(3)-dependent NAD(+) synthetase (EC 6.3.1.5)	nadE PA4920	PA4920	nadE	None	1.19781
1_B	CZA vs PAR	PNCB1_PSEAE	-0.765638	0.0233952	0.0872521	sp	Q9HUP4	PNCB1_PSEAE	Nicotinate phosphoribosyltransferase 1 (NAPRTase 1) (EC 6.3.4.21)	pncB1 PA4919	PA4919	pncB1	None	1.05922
1_B	CZA vs PAR	OADC_PSEAE	-0.33282	0.215068	0.370882	sp	Q9HUU1	OADC_PSEAE	Oxaloacetate decarboxylase (EC 4.1.1.112)	PA4872	PA4872	PA4872	None	0.430764
1_B	CZA vs PAR	URE1_PSEAE	-0.00649524	0.982467	0.990262	sp	Q9HUU5	URE1_PSEAE	Urease subunit alpha (EC 3.5.1.5) (Urea amidohydrolase subunit alpha)	ureC PA4868	PA4868	ureC	None	0.00425005
1_B	CZA vs PAR	URE2_PSEAE	0.839295	0.139335	0.279335	sp	Q9HUU6	URE2_PSEAE	Urease subunit beta (EC 3.5.1.5) (Urea amidohydrolase subunit beta)	ureB PA4867	PA4867	ureB	None	0.553875
1_B	CZA vs PAR	MDDA_PSEAE	0.65336	0.184031	0.335373	sp	Q9HUU7	MDDA_PSEAE	L-methionine sulfoximine/L-methionine sulfone acetyltransferase (EC 2.3.1.-) (Methionine derivative detoxifier A) (MDDA)	pitA PA4866	PA4866	pitA	None	0.474471
1_B	CZA vs PAR	PUR2_PSEAE	-0.44127	0.0208	0.0811732	sp	Q9HUV8	PUR2_PSEAE	Phosphoribosylamine--glycine ligase (EC 6.3.4.13) (GARS) (Glycinamide ribonucleotide synthetase) (Phosphoribosylglycinamide synthetase)	purD PA4855	PA4855	purD	None	1.09059
1_B	CZA vs PAR	PUR9_PSEAE	-0.437897	0.0211795	0.0819924	sp	Q9HUV9	PUR9_PSEAE	Bifunctional purine biosynthesis protein PurH [Includes: Phosphoribosylaminoimidazolecarboxamide formyltransferase (EC 2.1.2.3) (AICAR transformylase); IMP cyclohydrolase (EC 3.5.4.10) (ATIC) (IMP synthase) (Inosinicase)]	purH PA4854	PA4854	purH	None	1.08623
1_B	CZA vs PAR	FISL_PSEAE	-0.370354	0.0496985	0.142407	sp	Q9HUW0	FISL_PSEAE	Putative Fis-like DNA-binding protein	PA4853	PA4853	PA4853	None	0.846469
1_B	CZA vs PAR	DUSB_PSEAE	-0.990324	0.344305	0.50271	sp	Q9HUW1	DUSB_PSEAE	tRNA-dihydrouridine synthase B (EC 1.3.1.-)	dusB PA4852	PA4852	dusB	None	0.298683
1_B	CZA vs PAR	PRMA_PSEAE	-0.104847	0.796372	0.873206	sp	Q9HUW3	PRMA_PSEAE	Ribosomal protein L11 methyltransferase (L11 Mtase) (EC 2.1.1.-)	prmA PA4850	PA4850	prmA	None	0.0588831
1_B	CZA vs PAR	DSBD1_PSEAE	0.393581	0.453768	0.605744	sp	Q9HUW5	DSBD1_PSEAE	Thiol:disulfide interchange protein DsbD 1 (EC 1.8.1.8) (Protein-disulfide reductase 1) (Disulfide reductase 1)	dsbD1 dipZ PA4845	PA4845	dsbD1	None	0.217711
1_B	CZA vs PAR	Y4841_PSEAE	0.363795	0.746127	0.841607	sp	Q9HUW9	Y4841_PSEAE	Uncharacterized Nudix hydrolase PA4841 (EC 3.6.-.-)	PA4841	PA4841	PA4841	None	0.0748908
1_B	CZA vs PAR	SPEA_PSEAE	-0.20881	0.203545	0.356442	sp	Q9HUX1	SPEA_PSEAE	Biosynthetic arginine decarboxylase (ADC) (EC 4.1.1.19)	speA PA4839	PA4839	speA	None	0.448011
1_B	CZA vs PAR	DLDH3_PSEAE	-1.91378	0.0566958	0.155061	sp	Q9HUY1	DLDH3_PSEAE	Dihydrolipoyl dehydrogenase 3 (EC 1.8.1.4) (Dihydrolipoamide dehydrogenase 3) (LPD-3)	lpd3 PA4829	PA4829	lpd3	None	0.809498
1_B	CZA vs PAR	FDHE_PSEAE	0.241722	0.196853	0.348167	sp	Q9HV00	FDHE_PSEAE	Protein FdhE homolog	fdhE PA4809	PA4809	fdhE	None	0.458212
1_B	CZA vs PAR	SELA_PSEAE	0.331779	0.278081	0.441256	sp	Q9HV01	SELA_PSEAE	L-seryl-tRNA(Sec) selenium transferase (EC 2.9.1.1) (Selenocysteine synthase) (Sec synthase) (Selenocysteinyl-tRNA(Sec) synthase)	selA PA4808	PA4808	selA	None	0.355309
1_B	CZA vs PAR	CDPD2_PSEAE	0.893328	0.245891	0.403107	sp	Q9HV27	CDPD2_PSEAE	Cyclic di-GMP phosphodiesterase PA4781 (EC 3.1.4.-)	PA4781	PA4781	PA4781	None	0.394579
1_B	CZA vs PAR	Y4778_PSEAE	-0.352643	0.379665	0.537312	sp	Q9HV30	Y4778_PSEAE	Uncharacterized HTH-type transcriptional regulator PA4778	PA4778	PA4778	PA4778	None	0.269773
1_B	CZA vs PAR	PMRB_PSEAE	1.99985	0.272474	0.43482	sp	Q9HV31	PMRB_PSEAE	Sensor protein kinase PmrB (EC 2.7.13.3)	pmrB PA4777	PA4777	pmrB	None	0.36169
1_B	CZA vs PAR	PMRA_PSEAE	0.225447	0.749825	0.842798	sp	Q9HV32	PMRA_PSEAE	Response regulator protein PmrA	pmrA PA4776	PA4776	pmrA	None	0.0742765
1_B	CZA vs PAR	LLDD_PSEAE	-0.590544	0.00905485	0.0517505	sp	Q9HV37	LLDD_PSEAE	L-lactate dehydrogenase (EC 1.1.-.-)	lldD PA4771	PA4771	lldD	None	1.28609
1_B	CZA vs PAR	SSRP_PSEAE	-0.280504	0.206601	0.359734	sp	Q9HV40	SSRP_PSEAE	SsrA-binding protein (Small protein B)	smpB PA4768	PA4768	smpB	None	0.444018
1_B	CZA vs PAR	GRPE_PSEAE	-0.978967	0.00160965	0.0193387	sp	Q9HV42	GRPE_PSEAE	Protein GrpE (HSP-70 cofactor)	grpE PA4762	PA4762	grpE	None	1.71357
1_B	CZA vs PAR	DNAK_PSEAE	-0.349136	0.0385533	0.12101	sp	Q9HV43	DNAK_PSEAE	Chaperone protein DnaK (HSP70) (Heat shock 70 kDa protein) (Heat shock protein 70)	dnaK PA4761	PA4761	dnaK	None	0.91718
1_B	CZA vs PAR	DNAJ_PSEAE	-0.433068	0.0167733	0.0715151	sp	Q9HV44	DNAJ_PSEAE	Chaperone protein DnaJ	dnaJ PA4760	PA4760	dnaJ	None	1.1456
1_B	CZA vs PAR	GREA_PSEAE	-0.773358	0.0216832	0.0827458	sp	Q9HV46	GREA_PSEAE	Transcription elongation factor GreA (Transcript cleavage factor GreA)	greA PA4755	PA4755	greA	None	1.08225
1_B	CZA vs PAR	GLMM_PSEAE	0.128803	0.407838	0.561591	sp	Q9HV50	GLMM_PSEAE	Phosphoglucosamine mutase (EC 5.4.2.10)	glmM PA4749	PA4749	glmM	None	0.25058
1_B	CZA vs PAR	TPIS_PSEAE	0.0180492	0.920675	0.954438	sp	Q9HV51	TPIS_PSEAE	Triosephosphate isomerase (TIM) (TPI) (EC 5.3.1.1) (Triose-phosphate isomerase)	tpiA PA4748	PA4748	tpiA	None	0.0202525
1_B	CZA vs PAR	SECG_PSEAE	-0.804019	0.0166896	0.071351	sp	Q9HV52	SECG_PSEAE	Protein-export membrane protein SecG	secG PA4747	PA4747	secG	None	1.1466
1_B	CZA vs PAR	RIMP_PSEAE	-0.512685	0.253705	0.411903	sp	Q9HV53	RIMP_PSEAE	Ribosome maturation factor RimP	rimP PA4746	PA4746	rimP	None	0.385205
1_B	CZA vs PAR	IF2_PSEAE	-0.549115	0.0119656	0.0598189	sp	Q9HV55	IF2_PSEAE	Translation initiation factor IF-2	infB PA4744	PA4744	infB	None	1.22316
1_B	CZA vs PAR	RBFA_PSEAE	-0.0748011	0.749521	0.842798	sp	Q9HV56	RBFA_PSEAE	Ribosome-binding factor A	rbfA PA4743	PA4743	rbfA	None	0.0742765
1_B	CZA vs PAR	RS15_PSEAE	-0.733402	0.00249457	0.0249577	sp	Q9HV58	RS15_PSEAE	Small ribosomal subunit protein uS15 (30S ribosomal protein S15)	rpsO PA4741	PA4741	rpsO	None	1.6028
1_B	CZA vs PAR	PNP_PSEAE	-0.369482	0.0329778	0.109393	sp	Q9HV59	PNP_PSEAE	Polyribonucleotide nucleotidyltransferase (EC 2.7.7.8) (Polynucleotide phosphorylase) (PNPase)	pnp PA4740	PA4740	pnp	None	0.961011
1_B	CZA vs PAR	Y4738_PSEAE	1.41999	0.00197727	0.0221717	sp	Q9HV61	Y4738_PSEAE	UPF0337 protein PA4738	PA4738	PA4738	PA4738	Up	1.6542
1_B	CZA vs PAR	ACSA2_PSEAE	0.0225745	0.949254	0.97031	sp	Q9HV66	ACSA2_PSEAE	Acetyl-coenzyme A synthetase 2 (AcCoA synthetase 2) (Acs 2) (EC 6.2.1.1) (Acetate--CoA ligase 2) (Acyl-activating enzyme 2)	acsA2 acsB PA4733	PA4733	acsA2	None	0.0130895
1_B	CZA vs PAR	G6PI_PSEAE	-0.0240463	0.86514	0.920917	sp	Q9HV67	G6PI_PSEAE	Glucose-6-phosphate isomerase (GPI) (EC 5.3.1.9) (Phosphoglucose isomerase) (PGI) (Phosphohexose isomerase) (PHI)	pgi PA4732	PA4732	pgi	None	0.0357796
1_B	CZA vs PAR	PANC_PSEAE	-0.559955	0.00810591	0.0479232	sp	Q9HV69	PANC_PSEAE	Pantothenate synthetase (PS) (EC 6.3.2.1) (Pantoate--beta-alanine ligase) (Pantoate-activating enzyme)	panC PA4730	PA4730	panC	None	1.31945
1_B	CZA vs PAR	PANB2_PSEAE	-0.00981655	0.973489	0.985302	sp	Q9HV70	PANB2_PSEAE	3-methyl-2-oxobutanoate hydroxymethyltransferase 2 (EC 2.1.2.11) (Ketopantoate hydroxymethyltransferase 2) (KPHMT 2)	panB2 PA4729	PA4729	panB2	None	0.00643054
1_B	CZA vs PAR	GLUQ_PSEAE	-0.223183	0.810649	0.883557	sp	Q9HV75	GLUQ_PSEAE	Glutamyl-Q tRNA(Asp) synthetase (Glu-Q-RSs) (EC 6.1.1.-)	gluQ PA4724	PA4724	gluQ	None	0.0537656
1_B	CZA vs PAR	SFSA_PSEAE	-0.527699	0.108265	0.238196	sp	Q9HV77	SFSA_PSEAE	Sugar fermentation stimulation protein homolog	sfsA PA4721	PA4721	sfsA	None	0.623065
1_B	CZA vs PAR	TRMA_PSEAE	-1.06462	0.00246275	0.0248045	sp	Q9HV78	TRMA_PSEAE	tRNA/tmRNA (uracil-C(5))-methyltransferase (EC 2.1.1.-) (EC 2.1.1.35) (tRNA (uracil(54)-C(5))-methyltransferase) (tRNA(m5U54)-methyltransferase) (RUMT) (tmRNA (uracil(341)-C(5))-methyltransferase)	trmA PA4720	PA4720	trmA	Down	1.60547
1_B	CZA vs PAR	ILVC_PSEAE	-0.233284	0.163191	0.311917	sp	Q9HVA2	ILVC_PSEAE	Ketol-acid reductoisomerase (NADP(+)) (KARI) (EC 1.1.1.86) (Acetohydroxy-acid isomeroreductase) (AHIR) (Alpha-keto-beta-hydroxylacyl reductoisomerase) (Ketol-acid reductoisomerase type 1) (Ketol-acid reductoisomerase type I)	ilvC PA4694	PA4694	ilvC	None	0.505961
1_B	CZA vs PAR	MSRP_PSEAE	2.79492	0.00342328	0.0299114	sp	Q9HVA4	MSRP_PSEAE	Protein-methionine-sulfoxide reductase catalytic subunit MsrP (EC 1.8.5.-)	msrP PA4692	PA4692	msrP	Up	1.52416
1_B	CZA vs PAR	PTH_PSEAE	0.128789	0.649469	0.768489	sp	Q9HVC3	PTH_PSEAE	Peptidyl-tRNA hydrolase (PTH) (EC 3.1.1.29)	pth PA4672	PA4672	pth	None	0.114363
1_B	CZA vs PAR	RL25_PSEAE	-0.471827	0.0162241	0.0704231	sp	Q9HVC4	RL25_PSEAE	Large ribosomal subunit protein bL25 (50S ribosomal protein L25) (General stress protein CTC)	rplY ctc PA4671	PA4671	rplY	None	1.15229
1_B	CZA vs PAR	KPRS_PSEAE	-0.0670702	0.768157	0.853395	sp	Q9HVC5	KPRS_PSEAE	Ribose-phosphate pyrophosphokinase (RPPK) (EC 2.7.6.1) (5-phospho-D-ribosyl alpha-1-diphosphate synthase) (Phosphoribosyl diphosphate synthase) (Phosphoribosyl pyrophosphate synthase) (P-Rib-PP synthase) (PRPP synthase) (PRPPase)	prs PA4670	PA4670	prs	None	0.0688498
1_B	CZA vs PAR	PRMC_PSEAE	-1.02816	0.00460121	0.0357207	sp	Q9HVC8	PRMC_PSEAE	Release factor glutamine methyltransferase (RF MTase) (EC 2.1.1.297) (N5-glutamine methyltransferase PrmC) (Protein-(glutamine-N5) MTase PrmC) (Protein-glutamine N-methyltransferase PrmC)	prmC hemK PA4664	PA4664	prmC	Down	1.44708
1_B	CZA vs PAR	MURI_PSEAE	-0.0436286	0.842612	0.906318	sp	Q9HVD0	MURI_PSEAE	Glutamate racemase (EC 5.1.1.3)	murI PA4662	PA4662	murI	None	0.0427192
1_B	CZA vs PAR	HEMH_PSEAE	-0.064202	0.659299	0.776298	sp	Q9HVD7	HEMH_PSEAE	Ferrochelatase (EC 4.98.1.1) (Heme synthase) (Protoheme ferro-lyase)	hemH PA4655	PA4655	hemH	None	0.109972
1_B	CZA vs PAR	UPP_PSEAE	-0.42799	0.0981091	0.223356	sp	Q9HVE6	UPP_PSEAE	Uracil phosphoribosyltransferase (EC 2.4.2.9) (UMP pyrophosphorylase) (UPRTase)	upp PA4646	PA4646	upp	None	0.651002
1_B	CZA vs PAR	MQO2_PSEAE	-0.368978	0.0413599	0.12546	sp	Q9HVF1	MQO2_PSEAE	Probable malate:quinone oxidoreductase 2 (EC 1.1.5.4) (MQO 2) (Malate dehydrogenase [quinone] 2)	mqo2 mqoB PA4640	PA4640	mqo2	None	0.901496
1_B	CZA vs PAR	RSMC_PSEAE	-1.13294	0.01986	0.0789706	sp	Q9HVG4	RSMC_PSEAE	Ribosomal RNA small subunit methyltransferase C (EC 2.1.1.172) (16S rRNA m2G1207 methyltransferase) (rRNA (guanine-N(2)-)-methyltransferase RsmC)	rsmC PA4627	PA4627	rsmC	None	1.10253
1_B	CZA vs PAR	RLMG_PSEAE	-0.656635	0.065567	0.171093	sp	Q9HVH4	RLMG_PSEAE	Ribosomal RNA large subunit methyltransferase G (EC 2.1.1.174) (23S rRNA m2G1835 methyltransferase) (rRNA (guanine-N(2)-)-methyltransferase RlmG)	rlmG PA4617	PA4617	rlmG	None	0.766767
1_B	CZA vs PAR	MSCL_PSEAE	0.199987	0.316488	0.478813	sp	Q9HVH7	MSCL_PSEAE	Large-conductance mechanosensitive channel	mscL PA4614	PA4614	mscL	None	0.319834
1_B	CZA vs PAR	CDGBP_PSEAE	-0.132593	0.843116	0.906318	sp	Q9HVI1	CDGBP_PSEAE	Cyclic diguanosine monophosphate-binding protein PA4608 (c-di-GMP-binding protein PA4608) (Pilz domain-containing protein PA4608)	PA4608	PA4608	PA4608	None	0.0427192
1_B	CZA vs PAR	GLYA3_PSEAE	-0.750426	0.0214771	0.0822285	sp	Q9HVI7	GLYA3_PSEAE	Serine hydroxymethyltransferase 3 (SHMT 3) (Serine methylase 3) (EC 2.1.2.1)	glyA3 PA4602	PA4602	glyA3	None	1.08498
1_B	CZA vs PAR	RTCA_PSEAE	-1.96761	0.0279224	0.0975398	sp	Q9HVJ9	RTCA_PSEAE	RNA 3'-terminal phosphate cyclase (RNA cyclase) (RNA-3'-phosphate cyclase) (EC 6.5.1.4)	rtcA PA4585	PA4585	rtcA	None	1.01082
1_B	CZA vs PAR	RL21_PSEAE	-0.53925	0.0133815	0.0633262	sp	Q9HVL6	RL21_PSEAE	Large ribosomal subunit protein bL21 (50S ribosomal protein L21)	rplU PA4568	PA4568	rplU	None	1.19842
1_B	CZA vs PAR	RL27_PSEAE	-0.54286	0.0331103	0.109629	sp	Q9HVL7	RL27_PSEAE	Large ribosomal subunit protein bL27 (50S ribosomal protein L27)	rpmA PA4567	PA4567	rpmA	None	0.960075
1_B	CZA vs PAR	OBG_PSEAE	-0.376123	0.0615303	0.163534	sp	Q9HVL8	OBG_PSEAE	GTPase Obg (EC 3.6.5.-) (GTP-binding protein Obg)	obg PA4566	PA4566	obg	None	0.786393
1_B	CZA vs PAR	PROB_PSEAE	0.228617	0.221021	0.377234	sp	Q9HVL9	PROB_PSEAE	Glutamate 5-kinase (EC 2.7.2.11) (Gamma-glutamyl kinase) (GK)	proB PA4565	PA4565	proB	None	0.423389
1_B	CZA vs PAR	RS20_PSEAE	-0.563803	0.0183977	0.0752917	sp	Q9HVM1	RS20_PSEAE	Small ribosomal subunit protein bS20 (30S ribosomal protein S20)	rpsT PA4563	PA4563	rpsT	None	1.12325
1_B	CZA vs PAR	SYI_PSEAE	-0.172558	0.276021	0.439023	sp	Q9HVM4	SYI_PSEAE	Isoleucine--tRNA ligase (EC 6.1.1.5) (Isoleucyl-tRNA synthetase) (IleRS)	ileS PA4560	PA4560	ileS	None	0.357513
1_B	CZA vs PAR	ISPH_PSEAE	-0.239934	0.159815	0.308091	sp	Q9HVM7	ISPH_PSEAE	4-hydroxy-3-methylbut-2-enyl diphosphate reductase (HMBPP reductase) (EC 1.17.7.4)	ispH lytB PA4557	PA4557	ispH	None	0.511321
1_B	CZA vs PAR	PILY1_PSEAE	-0.0362102	0.805126	0.879243	sp	Q9HVM8	PILY1_PSEAE	Type IV pilus biogenesis factor PilY1 (Pilus-associated adhesin PilY1)	pilY1 PA4554	PA4554	pilY1	None	0.0558911
1_B	CZA vs PAR	CLPB_PSEAE	0.239423	0.157114	0.30463	sp	Q9HVN5	CLPB_PSEAE	Chaperone protein ClpB	clpB PA4542	PA4542	clpB	None	0.516227
1_B	CZA vs PAR	COAE_PSEAE	-1.58507	0.159009	0.307122	sp	Q9HVP8	COAE_PSEAE	Dephospho-CoA kinase (EC 2.7.1.24) (Dephosphocoenzyme A kinase)	coaE PA4529	PA4529	coaE	None	0.512689
1_B	CZA vs PAR	PIUC_PSEAE	-1.17661	0.0049757	0.0367067	sp	Q9HVQ7	PIUC_PSEAE	PKHD-type hydroxylase PiuC (EC 1.14.11.-) (Iron-uptake factor PiuC)	piuC PA4515	PA4515	piuC	Down	1.43525
1_B	CZA vs PAR	A2MGH_PSEAE	-3.60237	1.02974e-06	0.000387643	sp	Q9HVT2	A2MGH_PSEAE	Alpha-2-macroglobulin homolog	PA4489	PA4489	PA4489	Down	3.41157
1_B	CZA vs PAR	GATB_PSEAE	-0.255682	0.128636	0.265155	sp	Q9HVT7	GATB_PSEAE	Aspartyl/glutamyl-tRNA(Asn/Gln) amidotransferase subunit B (Asp/Glu-ADT subunit B) (EC 6.3.5.-)	gatB PA4484	PA4484	gatB	None	0.576501
1_B	CZA vs PAR	GATA_PSEAE	-0.446387	0.0171576	0.0724194	sp	Q9HVT8	GATA_PSEAE	Glutamyl-tRNA(Gln) amidotransferase subunit A (Glu-ADT subunit A) (EC 6.3.5.7)	gatA PA4483	PA4483	gatA	None	1.14014
1_B	CZA vs PAR	NTPPA_PSEAE	-2.50259	0.00555752	0.0392215	sp	Q9HVU3	NTPPA_PSEAE	dTTP/UTP pyrophosphatase (dTTPase/UTPase) (EC 3.6.1.9) (Nucleoside triphosphate pyrophosphatase) (Nucleotide pyrophosphatase) (Nucleotide PPase)	PA4478	PA4478	PA4478	Down	1.40648
1_B	CZA vs PAR	Y4473_PSEAE	-0.112829	0.487001	0.634498	sp	Q9HVU8	Y4473_PSEAE	UPF0307 protein PA4473	PA4473	PA4473	PA4473	None	0.19757
1_B	CZA vs PAR	PTHP_PSEAE	-1.27402	0.244281	0.401472	sp	Q9HVV2	PTHP_PSEAE	Phosphocarrier protein HPr (Histidine-containing protein)	ptsH PA4466	PA4466	ptsH	None	0.396345
1_B	CZA vs PAR	Y4465_PSEAE	0.41711	0.111852	0.243226	sp	Q9HVV3	Y4465_PSEAE	Nucleotide-binding protein PA4465	PA4465	PA4465	PA4465	None	0.61399
1_B	CZA vs PAR	PTSN_PSEAE	0.547444	0.189708	0.342534	sp	Q9HVV4	PTSN_PSEAE	Nitrogen regulatory protein (Enzyme IIA-NTR) [Includes: Phosphotransferase enzyme IIA component (PTS system EIIA component)]	ptsN PA4464	PA4464	ptsN	None	0.465296
1_B	CZA vs PAR	KDSD_PSEAE	0.0324047	0.845964	0.90718	sp	Q9HVW0	KDSD_PSEAE	Arabinose 5-phosphate isomerase KdsD (API) (EC 5.3.1.13) (Pa-KdsD)	kdsD PA4457	PA4457	kdsD	None	0.0423066
1_B	CZA vs PAR	MURA_PSEAE	-0.515217	0.0236949	0.0878826	sp	Q9HVW7	MURA_PSEAE	UDP-N-acetylglucosamine 1-carboxyvinyltransferase (EC 2.5.1.7) (Enoylpyruvate transferase) (UDP-N-acetylglucosamine enolpyruvyl transferase) (EPT)	murA PA4450	PA4450	murA	None	1.0561
1_B	CZA vs PAR	HIS1_PSEAE	-0.348806	0.0664093	0.172644	sp	Q9HVW8	HIS1_PSEAE	ATP phosphoribosyltransferase (ATP-PRT) (ATP-PRTase) (EC 2.4.2.17)	hisG PA4449	PA4449	hisG	None	0.76285
1_B	CZA vs PAR	HISX_PSEAE	-1.09643	0.000360996	0.00826138	sp	Q9HVW9	HISX_PSEAE	Histidinol dehydrogenase (HDH) (EC 1.1.1.23)	hisD PA4448	PA4448	hisD	Down	2.08295
1_B	CZA vs PAR	HIS81_PSEAE	-0.32478	0.0668164	0.173434	sp	Q9HVX0	HIS81_PSEAE	Histidinol-phosphate aminotransferase 1 (EC 2.6.1.9) (Imidazole acetol-phosphate transaminase 1)	hisC1 PA4447	PA4447	hisC1	None	0.760866
1_B	CZA vs PAR	GCH1L_PSEAE	0.106797	0.669208	0.784396	sp	Q9HVX2	GCH1L_PSEAE	GTP cyclohydrolase 1 type 2 homolog	PA4445	PA4445	PA4445	None	0.105465
1_B	CZA vs PAR	SYW_PSEAE	-0.180104	0.28527	0.448853	sp	Q9HVX6	SYW_PSEAE	Tryptophan--tRNA ligase (EC 6.1.1.2) (Tryptophanyl-tRNA synthetase) (TrpRS)	trpS PA4439	PA4439	trpS	None	0.347896
1_B	CZA vs PAR	RL13_PSEAE	-0.864811	0.00840305	0.0489873	sp	Q9HVY2	RL13_PSEAE	Large ribosomal subunit protein uL13 (50S ribosomal protein L13)	rplM PA4433	PA4433	rplM	None	1.30992
1_B	CZA vs PAR	RS9_PSEAE	-0.285025	0.0971937	0.222421	sp	Q9HVY3	RS9_PSEAE	Small ribosomal subunit protein uS9 (30S ribosomal protein S9)	rpsI PA4432	PA4432	rpsI	None	0.652823
1_B	CZA vs PAR	GMHA_PSEAE	-0.123564	0.620925	0.744402	sp	Q9HVZ0	GMHA_PSEAE	Phosphoheptose isomerase (EC 5.3.1.28) (Sedoheptulose 7-phosphate isomerase)	gmhA PA4425	PA4425	gmhA	None	0.128192
1_B	CZA vs PAR	Y4424_PSEAE	0.482002	0.537729	0.677752	sp	Q9HVZ1	Y4424_PSEAE	UPF0102 protein PA4424	PA4424	PA4424	PA4424	None	0.168929
1_B	CZA vs PAR	RSMI_PSEAE	-0.0887865	0.616895	0.740938	sp	Q9HVZ3	RSMI_PSEAE	Ribosomal RNA small subunit methyltransferase I (EC 2.1.1.198) (16S rRNA 2'-O-ribose C1402 methyltransferase) (rRNA (cytidine-2'-O-)-methyltransferase RsmI)	rsmI PA4422	PA4422	rsmI	None	0.130218
1_B	CZA vs PAR	MRAZ_PSEAE	1.07582	0.00111372	0.0152299	sp	Q9HVZ4	MRAZ_PSEAE	Transcriptional regulator MraZ	mraZ PA4421	PA4421	mraZ	Up	1.8173
1_B	CZA vs PAR	RSMH_PSEAE	0.71562	0.00214154	0.0230693	sp	Q9HVZ5	RSMH_PSEAE	Ribosomal RNA small subunit methyltransferase H (EC 2.1.1.199) (16S rRNA m(4)C1402 methyltransferase) (rRNA (cytosine-N(4)-)-methyltransferase RsmH)	rsmH mraW PA4420	PA4420	rsmH	None	1.63697
1_B	CZA vs PAR	FTSL_PSEAE	0.298232	0.186708	0.338044	sp	Q9HVZ6	FTSL_PSEAE	Cell division protein FtsL	ftsL PA4419	PA4419	ftsL	None	0.471026
1_B	CZA vs PAR	MRAY_PSEAE	2.17241	0.014555	0.065988	sp	Q9HVZ8	MRAY_PSEAE	Phospho-N-acetylmuramoyl-pentapeptide-transferase (EC 2.7.8.13) (UDP-MurNAc-pentapeptide phosphotransferase)	mraY PA4415	PA4415	mraY	None	1.18054
1_B	CZA vs PAR	MURD_PSEAE	0.70713	0.00493066	0.036576	sp	Q9HVZ9	MURD_PSEAE	UDP-N-acetylmuramoylalanine--D-glutamate ligase (EC 6.3.2.9) (D-glutamic acid-adding enzyme) (UDP-N-acetylmuramoyl-L-alanyl-D-glutamate synthetase)	murD PA4414	PA4414	murD	None	1.4368
1_B	CZA vs PAR	MURG_PSEAE	0.715243	0.0166332	0.0713438	sp	Q9HW01	MURG_PSEAE	UDP-N-acetylglucosamine--N-acetylmuramyl-(pentapeptide) pyrophosphoryl-undecaprenol N-acetylglucosamine transferase (EC 2.4.1.227) (Undecaprenyl-PP-MurNAc-pentapeptide-UDPGlcNAc GlcNAc transferase)	murG PA4412	PA4412	murG	None	1.14664
1_B	CZA vs PAR	MURC_PSEAE	0.461328	0.0291541	0.100692	sp	Q9HW02	MURC_PSEAE	UDP-N-acetylmuramate--L-alanine ligase (EC 6.3.2.8) (UDP-N-acetylmuramoyl-L-alanine synthetase)	murC PA4411	PA4411	murC	None	0.997003
1_B	CZA vs PAR	ARGJ_PSEAE	-0.254392	0.122595	0.257435	sp	Q9HW04	ARGJ_PSEAE	Arginine biosynthesis bifunctional protein ArgJ [Cleaved into: Arginine biosynthesis bifunctional protein ArgJ alpha chain; Arginine biosynthesis bifunctional protein ArgJ beta chain] [Includes: Glutamate N-acetyltransferase (EC 2.3.1.35) (Ornithine acetyltransferase) (OATase) (Ornithine transacetylase); Amino-acid acetyltransferase (EC 2.3.1.1) (N-acetylglutamate synthase) (AGSase)]	argJ PA4402	PA4402	argJ	None	0.589333
1_B	CZA vs PAR	PANE_PSEAE	0.643385	0.0212418	0.0819924	sp	Q9HW09	PANE_PSEAE	2-dehydropantoate 2-reductase (EC 1.1.1.169) (Ketopantoate reductase) (KPR)	panE PA4397	PA4397	panE	None	1.08623
1_B	CZA vs PAR	Y4395_PSEAE	-0.492859	0.0172778	0.072635	sp	Q9HW11	Y4395_PSEAE	UPF0234 protein PA4395	PA4395	PA4395	PA4395	None	1.13885
1_B	CZA vs PAR	PNCB2_PSEAE	0.0886877	0.690899	0.800339	sp	Q9HW26	PNCB2_PSEAE	Nicotinate phosphoribosyltransferase 2 (NAPRTase 2) (EC 6.3.4.21)	pncB2 PA4376	PA4376	pncB2	None	0.0967258
1_B	CZA vs PAR	ARGP_PSEAE	0.254509	0.792266	0.870691	sp	Q9HW38	ARGP_PSEAE	HTH-type transcriptional regulator ArgP	argP iciA PA4363	PA4363	argP	None	0.0601361
1_B	CZA vs PAR	PCTB_PSEAE	-0.425147	0.110869	0.241869	sp	Q9HW91	PCTB_PSEAE	Methyl-accepting chemotaxis protein PctB	pctB PA4310	PA4310	pctB	None	0.616419
1_B	CZA vs PAR	PCTC_PSEAE	0.0184709	0.942043	0.96558	sp	Q9HW93	PCTC_PSEAE	Methyl-accepting chemotaxis protein PctC	pctC PA4307	PA4307	pctC	None	0.0152117
1_B	CZA vs PAR	PPRB_PSEAE	-0.935855	0.0481438	0.138899	sp	Q9HWA4	PPRB_PSEAE	Two-component response regulator PprB	pprB PA4296	PA4296	pprB	None	0.857302
1_B	CZA vs PAR	SBCC_PSEAE	-0.339828	0.579856	0.714519	sp	Q9HWB8	SBCC_PSEAE	Nuclease SbcCD subunit C	sbcC PA4282	PA4282	sbcC	None	0.145986
1_B	CZA vs PAR	COAX_PSEAE	0.207502	0.379166	0.537059	sp	Q9HWC1	COAX_PSEAE	Type III pantothenate kinase (EC 2.7.1.33) (PanK-III) (Pantothenic acid kinase)	coaX coaA PA4279	PA4279	coaX	None	0.269978
1_B	CZA vs PAR	SECE_PSEAE	-0.140863	0.577158	0.711977	sp	Q9HWC3	SECE_PSEAE	Protein translocase subunit SecE	secE PA4276	PA4276	secE	None	0.147534
1_B	CZA vs PAR	NUSG_PSEAE	-0.651811	0.00786558	0.0474153	sp	Q9HWC4	NUSG_PSEAE	Transcription termination/antitermination protein NusG	nusG PA4275	PA4275	nusG	None	1.32408
1_B	CZA vs PAR	RL11_PSEAE	-0.582772	0.0107291	0.0561315	sp	Q9HWC5	RL11_PSEAE	Large ribosomal subunit protein uL11 (50S ribosomal protein L11)	rplK PA4274	PA4274	rplK	None	1.25079
1_B	CZA vs PAR	RL1_PSEAE	-0.671577	0.0177065	0.0739201	sp	Q9HWC6	RL1_PSEAE	Large ribosomal subunit protein uL1 (50S ribosomal protein L1)	rplA PA4273	PA4273	rplA	None	1.13124
1_B	CZA vs PAR	RL10_PSEAE	-0.371617	0.0353053	0.114199	sp	Q9HWC7	RL10_PSEAE	Large ribosomal subunit protein uL10 (50S ribosomal protein L10)	rplJ PA4272	PA4272	rplJ	None	0.942338
1_B	CZA vs PAR	RL7_PSEAE	-1.03824	0.00184846	0.0211504	sp	Q9HWC8	RL7_PSEAE	Large ribosomal subunit protein bL12 (50S ribosomal protein L7/L12)	rplL PA4271	PA4271	rplL	Down	1.67468
1_B	CZA vs PAR	RPOC_PSEAE	-0.62755	0.00461382	0.0357207	sp	Q9HWC9	RPOC_PSEAE	DNA-directed RNA polymerase subunit beta' (RNAP subunit beta') (EC 2.7.7.6) (RNA polymerase subunit beta') (Transcriptase subunit beta')	rpoC PA4269	PA4269	rpoC	None	1.44708
1_B	CZA vs PAR	RS12_PSEAE	-0.39284	0.0809208	0.197157	sp	Q9HWD0	RS12_PSEAE	Small ribosomal subunit protein uS12 (30S ribosomal protein S12)	rpsL PA4268	PA4268	rpsL	None	0.705188
1_B	CZA vs PAR	RS7_PSEAE	-0.491658	0.0104493	0.0554386	sp	Q9HWD1	RS7_PSEAE	Small ribosomal subunit protein uS7 (30S ribosomal protein S7)	rpsG PA4267	PA4267	rpsG	None	1.25619
1_B	CZA vs PAR	EFG1_PSEAE	-0.575396	0.00740584	0.046256	sp	Q9HWD2	EFG1_PSEAE	Elongation factor G 1 (EF-G 1)	fusA fusA1 PA4266	PA4266	fusA	None	1.33483
1_B	CZA vs PAR	RS10_PSEAE	-0.637899	0.00964908	0.0528249	sp	Q9HWD4	RS10_PSEAE	Small ribosomal subunit protein uS10 (30S ribosomal protein S10)	rpsJ PA4264	PA4264	rpsJ	None	1.27716
1_B	CZA vs PAR	RL3_PSEAE	-0.664572	0.00629566	0.0416902	sp	Q9HWD5	RL3_PSEAE	Large ribosomal subunit protein uL3 (50S ribosomal protein L3)	rplC PA4263	PA4263	rplC	None	1.37997
1_B	CZA vs PAR	RL4_PSEAE	-0.625193	0.00615248	0.040984	sp	Q9HWD6	RL4_PSEAE	Large ribosomal subunit protein uL4 (50S ribosomal protein L4)	rplD PA4262	PA4262	rplD	None	1.38739
1_B	CZA vs PAR	RL23_PSEAE	-0.0371094	0.778217	0.861725	sp	Q9HWD7	RL23_PSEAE	Large ribosomal subunit protein uL23 (50S ribosomal protein L23)	rplW PA4261	PA4261	rplW	None	0.0646312
1_B	CZA vs PAR	RL2_PSEAE	-0.563493	0.0142288	0.0653442	sp	Q9HWD8	RL2_PSEAE	Large ribosomal subunit protein uL2 (50S ribosomal protein L2)	rplB PA4260	PA4260	rplB	None	1.18479
1_B	CZA vs PAR	RS19_PSEAE	-0.403843	0.0901406	0.211643	sp	Q9HWD9	RS19_PSEAE	Small ribosomal subunit protein uS19 (30S ribosomal protein S19)	rpsS PA4259	PA4259	rpsS	None	0.674397
1_B	CZA vs PAR	RL22_PSEAE	-0.531769	0.0192591	0.0777761	sp	Q9HWE0	RL22_PSEAE	Large ribosomal subunit protein uL22 (50S ribosomal protein L22)	rplV PA4258	PA4258	rplV	None	1.10915
1_B	CZA vs PAR	RS3_PSEAE	-0.63702	0.0286373	0.0991109	sp	Q9HWE1	RS3_PSEAE	Small ribosomal subunit protein uS3 (30S ribosomal protein S3)	rpsC PA4257	PA4257	rpsC	None	1.00388
1_B	CZA vs PAR	RL16_PSEAE	-0.353782	0.0382237	0.120449	sp	Q9HWE2	RL16_PSEAE	Large ribosomal subunit protein uL16 (50S ribosomal protein L16)	rplP PA4256	PA4256	rplP	None	0.919199
1_B	CZA vs PAR	RL29_PSEAE	-0.579086	0.0391197	0.121902	sp	Q9HWE3	RL29_PSEAE	Large ribosomal subunit protein uL29 (50S ribosomal protein L29)	rpmC PA4255	PA4255	rpmC	None	0.91399
1_B	CZA vs PAR	RS17_PSEAE	-0.241847	0.19024	0.342778	sp	Q9HWE4	RS17_PSEAE	Small ribosomal subunit protein uS17 (30S ribosomal protein S17)	rpsQ PA4254	PA4254	rpsQ	None	0.464987
1_B	CZA vs PAR	RL14_PSEAE	-0.244873	0.122927	0.257944	sp	Q9HWE5	RL14_PSEAE	Large ribosomal subunit protein uL14 (50S ribosomal protein L14)	rplN PA4253	PA4253	rplN	None	0.588475
1_B	CZA vs PAR	RL24_PSEAE	-0.534445	0.046109	0.135468	sp	Q9HWE6	RL24_PSEAE	Large ribosomal subunit protein uL24 (50S ribosomal protein L24)	rplX PA4252	PA4252	rplX	None	0.868163
1_B	CZA vs PAR	RL5_PSEAE	-0.440586	0.017295	0.072635	sp	Q9HWE7	RL5_PSEAE	Large ribosomal subunit protein uL5 (50S ribosomal protein L5)	rplE PA4251	PA4251	rplE	None	1.13885
1_B	CZA vs PAR	RS14_PSEAE	-0.172063	0.815031	0.886728	sp	Q9HWE8	RS14_PSEAE	Small ribosomal subunit protein uS14 (30S ribosomal protein S14)	rpsN PA4250	PA4250	rpsN	None	0.0522095
1_B	CZA vs PAR	RS8_PSEAE	-0.67147	0.00614015	0.0409831	sp	Q9HWE9	RS8_PSEAE	Small ribosomal subunit protein uS8 (30S ribosomal protein S8)	rpsH PA4249	PA4249	rpsH	None	1.3874
1_B	CZA vs PAR	RL6_PSEAE	-0.362421	0.093942	0.217795	sp	Q9HWF0	RL6_PSEAE	Large ribosomal subunit protein uL6 (50S ribosomal protein L6)	rplF PA4248	PA4248	rplF	None	0.661952
1_B	CZA vs PAR	RL18_PSEAE	-0.702475	0.00677044	0.0437155	sp	Q9HWF1	RL18_PSEAE	Large ribosomal subunit protein uL18 (50S ribosomal protein L18)	rplR PA4247	PA4247	rplR	None	1.35936
1_B	CZA vs PAR	RS5_PSEAE	-0.461278	0.0684129	0.176488	sp	Q9HWF2	RS5_PSEAE	Small ribosomal subunit protein uS5 (30S ribosomal protein S5)	rpsE PA4246	PA4246	rpsE	None	0.753284
1_B	CZA vs PAR	RL15_PSEAE	-0.319806	0.0448857	0.133036	sp	Q9HWF4	RL15_PSEAE	Large ribosomal subunit protein uL15 (50S ribosomal protein L15)	rplO PA4244	PA4244	rplO	None	0.876032
1_B	CZA vs PAR	SECY_PSEAE	0.315362	0.136774	0.275835	sp	Q9HWF5	SECY_PSEAE	Protein translocase subunit SecY	secY PA4243	PA4243	secY	None	0.559351
1_B	CZA vs PAR	RS13_PSEAE	-0.50982	0.0470186	0.137019	sp	Q9HWF7	RS13_PSEAE	Small ribosomal subunit protein uS13 (30S ribosomal protein S13)	rpsM PA4241	PA4241	rpsM	None	0.86322
1_B	CZA vs PAR	RS11_PSEAE	-0.842985	0.0201115	0.0795006	sp	Q9HWF8	RS11_PSEAE	Small ribosomal subunit protein uS11 (30S ribosomal protein S11)	rpsK PA4240	PA4240	rpsK	None	1.09963
1_B	CZA vs PAR	BFR_PSEAE	-2.98608	0.00257169	0.0251274	sp	Q9HWF9	BFR_PSEAE	Bacterioferritin (BFR) (EC 1.16.3.1)	bfr bfrA PA4235	PA4235	bfr	Down	1.59985
1_B	CZA vs PAR	UVRA_PSEAE	-0.103731	0.459249	0.610638	sp	Q9HWG0	UVRA_PSEAE	UvrABC system protein A (UvrA protein) (Excinuclease ABC subunit A)	uvrA PA4234	PA4234	uvrA	None	0.214216
1_B	CZA vs PAR	PHZS_PSEAE	-0.898235	0.00179767	0.0208123	sp	Q9HWG9	PHZS_PSEAE	5-methylphenazine-1-carboxylate 1-monooxygenase (EC 1.14.13.218)	phzS PA4217	PA4217	phzS	None	1.68168
1_B	CZA vs PAR	PHZM_PSEAE	-2.78892	0.210595	0.364873	sp	Q9HWH2	PHZM_PSEAE	Phenazine-1-carboxylate N-methyltransferase (EC 2.1.1.327)	phzM PA4209	PA4209	phzM	None	0.437858
1_B	CZA vs PAR	NMOR_PSEAE	-1.04594	0.416219	0.569402	sp	Q9HWH8	NMOR_PSEAE	HTH-type transcriptional regulator NmoR	nmoR PA4203	PA4203	nmoR	None	0.244581
1_B	CZA vs PAR	NMO_PSEAE	0.205521	0.458785	0.610262	sp	Q9HWH9	NMO_PSEAE	Nitronate monooxygenase (NMO) (EC 1.13.12.-) (Propionate 3-nitronate monooxygenase) (P3N monooxygenase)	nmoA PA4202	PA4202	nmoA	None	0.214484
1_B	CZA vs PAR	DDLA_PSEAE	0.633638	0.180132	0.331672	sp	Q9HWI0	DDLA_PSEAE	D-alanine--D-alanine ligase A (EC 6.3.2.4) (D-Ala-D-Ala ligase A) (D-alanylalanine synthetase A)	ddlA PA4201	PA4201	ddlA	None	0.479291
1_B	CZA vs PAR	SYY1_PSEAE	0.201761	0.51161	0.656916	sp	Q9HWP3	SYY1_PSEAE	Tyrosine--tRNA ligase 1 (EC 6.1.1.1) (Tyrosyl-tRNA synthetase 1) (TyrRS 1)	tyrS1 PA4138	PA4138	tyrS1	None	0.18249
1_B	CZA vs PAR	SOTB_PSEAE	1.48897	0.0213008	0.0820801	sp	Q9HWR7	SOTB_PSEAE	Probable sugar efflux transporter	sotB PA4113	PA4113	sotB	None	1.08576
1_B	CZA vs PAR	CDPD1_PSEAE	1.35381	0.243485	0.401315	sp	Q9HWS0	CDPD1_PSEAE	Cyclic di-GMP phosphodiesterase PA4108 (EC 3.1.4.-)	PA4108	PA4108	PA4108	None	0.396514
1_B	CZA vs PAR	NRDR_PSEAE	0.106769	0.525637	0.66701	sp	Q9HWX1	NRDR_PSEAE	Transcriptional repressor NrdR	nrdR PA4057	PA4057	nrdR	None	0.175868
1_B	CZA vs PAR	RIBB_PSEAE	-0.501441	0.0330049	0.109393	sp	Q9HWX4	RIBB_PSEAE	3,4-dihydroxy-2-butanone 4-phosphate synthase (DHBP synthase) (EC 4.1.99.12)	ribB PA4054	PA4054	ribB	None	0.961011
1_B	CZA vs PAR	RISB_PSEAE	-0.166936	0.560619	0.697195	sp	Q9HWX5	RISB_PSEAE	6,7-dimethyl-8-ribityllumazine synthase (DMRL synthase) (LS) (Lumazine synthase) (EC 2.5.1.78)	ribH ribE PA4053	PA4053	ribH	None	0.156646
1_B	CZA vs PAR	NUSB_PSEAE	-1.04145	0.00376128	0.0318714	sp	Q9HWX6	NUSB_PSEAE	Transcription antitermination protein NusB (Antitermination factor NusB)	nusB PA4052	PA4052	nusB	Down	1.4966
1_B	CZA vs PAR	RIBA_PSEAE	0.0978615	0.680592	0.792767	sp	Q9HWY1	RIBA_PSEAE	GTP cyclohydrolase-2 (EC 3.5.4.25) (GTP cyclohydrolase II)	ribA PA4047	PA4047	ribA	None	0.100854
1_B	CZA vs PAR	EX7S_PSEAE	-0.181113	0.676403	0.789254	sp	Q9HWY5	EX7S_PSEAE	Exodeoxyribonuclease 7 small subunit (EC 3.1.11.6) (Exodeoxyribonuclease VII small subunit) (Exonuclease VII small subunit)	xseB PA4042	PA4042	xseB	None	0.102783
1_B	CZA vs PAR	IPYR_PSEAE	-0.655241	0.0114075	0.0583819	sp	Q9HWZ6	IPYR_PSEAE	Inorganic pyrophosphatase (EC 3.6.1.1) (Pyrophosphate phospho-hydrolase) (PPase)	ppa PA4031	PA4031	ppa	None	1.23372
1_B	CZA vs PAR	EUTC_PSEAE	0.281003	0.351931	0.509998	sp	Q9HX02	EUTC_PSEAE	Ethanolamine ammonia-lyase small subunit (EAL small subunit) (EC 4.3.1.7)	eutC PA4025	PA4025	eutC	None	0.292431
1_B	CZA vs PAR	UBIX_PSEAE	-0.0961972	0.724123	0.824348	sp	Q9HX08	UBIX_PSEAE	Flavin prenyltransferase UbiX (EC 2.5.1.129)	ubiX PA4019	PA4019	ubiX	None	0.0838892
1_B	CZA vs PAR	3MGH_PSEAE	3.29387	7.4659e-07	0.000387643	sp	Q9HX17	3MGH_PSEAE	Putative 3-methyladenine DNA glycosylase (EC 3.2.2.-)	PA4010	PA4010	PA4010	Up	3.41157
1_B	CZA vs PAR	PROA_PSEAE	-0.290196	0.0941973	0.218087	sp	Q9HX20	PROA_PSEAE	Gamma-glutamyl phosphate reductase (GPR) (EC 1.2.1.41) (Glutamate-5-semialdehyde dehydrogenase) (Glutamyl-gamma-semialdehyde dehydrogenase) (GSA dehydrogenase)	proA PA4007	PA4007	proA	None	0.661371
1_B	CZA vs PAR	NADD_PSEAE	0.359427	0.101522	0.227768	sp	Q9HX21	NADD_PSEAE	Probable nicotinate-nucleotide adenylyltransferase (EC 2.7.7.18) (Deamido-NAD(+) diphosphorylase) (Deamido-NAD(+) pyrophosphorylase) (Nicotinate mononucleotide adenylyltransferase) (NaMN adenylyltransferase)	nadD PA4006	PA4006	nadD	None	0.642508
1_B	CZA vs PAR	RLMH_PSEAE	-0.252052	0.164844	0.314185	sp	Q9HX23	RLMH_PSEAE	Ribosomal RNA large subunit methyltransferase H (EC 2.1.1.177) (23S rRNA (pseudouridine1915-N3)-methyltransferase) (23S rRNA m3Psi1915 methyltransferase) (rRNA (pseudouridine-N3-)-methyltransferase RlmH)	rlmH PA4004	PA4004	rlmH	None	0.502814
1_B	CZA vs PAR	LIPA_PSEAE	-0.42781	0.0515964	0.146226	sp	Q9HX25	LIPA_PSEAE	Lipoyl synthase (EC 2.8.1.8) (Lip-syn) (LS) (Lipoate synthase) (Lipoic acid synthase) (Sulfur insertion protein LipA)	lipA PA3996	PA3996	lipA	None	0.834975
1_B	CZA vs PAR	SYL_PSEAE	-0.322726	0.0700116	0.179375	sp	Q9HX33	SYL_PSEAE	Leucine--tRNA ligase (EC 6.1.1.4) (Leucyl-tRNA synthetase) (LeuRS)	leuS PA3987	PA3987	leuS	None	0.746238
1_B	CZA vs PAR	YBEY_PSEAE	0.303817	0.589902	0.722399	sp	Q9HX37	YBEY_PSEAE	Endoribonuclease YbeY (EC 3.1.-.-)	ybeY PA3982	PA3982	ybeY	None	0.141223
1_B	CZA vs PAR	THIE_PSEAE	-0.0846302	0.75275	0.844647	sp	Q9HX40	THIE_PSEAE	Thiamine-phosphate synthase (TP synthase) (TPS) (EC 2.5.1.3) (Thiamine-phosphate pyrophosphorylase) (TMP pyrophosphorylase) (TMP-PPase)	thiE PA3976	PA3976	thiE	None	0.0733248
1_B	CZA vs PAR	RLUE_PSEAE	1.35777	0.106049	0.234395	sp	Q9HX48	RLUE_PSEAE	Ribosomal large subunit pseudouridine synthase E (EC 5.4.99.20) (rRNA pseudouridylate synthase E) (rRNA-uridine isomerase E)	rluE PA3968	PA3968	rluE	None	0.630051
1_B	CZA vs PAR	ATSE3_PSEAE	-0.407256	0.446471	0.597663	sp	Q9HX72	ATSE3_PSEAE	Acetyltransferase PA3944 (EC 2.3.1.-) (GCN5-related N-acetyltransferase) (GNAT)	PA3944	PA3944	PA3944	None	0.223544
1_B	CZA vs PAR	Y3922_PSEAE	0.995456	0.000934753	0.014038	sp	Q9HX91	Y3922_PSEAE	Uncharacterized protein PA3922	PA3922	PA3922	PA3922	None	1.8527
1_B	CZA vs PAR	MOAC_PSEAE	0.327268	0.248791	0.406278	sp	Q9HX95	MOAC_PSEAE	Cyclic pyranopterin monophosphate synthase (EC 4.6.1.17) (Molybdenum cofactor biosynthesis protein C)	moaC PA3918	PA3918	moaC	None	0.391177
1_B	CZA vs PAR	MOAE_PSEAE	-1.0411	0.0269396	0.0946969	sp	Q9HX97	MOAE_PSEAE	Molybdopterin synthase catalytic subunit (EC 2.8.1.12) (MPT synthase subunit 2) (Molybdenum cofactor biosynthesis protein E) (Molybdopterin-converting factor large subunit) (Molybdopterin-converting factor subunit 2)	moaE PA3916	PA3916	moaE	None	1.02366
1_B	CZA vs PAR	RF3_PSEAE	-0.592944	0.0126472	0.0615703	sp	Q9HXB0	RF3_PSEAE	Peptide chain release factor 3 (RF-3)	prfC PA3903	PA3903	prfC	None	1.21063
1_B	CZA vs PAR	IVY_PSEAE	0.636886	0.0227647	0.0856604	sp	Q9HXB1	IVY_PSEAE	Inhibitor of vertebrate lysozyme	ivy PA3902	PA3902	ivy	None	1.06722
1_B	CZA vs PAR	ANVM_PSEAE	-0.0980063	0.872062	0.923608	sp	Q9HXD2	ANVM_PSEAE	Anaerobic and virulence modulator AnvM	anvM PA3880	PA3880	anvM	None	0.0345122
1_B	CZA vs PAR	DAUR_PSEAE	-0.799855	0.463782	0.614827	sp	Q9HXE2	DAUR_PSEAE	Transcriptional regulator DauR	dauR PA3864	PA3864	dauR	None	0.211247
1_B	CZA vs PAR	DAUA_PSEAE	-2.58437	0.066183	0.172188	sp	Q9HXE3	DAUA_PSEAE	FAD-dependent catabolic D-arginine dehydrogenase DauA (EC 1.4.99.6) (D-arginine dehydrogenase) (DADH) (D-arginine utilization protein A) (Dau)	dauA PA3863	PA3863	dauA	None	0.763996
1_B	CZA vs PAR	DAUB_PSEAE	-2.08797	0.162549	0.31137	sp	Q9HXE4	DAUB_PSEAE	NAD(P)H-dependent anabolic L-arginine dehydrogenase DauB (EC 1.4.1.25)	dauB PA3862	PA3862	dauB	None	0.506724
1_B	CZA vs PAR	RHLB_PSEAE	-0.434665	0.0382399	0.120449	sp	Q9HXE5	RHLB_PSEAE	ATP-dependent RNA helicase RhlB (EC 3.6.4.13)	rhlB rhl PA3861	PA3861	rhlB	None	0.919199
1_B	CZA vs PAR	Y3854_PSEAE	-1.13602	0.00448613	0.0354705	sp	Q9HXF2	Y3854_PSEAE	UPF0213 protein PA3854	PA3854	PA3854	PA3854	Down	1.45013
1_B	CZA vs PAR	NDPA_PSEAE	-0.540781	0.0464144	0.135909	sp	Q9HXF7	NDPA_PSEAE	Nucleoid-associated protein PA3849	PA3849	PA3849	PA3849	None	0.86675
1_B	CZA vs PAR	RLMF_PSEAE	-0.614642	0.195172	0.346835	sp	Q9HXG4	RLMF_PSEAE	Ribosomal RNA large subunit methyltransferase F (EC 2.1.1.181) (23S rRNA mA1618 methyltransferase) (rRNA adenine N-6-methyltransferase)	rlmF PA3840	PA3840	rlmF	None	0.459877
1_B	CZA vs PAR	SYV_PSEAE	-0.339607	0.0532486	0.149398	sp	Q9HXH0	SYV_PSEAE	Valine--tRNA ligase (EC 6.1.1.9) (Valyl-tRNA synthetase) (ValRS)	valS PA3834	PA3834	valS	None	0.825655
1_B	CZA vs PAR	QUEA_PSEAE	-1.16077	0.300538	0.463767	sp	Q9HXH8	QUEA_PSEAE	S-adenosylmethionine:tRNA ribosyltransferase-isomerase (EC 2.4.99.17) (Queuosine biosynthesis protein QueA)	queA PA3824	PA3824	queA	None	0.333701
1_B	CZA vs PAR	TGT_PSEAE	-0.698978	0.0181111	0.0748474	sp	Q9HXH9	TGT_PSEAE	Queuine tRNA-ribosyltransferase (EC 2.4.2.29) (Guanine insertion enzyme) (tRNA-guanine transglycosylase)	tgt PA3823	PA3823	tgt	None	1.12582
1_B	CZA vs PAR	SECD_PSEAE	-0.435701	0.0365422	0.117074	sp	Q9HXI1	SECD_PSEAE	Protein translocase subunit SecD	secD PA3821	PA3821	secD	None	0.931538
1_B	CZA vs PAR	SECF_PSEAE	-0.278129	0.0809375	0.197157	sp	Q9HXI2	SECF_PSEAE	Protein translocase subunit SecF	secF PA3820	PA3820	secF	None	0.705188
1_B	CZA vs PAR	SUHB_PSEAE	-0.431432	0.0520352	0.146728	sp	Q9HXI4	SUHB_PSEAE	Nus factor SuhB (Inositol-1-monophosphatase) (I-1-Pase) (IMPase) (Inositol-1-phosphatase) (EC 3.1.3.25)	suhB PA3818	PA3818	suhB	None	0.833488
1_B	CZA vs PAR	ISCS_PSEAE	-0.134473	0.33631	0.495197	sp	Q9HXI8	ISCS_PSEAE	Cysteine desulfurase IscS (EC 2.8.1.7)	iscS PA3814	PA3814	iscS	None	0.305222
1_B	CZA vs PAR	HSCB_PSEAE	4.94163	0.000781546	0.0126935	sp	Q9HXJ1	HSCB_PSEAE	Co-chaperone protein HscB homolog	hscB PA3811	PA3811	hscB	Up	1.89642
1_B	CZA vs PAR	PILF_PSEAE	-0.154591	0.633295	0.754393	sp	Q9HXJ2	PILF_PSEAE	Type IV pilus assembly protein PilF	pilF PA3805	PA3805	pilF	None	0.122402
1_B	CZA vs PAR	ISPG_PSEAE	-0.243317	0.132266	0.269989	sp	Q9HXJ4	ISPG_PSEAE	4-hydroxy-3-methylbut-2-en-1-yl diphosphate synthase (flavodoxin) (EC 1.17.7.3) (1-hydroxy-2-methyl-2-(E)-butenyl 4-diphosphate synthase)	ispG PA3803	PA3803	ispG	None	0.568654
1_B	CZA vs PAR	SYH_PSEAE	-0.116223	0.517473	0.662397	sp	Q9HXJ5	SYH_PSEAE	Histidine--tRNA ligase (EC 6.1.1.21) (Histidyl-tRNA synthetase) (HisRS)	hisS PA3802	PA3802	hisS	None	0.178882
1_B	CZA vs PAR	BAMB_PSEAE	0.0763411	0.756052	0.846939	sp	Q9HXJ7	BAMB_PSEAE	Outer membrane protein assembly factor BamB	bamB PA3800	PA3800	bamB	None	0.0721478
1_B	CZA vs PAR	DER_PSEAE	-0.343641	0.0480873	0.138875	sp	Q9HXJ8	DER_PSEAE	GTPase Der (GTP-binding protein EngA)	der engA PA3799	PA3799	der	None	0.857375
1_B	CZA vs PAR	LEU1_PSEAE	0.121199	0.384158	0.540117	sp	Q9HXK5	LEU1_PSEAE	2-isopropylmalate synthase (EC 2.3.3.13) (Alpha-IPM synthase) (Alpha-isopropylmalate synthase)	leuA PA3792	PA3792	leuA	None	0.267512
1_B	CZA vs PAR	EX7L_PSEAE	-0.111247	0.767153	0.853168	sp	Q9HXL8	EX7L_PSEAE	Exodeoxyribonuclease 7 large subunit (EC 3.1.11.6) (Exodeoxyribonuclease VII large subunit) (Exonuclease VII large subunit)	xseA PA3777	PA3777	xseA	None	0.0689655
1_B	CZA vs PAR	GUAA_PSEAE	-0.398468	0.0246122	0.0897024	sp	Q9HXM6	GUAA_PSEAE	GMP synthase [glutamine-hydrolyzing] (EC 6.3.5.2) (GMP synthetase) (Glutamine amidotransferase)	guaA PA3769	PA3769	guaA	None	1.0472
1_B	CZA vs PAR	MLTF_PSEAE	0.825566	0.01142	0.0583819	sp	Q9HXN1	MLTF_PSEAE	Membrane-bound lytic murein transglycosylase F (EC 4.2.2.n1) (Murein lyase F)	mltF PA3764	PA3764	mltF	None	1.23372
1_B	CZA vs PAR	PUR4_PSEAE	-0.358468	0.0411455	0.125242	sp	Q9HXN2	PUR4_PSEAE	Phosphoribosylformylglycinamidine synthase (FGAM synthase) (FGAMS) (EC 6.3.5.3) (Formylglycinamide ribonucleotide amidotransferase) (FGAR amidotransferase) (FGAR-AT)	purL PA3763	PA3763	purL	None	0.902249
1_B	CZA vs PAR	PURT_PSEAE	-0.399575	0.336387	0.495197	sp	Q9HXP3	PURT_PSEAE	Formate-dependent phosphoribosylglycinamide formyltransferase (EC 6.3.1.21) (5'-phosphoribosylglycinamide transformylase 2) (Formate-dependent GAR transformylase) (GAR transformylase 2) (GART 2) (Non-folate glycinamide ribonucleotide transformylase) (Phosphoribosylglycinamide formyltransferase 2)	purT PA3751	PA3751	purT	None	0.305222
1_B	CZA vs PAR	RS16_PSEAE	-0.746048	0.00487945	0.0365326	sp	Q9HXP9	RS16_PSEAE	Small ribosomal subunit protein bS16 (30S ribosomal protein S16)	rpsP PA3745	PA3745	rpsP	None	1.43732
1_B	CZA vs PAR	RIMM_PSEAE	-0.496167	0.206554	0.359734	sp	Q9HXQ0	RIMM_PSEAE	Ribosome maturation factor RimM	rimM PA3744	PA3744	rimM	None	0.444018
1_B	CZA vs PAR	TRMD_PSEAE	-0.472745	0.351345	0.509451	sp	Q9HXQ1	TRMD_PSEAE	tRNA (guanine-N(1)-)-methyltransferase (EC 2.1.1.228) (M1G-methyltransferase) (tRNA [GM37] methyltransferase)	trmD PA3743	PA3743	trmD	None	0.292898
1_B	CZA vs PAR	RL19_PSEAE	-0.264268	0.138264	0.277684	sp	Q9HXQ2	RL19_PSEAE	Large ribosomal subunit protein bL19 (50S ribosomal protein L19)	rplS PA3742	PA3742	rplS	None	0.55645
1_B	CZA vs PAR	XERD_PSEAE	0.915061	0.0219909	0.0835902	sp	Q9HXQ6	XERD_PSEAE	Tyrosine recombinase XerD	xerD PA3738	PA3738	xerD	None	1.07784
1_B	CZA vs PAR	WSPC_PSEAE	0.151218	0.712286	0.816401	sp	Q9HXT5	WSPC_PSEAE	Probable biofilm formation methyltransferase WspC (EC 2.1.1.-)	wspC PA3706	PA3706	wspC	None	0.0880964
1_B	CZA vs PAR	CHEB3_PSEAE	-0.257563	0.736551	0.833907	sp	Q9HXT8	CHEB3_PSEAE	Protein-glutamate methylesterase/protein-glutamine glutaminase 3 (EC 3.1.1.61) (EC 3.5.1.44)	cheB3 PA3703	PA3703	cheB3	None	0.0788826
1_B	CZA vs PAR	SYK_PSEAE	-0.685742	0.00260389	0.0251274	sp	Q9HXU0	SYK_PSEAE	Lysine--tRNA ligase (EC 6.1.1.6) (Lysyl-tRNA synthetase) (LysRS)	lysS PA3700	PA3700	lysS	None	1.59985
1_B	CZA vs PAR	Y3693_PSEAE	-0.899911	0.00328003	0.0289607	sp	Q9HXU7	Y3693_PSEAE	Macro domain-containing protein PA3693	PA3693	PA3693	PA3693	None	1.53819
1_B	CZA vs PAR	CAPP_PSEAE	0.637219	0.193325	0.345991	sp	Q9HXV3	CAPP_PSEAE	Phosphoenolpyruvate carboxylase (PEPC) (PEPCase) (EC 4.1.1.31)	ppc PA3687	PA3687	ppc	None	0.460935
1_B	CZA vs PAR	KAD_PSEAE	-0.527818	0.00996407	0.0540631	sp	Q9HXV4	KAD_PSEAE	Adenylate kinase (AK) (EC 2.7.4.3) (ATP-AMP transphosphorylase) (ATP:AMP phosphotransferase) (Adenylate monophosphate kinase)	adk PA3686	PA3686	adk	None	1.2671
1_B	CZA vs PAR	RSMJ_PSEAE	-0.162635	0.598278	0.727887	sp	Q9HXW0	RSMJ_PSEAE	Ribosomal RNA small subunit methyltransferase J (EC 2.1.1.242) (16S rRNA m2G1516 methyltransferase) (rRNA (guanine-N(2)-)-methyltransferase)	rsmJ PA3680	PA3680	rsmJ	None	0.137936
1_B	CZA vs PAR	PLSB_PSEAE	0.279893	0.222216	0.378499	sp	Q9HXW7	PLSB_PSEAE	Glycerol-3-phosphate acyltransferase (GPAT) (EC 2.3.1.15)	plsB PA3673	PA3673	plsB	None	0.421935
1_B	CZA vs PAR	CSD_PSEAE	-0.455831	0.067386	0.174612	sp	Q9HXX3	CSD_PSEAE	Probable cysteine desulfurase (EC 2.8.1.7)	csd PA3667	PA3667	csd	None	0.757926
1_B	CZA vs PAR	UPPS_PSEAE	-0.55506	0.0221116	0.0839543	sp	Q9HXY2	UPPS_PSEAE	Ditrans,polycis-undecaprenyl-diphosphate synthase ((2E,6E)-farnesyl-diphosphate specific) (EC 2.5.1.31) (Ditrans,polycis-undecaprenylcistransferase) (Undecaprenyl diphosphate synthase) (UDS) (Undecaprenyl pyrophosphate synthase) (UPP synthase)	uppS PA3652	PA3652	uppS	None	1.07596
1_B	CZA vs PAR	Y3649_PSEAE	-0.943307	0.194943	0.34661	sp	Q9HXY3	Y3649_PSEAE	Putative zinc metalloprotease PA3649 (EC 3.4.24.-)	PA3649	PA3649	PA3649	None	0.460158
1_B	CZA vs PAR	SKPL_PSEAE	-0.56293	0.0053988	0.0383966	sp	Q9HXY5	SKPL_PSEAE	Skp-like protein	PA3647	PA3647	PA3647	None	1.41571
1_B	CZA vs PAR	LPXD_PSEAE	-0.798054	0.13321	0.271094	sp	Q9HXY6	LPXD_PSEAE	UDP-3-O-acylglucosamine N-acyltransferase (EC 2.3.1.191)	lpxD PA3646	PA3646	lpxD	None	0.566881
1_B	CZA vs PAR	FABZ_PSEAE	0.656036	0.591198	0.723196	sp	Q9HXY7	FABZ_PSEAE	3-hydroxyacyl-[acyl-carrier-protein] dehydratase FabZ (EC 4.2.1.59) ((3R)-hydroxymyristoyl-[acyl-carrier-protein] dehydratase) ((3R)-hydroxymyristoyl-ACP dehydrase) (Beta-hydroxyacyl-ACP dehydratase)	fabZ PA3645	PA3645	fabZ	None	0.140744
1_B	CZA vs PAR	LPXB_PSEAE	-0.259489	0.0898251	0.211457	sp	Q9HXY8	LPXB_PSEAE	Lipid-A-disaccharide synthase (EC 2.4.1.182)	lpxB PA3643	PA3643	lpxB	None	0.674779
1_B	CZA vs PAR	DPO3A_PSEAE	-0.263827	0.136529	0.275835	sp	Q9HXZ1	DPO3A_PSEAE	DNA polymerase III subunit alpha (EC 2.7.7.7)	dnaE PA3640	PA3640	dnaE	None	0.559351
1_B	CZA vs PAR	ACCA_PSEAE	-0.538653	0.0092702	0.0519755	sp	Q9HXZ2	ACCA_PSEAE	Acetyl-coenzyme A carboxylase carboxyl transferase subunit alpha (ACCase subunit alpha) (Acetyl-CoA carboxylase carboxyltransferase subunit alpha) (EC 2.1.3.15)	accA PA3639	PA3639	accA	None	1.2842
1_B	CZA vs PAR	TILS_PSEAE	1.15565	0.0843046	0.202717	sp	Q9HXZ3	TILS_PSEAE	tRNA(Ile)-lysidine synthase (EC 6.3.4.19) (tRNA(Ile)-2-lysyl-cytidine synthase) (tRNA(Ile)-lysidine synthetase)	tilS PA3638	PA3638	tilS	None	0.69311
1_B	CZA vs PAR	PYRG_PSEAE	-0.524383	0.0149058	0.0668471	sp	Q9HXZ4	PYRG_PSEAE	CTP synthase (EC 6.3.4.2) (Cytidine 5'-triphosphate synthase) (Cytidine triphosphate synthetase) (CTP synthetase) (CTPS) (UTP--ammonia ligase)	pyrG PA3637	PA3637	pyrG	None	1.17492
1_B	CZA vs PAR	ENO_PSEAE	-0.590917	0.003899	0.0327906	sp	Q9HXZ5	ENO_PSEAE	Enolase (EC 4.2.1.11) (2-phospho-D-glycerate hydro-lyase) (2-phosphoglycerate dehydratase)	eno PA3635	PA3635	eno	None	1.48425
1_B	CZA vs PAR	FTSB_PSEAE	-0.569186	0.441926	0.594181	sp	Q9HXZ6	FTSB_PSEAE	Cell division protein FtsB	ftsB PA3634	PA3634	ftsB	None	0.226082
1_B	CZA vs PAR	TRUD_PSEAE	0.162044	0.507001	0.652498	sp	Q9HY04	TRUD_PSEAE	tRNA pseudouridine synthase D (EC 5.4.99.27) (tRNA pseudouridine(13) synthase) (tRNA pseudouridylate synthase D) (tRNA-uridine isomerase D)	truD PA3626	PA3626	truD	None	0.185421
1_B	CZA vs PAR	SURE_PSEAE	-0.217957	0.184387	0.335467	sp	Q9HY05	SURE_PSEAE	5'-nucleotidase SurE (EC 3.1.3.5) (Nucleoside 5'-monophosphate phosphohydrolase)	surE PA3625	PA3625	surE	None	0.47435
1_B	CZA vs PAR	FER1_PSEAE	-1.60586	0.00111003	0.0152299	sp	Q9HY07	FER1_PSEAE	Ferredoxin 1	fdxA PA3621	PA3621	fdxA	Down	1.8173
1_B	CZA vs PAR	MUTS_PSEAE	-0.226929	0.17392	0.32558	sp	Q9HY08	MUTS_PSEAE	DNA mismatch repair protein MutS	mutS PA3620	PA3620	mutS	None	0.487342
1_B	CZA vs PAR	POTA2_PSEAE	-0.900539	0.00294556	0.0272222	sp	Q9HY19	POTA2_PSEAE	Spermidine/putrescine import ATP-binding protein PotA 2 (EC 7.6.2.11)	potA2 PA3607	PA3607	potA2	None	1.56508
1_B	CZA vs PAR	GLPK1_PSEAE	0.0363404	0.872726	0.923762	sp	Q9HY41	GLPK1_PSEAE	Glycerol kinase 1 (EC 2.7.1.30) (ATP:glycerol 3-phosphotransferase 1) (Glycerokinase 1) (GK 1)	glpK1 glpK2 PA3579	PA3579	glpK1	None	0.0344401
1_B	CZA vs PAR	Y3578_PSEAE	0.938569	0.0138384	0.0641185	sp	Q9HY42	Y3578_PSEAE	Uncharacterized isomerase PA3578 (EC 5.1.-.-)	PA3578	PA3578	PA3578	None	1.19302
1_B	CZA vs PAR	ARNA_PSEAE	9.36575	6.49174e-05	0.00303309	sp	Q9HY63	ARNA_PSEAE	Bifunctional polymyxin resistance protein ArnA [Includes: UDP-4-amino-4-deoxy-L-arabinose formyltransferase (EC 2.1.2.13) (ArnAFT) (UDP-L-Ara4N formyltransferase); UDP-glucuronic acid oxidase, UDP-4-keto-hexauronic acid decarboxylating (EC 1.1.1.305) (ArnADH) (UDP-GlcUA decarboxylase) (UDP-glucuronic acid dehydrogenase)]	arnA PA3554	PA3554	arnA	Up	2.51812
1_B	CZA vs PAR	ARNB_PSEAE	11.6174	0.00336816	0.0295065	sp	Q9HY65	ARNB_PSEAE	UDP-4-amino-4-deoxy-L-arabinose--oxoglutarate aminotransferase (EC 2.6.1.87) (UDP-(beta-L-threo-pentapyranosyl-4''-ulose diphosphate) aminotransferase) (UDP-Ara4O aminotransferase) (UDP-4-amino-4-deoxy-L-arabinose aminotransferase)	arnB PA3552	PA3552	arnB	Up	1.53008
1_B	CZA vs PAR	Y3539_PSEAE	0.0328542	0.889984	0.935332	sp	Q9HY72	Y3539_PSEAE	UPF0246 protein PA3539	PA3539	PA3539	PA3539	None	0.0290344
1_B	CZA vs PAR	RNT_PSEAE	-0.593646	0.0974856	0.222635	sp	Q9HY82	RNT_PSEAE	Ribonuclease T (EC 3.1.13.-) (Exoribonuclease T) (RNase T)	rnt PA3528	PA3528	rnt	None	0.652406
1_B	CZA vs PAR	ASSY_PSEAE	-0.410773	0.038038	0.12015	sp	Q9HY84	ASSY_PSEAE	Argininosuccinate synthase (EC 6.3.4.5) (Citrulline--aspartate ligase)	argG PA3525	PA3525	argG	None	0.920276
1_B	CZA vs PAR	RNFG_PSEAE	1.19794	0.608754	0.736371	sp	Q9HYB6	RNFG_PSEAE	Ion-translocating oxidoreductase complex subunit G (EC 7.-.-.-) (Rnf electron transport complex subunit G)	rnfG PA3493	PA3493	rnfG	None	0.132903
1_B	CZA vs PAR	RNFC_PSEAE	0.500665	0.0941577	0.218087	sp	Q9HYB8	RNFC_PSEAE	Ion-translocating oxidoreductase complex subunit C (EC 7.-.-.-) (Rnf electron transport complex subunit C)	rnfC PA3491	PA3491	rnfC	None	0.661371
1_B	CZA vs PAR	TSI3_PSEAE	1.3431	0.0123729	0.0609407	sp	Q9HYC4	TSI3_PSEAE	Immune protein Tsi3 (Anti-toxin protein Tsi3)	tsi3 PA3485	PA3485	tsi3	None	1.21509
1_B	CZA vs PAR	SYM_PSEAE	-0.173494	0.240505	0.397767	sp	Q9HYC7	SYM_PSEAE	Methionine--tRNA ligase (EC 6.1.1.10) (Methionyl-tRNA synthetase) (MetRS)	metG PA3482	PA3482	metG	None	0.400371
1_B	CZA vs PAR	DCD_PSEAE	0.0735035	0.690195	0.800075	sp	Q9HYC9	DCD_PSEAE	dCTP deaminase (EC 3.5.4.13) (Deoxycytidine triphosphate deaminase)	dcd PA3480	PA3480	dcd	None	0.0968694
1_B	CZA vs PAR	MAO1_PSEAE	0.525953	0.00600374	0.0405631	sp	Q9HYD5	MAO1_PSEAE	NAD-dependent malic enzyme (NAD-ME) (EC 1.1.1.38)	maeA PA3471	PA3471	maeA	None	1.39187
1_B	CZA vs PAR	MNMC_PSEAE	0.0656938	0.668693	0.784066	sp	Q9HYF0	MNMC_PSEAE	tRNA 5-methylaminomethyl-2-thiouridine biosynthesis bifunctional protein MnmC (tRNA mnm(5)s(2)U biosynthesis bifunctional protein) [Includes: tRNA (mnm(5)s(2)U34)-methyltransferase (EC 2.1.1.61); FAD-dependent cmnm(5)s(2)U34 oxidoreductase (EC 1.5.-.-)]	mnmC PA3456	PA3456	mnmC	None	0.105648
1_B	CZA vs PAR	PK22_PSEAE	0.216404	0.276179	0.439067	sp	Q9HYF1	PK22_PSEAE	Polyphosphate:AMP phosphotransferase (PAP) (EC 2.7.4.33) (Polyphosphate kinase PPK2 3)	PA3455	PA3455	PA3455	None	0.357469
1_B	CZA vs PAR	Y3453_PSEAE	-1.43273	0.000345801	0.00802257	sp	Q9HYF3	Y3453_PSEAE	UPF0502 protein PA3453	PA3453	PA3453	PA3453	Down	2.09569
1_B	CZA vs PAR	MQO1_PSEAE	-1.13407	0.00155634	0.0191078	sp	Q9HYF4	MQO1_PSEAE	Probable malate:quinone oxidoreductase 1 (EC 1.1.5.4) (MQO 1) (Malate dehydrogenase [quinone] 1)	mqo1 mqoA PA3452	PA3452	mqo1	Down	1.71879
1_B	CZA vs PAR	SSUB1_PSEAE	0.518698	0.167118	0.316189	sp	Q9HYG4	SSUB1_PSEAE	Aliphatic sulfonates import ATP-binding protein SsuB 1 (EC 7.6.2.14)	ssuB1 PA3442	PA3442	ssuB1	None	0.500054
1_B	CZA vs PAR	GCH11_PSEAE	0.16304	0.587302	0.72079	sp	Q9HYG8	GCH11_PSEAE	GTP cyclohydrolase 1 1 (EC 3.5.4.16) (GTP cyclohydrolase I 1) (GTP-CH-I 1)	folE1 PA3438	PA3438	folE1	None	0.142191
1_B	CZA vs PAR	Y3435_PSEAE	-1.00836	0.158054	0.305923	sp	Q9HYH1	Y3435_PSEAE	Uncharacterized protein PA3435	PA3435	PA3435	PA3435	None	0.514388
1_B	CZA vs PAR	Y3430_PSEAE	0.946117	0.120932	0.256032	sp	Q9HYH5	Y3430_PSEAE	Putative aldolase class 2 protein PA3430	PA3430	PA3430	PA3430	None	0.591706
1_B	CZA vs PAR	NOSZ_PSEAE	-1.39018	0.00610859	0.0409349	sp	Q9HYL2	NOSZ_PSEAE	Nitrous-oxide reductase (EC 1.7.2.4) (N(2)OR) (N2O reductase)	nosZ PA3392	PA3392	nosZ	Down	1.38791
1_B	CZA vs PAR	SDHD_PSEAE	-0.515435	0.0224543	0.0849676	sp	Q9HYN9	SDHD_PSEAE	Probable D-serine dehydratase (EC 4.3.1.18) (D-serine deaminase) (DSD)	dsdA PA3357	PA3357	dsdA	None	1.07075
1_B	CZA vs PAR	HLDD_PSEAE	-0.32668	0.0961218	0.220418	sp	Q9HYQ8	HLDD_PSEAE	ADP-L-glycero-D-manno-heptose-6-epimerase (EC 5.1.3.20) (ADP-L-glycero-beta-D-manno-heptose-6-epimerase) (ADP-glyceromanno-heptose 6-epimerase) (ADP-hep 6-epimerase) (AGME)	hldD rfaD PA3337	PA3337	hldD	None	0.656752
1_B	CZA vs PAR	CLPP2_PSEAE	-0.0623124	0.881731	0.930117	sp	Q9HYR9	CLPP2_PSEAE	ATP-dependent Clp protease proteolytic subunit 2 (EC 3.4.21.92) (Endopeptidase Clp 2)	clpP2 PA3326	PA3326	clpP2	None	0.0314623
1_B	CZA vs PAR	PHNC1_PSEAE	-0.0946002	0.842126	0.906318	sp	Q9HYT0	PHNC1_PSEAE	Phosphonates import ATP-binding protein PhnC 1 (EC 7.3.2.2)	phnC1 PA3314	PA3314	phnC1	None	0.0427192
1_B	CZA vs PAR	Y3311_PSEAE	-2.69551	0.0020021	0.022228	sp	Q9HYT3	Y3311_PSEAE	Uncharacterized signaling protein PA3311	PA3311	PA3311	PA3311	Down	1.6531
1_B	CZA vs PAR	RAPA_PSEAE	-0.533747	0.0162933	0.0705415	sp	Q9HYT6	RAPA_PSEAE	RNA polymerase-associated protein RapA (EC 3.6.4.-) (ATP-dependent helicase HepA)	rapA hepA PA3308	PA3308	rapA	None	1.15156
1_B	CZA vs PAR	BEKAS_PSEAE	-0.684368	0.0284501	0.0986662	sp	Q9HYV7	BEKAS_PSEAE	Beta-ketodecanoyl-[acyl-carrier-protein] synthase (EC 2.3.1.207)	PA3286	PA3286	PA3286	None	1.00583
1_B	CZA vs PAR	RDGC_PSEAE	-0.146386	0.343596	0.501892	sp	Q9HYX7	RDGC_PSEAE	Recombination-associated protein RdgC	rdgC PA3263	PA3263	rdgC	None	0.29939
1_B	CZA vs PAR	APEB_PSEAE	3.57713	0.000269878	0.00711549	sp	Q9HYZ3	APEB_PSEAE	Probable M18 family aminopeptidase 2 (EC 3.4.11.-)	apeB PA3247	PA3247	apeB	Up	2.1478
1_B	CZA vs PAR	MINE_PSEAE	0.251923	0.452289	0.604249	sp	Q9HYZ5	MINE_PSEAE	Cell division topological specificity factor	minE PA3245	PA3245	minE	None	0.218784
1_B	CZA vs PAR	MINC_PSEAE	0.383415	0.0298756	0.102032	sp	Q9HYZ7	MINC_PSEAE	Probable septum site-determining protein MinC	minC PA3243	PA3243	minC	None	0.991264
1_B	CZA vs PAR	Y3240_PSEAE	1.90229	0.00535634	0.0382563	sp	Q9HZ00	Y3240_PSEAE	Putative quercetin 2,3-dioxygenase PA3240 (Putative quercetinase) (EC 1.13.11.24) (Pirin-like protein PA3240)	PA3240	PA3240	PA3240	Up	1.4173
1_B	CZA vs PAR	YCIB_PSEAE	1.24043	0.303405	0.466264	sp	Q9HZ39	YCIB_PSEAE	Inner membrane-spanning protein YciB	yciB PA3201	PA3201	yciB	None	0.331368
1_B	CZA vs PAR	GLK_PSEAE	0.103497	0.597741	0.727761	sp	Q9HZ46	GLK_PSEAE	Glucokinase (EC 2.7.1.2) (Glucose kinase)	glk PA3193	PA3193	glk	None	0.138011
1_B	CZA vs PAR	RLUB_PSEAE	-0.686767	0.00322546	0.0287874	sp	Q9HZ55	RLUB_PSEAE	Ribosomal large subunit pseudouridine synthase B (EC 5.4.99.22) (23S rRNA pseudouridine(2605) synthase) (rRNA pseudouridylate synthase B) (rRNA-uridine isomerase B)	rluB PA3179	PA3179	rluB	None	1.5408
1_B	CZA vs PAR	HUTG_PSEAE	1.17427	0.130242	0.266504	sp	Q9HZ59	HUTGL_PSEAE	Formimidoylglutamase (EC 3.5.3.8) (Formiminoglutamase) (Formiminoglutamate hydrolase)	PA3175	PA3175	PA3175	None	0.574296
1_B	CZA vs PAR	MUPP_PSEAE	-1.02011	0.0116532	0.059038	sp	Q9HZ62	MUPP_PSEAE	N-acetylmuramic acid 6-phosphate phosphatase (MurNAc 6-phosphate phosphatase) (MurNAc-6P phosphatase) (EC 3.1.3.105)	mupP PA3172	PA3172	mupP	None	1.22887
1_B	CZA vs PAR	UBIG_PSEAE	-0.119278	0.546802	0.68541	sp	Q9HZ63	UBIG_PSEAE	Ubiquinone biosynthesis O-methyltransferase (2-polyprenyl-6-hydroxyphenol methylase) (EC 2.1.1.222) (3-demethylubiquinone 3-O-methyltransferase) (EC 2.1.1.64)	ubiG PA3171	PA3171	ubiG	None	0.164049
1_B	CZA vs PAR	MTNA_PSEAE	-0.0970778	0.469087	0.619312	sp	Q9HZ65	MTNA_PSEAE	Methylthioribose-1-phosphate isomerase (M1Pi) (MTR-1-P isomerase) (EC 5.3.1.23) (S-methyl-5-thioribose-1-phosphate isomerase)	mtnA PA3169	PA3169	mtnA	None	0.20809
1_B	CZA vs PAR	SERC_PSEAE	-0.202978	0.195624	0.346897	sp	Q9HZ66	SERC_PSEAE	Phosphoserine aminotransferase (EC 2.6.1.52) (Phosphohydroxythreonine aminotransferase) (PSAT)	serC PA3167	PA3167	serC	None	0.4598
1_B	CZA vs PAR	CMPDT_PSEAE	-0.346357	0.0333941	0.110328	sp	Q9HZ67	CMPDT_PSEAE	Bifunctional chorismate mutase/prephenate dehydratase (Chorismate mutase-prephenate dehydratase) (P-protein) [Includes: Chorismate mutase (CM) (EC 5.4.99.5); Prephenate dehydratase (PDT) (EC 4.2.1.51)]	pheA PA3166	PA3166	pheA	None	0.957314
1_B	CZA vs PAR	HIS82_PSEAE	-0.707904	0.00422719	0.0341833	sp	Q9HZ68	HIS82_PSEAE	Histidinol-phosphate aminotransferase 2 (EC 2.6.1.9) (Imidazole acetol-phosphate transaminase 2)	hisC2 PA3165	PA3165	hisC2	None	1.46619
1_B	CZA vs PAR	KCY_PSEAE	-0.57135	0.0380261	0.12015	sp	Q9HZ70	KCY_PSEAE	Cytidylate kinase (CK) (EC 2.7.4.25) (Cytidine monophosphate kinase) (CMP kinase)	cmk PA3163	PA3163	cmk	None	0.920276
1_B	CZA vs PAR	RS1_PSEAE	-0.543437	0.025974	0.0926582	sp	Q9HZ71	RS1_PSEAE	Small ribosomal subunit protein bS1 (30S ribosomal protein S1)	rpsA PA3162	PA3162	rpsA	None	1.03312
1_B	CZA vs PAR	LEUC_PSEAE	0.284622	0.072859	0.184146	sp	Q9HZA3	LEUC_PSEAE	3-isopropylmalate dehydratase large subunit (EC 4.2.1.33) (Alpha-IPM isomerase) (IPMI) (Isopropylmalate isomerase)	leuC PA3121	PA3121	leuC	None	0.734839
1_B	CZA vs PAR	LEUD_PSEAE	0.1936	0.23827	0.39641	sp	Q9HZA4	LEUD_PSEAE	3-isopropylmalate dehydratase small subunit (EC 4.2.1.33) (Alpha-IPM isomerase) (IPMI) (Isopropylmalate isomerase)	leuD PA3120	PA3120	leuD	None	0.401855
1_B	CZA vs PAR	FIMV_PSEAE	-0.986281	0.00039098	0.00854063	sp	Q9HZA6	FIMV_PSEAE	Motility hub protein FimV	fimV PA3115	PA3115	fimV	None	2.06851
1_B	CZA vs PAR	ACCD_PSEAE	-0.677218	0.00315981	0.0285302	sp	Q9HZA7	ACCD_PSEAE	Acetyl-coenzyme A carboxylase carboxyl transferase subunit beta (ACCase subunit beta) (Acetyl-CoA carboxylase carboxyltransferase subunit beta) (EC 2.1.3.15)	accD PA3112	PA3112	accD	None	1.54469
1_B	CZA vs PAR	NADK_PSEAE	0.636741	0.204032	0.357109	sp	Q9HZC0	NADK_PSEAE	NAD kinase (EC 2.7.1.23) (ATP-dependent NAD kinase)	nadK PA3088	PA3088	nadK	None	0.447199
1_B	CZA vs PAR	DHE2_PSEAE	0.169039	0.271087	0.433941	sp	Q9HZE0	DHE2_PSEAE	NAD-specific glutamate dehydrogenase (NAD-GDH) (EC 1.4.1.2) (NAD(+)-dependent glutamate dehydrogenase)	gdhB PA3068	PA3068	gdhB	None	0.362569
1_B	CZA vs PAR	PYRD_PSEAE	0.0851646	0.589271	0.722153	sp	Q9HZF8	PYRD_PSEAE	Dihydroorotate dehydrogenase (quinone) (EC 1.3.5.2) (DHOdehase) (DHOD) (DHODase) (Dihydroorotate oxidase)	pyrD PA3050	PA3050	pyrD	None	0.141371
1_B	CZA vs PAR	RLMKL_PSEAE	0.0398754	0.80809	0.881458	sp	Q9HZG0	RLMKL_PSEAE	Ribosomal RNA large subunit methyltransferase K/L [Includes: 23S rRNA m2G2445 methyltransferase (EC 2.1.1.173) (rRNA (guanine-N(2)-)-methyltransferase RlmL); 23S rRNA m7G2069 methyltransferase (EC 2.1.1.264) (rRNA (guanine-N(7)-)-methyltransferase RlmK)]	rlmL PA3048	PA3048	rlmL	None	0.0547986
1_B	CZA vs PAR	DGTL2_PSEAE	0.622	0.0421087	0.127272	sp	Q9HZG5	DGTL2_PSEAE	Deoxyguanosinetriphosphate triphosphohydrolase-like protein	dgt2 PA3043	PA3043	dgt2	None	0.895267
1_B	CZA vs PAR	YEGS_PSEAE	1.81116	0.00177983	0.0207866	sp	Q9HZI3	YEGS_PSEAE	Probable lipid kinase YegS-like (EC 2.7.1.-)	PA3023	PA3023	PA3023	Up	1.68222
1_B	CZA vs PAR	FADB_PSEAE	-0.328987	0.118261	0.252438	sp	Q9HZJ2	FADB_PSEAE	Fatty acid oxidation complex subunit alpha [Includes: Enoyl-CoA hydratase/Delta(3)-cis-Delta(2)-trans-enoyl-CoA isomerase/3-hydroxybutyryl-CoA epimerase (EC 4.2.1.17) (EC 5.1.2.3) (EC 5.3.3.8); 3-hydroxyacyl-CoA dehydrogenase (EC 1.1.1.35)]	fadB PA3014	PA3014	fadB	None	0.597846
1_B	CZA vs PAR	FADA_PSEAE	-0.127439	0.444897	0.596031	sp	Q9HZJ3	FADA_PSEAE	3-ketoacyl-CoA thiolase (EC 2.3.1.16) (Acetyl-CoA acyltransferase) (Beta-ketothiolase) (Fatty acid oxidation complex subunit beta)	fadA PA3013	PA3013	fadA	None	0.224731
1_B	CZA vs PAR	TOP1_PSEAE	-0.482837	0.0192408	0.0777761	sp	Q9HZJ5	TOP1_PSEAE	DNA topoisomerase 1 (EC 5.6.2.1) (DNA topoisomerase I) (Omega-protein) (Relaxing enzyme) (Swivelase) (Untwisting enzyme)	topA PA3011	PA3011	topA	None	1.10915
1_B	CZA vs PAR	NAGZ_PSEAE	-0.26526	0.186488	0.337827	sp	Q9HZK0	NAGZ_PSEAE	Beta-hexosaminidase (EC 3.2.1.52) (Beta-N-acetylhexosaminidase) (N-acetyl-beta-glucosaminidase)	nagZ PA3005	PA3005	nagZ	None	0.471306
1_B	CZA vs PAR	MTIP_PSEAE	0.218391	0.245097	0.402199	sp	Q9HZK1	MTIP_PSEAE	S-methyl-5'-thioinosine phosphorylase (EC 2.4.2.44) (5'-methylthioinosine phosphorylase) (MTI phosphorylase) (MTIP)	PA3004	PA3004	PA3004	None	0.39556
1_B	CZA vs PAR	NQRA_PSEAE	-0.323096	0.0709319	0.180824	sp	Q9HZK6	NQRA_PSEAE	Na(+)-translocating NADH-quinone reductase subunit A (Na(+)-NQR subunit A) (Na(+)-translocating NQR subunit A) (EC 7.2.1.1) (NQR complex subunit A) (NQR-1 subunit A)	nqrA PA2999	PA2999	nqrA	None	0.742743
1_B	CZA vs PAR	NQRB_PSEAE	-0.02646	0.876338	0.92617	sp	Q9HZK7	NQRB_PSEAE	Na(+)-translocating NADH-quinone reductase subunit B (Na(+)-NQR subunit B) (Na(+)-translocating NQR subunit B) (EC 7.2.1.1) (NQR complex subunit B) (NQR-1 subunit B)	nqrB PA2998	PA2998	nqrB	None	0.0333092
1_B	CZA vs PAR	NQRC_PSEAE	-0.295157	0.0834146	0.201231	sp	Q9HZK8	NQRC_PSEAE	Na(+)-translocating NADH-quinone reductase subunit C (Na(+)-NQR subunit C) (Na(+)-translocating NQR subunit C) (EC 7.2.1.1) (NQR complex subunit C) (NQR-1 subunit C)	nqrC PA2997	PA2997	nqrC	None	0.696305
1_B	CZA vs PAR	NQRD_PSEAE	0.0182592	0.927019	0.958228	sp	Q9HZK9	NQRD_PSEAE	Na(+)-translocating NADH-quinone reductase subunit D (Na(+)-NQR subunit D) (Na(+)-translocating NQR subunit D) (EC 7.2.1.1) (NQR complex subunit D) (NQR-1 subunit D)	nqrD PA2996	PA2996	nqrD	None	0.0185313
1_B	CZA vs PAR	NQRF_PSEAE	-0.705478	0.00407057	0.0336178	sp	Q9HZL1	NQRF_PSEAE	Na(+)-translocating NADH-quinone reductase subunit F (Na(+)-NQR subunit F) (Na(+)-translocating NQR subunit F) (EC 7.2.1.1) (NQR complex subunit F) (NQR-1 subunit F)	nqrF PA2994	PA2994	nqrF	None	1.47343
1_B	CZA vs PAR	LOLD_PSEAE	0.323853	0.0887983	0.210661	sp	Q9HZL7	LOLD_PSEAE	Lipoprotein-releasing system ATP-binding protein LolD (EC 7.6.2.-)	lolD PA2987	PA2987	lolD	None	0.676415
1_B	CZA vs PAR	LPXK_PSEAE	-0.0566208	0.892699	0.936109	sp	Q9HZM3	LPXK_PSEAE	Tetraacyldisaccharide 4'-kinase (EC 2.7.1.130) (Lipid A 4'-kinase)	lpxK PA2981	PA2981	lpxK	None	0.0286734
1_B	CZA vs PAR	KDSB_PSEAE	-0.101067	0.610214	0.737078	sp	Q9HZM5	KDSB_PSEAE	3-deoxy-manno-octulosonate cytidylyltransferase (EC 2.7.7.38) (CMP-2-keto-3-deoxyoctulosonic acid synthase) (CKS) (CMP-KDO synthase)	kdsB PA2979	PA2979	kdsB	None	0.132487
1_B	CZA vs PAR	MURB_PSEAE	-0.0275406	0.883062	0.930937	sp	Q9HZM7	MURB_PSEAE	UDP-N-acetylenolpyruvoylglucosamine reductase (EC 1.3.1.98) (UDP-N-acetylmuramate dehydrogenase)	murB PA2977	PA2977	murB	None	0.0310795
1_B	CZA vs PAR	RLUC_PSEAE	0.0830193	0.64334	0.763013	sp	Q9HZM9	RLUC_PSEAE	Ribosomal large subunit pseudouridine synthase C (EC 5.4.99.24) (23S rRNA pseudouridine(955/2504/2580) synthase) (rRNA pseudouridylate synthase C) (rRNA-uridine isomerase C)	rluC PA2975	PA2975	rluC	None	0.117468
1_B	CZA vs PAR	NTPPB_PSEAE	1.08938	0.0391444	0.121902	sp	Q9HZN2	NTPPB_PSEAE	7-methyl-GTP pyrophosphatase (m(7)GTP pyrophosphatase) (EC 3.6.1.-)	PA2972	PA2972	PA2972	None	0.91399
1_B	CZA vs PAR	RL32_PSEAE	0.511088	0.149672	0.293925	sp	Q9HZN4	RL32_PSEAE	Large ribosomal subunit protein bL32 (50S ribosomal protein L32)	rpmF PA2970	PA2970	rpmF	None	0.531763
1_B	CZA vs PAR	PLSX_PSEAE	0.368026	0.190414	0.342908	sp	Q9HZN5	PLSX_PSEAE	Phosphate acyltransferase (EC 2.3.1.274) (Acyl-ACP phosphotransacylase) (Acyl-[acyl-carrier-protein]--phosphate acyltransferase) (Phosphate-acyl-ACP acyltransferase)	plsX PA2969	PA2969	plsX	None	0.464822
1_B	CZA vs PAR	KTHY_PSEAE	0.0903265	0.765512	0.852992	sp	Q9HZN8	KTHY_PSEAE	Thymidylate kinase (EC 2.7.4.9) (dTMP kinase)	tmk PA2962	PA2962	tmk	None	0.0690551
1_B	CZA vs PAR	ETFD_PSEAE	-0.771293	0.00146404	0.0184459	sp	Q9HZP5	ETFD_PSEAE	Electron transfer flavoprotein-ubiquinone oxidoreductase (ETF-QO) (ETF-ubiquinone oxidoreductase) (EC 1.5.5.1) (Electron-transferring-flavoprotein dehydrogenase) (ETF dehydrogenase)	PA2953	PA2953	PA2953	None	1.7341
1_B	CZA vs PAR	ETFB_PSEAE	-0.333195	0.111639	0.243076	sp	Q9HZP6	ETFB_PSEAE	Electron transfer flavoprotein subunit beta (Beta-ETF) (Electron transfer flavoprotein small subunit) (ETFSS)	etfB PA2952	PA2952	etfB	None	0.614257
1_B	CZA vs PAR	ETFA_PSEAE	-0.229764	0.202034	0.35435	sp	Q9HZP7	ETFA_PSEAE	Electron transfer flavoprotein subunit alpha (Alpha-ETF) (Electron transfer flavoprotein large subunit) (ETFLS)	etfA PA2951	PA2951	etfA	None	0.450568
1_B	CZA vs PAR	FABV_PSEAE	-0.528022	0.00748627	0.0462938	sp	Q9HZP8	FABV_PSEAE	Enoyl-[acyl-carrier-protein] reductase [NADH] (ENR) (EC 1.3.1.9) (Trans-2-enoyl-CoA reductase) (TER) (EC 1.3.1.44)	fabV PA2950	PA2950	fabV	None	1.33448
1_B	CZA vs PAR	COBM_PSEAE	-1.64076	0.000843847	0.0130045	sp	Q9HZP9	COBM_PSEAE	Precorrin-4 C(11)-methyltransferase (EC 2.1.1.133) (Precorrin-3 methylase)	cobM PA2948	PA2948	cobM	Down	1.88591
1_B	CZA vs PAR	COBW_PSEAE	-1.4945	3.27604e-05	0.00227792	sp	Q9HZQ2	COBW_PSEAE	Zinc chaperone CobW (EC 3.6.5.-)	cobW PA2945	PA2945	cobW	Down	2.64246
1_B	CZA vs PAR	COBN_PSEAE	-2.00202	0.000498161	0.00941468	sp	Q9HZQ3	COBN_PSEAE	Aerobic cobaltochelatase subunit CobN (EC 6.6.1.2) (Hydrogenobyrinic acid a,c-diamide cobaltochelatase subunit CobN)	cobN PA2944	PA2944	cobN	Down	2.02619
1_B	CZA vs PAR	CBID_PSEAE	-0.127325	0.856081	0.915112	sp	Q9HZT9	CBID_PSEAE	Cobalt-precorrin-5B C(1)-methyltransferase (EC 2.1.1.195) (Cobalt-precorrin-6A synthase)	cbiD PA2908	PA2908	cbiD	None	0.0385258
1_B	CZA vs PAR	COBL_PSEAE	0.0235869	0.944856	0.967297	sp	Q9HZU0	COBL_PSEAE	Precorrin-6Y C(5,15)-methyltransferase [decarboxylating] (Precorrin-6 methyltransferase) (Precorrin-6Y methylase) (EC 2.1.1.132)	cobL PA2907	PA2907	cobL	None	0.0144402
1_B	CZA vs PAR	COBH_PSEAE	-3.65881	0.0496208	0.142356	sp	Q9HZU2	COBH_PSEAE	Precorrin-8X methylmutase (EC 5.4.99.61) (HBA synthase) (Precorrin isomerase)	cobH PA2905	PA2905	cobH	None	0.846623
1_B	CZA vs PAR	COBI_PSEAE	-2.11892	0.00259471	0.0251274	sp	Q9HZU3	COBI_PSEAE	Precorrin-2 C(20)-methyltransferase (EC 2.1.1.130) (S-adenosyl-L-methionine--precorrin-2 methyltransferase) (SP2MT)	cobI PA2904	PA2904	cobI	Down	1.59985
1_B	CZA vs PAR	TGPA_PSEAE	2.38034	0.0363024	0.116751	sp	Q9HZX3	TGPA_PSEAE	Protein-glutamine gamma-glutamyltransferase (EC 2.3.2.13) (Transglutaminase protein A) (TGase A)	tgpA PA2873	PA2873	tgpA	None	0.93274
1_B	CZA vs PAR	GREB_PSEAE	0.176772	0.484116	0.632374	sp	Q9HZY5	GREB_PSEAE	Transcription elongation factor GreB (Transcript cleavage factor GreB)	greB PA2859	PA2859	greB	None	0.199026
1_B	CZA vs PAR	EST_PSEAE	0.150795	0.727561	0.827422	sp	Q9HZY8	EST_PSEAE	Esterase TesA (EC 3.1.1.1)	tesA PA2856	PA2856	tesA	None	0.082273
1_B	CZA vs PAR	EFP_PSEAE	-0.321391	0.0563301	0.154437	sp	Q9HZZ2	EFP_PSEAE	Elongation factor P (EF-P)	efp PA2851	PA2851	efp	None	0.811248
1_B	CZA vs PAR	TPMT_PSEAE	0.341415	0.362143	0.51973	sp	Q9I011	TPMT_PSEAE	Thiopurine S-methyltransferase (EC 2.1.1.67) (Thiopurine methyltransferase)	tpm PA2832	PA2832	tpm	None	0.284222
1_B	CZA vs PAR	HTPX_PSEAE	-0.152871	0.397455	0.552045	sp	Q9I013	HTPX_PSEAE	Protease HtpX (EC 3.4.24.-) (Heat shock protein HtpX)	htpX PA2830	PA2830	htpX	None	0.258025
1_B	CZA vs PAR	MSRB_PSEAE	0.050298	0.802303	0.877992	sp	Q9I016	MSRB_PSEAE	Peptide methionine sulfoxide reductase MsrB (EC 1.8.4.12) (Peptide-methionine (R)-S-oxide reductase)	msrB PA2827	PA2827	msrB	None	0.0565092
1_B	CZA vs PAR	QUEF_PSEAE	-0.386211	0.156726	0.304227	sp	Q9I037	QUEF_PSEAE	NADPH-dependent 7-cyano-7-deazaguanine reductase (EC 1.7.1.13) (7-cyano-7-carbaguanine reductase) (NADPH-dependent nitrile oxidoreductase) (PreQ(0) reductase)	queF PA2806	PA2806	queF	None	0.516803
1_B	CZA vs PAR	TAL_PSEAE	0.58266	0.00427899	0.0343785	sp	Q9I047	TAL_PSEAE	Transaldolase (EC 2.2.1.2)	tal PA2796	PA2796	tal	None	1.46371
1_B	CZA vs PAR	DUSA_PSEAE	0.187972	0.382529	0.539355	sp	Q9I048	DUSA_PSEAE	tRNA-dihydrouridine(20/20a) synthase (EC 1.3.1.-) (EC 1.3.1.91) (U20-specific dihydrouridine synthase) (U20-specific Dus) (tRNA-dihydrouridine synthase A)	dusA PA2795	PA2795	dusA	None	0.268125
1_B	CZA vs PAR	Y2770_PSEAE	-0.114793	0.575048	0.710505	sp	Q9I073	Y2770_PSEAE	Uncharacterized isomerase PA2770 (EC 5.1.-.-)	PA2770	PA2770	PA2770	None	0.148433
1_B	CZA vs PAR	ECOT_PSEAE	0.298815	0.12109	0.256032	sp	Q9I088	ECOT_PSEAE	Ecotin	eco PA2755	PA2755	eco	None	0.591706
1_B	CZA vs PAR	SYT_PSEAE	-0.119803	0.476243	0.625813	sp	Q9I099	SYT_PSEAE	Threonine--tRNA ligase (EC 6.1.1.3) (Threonyl-tRNA synthetase) (ThrRS)	thrS PA2744	PA2744	thrS	None	0.203555
1_B	CZA vs PAR	IF3_PSEAE	-0.419179	0.0377833	0.119909	sp	Q9I0A0	IF3_PSEAE	Translation initiation factor IF-3	infC PA2743	PA2743	infC	None	0.921149
1_B	CZA vs PAR	RL20_PSEAE	-0.493455	0.0158511	0.0692506	sp	Q9I0A2	RL20_PSEAE	Large ribosomal subunit protein bL20 (50S ribosomal protein L20)	rplT PA2741	PA2741	rplT	None	1.15958
1_B	CZA vs PAR	SYFA_PSEAE	-0.306112	0.162757	0.311443	sp	Q9I0A3	SYFA_PSEAE	Phenylalanine--tRNA ligase alpha subunit (EC 6.1.1.20) (Phenylalanyl-tRNA synthetase alpha subunit) (PheRS)	pheS PA2740	PA2740	pheS	None	0.506622
1_B	CZA vs PAR	SYFB_PSEAE	-0.0235666	0.859282	0.917138	sp	Q9I0A4	SYFB_PSEAE	Phenylalanine--tRNA ligase beta subunit (EC 6.1.1.20) (Phenylalanyl-tRNA synthetase beta subunit) (PheRS)	pheT PA2739	PA2739	pheT	None	0.0375655
1_B	CZA vs PAR	VGR1C_PSEAE	0.171177	0.83599	0.901947	sp	Q9I0F3	VGR1C_PSEAE	Type VI secretion system spike protein VgrG1c	vgrG1c PA2685	PA2685	vgrG1c	None	0.0448191
1_B	CZA vs PAR	TSE5_PSEAE	-3.31584	0.000835454	0.0129515	sp	Q9I0F4	TSE5_PSEAE	Toxin protein Tse5	tse5 PA2684	PA2684	tse5	Down	1.88768
1_B	CZA vs PAR	HMP_PSEAE	2.21497	7.89737e-05	0.00323985	sp	Q9I0H4	HMP_PSEAE	Flavohemoprotein (Flavohemoglobin) (Hemoglobin-like protein) (Nitric oxide dioxygenase) (NO oxygenase) (NOD) (EC 1.14.12.17)	hmp fhp PA2664	PA2664	hmp	Up	2.48948
1_B	CZA vs PAR	CARR_PSEAE	0.300118	0.410679	0.565271	sp	Q9I0I1	CARR_PSEAE	Response regulator protein CarR	carR PA2657	PA2657	carR	None	0.247743
1_B	CZA vs PAR	CARS_PSEAE	0.857076	0.0902689	0.21176	sp	Q9I0I2	CARS_PSEAE	Sensor protein kinase CarS (EC 2.7.13.3)	carS PA2656	PA2656	carS	None	0.674155
1_B	CZA vs PAR	MALCR_PSEAE	-0.101659	0.455226	0.607157	sp	Q9I0I6	CTPM_PSEAE	Methyl-accepting chemotaxis protein CtpM	ctpM PA2652	PA2652	ctpM	None	0.216699
1_B	CZA vs PAR	NUON_PSEAE	0.118606	0.517896	0.662686	sp	Q9I0I9	NUON_PSEAE	NADH-quinone oxidoreductase subunit N (EC 7.1.1.-) (NADH dehydrogenase I subunit N) (NDH-1 subunit N)	nuoN PA2649	PA2649	nuoN	None	0.178692
1_B	CZA vs PAR	NUOM_PSEAE	0.335774	0.211047	0.365394	sp	Q9I0J0	NUOM_PSEAE	NADH-quinone oxidoreductase subunit M (EC 7.1.1.-) (NADH dehydrogenase I subunit M) (NDH-1 subunit M)	nuoM PA2648	PA2648	nuoM	None	0.437239
1_B	CZA vs PAR	NUOL_PSEAE	-0.138885	0.691699	0.800714	sp	Q9I0J1	NUOL_PSEAE	NADH-quinone oxidoreductase subunit L (EC 7.1.1.-) (NADH dehydrogenase I subunit L) (NDH-1 subunit L)	nuoL PA2647	PA2647	nuoL	None	0.0965225
1_B	CZA vs PAR	NUOK_PSEAE	-0.647791	0.18228	0.334164	sp	Q9I0J2	NUOK_PSEAE	NADH-quinone oxidoreductase subunit K (EC 7.1.1.-) (NADH dehydrogenase I subunit K) (NDH-1 subunit K)	nuoK PA2646	PA2646	nuoK	None	0.47604
1_B	CZA vs PAR	NUOI_PSEAE	-0.0420074	0.810803	0.883557	sp	Q9I0J4	NUOI_PSEAE	NADH-quinone oxidoreductase subunit I (EC 7.1.1.-) (NADH dehydrogenase I subunit I) (NDH-1 subunit I)	nuoI PA2644	PA2644	nuoI	None	0.0537656
1_B	CZA vs PAR	NUOH_PSEAE	0.177011	0.313225	0.475277	sp	Q9I0J5	NUOH_PSEAE	NADH-quinone oxidoreductase subunit H (EC 7.1.1.-) (NADH dehydrogenase I subunit H) (NDH-1 subunit H)	nuoH PA2643	PA2643	nuoH	None	0.323053
1_B	CZA vs PAR	NUOG_PSEAE	-0.144618	0.3148	0.477021	sp	Q9I0J6	NUOG_PSEAE	NADH-quinone oxidoreductase subunit G (EC 7.1.1.-) (NADH dehydrogenase I subunit G) (NDH-1 subunit G)	nuoG PA2642	PA2642	nuoG	None	0.321462
1_B	CZA vs PAR	NUOF_PSEAE	-0.0316946	0.843099	0.906318	sp	Q9I0J7	NUOF_PSEAE	NADH-quinone oxidoreductase subunit F (EC 7.1.1.-) (NADH dehydrogenase I subunit F) (NDH-1 subunit F)	nuoF PA2641	PA2641	nuoF	None	0.0427192
1_B	CZA vs PAR	NUOE_PSEAE	-0.358047	0.251902	0.410197	sp	Q9I0J8	NUOE_PSEAE	NADH-quinone oxidoreductase subunit E (EC 7.1.1.-) (NADH dehydrogenase I subunit E) (NDH-1 subunit E)	nuoE PA2640	PA2640	nuoE	None	0.387007
1_B	CZA vs PAR	NUOCD_PSEAE	-0.0369163	0.820412	0.890567	sp	Q9I0J9	NUOCD_PSEAE	NADH-quinone oxidoreductase subunit C/D (EC 7.1.1.-) (NADH dehydrogenase I subunit C/D) (NDH-1 subunit C/D)	nuoC nuoCD nuoD PA2639	PA2639	nuoC	None	0.0503336
1_B	CZA vs PAR	NUOB_PSEAE	-0.0391405	0.854884	0.914122	sp	Q9I0K0	NUOB_PSEAE	NADH-quinone oxidoreductase subunit B (EC 7.1.1.-) (NADH dehydrogenase I subunit B) (NDH-1 subunit B)	nuoB PA2638	PA2638	nuoB	None	0.0389958
1_B	CZA vs PAR	NUOA2_PSEAE	0.455481	0.210612	0.364873	sp	Q9I0K1	NUOA2_PSEAE	NADH-quinone oxidoreductase subunit A 2 (EC 7.1.1.-) (NADH dehydrogenase I subunit A 2) (NDH-1 subunit A 2) (NUO1 2)	nuoA2 PA2637	PA2637	nuoA2	None	0.437858
1_B	CZA vs PAR	ACEA_PSEAE	0.300361	0.0981671	0.223356	sp	Q9I0K4	ACEA_PSEAE	Isocitrate lyase (ICL) (EC 4.1.3.1) (Isocitrase) (Isocitratase)	PA2634	PA2634	PA2634	None	0.651002
1_B	CZA vs PAR	PUR8_PSEAE	-0.346768	0.0696796	0.178671	sp	Q9I0K9	PUR8_PSEAE	Adenylosuccinate lyase (ASL) (EC 4.3.2.2) (Adenylosuccinase) (ASase)	purB PA2629	PA2629	purB	None	0.747945
1_B	CZA vs PAR	HFLD_PSEAE	0.89247	0.0075637	0.0465161	sp	Q9I0L1	HFLD_PSEAE	High frequency lysogenization protein HflD homolog	hflD PA2627	PA2627	hflD	None	1.3324
1_B	CZA vs PAR	MNMA_PSEAE	-0.0188026	0.924841	0.956993	sp	Q9I0L2	MNMA_PSEAE	tRNA-specific 2-thiouridylase MnmA (EC 2.8.1.13)	mnmA trmU PA2626	PA2626	mnmA	None	0.0190913
1_B	CZA vs PAR	CLPS_PSEAE	0.116946	0.8003	0.876085	sp	Q9I0L7	CLPS_PSEAE	ATP-dependent Clp protease adapter protein ClpS	clpS PA2621	PA2621	clpS	None	0.0574536
1_B	CZA vs PAR	BPT_PSEAE	-0.346857	0.560671	0.697195	sp	Q9I0M0	BPT_PSEAE	Aspartate/glutamate leucyltransferase (EC 2.3.2.29)	bpt PA2618	PA2618	bpt	None	0.156646
1_B	CZA vs PAR	LFTR_PSEAE	0.560376	0.0115774	0.0587429	sp	Q9I0M1	LFTR_PSEAE	Leucyl/phenylalanyl-tRNA--protein transferase (EC 2.3.2.6) (L/F-transferase) (Leucyltransferase) (Phenyalanyltransferase)	aat PA2617	PA2617	aat	None	1.23104
1_B	CZA vs PAR	FTSK_PSEAE	-0.109275	0.52365	0.66644	sp	Q9I0M3	FTSK_PSEAE	DNA translocase FtsK	ftsK PA2615	PA2615	ftsK	None	0.176239
1_B	CZA vs PAR	LOLA_PSEAE	0.176838	0.248775	0.406278	sp	Q9I0M4	LOLA_PSEAE	Outer-membrane lipoprotein carrier protein	lolA PA2614	PA2614	lolA	None	0.391177
1_B	CZA vs PAR	SYS_PSEAE	-0.387872	0.0585939	0.158576	sp	Q9I0M6	SYS_PSEAE	Serine--tRNA ligase (EC 6.1.1.11) (Seryl-tRNA synthetase) (SerRS) (Seryl-tRNA(Ser/Sec) synthetase)	serS PA2612	PA2612	serS	None	0.799763
1_B	CZA vs PAR	CYSG_PSEAE	-0.139821	0.859339	0.917138	sp	Q9I0M7	CYSG_PSEAE	Siroheme synthase [Includes: Uroporphyrinogen-III C-methyltransferase (Urogen III methylase) (EC 2.1.1.107) (SUMT) (Uroporphyrinogen III methylase) (UROM); Precorrin-2 dehydrogenase (EC 1.3.1.76); Sirohydrochlorin ferrochelatase (EC 4.99.1.4)]	cysG PA2611	PA2611	cysG	None	0.0375655
1_B	CZA vs PAR	TUSD_PSEAE	-0.0773103	0.922685	0.955411	sp	Q9I0N3	TUSD_PSEAE	Sulfurtransferase TusD homolog (EC 2.8.1.-)	tusD PA2605	PA2605	tusD	None	0.0198096
1_B	CZA vs PAR	PQSH_PSEAE	-2.36333	0.166927	0.316126	sp	Q9I0Q0	PQSH_PSEAE	2-heptyl-3-hydroxy-4(1H)-quinolone synthase (EC 1.14.13.182) (2-heptyl-3,4-dihydroxyquinoline synthase)	pqsH PA2587	PA2587	pqsH	None	0.50014
1_B	CZA vs PAR	UVRC_PSEAE	0.365473	0.228637	0.386103	sp	Q9I0Q1	UVRC_PSEAE	UvrABC system protein C (Protein UvrC) (Excinuclease ABC subunit C)	uvrC PA2585	PA2585	uvrC	None	0.413297
1_B	CZA vs PAR	T23O_PSEAE	0.0232198	0.897922	0.938077	sp	Q9I0Q7	T23O_PSEAE	Tryptophan 2,3-dioxygenase (TDO) (EC 1.13.11.11) (Tryptamin 2,3-dioxygenase) (Tryptophan oxygenase) (TO) (TRPO) (Tryptophan pyrrolase) (Tryptophanase)	kynA PA2579	PA2579	kynA	None	0.0277614
1_B	CZA vs PAR	DSBG_PSEAE	0.246766	0.554837	0.692567	sp	Q9I106	DSBG_PSEAE	Thiol:disulfide interchange protein DsbG	dsbG PA2476	PA2476	dsbG	None	0.159538
1_B	CZA vs PAR	GCSH1_PSEAE	-1.43138	0.0350637	0.113746	sp	Q9I136	GCSH1_PSEAE	Glycine cleavage system H protein 1	gcvH1 PA2446	PA2446	gcvH1	None	0.944065
1_B	CZA vs PAR	GCSP1_PSEAE	-1.14874	0.000409986	0.00864965	sp	Q9I137	GCSP1_PSEAE	Glycine dehydrogenase (decarboxylating) 1 (EC 1.4.4.2) (Glycine cleavage system P-protein 1) (Glycine decarboxylase 1) (Glycine dehydrogenase (aminomethyl-transferring) 1)	gcvP1 PA2445	PA2445	gcvP1	Down	2.063
1_B	CZA vs PAR	GLYA2_PSEAE	-1.10171	0.000632338	0.0109373	sp	Q9I138	GLYA2_PSEAE	Serine hydroxymethyltransferase 2 (SHMT 2) (Serine methylase 2) (EC 2.1.2.1)	glyA2 PA2444	PA2444	glyA2	Down	1.96109
1_B	CZA vs PAR	TREA_PSEAE	0.393384	0.176172	0.327606	sp	Q9I165	TREA_PSEAE	Periplasmic trehalase (EC 3.2.1.28) (Alpha,alpha-trehalase) (Alpha,alpha-trehalose glucohydrolase)	treA PA2416	PA2416	treA	None	0.484649
1_B	CZA vs PAR	MACB_PSEAE	0.215058	0.867578	0.922265	sp	Q9I190	PVDT_PSEAE	Pyoverdine export ATP-binding/permease protein PvdT (EC 7.6.2.-)	pvdT PA2390	PA2390	pvdT	None	0.0351441
1_B	CZA vs PAR	ATSE1_PSEAE	-0.093177	0.837149	0.90284	sp	Q9I1K2	ATSE1_PSEAE	Acetyltransferase PA2271 (EC 2.3.1.-) (GCN5-related N-acetyltransferase) (GNAT)	PA2271	PA2271	PA2271	None	0.0443891
1_B	CZA vs PAR	DLDH1_PSEAE	0.587636	0.014188	0.0653442	sp	Q9I1L9	DLDH1_PSEAE	Dihydrolipoyl dehydrogenase (EC 1.8.1.4) (Dihydrolipoamide dehydrogenase) (E3 component of branched-chain alpha-keto acid dehydrogenase complex) (LPD-Val)	lpdV PA2250	PA2250	lpdV	None	1.18479
1_B	CZA vs PAR	ODB2_PSEAE	0.188132	0.218148	0.374243	sp	Q9I1M0	ODB2_PSEAE	Lipoamide acyltransferase component of branched-chain alpha-keto acid dehydrogenase complex (EC 2.3.1.168) (Branched-chain alpha-keto acid dehydrogenase complex component E2) (BCKAD-E2) (BCKADE2) (Dihydrolipoamide acetyltransferase component of branched-chain alpha-keto acid dehydrogenase complex) (Dihydrolipoamide branched chain transacylase) (Dihydrolipoyllysine-residue (2-methylpropanoyl)trans…	bkdB PA2249	PA2249	bkdB	None	0.426847
1_B	CZA vs PAR	ODBB_PSEAE	0.0984671	0.550328	0.688579	sp	Q9I1M1	ODBB_PSEAE	2-oxoisovalerate dehydrogenase subunit beta (EC 1.2.4.4) (Branched-chain alpha-keto acid dehydrogenase E1 component beta chain) (BCKDH E1-beta)	bkdA2 PA2248	PA2248	bkdA2	None	0.162046
1_B	CZA vs PAR	ODBA_PSEAE	0.157233	0.318761	0.480642	sp	Q9I1M2	ODBA_PSEAE	2-oxoisovalerate dehydrogenase subunit alpha (EC 1.2.4.4) (Branched-chain alpha-keto acid dehydrogenase E1 component alpha chain) (BCKDH E1-alpha)	bkdA1 PA2247	PA2247	bkdA1	None	0.318178
1_B	CZA vs PAR	BKDR_PSEAE	-0.173637	0.61173	0.738046	sp	Q9I1M3	BKDR_PSEAE	Bkd operon transcriptional regulator	bkdR PA2246	PA2246	bkdR	None	0.131916
1_B	CZA vs PAR	Y2116_PSEAE	1.73759	0.000224447	0.00624814	sp	Q9I1Z9	Y2116_PSEAE	Putative hydro-lyase PA2116 (EC 4.2.1.-)	PA2116	PA2116	PA2116	Up	2.20425
1_B	CZA vs PAR	PXPA2_PSEAE	0.227964	0.232735	0.390874	sp	Q9I203	PXPA2_PSEAE	5-oxoprolinase subunit A 2 (5-OPase subunit A 2) (EC 3.5.2.9) (5-oxoprolinase (ATP-hydrolyzing) subunit A 2)	pxpA2 PA2112	PA2112	pxpA2	None	0.407963
1_B	CZA vs PAR	EFG2_PSEAE	1.89817	0.000113209	0.00396703	sp	Q9I244	EFG2_PSEAE	Elongation factor G 2 (EF-G 2)	fusB fusA2 PA2071	PA2071	fusB	Up	2.40153
1_B	CZA vs PAR	CYNS_PSEAE	3.11414	0.0709338	0.180824	sp	Q9I263	CYNS_PSEAE	Cyanate hydratase (Cyanase) (EC 4.2.1.104) (Cyanate hydrolase) (Cyanate lyase)	cynS PA2052	PA2052	cynS	None	0.742743
1_B	CZA vs PAR	SSTT_PSEAE	0.0250283	0.856477	0.915244	sp	Q9I273	SSTT_PSEAE	Serine/threonine transporter SstT (Na(+)/serine-threonine symporter)	sstT PA2042	PA2042	sstT	None	0.0384631
1_B	CZA vs PAR	GALU_PSEAE	0.196542	0.228746	0.386103	sp	Q9I291	GALU_PSEAE	UTP--glucose-1-phosphate uridylyltransferase (EC 2.7.7.9) (Alpha-D-glucosyl-1-phosphate uridylyltransferase) (UDP-glucose pyrophosphorylase) (UDPGP) (Uridine diphosphoglucose pyrophosphorylase)	galU PA2023	PA2023	galU	None	0.413297
1_B	CZA vs PAR	LIUE_PSEAE	0.411022	0.0554074	0.152716	sp	Q9I2A0	LIUE_PSEAE	3-hydroxy-3-isohexenylglutaryl-CoA/hydroxy-methylglutaryl-CoA lyase (HIHG-CoA lyase) (HMG-CoA lyase) (EC 4.1.3.26) (EC 4.1.3.4) ((S)-3-hydroxy-3-methylglutaryl-CoA acetoacetate-lyase) (3-hydroxy-3-(4-methylpent-3-en-1-yl)glutaryl-CoA acetate-lyase)	liuE PA2011	PA2011	liuE	None	0.816114
1_B	CZA vs PAR	ATOB_PSEAE	0.0538922	0.73665	0.833907	sp	Q9I2A8	ATOB_PSEAE	Acetyl-CoA acetyltransferase (EC 2.3.1.9) (Acetoacetyl-CoA thiolase)	atoB PA2001	PA2001	atoB	None	0.0788826
1_B	CZA vs PAR	PQQC_PSEAE	2.77259	0.000313225	0.00761124	sp	Q9I2C2	PQQC_PSEAE	Pyrroloquinoline-quinone synthase (EC 1.3.3.11) (Coenzyme PQQ synthesis protein C) (Pyrroloquinoline quinone biosynthesis protein C)	pqqC PA1987	PA1987	pqqC	Up	2.11854
1_B	CZA vs PAR	PQQB_PSEAE	1.15578	0.289804	0.452926	sp	Q9I2C3	PQQB_PSEAE	Coenzyme PQQ synthesis protein B (Pyrroloquinoline quinone biosynthesis protein B)	pqqB PA1986	PA1986	pqqB	None	0.343973
1_B	CZA vs PAR	AZOR2_PSEAE	1.54351	0.0714932	0.181649	sp	Q9I2E2	AZOR2_PSEAE	FMN-dependent NADH:quinone oxidoreductase 2 (EC 1.6.5.-) (Azo-dye reductase 2) (FMN-dependent NADH-azo compound oxidoreductase 2) (FMN-dependent NADH-azoreductase 2) (EC 1.7.1.17)	azoR2 PA1962	PA1962	azoR2	None	0.740768
1_B	CZA vs PAR	UPPP_PSEAE	0.275551	0.135383	0.274519	sp	Q9I2E5	UPPP_PSEAE	Undecaprenyl-diphosphatase (EC 3.6.1.27) (Bacitracin resistance protein) (Undecaprenyl pyrophosphate phosphatase)	uppP bacA upk PA1959	PA1959	uppP	None	0.561427
1_B	CZA vs PAR	FAN1_PSEAE	1.47287	0.0334711	0.110389	sp	Q9I2N0	FAN1_PSEAE	Fanconi-associated nuclease 1 homolog (PaFAN1) (pFAN1) (EC 3.1.4.1)	fan1 PA1865	PA1865	fan1	None	0.957074
1_B	CZA vs PAR	MODC_PSEAE	-0.661198	0.0981885	0.223356	sp	Q9I2N4	MODC_PSEAE	Molybdenum import ATP-binding protein ModC (EC 7.3.2.5)	modC PA1861	PA1861	modC	None	0.651002
1_B	CZA vs PAR	NFUA_PSEAE	0.269777	0.493439	0.641394	sp	Q9I2P8	NFUA_PSEAE	Fe/S biogenesis protein NfuA	nfuA PA1847	PA1847	nfuA	None	0.192875
1_B	CZA vs PAR	TSI1_PSEAE	-1.55677	0.0170923	0.0722342	sp	Q9I2Q0	TSI1_PSEAE	Immune protein Tsi1	tsi1 PA1845	PA1845	tsi1	None	1.14126
1_B	CZA vs PAR	METH_PSEAE	-0.114278	0.469842	0.619898	sp	Q9I2Q2	METH_PSEAE	Methionine synthase (EC 2.1.1.13) (5-methyltetrahydrofolate--homocysteine methyltransferase) (Methionine synthase, vitamin-B12 dependent) (MS)	metH PA1843	PA1843	metH	None	0.207679
1_B	CZA vs PAR	FIML_PSEAE	-0.406706	0.0260656	0.0926899	sp	Q9I2S3	FIML_PSEAE	Scaffold protein FimL	fimL PA1822	PA1822	fimL	None	1.03297
1_B	CZA vs PAR	NHAB_PSEAE	2.6633	0.000137072	0.00461109	sp	Q9I2S5	NHAB_PSEAE	Na(+)/H(+) antiporter NhaB (Sodium/proton antiporter NhaB)	nhaB PA1820	PA1820	nhaB	Up	2.3362
1_B	CZA vs PAR	LDCA_PSEAE	0.116476	0.577086	0.711977	sp	Q9I2S7	LDCA_PSEAE	Lysine decarboxylase LdcA (EC 4.1.1.18)	ldcA PA1818	PA1818	ldcA	None	0.147534
1_B	CZA vs PAR	RNH_PSEAE	-0.403354	0.177494	0.328795	sp	Q9I2S9	RNH_PSEAE	Ribonuclease HI (RNase HI) (EC 3.1.26.4)	rnhA PA1815	PA1815	rnhA	None	0.483075
1_B	CZA vs PAR	GLO2_PSEAE	-0.0818676	0.676277	0.789254	sp	Q9I2T1	GLO2_PSEAE	Hydroxyacylglutathione hydrolase (EC 3.1.2.6) (Glyoxalase II) (Glx II)	gloB PA1813	PA1813	gloB	None	0.102783
1_B	CZA vs PAR	CLPX_PSEAE	-0.388215	0.0511479	0.145322	sp	Q9I2U0	CLPX_PSEAE	ATP-dependent Clp protease ATP-binding subunit ClpX	clpX PA1802	PA1802	clpX	None	0.837668
1_B	CZA vs PAR	CLPP1_PSEAE	-0.271139	0.352442	0.510381	sp	Q9I2U1	CLPP1_PSEAE	ATP-dependent Clp protease proteolytic subunit 1 (EC 3.4.21.92) (Endopeptidase Clp 1)	clpP1 PA1801	PA1801	clpP1	None	0.292106
1_B	CZA vs PAR	TIG_PSEAE	-0.619507	0.00413942	0.0339364	sp	Q9I2U2	TIG_PSEAE	Trigger factor (TF) (EC 5.2.1.8) (PPIase)	tig PA1800	PA1800	tig	None	1.46933
1_B	CZA vs PAR	FOLD_PSEAE	-0.550872	0.0102148	0.0548926	sp	Q9I2U6	FOLD_PSEAE	Bifunctional protein FolD [Includes: Methylenetetrahydrofolate dehydrogenase (EC 1.5.1.5); Methenyltetrahydrofolate cyclohydrolase (EC 3.5.4.9)]	folD PA1796	PA1796	folD	None	1.26049
1_B	CZA vs PAR	SYC_PSEAE	-0.879236	0.00150982	0.0188113	sp	Q9I2U7	SYC_PSEAE	Cysteine--tRNA ligase (EC 6.1.1.16) (Cysteinyl-tRNA synthetase) (CysRS)	cysS PA1795	PA1795	cysS	None	1.72558
1_B	CZA vs PAR	SYQ_PSEAE	-1.00729	0.00109617	0.0152299	sp	Q9I2U8	SYQ_PSEAE	Glutamine--tRNA ligase (EC 6.1.1.18) (Glutaminyl-tRNA synthetase) (GlnRS)	glnS PA1794	PA1794	glnS	Down	1.8173
1_B	CZA vs PAR	LPXH_PSEAE	0.57169	0.0621173	0.164391	sp	Q9I2V0	LPXH_PSEAE	UDP-2,3-diacylglucosamine hydrolase (EC 3.6.1.54) (UDP-2,3-diacylglucosamine diphosphatase)	lpxH PA1792	PA1792	lpxH	None	0.784123
1_B	CZA vs PAR	ACNB_PSEAE	-0.295103	0.0736242	0.185224	sp	Q9I2V5	ACNB_PSEAE	Aconitate hydratase B (ACN) (Aconitase) (EC 4.2.1.3) ((2R,3S)-2-methylisocitrate dehydratase) ((2S,3R)-3-hydroxybutane-1,2,3-tricarboxylate dehydratase) (2-methyl-cis-aconitate hydratase) (EC 4.2.1.99) (Iron-responsive protein-like) (IRP-like) (RNA-binding protein)	acnB PA1787	PA1787	acnB	None	0.732302
1_B	CZA vs PAR	RRAAH_PSEAE	0.199887	0.628718	0.750802	sp	Q9I2W7	RRAAH_PSEAE	Putative 4-hydroxy-4-methyl-2-oxoglutarate aldolase (HMG aldolase) (EC 4.1.3.17) (Oxaloacetate decarboxylase) (OAA decarboxylase) (EC 4.1.1.112) (Regulator of ribonuclease activity homolog) (RraA-like protein)	PA1772	PA1772	PA1772	None	0.124475
1_B	CZA vs PAR	PSRP_PSEAE	0.9891	0.00644592	0.0423517	sp	Q9I2X0	PSRP_PSEAE	Putative phosphoenolpyruvate synthase regulatory protein (PEP synthase regulatory protein) (PSRP) (EC 2.7.11.33) (EC 2.7.4.28) (Pyruvate, water dikinase regulatory protein)	PA1769	PA1769	PA1769	None	1.37313
1_B	CZA vs PAR	THRH_PSEAE	-0.31795	0.0718865	0.182235	sp	Q9I2Y2	THRH_PSEAE	Phosphoserine phosphatase ThrH (PSP) (PSPase) (EC 3.1.3.3)	thrH PA1757	PA1757	thrH	None	0.739368
1_B	CZA vs PAR	EXSD_PSEAE	-0.483089	0.0366169	0.1172	sp	Q9I321	EXSD_PSEAE	Transcriptional antiactivator ExsD	exsD PA1714	PA1714	exsD	None	0.931072
1_B	CZA vs PAR	MTNC_PSEAE	-0.570484	0.180724	0.332216	sp	Q9I340	MTNC_PSEAE	Enolase-phosphatase E1 (EC 3.1.3.77) (2,3-diketo-5-methylthio-1-phosphopentane phosphatase)	mtnC PA1685	PA1685	mtnC	None	0.478579
1_B	CZA vs PAR	MTND_PSEAE	0.341142	0.329848	0.490275	sp	Q9I341	MTND_PSEAE	Acireductone dioxygenase (1,2-dihydroxy-3-keto-5-methylthiopentene dioxygenase) (DHK-MTPene dioxygenase) (Acireductone dioxygenase (Fe(2+)-requiring)) (ARD') (Fe-ARD) (EC 1.13.11.54) (Acireductone dioxygenase (Ni(2+)-requiring)) (ARD) (Ni-ARD) (EC 1.13.11.53)	mtnD PA1684	PA1684	mtnD	None	0.30956
1_B	CZA vs PAR	MTNB_PSEAE	0.56414	0.0391363	0.121902	sp	Q9I342	MTNB_PSEAE	Methylthioribulose-1-phosphate dehydratase (MTRu-1-P dehydratase) (EC 4.2.1.109)	mtnB PA1683	PA1683	mtnB	None	0.91399
1_B	CZA vs PAR	AROC_PSEAE	-0.320228	0.0702089	0.179689	sp	Q9I344	AROC_PSEAE	Chorismate synthase (CS) (EC 4.2.3.5) (5-enolpyruvylshikimate-3-phosphate phospholyase)	aroC PA1681	PA1681	aroC	None	0.745479
1_B	CZA vs PAR	PRMB_PSEAE	-0.246045	0.140825	0.281817	sp	Q9I347	PRMB_PSEAE	Ribosomal protein uL3 glutamine methyltransferase (uL3 MTase) (EC 2.1.1.298) (N5-glutamine methyltransferase PrmB)	prmB PA1678	PA1678	prmB	None	0.550033
1_B	CZA vs PAR	GCH12_PSEAE	-0.397655	0.103131	0.229771	sp	Q9I351	GCH12_PSEAE	GTP cyclohydrolase 1 2 (EC 3.5.4.16) (GTP cyclohydrolase I 2) (GTP-CH-I 2)	folE2 PA1674	PA1674	folE2	None	0.638705
1_B	CZA vs PAR	HEMTB_PSEAE	0.234023	0.326325	0.488246	sp	Q9I352	HEMTB_PSEAE	Bacteriohemerythrin	PA1673	PA1673	PA1673	None	0.311361
1_B	CZA vs PAR	SELU_PSEAE	0.742666	0.0239022	0.0884564	sp	Q9I382	SELU_PSEAE	tRNA 2-selenouridine synthase (EC 2.9.1.3)	selU PA1643	PA1643	selU	None	1.05327
1_B	CZA vs PAR	SELD_PSEAE	0.104349	0.512063	0.657096	sp	Q9I383	SELD_PSEAE	Selenide, water dikinase (EC 2.7.9.3) (Selenium donor protein) (Selenophosphate synthase)	selD PA1642	PA1642	selD	None	0.182371
1_B	CZA vs PAR	GLSA_PSEAE	-0.73242	0.0212298	0.0819924	sp	Q9I387	GLSA_PSEAE	Glutaminase (EC 3.5.1.2)	glsA PA1638	PA1638	glsA	None	1.08623
1_B	CZA vs PAR	Y1618_PSEAE	0.510181	0.0522589	0.14716	sp	Q9I3A4	Y1618_PSEAE	Putative esterase PA1618 (EC 3.1.2.-)	PA1618	PA1618	PA1618	None	0.832212
1_B	CZA vs PAR	GPDA_PSEAE	0.320256	0.179575	0.331009	sp	Q9I3A8	GPDA_PSEAE	Glycerol-3-phosphate dehydrogenase [NAD(P)+] (EC 1.1.1.94) (NAD(P)H-dependent glycerol-3-phosphate dehydrogenase)	gpsA PA1614	PA1614	gpsA	None	0.48016
1_B	CZA vs PAR	HTPG_PSEAE	-0.318317	0.0508168	0.144748	sp	Q9I3C5	HTPG_PSEAE	Chaperone protein HtpG (Heat shock protein HtpG) (High temperature protein G)	htpG PA1596	PA1596	htpG	None	0.839387
1_B	CZA vs PAR	DLDH2_PSEAE	-0.342789	0.0351299	0.113836	sp	Q9I3D1	DLDH2_PSEAE	Dihydrolipoyl dehydrogenase (EC 1.8.1.4) (Dihydrolipoamide dehydrogenase) (E3 component of 2-oxoglutarate dehydrogenase complex) (Glycine oxidation system L-factor) (LPD-GLC)	lpdG PA1587	PA1587	lpdG	None	0.943719
1_B	CZA vs PAR	ODO2_PSEAE	-0.195239	0.166169	0.315801	sp	Q9I3D2	ODO2_PSEAE	Dihydrolipoyllysine-residue succinyltransferase component of 2-oxoglutarate dehydrogenase complex (EC 2.3.1.61) (2-oxoglutarate dehydrogenase complex component E2) (OGDC-E2) (Dihydrolipoamide succinyltransferase component of 2-oxoglutarate dehydrogenase complex)	sucB PA1586	PA1586	sucB	None	0.500586
1_B	CZA vs PAR	Y1579_PSEAE	0.399683	0.021111	0.0819924	sp	Q9I3D8	Y1579_PSEAE	Uncharacterized protein PA1579	PA1579	PA1579	PA1579	None	1.08623
1_B	CZA vs PAR	PPNP_PSEAE	-0.108946	0.561445	0.697195	sp	Q9I3E3	PPNP_PSEAE	Pyrimidine/purine nucleoside phosphorylase (EC 2.4.2.1) (EC 2.4.2.2) (Adenosine phosphorylase) (Cytidine phosphorylase) (Guanosine phosphorylase) (Inosine phosphorylase) (Thymidine phosphorylase) (Uridine phosphorylase) (Xanthosine phosphorylase)	ppnP PA1574	PA1574	ppnP	None	0.156646
1_B	CZA vs PAR	TUSA_PSEAE	0.288937	0.751632	0.843674	sp	Q9I3F3	TUSA_PSEAE	Sulfur carrier protein TusA	tusA PA1564	PA1564	tusA	None	0.0738252
1_B	CZA vs PAR	RLMM_PSEAE	0.286945	0.234509	0.392091	sp	Q9I3F4	RLMM_PSEAE	Ribosomal RNA large subunit methyltransferase M (EC 2.1.1.186) (23S rRNA (cytidine2498-2'-O)-methyltransferase) (23S rRNA 2'-O-ribose methyltransferase RlmM)	rlmM PA1563	PA1563	rlmM	None	0.406613
1_B	CZA vs PAR	ACNA_PSEAE	1.45023	2.98254e-05	0.00226525	sp	Q9I3F5	ACNA_PSEAE	Aconitate hydratase A (ACN) (Aconitase) (EC 4.2.1.3) ((2R,3S)-2-methylisocitrate dehydratase) ((2S,3R)-3-hydroxybutane-1,2,3-tricarboxylate dehydratase) (Iron-responsive protein-like) (IRP-like) (Probable 2-methyl-cis-aconitate hydratase) (EC 4.2.1.99) (RNA-binding protein)	acnA PA1562	PA1562	acnA	Up	2.64488
1_B	CZA vs PAR	RECR_PSEAE	-0.299608	0.252005	0.410197	sp	Q9I3H9	RECR_PSEAE	Recombination protein RecR	recR PA1534	PA1534	recR	None	0.387007
1_B	CZA vs PAR	Y1533_PSEAE	-0.0467277	0.759664	0.849026	sp	Q9I3I0	Y1533_PSEAE	Nucleoid-associated protein PA1533	PA1533	PA1533	PA1533	None	0.0710793
1_B	CZA vs PAR	DNLJ_PSEAE	-0.278682	0.103694	0.2304	sp	Q9I3I4	DNLJ_PSEAE	DNA ligase (EC 6.5.1.2) (Polydeoxyribonucleotide synthase [NAD(+)])	ligA PA1529	PA1529	ligA	None	0.637518
1_B	CZA vs PAR	ZIPA_PSEAE	0.43215	0.0771146	0.190885	sp	Q9I3I5	ZIPA_PSEAE	Cell division protein ZipA	zipA PA1528	PA1528	zipA	None	0.719227
1_B	CZA vs PAR	HIUH_PSEAE	-1.03487	0.303172	0.46612	sp	Q9I3J5	HIUH_PSEAE	5-hydroxyisourate hydrolase (HIU hydrolase) (HIUHase) (EC 3.5.2.17)	PA1518	PA1518	PA1518	None	0.331502
1_B	CZA vs PAR	ALLA_PSEAE	-2.49016	0.0135011	0.0634151	sp	Q9I3J9	ALLA_PSEAE	Ureidoglycolate lyase (EC 4.3.2.3) (Ureidoglycolatase)	allA PA1514	PA1514	allA	None	1.19781
1_B	CZA vs PAR	MOAA2_PSEAE	-1.16374	0.0342228	0.112208	sp	Q9I3K7	MOAA2_PSEAE	GTP 3',8-cyclase 2 (EC 4.1.99.22) (Molybdenum cofactor biosynthesis protein A 2)	moaA2 PA1505	PA1505	moaA2	None	0.949976
1_B	CZA vs PAR	CYCH_PSEAE	-0.342808	0.0460801	0.135468	sp	Q9I3M9	CYCH_PSEAE	Cytochrome c-type biogenesis protein CycH	cycH PA1483	PA1483	cycH	None	0.868163
1_B	CZA vs PAR	CCMH_PSEAE	0.38015	0.404545	0.558657	sp	Q9I3N0	CCMH_PSEAE	Cytochrome c-type biogenesis protein CcmH	ccmH PA1482	PA1482	ccmH	None	0.252855
1_B	CZA vs PAR	DSBE_PSEAE	-0.635325	0.279327	0.442716	sp	Q9I3N1	DSBE_PSEAE	Thiol:disulfide interchange protein DsbE (Cytochrome c biogenesis protein CcmG)	dsbE ccmG PA1481	PA1481	dsbE	None	0.353875
1_B	CZA vs PAR	CCMF_PSEAE	0.052936	0.781694	0.863586	sp	Q9I3N2	CCMF_PSEAE	Cytochrome c-type biogenesis protein CcmF	ccmF PA1480	PA1480	ccmF	None	0.0636946
1_B	CZA vs PAR	CCME_PSEAE	0.264479	0.12564	0.261867	sp	Q9I3N3	CCME_PSEAE	Cytochrome c-type biogenesis protein CcmE (Cytochrome c maturation protein E) (Heme chaperone CcmE)	ccmE cycJ PA1479	PA1479	ccmE	None	0.58192
1_B	CZA vs PAR	CCMA_PSEAE	-0.531868	0.12741	0.263748	sp	Q9I3N7	CCMA_PSEAE	Cytochrome c biogenesis ATP-binding export protein CcmA (EC 7.6.2.5) (Heme exporter protein A)	ccmA PA1475	PA1475	ccmA	None	0.57881
1_B	CZA vs PAR	FLHF_PSEAE	-0.233177	0.279868	0.443047	sp	Q9I3P8	FLHF_PSEAE	Flagellar biosynthesis protein FlhF (Flagella-associated GTP-binding protein)	flhF PA1453	PA1453	flhF	None	0.35355
1_B	CZA vs PAR	BDLA_PSEAE	-2.31405	0.0134032	0.0633262	sp	Q9I3S1	BDLA_PSEAE	Biofilm dispersion protein BdlA (Chemotaxis regulator BdlA)	bdlA PA1423	PA1423	bdlA	None	1.19842
1_B	CZA vs PAR	GBUA_PSEAE	0.46539	0.168673	0.318594	sp	Q9I3S3	GBUA_PSEAE	Guanidinobutyrase (EC 3.5.3.7)	gbuA PA1421	PA1421	gbuA	None	0.496762
1_B	CZA vs PAR	ACEK_PSEAE	0.763301	0.00987078	0.0536434	sp	Q9I3W8	ACEK_PSEAE	Isocitrate dehydrogenase kinase/phosphatase (IDH kinase/phosphatase) (IDHK/P) (EC 2.7.11.5) (EC 3.1.3.-)	aceK PA1376	PA1376	aceK	None	1.27048
1_B	CZA vs PAR	PDXB_PSEAE	0.544722	0.00958172	0.052775	sp	Q9I3W9	PDXB_PSEAE	Erythronate-4-phosphate dehydrogenase (EC 1.1.1.290)	pdxB PA1375	PA1375	pdxB	None	1.27757
1_B	CZA vs PAR	PMPM_PSEAE	0.729033	0.194575	0.346486	sp	Q9I3Y3	PMPM_PSEAE	Multidrug resistance protein PmpM (H(+)/drug antiporter) (Multidrug-efflux transporter)	pmpM norM PA1361	PA1361	pmpM	None	0.460315
1_B	CZA vs PAR	GGT_PSEAE	-1.95985	7.09825e-05	0.0031011	sp	Q9I406	GGT_PSEAE	Glutathione hydrolase proenzyme (EC 3.4.19.13) (Gamma-glutamyltranspeptidase proenzyme) (EC 2.3.2.2) [Cleaved into: Glutathione hydrolase large chain; Glutathione hydrolase small chain]	ggt PA1338	PA1338	ggt	Down	2.50848
1_B	CZA vs PAR	ASPQ_PSEAE	-0.413107	0.0226837	0.0854512	sp	Q9I407	ASPQ_PSEAE	Glutaminase-asparaginase (EC 3.5.1.38) (L-ASNase/L-GLNase) (L-asparagine/L-glutamine amidohydrolase)	ansB PA1337	PA1337	ansB	None	1.06828
1_B	CZA vs PAR	CYOB_PSEAE	1.64556	0.0766602	0.190315	sp	Q9I426	CYOB_PSEAE	Cytochrome bo(3) ubiquinol oxidase subunit 1 (EC 7.1.1.3) (Cytochrome o ubiquinol oxidase subunit 1) (Cytochrome o subunit 1) (Oxidase bo(3) subunit 1) (Ubiquinol oxidase polypeptide I) (Ubiquinol oxidase subunit 1)	cyoB PA1318	PA1318	cyoB	None	0.720527
1_B	CZA vs PAR	CYOA_PSEAE	0.651799	0.0847877	0.203442	sp	Q9I427	CYOA_PSEAE	Cytochrome bo(3) ubiquinol oxidase subunit 2 (Cytochrome o ubiquinol oxidase subunit 2) (Cytochrome o subunit 2) (Oxidase bo(3) subunit 2) (Ubiquinol oxidase polypeptide II) (Ubiquinol oxidase subunit 2)	cyoA PA1317	PA1317	cyoA	None	0.691559
1_B	CZA vs PAR	PHNX_PSEAE	-0.0972661	0.922735	0.955411	sp	Q9I433	PHNX_PSEAE	Phosphonoacetaldehyde hydrolase (Phosphonatase) (EC 3.11.1.1) (Phosphonoacetaldehyde phosphonohydrolase)	phnX PA1311	PA1311	phnX	None	0.0198096
1_B	CZA vs PAR	PHNW_PSEAE	1.74637	0.00137376	0.0177063	sp	Q9I434	PHNW_PSEAE	2-aminoethylphosphonate--pyruvate transaminase (EC 2.6.1.37) (2-aminoethylphosphonate aminotransferase) (AEP transaminase) (AEPT)	phnW PA1310	PA1310	phnW	Up	1.75187
1_B	CZA vs PAR	THTM_PSEAE	-0.646384	0.417319	0.570444	sp	Q9I452	THTM_PSEAE	Probable 3-mercaptopyruvate sulfurtransferase (MST) (EC 2.8.1.2) (Rhodanese-like protein)	sseA PA1292	PA1292	sseA	None	0.243787
1_B	CZA vs PAR	COBS_PSEAE	0.346906	0.59589	0.726417	sp	Q9I463	COBS_PSEAE	Adenosylcobinamide-GDP ribazoletransferase (EC 2.7.8.26) (Cobalamin synthase) (Cobalamin-5'-phosphate synthase)	cobS PA1281	PA1281	cobS	None	0.138814
1_B	CZA vs PAR	COBT_PSEAE	0.0241271	0.935531	0.963301	sp	Q9I465	COBT_PSEAE	Nicotinate-nucleotide--dimethylbenzimidazole phosphoribosyltransferase (NN:DBI PRT) (EC 2.4.2.21) (N(1)-alpha-phosphoribosyltransferase)	cobT cobU PA1279	PA1279	cobT	None	0.0162382
1_B	CZA vs PAR	COBQ_PSEAE	-2.18645	0.000575446	0.0104169	sp	Q9I467	COBQ_PSEAE	Cobyric acid synthase	cobQ PA1277	PA1277	cobQ	Down	1.98226
1_B	CZA vs PAR	COBC_PSEAE	0.0811236	0.869932	0.922529	sp	Q9I468	COBC_PSEAE	Threonine-phosphate decarboxylase (EC 4.1.1.81) (L-threonine-O-3-phosphate decarboxylase)	cobC PA1276	PA1276	cobC	None	0.03502
1_B	CZA vs PAR	COBD_PSEAE	0.601093	0.322433	0.484442	sp	Q9I469	COBD_PSEAE	Cobalamin biosynthesis protein CobD	cobD PA1275	PA1275	cobD	None	0.314758
1_B	CZA vs PAR	COBB_PSEAE	-1.52626	0.025234	0.0911761	sp	Q9I471	COBB_PSEAE	Hydrogenobyrinate a,c-diamide synthase (EC 6.3.5.9) (Hydrogenobyrinic acid a,c-diamide synthase)	cobB PA1273	PA1273	cobB	None	1.04012
1_B	CZA vs PAR	COBO_PSEAE	-1.08905	0.00322617	0.0287874	sp	Q9I472	COBO_PSEAE	Corrinoid adenosyltransferase (EC 2.5.1.17) (Cob(II)alamin adenosyltransferase) (Cob(II)yrinic acid a,c-diamide adenosyltransferase) (Cobinamide/cobalamin adenosyltransferase)	cobO PA1272	PA1272	cobO	Down	1.5408
1_B	CZA vs PAR	Y1210_PSEAE	1.50322	0.0190857	0.0773546	sp	Q9I4C8	Y1210_PSEAE	Putative quercetin 2,3-dioxygenase PA1210 (Putative quercetinase) (EC 1.13.11.24) (Pirin-like protein PA1210)	PA1210	PA1210	PA1210	None	1.11151
1_B	CZA vs PAR	Y1205_PSEAE	1.0601	0.00654506	0.0429193	sp	Q9I4D3	Y1205_PSEAE	Putative quercetin 2,3-dioxygenase PA1205 (Putative quercetinase) (EC 1.13.11.24) (Pirin-like protein PA1205)	PA1205	PA1205	PA1205	Up	1.36735
1_B	CZA vs PAR	FMNRE_PSEAE	0.814041	0.00897307	0.0515109	sp	Q9I4D4	FMNRE_PSEAE	NAD(P)H-dependent FMN reductase PA1204 (EC 1.-.-.-)	PA1204	PA1204	PA1204	None	1.2881
1_B	CZA vs PAR	NPD2_PSEAE	0.780659	0.020511	0.0806063	sp	Q9I4E1	NPD2_PSEAE	NAD-dependent protein deacylase 2 (EC 2.3.1.286) (Regulatory protein SIR2 homolog 2)	cobB2 PA1197	PA1197	cobB2	None	1.09363
1_B	CZA vs PAR	DDAH_PSEAE	1.12757	0.0150227	0.0668471	sp	Q9I4E3	DDAH_PSEAE	N(G),N(G)-dimethylarginine dimethylaminohydrolase (DDAH) (Dimethylarginine dimethylaminohydrolase) (EC 3.5.3.18) (Dimethylargininase)	PA1195	PA1195	PA1195	None	1.17492
1_B	CZA vs PAR	TTCA_PSEAE	-0.518868	0.0378485	0.120002	sp	Q9I4E6	TTCA_PSEAE	tRNA-cytidine(32) 2-sulfurtransferase (EC 2.8.1.-) (Two-thiocytidine biosynthesis protein A) (tRNA 2-thiocytidine biosynthesis protein TtcA)	ttcA PA1192	PA1192	ttcA	None	0.92081
1_B	CZA vs PAR	DCTA2_PSEAE	-0.253244	0.441175	0.593716	sp	Q9I4F5	DCTA2_PSEAE	C4-dicarboxylate transport protein 2	dctA2 dctA PA1183	PA1183	dctA2	None	0.226421
1_B	CZA vs PAR	PHOP_PSEAE	6.52638	2.97856e-08	5.00994e-05	sp	Q9I4F9	PHOP_PSEAE	Two-component response regulator PhoP	phoP PA1179	PA1179	phoP	Up	4.30017
1_B	CZA vs PAR	NAPA_PSEAE	2.39651	9.16666e-05	0.00346479	sp	Q9I4G3	NAPA_PSEAE	Periplasmic nitrate reductase (EC 1.9.6.1)	napA PA1174	PA1174	napA	Up	2.46032
1_B	CZA vs PAR	DAPE_PSEAE	-0.758074	0.00394064	0.0330582	sp	Q9I4H5	DAPE_PSEAE	Succinyl-diaminopimelate desuccinylase (SDAP desuccinylase) (EC 3.5.1.18) (N-succinyl-LL-2,6-diaminoheptanedioate amidohydrolase)	dapE PA1162	PA1162	dapE	None	1.48072
1_B	CZA vs PAR	HCHA_PSEAE	0.82575	0.00683719	0.0439776	sp	Q9I4K0	HCHA_PSEAE	Protein/nucleic acid deglycase HchA (EC 3.1.2.-) (EC 3.5.1.-) (EC 3.5.1.124) (Maillard deglycase)	hchA PA1135	PA1135	hchA	None	1.35677
1_B	CZA vs PAR	NPD1_PSEAE	0.610901	0.104898	0.232308	sp	Q9I4L0	NPD1_PSEAE	NAD-dependent protein deacylase 1 (EC 2.3.1.286) (Regulatory protein SIR2 homolog 1)	cobB1 PA1125	PA1125	cobB1	None	0.633937
1_B	CZA vs PAR	DGTP_PSEAE	0.358572	0.100586	0.226791	sp	Q9I4L1	DGTP_PSEAE	Probable deoxyguanosinetriphosphate triphosphohydrolase (dGTP triphosphohydrolase) (dGTPase) (EC 3.1.5.1)	dgt PA1124	PA1124	dgt	None	0.644374
1_B	CZA vs PAR	FLII_PSEAE	-0.146049	0.498775	0.64459	sp	Q9I4N1	FLII_PSEAE	Flagellum-specific ATP synthase (EC 7.1.2.2)	fliI PA1104	PA1104	fliI	None	0.190717
1_B	CZA vs PAR	FLER_PSEAE	-0.548065	0.0113315	0.0581972	sp	Q9I4N3	FLER_PSEAE	Response regulator protein FleR	fleR PA1099	PA1099	fleR	None	1.2351
1_B	CZA vs PAR	FLGI_PSEAE	-1.29621	0.00620191	0.0412317	sp	Q9I4P5	FLGI_PSEAE	Flagellar P-ring protein (Basal body P-ring protein)	flgI PA1084	PA1084	flgI	Down	1.38477
1_B	CZA vs PAR	FLGH_PSEAE	0.520217	0.555369	0.692567	sp	Q9I4P6	FLGH_PSEAE	Flagellar L-ring protein (Basal body L-ring protein)	flgH PA1083	PA1083	flgH	None	0.159538
1_B	CZA vs PAR	PDXH_PSEAE	-0.533331	0.0108109	0.0563025	sp	Q9I4S5	PDXH_PSEAE	Pyridoxine/pyridoxamine 5'-phosphate oxidase (EC 1.4.3.5) (PNP/PMP oxidase) (PNPOx) (Pyridoxal 5'-phosphate synthase)	pdxH PA1049	PA1049	pdxH	None	1.24947
1_B	CZA vs PAR	Y1039_PSEAE	-0.0288155	0.90653	0.945016	sp	Q9I4T5	Y1039_PSEAE	UPF0225 protein PA1039	PA1039	PA1039	PA1039	None	0.0245609
1_B	CZA vs PAR	QUIP_PSEAE	-0.280288	0.341203	0.50057	sp	Q9I4U2	QUIP_PSEAE	Acyl-homoserine lactone acylase QuiP (AHL acylase QuiP) (Acyl-HSL acylase QuiP) (EC 3.5.1.97) (Quorum signal utilization and inactivation protein) [Cleaved into: Acyl-homoserine lactone acylase QuiP subunit alpha (Acyl-HSL acylase QuiP subunit alpha); Acyl-homoserine lactone acylase QuiP subunit beta (Acyl-HSL acylase QuiP subunit beta)]	quiP PA1032	PA1032	quiP	None	0.300535
1_B	CZA vs PAR	RMUC_PSEAE	-0.822786	0.435208	0.587453	sp	Q9I4U3	RMUC_PSEAE	DNA recombination protein RmuC homolog	rmuC PA1031	PA1031	rmuC	None	0.231027
1_B	CZA vs PAR	PUR7_PSEAE	-0.157113	0.289878	0.452926	sp	Q9I4W0	PUR7_PSEAE	Phosphoribosylaminoimidazole-succinocarboxamide synthase (EC 6.3.2.6) (SAICAR synthetase)	purC PA1013	PA1013	purC	None	0.343973
1_B	CZA vs PAR	DAPA_PSEAE	-0.46075	0.0156826	0.0687827	sp	Q9I4W3	DAPA_PSEAE	4-hydroxy-tetrahydrodipicolinate synthase (HTPA synthase) (EC 4.3.3.7)	dapA PA1010	PA1010	dapA	None	1.16252
1_B	CZA vs PAR	NADA_PSEAE	0.29087	0.240341	0.397692	sp	Q9I4W9	NADA_PSEAE	Quinolinate synthase (EC 2.5.1.72)	nadA PA1004	PA1004	nadA	None	0.400453
1_B	CZA vs PAR	MVFR_PSEAE	1.85056	0.0250478	0.0906029	sp	Q9I4X0	MVFR_PSEAE	Multiple virulence factor regulator MvfR (Transcriptional regulator MvfR)	mvfR PA1003	PA1003	mvfR	None	1.04286
1_B	CZA vs PAR	PQSC_PSEAE	-2.60218	0.0268578	0.0945423	sp	Q9I4X1	PQSC_PSEAE	2-heptyl-4(1H)-quinolone synthase subunit PqsC (EC 2.3.1.230)	pqsC PA0998	PA0998	pqsC	None	1.02437
1_B	CZA vs PAR	PQSB_PSEAE	-1.2072	0.0492957	0.141857	sp	Q9I4X2	PQSB_PSEAE	2-heptyl-4(1H)-quinolone synthase subunit PqsB	pqsB PA0997	PA0997	pqsB	None	0.84815
1_B	CZA vs PAR	QUEC_PSEAE	-1.77426	0.0256742	0.0919875	sp	Q9I4Z2	QUEC_PSEAE	7-cyano-7-deazaguanine synthase (EC 6.3.4.20) (7-cyano-7-carbaguanine synthase) (PreQ(0) synthase) (Queuosine biosynthesis protein QueC)	queC PA0976	PA0976	queC	None	1.03627
1_B	CZA vs PAR	PAL_PSEAE	-0.0194822	0.941502	0.965535	sp	Q9I4Z4	PAL_PSEAE	Peptidoglycan-associated lipoprotein (PAL)	pal oprL PA0973	PA0973	pal	None	0.0152321
1_B	CZA vs PAR	SYP_PSEAE	-0.313335	0.0522758	0.14716	sp	Q9I502	SYP_PSEAE	Proline--tRNA ligase (EC 6.1.1.15) (Prolyl-tRNA synthetase) (ProRS)	proS PA0956	PA0956	proS	None	0.832212
1_B	CZA vs PAR	ACYP_PSEAE	-0.110619	0.893721	0.936301	sp	Q9I504	ACYP_PSEAE	Acylphosphatase (EC 3.6.1.7) (Acylphosphate phosphohydrolase)	acyP PA0954	PA0954	acyP	None	0.0285843
1_B	CZA vs PAR	Y951_PSEAE	0.364678	0.654642	0.771894	sp	Q9I507	Y951_PSEAE	UPF0761 membrane protein PA0951	PA0951	PA0951	PA0951	None	0.112442
1_B	CZA vs PAR	NQOR_PSEAE	-0.220285	0.399721	0.554271	sp	Q9I509	NQOR_PSEAE	NAD(P)H dehydrogenase (quinone) (EC 1.6.5.2) (Flavoprotein WrbA) (NAD(P)H:quinone oxidoreductase) (NQO)	PA0949	PA0949	PA0949	None	0.256278
1_B	CZA vs PAR	PUR5_PSEAE	-0.401264	0.0856224	0.204832	sp	Q9I513	PUR5_PSEAE	Phosphoribosylformylglycinamidine cyclo-ligase (EC 6.3.3.1) (AIR synthase) (AIRS) (Phosphoribosyl-aminoimidazole synthetase)	purM PA0945	PA0945	purM	None	0.688603
1_B	CZA vs PAR	RLMD_PSEAE	-0.19877	0.414091	0.568036	sp	Q9I525	RLMD_PSEAE	23S rRNA (uracil(1939)-C(5))-methyltransferase RlmD (EC 2.1.1.190) (23S rRNA(m5U1939)-methyltransferase)	rlmD rumA PA0933	PA0933	rlmD	None	0.245624
1_B	CZA vs PAR	CYSM_PSEAE	-0.135497	0.329959	0.490275	sp	Q9I526	CYSM_PSEAE	Cysteine synthase B (CSase B) (EC 2.5.1.47) (O-acetylserine (thiol)-lyase B) (OAS-TL B) (O-acetylserine sulfhydrylase B)	cysM PA0932	PA0932	cysM	None	0.30956
1_B	CZA vs PAR	KUP_PSEAE	-0.189975	0.766235	0.853168	sp	Q9I540	KUP_PSEAE	Probable potassium transport system protein Kup	kup PA0917	PA0917	kup	None	0.0689655
1_B	CZA vs PAR	RIMO_PSEAE	-0.513774	0.0103039	0.055117	sp	Q9I541	RIMO_PSEAE	Ribosomal protein uS12 methylthiotransferase RimO (uS12 MTTase) (uS12 methylthiotransferase) (EC 2.8.4.4) (Ribosomal protein uS12 (aspartate-C(3))-methylthiotransferase) (Ribosome maturation factor RimO)	rimO PA0916	PA0916	rimO	None	1.25871
1_B	CZA vs PAR	SYA_PSEAE	-0.185478	0.203293	0.356186	sp	Q9I553	SYA_PSEAE	Alanine--tRNA ligase (EC 6.1.1.7) (Alanyl-tRNA synthetase) (AlaRS)	alaS PA0903	PA0903	alaS	None	0.448323
1_B	CZA vs PAR	ACSA1_PSEAE	-0.580409	0.0104823	0.0554386	sp	Q9I558	ACSA1_PSEAE	Acetyl-coenzyme A synthetase 1 (AcCoA synthetase 1) (Acs 1) (EC 6.2.1.1) (Acetate--CoA ligase 1) (Acyl-activating enzyme 1)	acsA1 PA0887	PA0887	acsA1	None	1.25619
1_B	CZA vs PAR	MLIC_PSEAE	0.295127	0.166578	0.315879	sp	Q9I574	MLIC_PSEAE	Membrane-bound lysozyme inhibitor of C-type lysozyme	mliC PA0867	PA0867	mliC	None	0.500479
1_B	CZA vs PAR	HPPD_PSEAE	-1.61891	4.16469e-05	0.00248872	sp	Q9I576	HPPD_PSEAE	4-hydroxyphenylpyruvate dioxygenase (4HPPD) (HPD) (HPPDase) (EC 1.13.11.27)	hpd PA0865	PA0865	hpd	Down	2.60402
1_B	CZA vs PAR	TRHO_PSEAE	-0.871141	0.0134029	0.0633262	sp	Q9I583	TRHO_PSEAE	tRNA uridine(34) hydroxylase (EC 1.14.-.-) (tRNA hydroxylation protein O)	trhO PA0858	PA0858	trhO	None	1.19842
1_B	CZA vs PAR	FUMC1_PSEAE	1.58745	0.000865473	0.0132339	sp	Q9I587	FUMC1_PSEAE	Fumarate hydratase class II 1 (Fumarase C 1) (EC 4.2.1.2) (Aerobic fumarase 1) (Iron-independent fumarase 1)	fumC1 PA0854	PA0854	fumC1	Up	1.87831
1_B	CZA vs PAR	CYSZ_PSEAE	0.971449	0.0131615	0.0631128	sp	Q9I595	CYSZ_PSEAE	Sulfate transporter CysZ	cysZ PA0846	PA0846	cysZ	None	1.19988
1_B	CZA vs PAR	ACKA_PSEAE	-0.160955	0.364263	0.521249	sp	Q9I5A4	ACKA_PSEAE	Acetate kinase (EC 2.7.2.1) (Acetokinase)	ackA PA0836	PA0836	ackA	None	0.282955
1_B	CZA vs PAR	PTA_PSEAE	0.102175	0.466749	0.616952	sp	Q9I5A5	PTA_PSEAE	Phosphate acetyltransferase (EC 2.3.1.8) (Phosphotransacetylase)	pta PA0835	PA0835	pta	None	0.209748
1_B	CZA vs PAR	CMOA_PSEAE	0.00863521	0.955323	0.974565	sp	Q9I5G3	CMOA_PSEAE	Carboxy-S-adenosyl-L-methionine synthase (Cx-SAM synthase) (EC 2.1.3.-)	cmoA PA0775	PA0775	cmoA	None	0.0111891
1_B	CZA vs PAR	CMOB_PSEAE	0.238174	0.39994	0.554346	sp	Q9I5G4	CMOB_PSEAE	tRNA U34 carboxymethyltransferase (EC 2.5.1.-)	cmoB PA0774	PA0774	cmoB	None	0.256219
1_B	CZA vs PAR	PDXJ_PSEAE	-0.344417	0.192412	0.345029	sp	Q9I5G5	PDXJ_PSEAE	Pyridoxine 5'-phosphate synthase (PNP synthase) (EC 2.6.99.2)	pdxJ PA0773	PA0773	pdxJ	None	0.462144
1_B	CZA vs PAR	LEP_PSEAE	-0.370911	0.0410017	0.124936	sp	Q9I5G7	LEP_PSEAE	Signal peptidase I (SPase I) (EC 3.4.21.89) (Leader peptidase I)	lepB PA0768	PA0768	lepB	None	0.903311
1_B	CZA vs PAR	LEPA_PSEAE	-0.208815	0.169641	0.319884	sp	Q9I5G8	LEPA_PSEAE	Elongation factor 4 (EF-4) (EC 3.6.5.n1) (Ribosomal back-translocase LepA)	lepA le PA0767	PA0767	lepA	None	0.495007
1_B	CZA vs PAR	UNG_PSEAE	-0.218351	0.627612	0.750013	sp	Q9I5H9	UNG_PSEAE	Uracil-DNA glycosylase (UDG) (EC 3.2.2.27)	ung PA0750	PA0750	ung	None	0.124931
1_B	CZA vs PAR	SYY2_PSEAE	-0.753021	0.00688338	0.0441311	sp	Q9I5Q3	SYY2_PSEAE	Tyrosine--tRNA ligase 2 (EC 6.1.1.1) (Tyrosyl-tRNA synthetase 2) (TyrRS 2)	tyrS2 PA0668	PA0668	tyrS2	None	1.35526
1_B	CZA vs PAR	ANMK_PSEAE	0.42601	0.670491	0.78561	sp	Q9I5Q5	ANMK_PSEAE	Anhydro-N-acetylmuramic acid kinase (EC 2.7.1.170) (AnhMurNAc kinase)	anmK PA0666	PA0666	anmK	None	0.104793
1_B	CZA vs PAR	ARGC_PSEAE	-0.581983	0.00703188	0.0446705	sp	Q9I5Q9	ARGC_PSEAE	N-acetyl-gamma-glutamyl-phosphate reductase (AGPR) (EC 1.2.1.38) (N-acetyl-glutamate semialdehyde dehydrogenase) (NAGSA dehydrogenase)	argC PA0662	PA0662	argC	None	1.34998
1_B	CZA vs PAR	COQ7_PSEAE	-0.0861274	0.604241	0.732492	sp	Q9I5R6	COQ7_PSEAE	3-demethoxyubiquinol 3-hydroxylase (DMQ hydroxylase) (EC 1.14.99.60) (2-nonaprenyl-3-methyl-6-methoxy-1,4-benzoquinol hydroxylase)	coq7 PA0655	PA0655	coq7	None	0.135197
1_B	CZA vs PAR	SPED_PSEAE	-0.375153	0.143198	0.28504	sp	Q9I5R7	SPED_PSEAE	S-adenosylmethionine decarboxylase proenzyme (AdoMetDC) (SAMDC) (EC 4.1.1.50) [Cleaved into: S-adenosylmethionine decarboxylase beta chain; S-adenosylmethionine decarboxylase alpha chain]	speD PA0654	PA0654	speD	None	0.545094
1_B	CZA vs PAR	MURU_PSEAE	0.272216	0.717445	0.819797	sp	Q9I5U0	MURU_PSEAE	N-acetylmuramate alpha-1-phosphate uridylyltransferase (MurNAc-1P uridylyltransferase) (MurNAc-alpha-1P uridylyltransferase) (EC 2.7.7.99)	murU PA0597	PA0597	murU	None	0.0862935
1_B	CZA vs PAR	AMGK_PSEAE	-0.135987	0.494537	0.642325	sp	Q9I5U1	AMGK_PSEAE	N-acetylmuramate/N-acetylglucosamine kinase (MurNAc/GlcNAc kinase) (EC 2.7.1.221) (Anomeric sugar kinase)	amgK PA0596	PA0596	amgK	None	0.192245
1_B	CZA vs PAR	LPTD_PSEAE	-0.772368	0.00117086	0.0158184	sp	Q9I5U2	LPTD_PSEAE	LPS-assembly protein LptD	lptD imp ostA PA0595	PA0595	lptD	None	1.80084
1_B	CZA vs PAR	SURA_PSEAE	-0.559969	0.0178699	0.0743068	sp	Q9I5U3	SURA_PSEAE	Chaperone SurA (Peptidyl-prolyl cis-trans isomerase SurA) (PPIase SurA) (EC 5.2.1.8) (Rotamase SurA)	surA PA0594	PA0594	surA	None	1.12897
1_B	CZA vs PAR	PDXA_PSEAE	-0.306978	0.101888	0.228197	sp	Q9I5U4	PDXA_PSEAE	4-hydroxythreonine-4-phosphate dehydrogenase (EC 1.1.1.262) (4-(phosphohydroxy)-L-threonine dehydrogenase)	pdxA PA0593	PA0593	pdxA	None	0.64169
1_B	CZA vs PAR	RSMA_PSEAE	-0.101421	0.48413	0.632374	sp	Q9I5U5	RSMA_PSEAE	Ribosomal RNA small subunit methyltransferase A (EC 2.1.1.182) (16S rRNA (adenine(1518)-N(6)/adenine(1519)-N(6))-dimethyltransferase) (16S rRNA dimethyladenosine transferase) (16S rRNA dimethylase) (S-adenosylmethionine-6-N', N'-adenosyl(rRNA) dimethyltransferase)	rsmA ksgA PA0592	PA0592	rsmA	None	0.199026
1_B	CZA vs PAR	APAG_PSEAE	-0.347753	0.0709537	0.180824	sp	Q9I5U6	APAG_PSEAE	Protein ApaG	apaG PA0591	PA0591	apaG	None	0.742743
1_B	CZA vs PAR	APAH_PSEAE	0.145112	0.614857	0.739979	sp	Q9I5U7	APAH_PSEAE	Bis(5'-nucleosyl)-tetraphosphatase, symmetrical (EC 3.6.1.41) (Ap4A hydrolase) (Diadenosine 5',5'''-P1,P4-tetraphosphate pyrophosphohydrolase) (Diadenosine tetraphosphatase)	apaH PA0590	PA0590	apaH	None	0.13078
1_B	CZA vs PAR	GLPE_PSEAE	-0.452091	0.136851	0.275835	sp	Q9I5U8	GLPE_PSEAE	Thiosulfate sulfurtransferase GlpE (EC 2.8.1.1)	glpE PA0589	PA0589	glpE	None	0.559351
1_B	CZA vs PAR	Y587_PSEAE	0.891143	0.000774604	0.0126935	sp	Q9I5V0	Y587_PSEAE	UPF0229 protein PA0587	PA0587	PA0587	PA0587	None	1.89642
1_B	CZA vs PAR	CCA_PSEAE	0.806464	0.142483	0.283951	sp	Q9I5V3	CCA_PSEAE	Multifunctional CCA protein [Includes: CCA-adding enzyme (EC 2.7.7.72) (CCA tRNA nucleotidyltransferase) (tRNA CCA-pyrophosphorylase) (tRNA adenylyl-/cytidylyl-transferase) (tRNA nucleotidyltransferase) (tRNA-NT); 2'-nucleotidase (EC 3.1.3.-); 2',3'-cyclic phosphodiesterase (EC 3.1.4.-); Phosphatase (EC 3.1.3.-)]	cca PA0584	PA0584	cca	None	0.546757
1_B	CZA vs PAR	TSAD_PSEAE	-0.658302	0.0244101	0.0895482	sp	Q9I5V7	TSAD_PSEAE	tRNA N6-adenosine threonylcarbamoyltransferase (EC 2.3.1.234) (N6-L-threonylcarbamoyladenine synthase) (t(6)A synthase) (t(6)A37 threonylcarbamoyladenosine biosynthesis protein TsaD) (tRNA threonylcarbamoyladenosine biosynthesis protein TsaD)	tsaD gcp PA0580	PA0580	tsaD	None	1.04794
1_B	CZA vs PAR	RS21_PSEAE	-0.479753	0.0128182	0.0623127	sp	Q9I5V8	RS21_PSEAE	Small ribosomal subunit protein bS21 (30S ribosomal protein S21)	rpsU PA0579	PA0579	rpsU	None	1.20542
1_B	CZA vs PAR	DNAG_PSEAE	0.0117416	0.941712	0.965535	sp	Q9I5W0	DNAG_PSEAE	DNA primase (EC 2.7.7.101)	dnaG PA0577	PA0577	dnaG	None	0.0152321
1_B	CZA vs PAR	IMPA_PSEAE	-1.18653	0.0748775	0.187265	sp	Q9I5W4	IMPA_PSEAE	Immunomodulating metalloprotease (EC 3.4.24.-) (IMPa)	impA PA0572	PA0572	impA	None	0.727542
1_B	CZA vs PAR	ALF_PSEAE	-0.161686	0.333819	0.493178	sp	Q9I5Y1	ALF_PSEAE	Fructose-bisphosphate aldolase (FBP aldolase) (FBPA) (EC 4.1.2.13) (Fructose-1,6-bisphosphate aldolase)	fba fda PA0555	PA0555	fba	None	0.306996
1_B	CZA vs PAR	PGK_PSEAE	-0.32181	0.0457399	0.134655	sp	Q9I5Y4	PGK_PSEAE	Phosphoglycerate kinase (EC 2.7.2.3)	pgk PA0552	PA0552	pgk	None	0.870779
1_B	CZA vs PAR	METK_PSEAE	-0.664156	0.00226435	0.023804	sp	Q9I5Z0	METK_PSEAE	S-adenosylmethionine synthase (AdoMet synthase) (EC 2.5.1.6) (MAT) (Methionine adenosyltransferase)	metK PA0546	PA0546	metK	None	1.62335
1_B	CZA vs PAR	BIOD_PSEAE	-0.486505	0.238541	0.396664	sp	Q9I614	BIOD_PSEAE	ATP-dependent dethiobiotin synthetase BioD (EC 6.3.3.3) (DTB synthetase) (DTBS) (Dethiobiotin synthase)	bioD PA0504	PA0504	bioD	None	0.401578
1_B	CZA vs PAR	BIOF_PSEAE	-0.329557	0.336511	0.495197	sp	Q9I617	BIOF_PSEAE	8-amino-7-oxononanoate synthase (AONS) (EC 2.3.1.47) (7-keto-8-amino-pelargonic acid synthase) (7-KAP synthase) (KAPA synthase) (8-amino-7-ketopelargonate synthase)	bioF PA0501	PA0501	bioF	None	0.305222
1_B	CZA vs PAR	BIOB_PSEAE	-1.52198	0.00027561	0.00718724	sp	Q9I618	BIOB_PSEAE	Biotin synthase (EC 2.8.1.6)	bioB PA0500	PA0500	bioB	Down	2.14344
1_B	CZA vs PAR	PXPA1_PSEAE	1.87904	0.11886	0.253386	sp	Q9I626	PXPA1_PSEAE	5-oxoprolinase subunit A 1 (5-OPase subunit A 1) (EC 3.5.2.9) (5-oxoprolinase (ATP-hydrolyzing) subunit A 1)	pxpA1 PA0492	PA0492	pxpA1	None	0.596217
1_B	CZA vs PAR	MASZ_PSEAE	0.245222	0.149593	0.293925	sp	Q9I636	MASZ_PSEAE	Malate synthase G (EC 2.3.3.9)	glcB PA0482	PA0482	glcB	None	0.531763
1_B	CZA vs PAR	HYDA_PSEAE	0.172709	0.927367	0.958228	sp	Q9I676	HYDA_PSEAE	D-hydantoinase/dihydropyrimidinase (DHPase) (EC 3.5.2.2)	dht PA0441	PA0441	dht	None	0.0185313
1_B	CZA vs PAR	SAHH_PSEAE	-0.209184	0.16383	0.312783	sp	Q9I685	SAHH_PSEAE	Adenosylhomocysteinase (EC 3.13.2.1) (S-adenosyl-L-homocysteine hydrolase) (AdoHcyase)	ahcY sahH PA0432	PA0432	ahcY	None	0.504757
1_B	CZA vs PAR	Y423_PSEAE	-0.655334	0.00487108	0.0365326	sp	Q9I690	Y423_PSEAE	UPF0312 protein PA0423	PA0423	PA0423	PA0423	None	1.43732
1_B	CZA vs PAR	GSHB_PSEAE	0.093683	0.557271	0.694061	sp	Q9I697	GSHB_PSEAE	Glutathione synthetase (EC 6.3.2.3) (GSH synthetase) (GSH-S) (GSHase) (Glutathione synthase)	gshB PA0407	PA0407	gshB	None	0.158602
1_B	CZA vs PAR	YQGF_PSEAE	-0.0725361	0.727935	0.827567	sp	Q9I699	YQGF_PSEAE	Putative pre-16S rRNA nuclease (EC 3.1.-.-)	PA0404	PA0404	PA0404	None	0.0821967
1_B	CZA vs PAR	IXTPA_PSEAE	-1.0416	0.000425488	0.00875246	sp	Q9I6A8	IXTPA_PSEAE	dITP/XTP pyrophosphatase (EC 3.6.1.66) (Non-canonical purine NTP pyrophosphatase) (Non-standard purine NTP pyrophosphatase) (Nucleoside-triphosphate diphosphatase) (Nucleoside-triphosphate pyrophosphatase) (NTPase)	PA0387	PA0387	PA0387	Down	2.05787
1_B	CZA vs PAR	TRMB_PSEAE	-0.395876	0.0344424	0.112599	sp	Q9I6B3	TRMB_PSEAE	tRNA (guanine-N(7)-)-methyltransferase (EC 2.1.1.33) (tRNA (guanine(46)-N(7))-methyltransferase) (tRNA(m7G46)-methyltransferase)	trmB PA0382	PA0382	trmB	None	0.948466
1_B	CZA vs PAR	THIG_PSEAE	-0.313409	0.0574346	0.156954	sp	Q9I6B4	THIG_PSEAE	Thiazole synthase (EC 2.8.1.10)	thiG PA0381	PA0381	thiG	None	0.804229
1_B	CZA vs PAR	MTGA_PSEAE	0.60617	0.0158921	0.0693049	sp	Q9I6B7	MTGA_PSEAE	Biosynthetic peptidoglycan transglycosylase (EC 2.4.1.129) (Glycan polymerase) (Peptidoglycan glycosyltransferase MtgA) (PGT)	mtgA PA0378	PA0378	mtgA	None	1.15924
1_B	CZA vs PAR	CALB_PSEAE	0.193869	0.628077	0.750303	sp	Q9I6C8	CALB_PSEAE	Probable coniferyl aldehyde dehydrogenase (CALDH) (EC 1.2.1.68)	calB PA0366	PA0366	calB	None	0.124763
1_B	CZA vs PAR	COAD_PSEAE	-1.26003	0.00259875	0.0251274	sp	Q9I6D1	COAD_PSEAE	Phosphopantetheine adenylyltransferase (EC 2.7.7.3) (Dephospho-CoA pyrophosphorylase) (Pantetheine-phosphate adenylyltransferase) (PPAT)	coaD PA0363	PA0363	coaD	Down	1.59985
1_B	CZA vs PAR	ILVD_PSEAE	0.0731051	0.603125	0.731884	sp	Q9I6E0	ILVD_PSEAE	Dihydroxy-acid dehydratase (DAD) (EC 4.2.1.9)	ilvD PA0353	PA0353	ilvD	None	0.135558
1_B	CZA vs PAR	TYSY_PSEAE	-0.327555	0.16746	0.316659	sp	Q9I6F1	TYSY_PSEAE	Thymidylate synthase (TS) (TSase) (EC 2.1.1.45)	thyA PA0342	PA0342	thyA	None	0.499408
1_B	CZA vs PAR	LGT_PSEAE	-0.829623	0.249448	0.406776	sp	Q9I6F2	LGT_PSEAE	Phosphatidylglycerol--prolipoprotein diacylglyceryl transferase (EC 2.5.1.145)	lgt PA0341	PA0341	lgt	None	0.390645
1_B	CZA vs PAR	RPIA_PSEAE	-0.334354	0.230232	0.387831	sp	Q9I6G1	RPIA_PSEAE	Ribose-5-phosphate isomerase A (EC 5.3.1.6) (Phosphoriboisomerase A) (PRI)	rpiA PA0330	PA0330	rpiA	None	0.411357
1_B	CZA vs PAR	Y329_PSEAE	1.29494	0.000289841	0.00733101	sp	Q9I6G2	Y329_PSEAE	UPF0339 protein PA0329	PA0329	PA0329	PA0329	Up	2.13484
1_B	CZA vs PAR	SPUE_PSEAE	0.167889	0.284328	0.447581	sp	Q9I6J0	SPUE_PSEAE	Spermidine-binding periplasmic protein SpuE	spuE PA0301	PA0301	spuE	None	0.349128
1_B	CZA vs PAR	SPUD_PSEAE	0.19814	0.272029	0.43482	sp	Q9I6J1	SPUD_PSEAE	Putrescine-binding periplasmic protein SpuD	spuD PA0300	PA0300	spuD	None	0.36169
1_B	CZA vs PAR	SPUC_PSEAE	0.275666	0.082141	0.19908	sp	Q9I6J2	SPUC_PSEAE	Putrescine--pyruvate aminotransferase (PATase) (EC 2.6.1.113) (Putrescine--pyruvate transaminase)	spuC PA0299	PA0299	spuC	None	0.700973
1_B	CZA vs PAR	AGUA_PSEAE	-0.31576	0.100877	0.226839	sp	Q9I6J9	AGUA_PSEAE	Agmatine deiminase (EC 3.5.3.12) (Agmatine iminohydrolase)	aguA PA0292	PA0292	aguA	None	0.644282
1_B	CZA vs PAR	CYSA_PSEAE	-0.81531	0.00427218	0.0343785	sp	Q9I6L0	CYSA_PSEAE	Sulfate/thiosulfate import ATP-binding protein CysA (EC 7.3.2.3) (Sulfate-transporting ATPase)	cysA PA0280	PA0280	cysA	None	1.46371
1_B	CZA vs PAR	DAVT_PSEAE	-0.0118696	0.936728	0.963301	sp	Q9I6M4	DAVT_PSEAE	5-aminovalerate aminotransferase DavT (EC 2.6.1.48) (5-aminovalerate transaminase) (Delta-aminovalerate aminotransferase)	davT PA0266	PA0266	davT	None	0.0162382
1_B	CZA vs PAR	DAVD_PSEAE	0.162485	0.275712	0.438948	sp	Q9I6M5	DAVD_PSEAE	Glutarate-semialdehyde dehydrogenase (EC 1.2.1.-)	davD PA0265	PA0265	davD	None	0.357587
1_B	CZA vs PAR	VGR2B_PSEAE	0.109423	0.851512	0.911676	sp	Q9I6M7	VGR2B_PSEAE	Type VI secretion system spike protein VgrG2b (Metallopeptidase effector VgrG2b) (EC 3.4.24.-)	vgrG2b PA0262	PA0262	vgrG2b	None	0.0401594
1_B	CZA vs PAR	VGR2A_PSEAE	0.109423	0.851512	0.911676	sp	Q9I3K1	VGR2A_PSEAE	Type VI secretion system spike protein VgrG2a	vgrG2a PA1511	PA1511	vgrG2a	None	0.0401594
1_B	CZA vs PAR	FDC_PSEAE	1.1897	0.0647488	0.169638	sp	Q9I6N5	P2CDC_PSEAE	Pyrrole-2-carboxylic acid decarboxylase (P2C decarboxylase) (EC 4.1.1.93) (Ferulic acid decarboxylase-like protein) (Homologous to UbiD protein A) (UbiD-like decarboxylase)	hudA PA0254	PA0254	hudA	None	0.770477
1_B	CZA vs PAR	PCAB_PSEAE	0.386319	0.542304	0.682495	sp	Q9I6Q8	PCAB_PSEAE	3-carboxy-cis,cis-muconate cycloisomerase (EC 5.5.1.2) (3-carboxymuconate lactonizing enzyme) (CMLE)	pcaB PA0230	PA0230	pcaB	None	0.165901
1_B	CZA vs PAR	ADE_PSEAE	-1.15239	0.360676	0.518289	sp	Q9I6Y4	ADE_PSEAE	Adenine deaminase (ADE) (EC 3.5.4.2) (Adenine aminohydrolase) (AAH)	PA0148	PA0148	PA0148	None	0.285428
1_B	CZA vs PAR	PK21A_PSEAE	0.492226	0.0114321	0.0583819	sp	Q9I6Z1	PK21A_PSEAE	GDP-polyphosphate phosphotransferase (EC 2.7.4.34) (Polyphosphate kinase PPK2 1)	ppk2 PA0141	PA0141	ppk2	None	1.23372
1_B	CZA vs PAR	AHPF_PSEAE	-0.903242	0.0207577	0.0811358	sp	Q9I6Z2	AHPF_PSEAE	Alkyl hydroperoxide reductase subunit F (EC 1.8.1.-)	ahpF PA0140	PA0140	ahpF	None	1.09079
1_B	CZA vs PAR	BAUR_PSEAE	0.139993	0.769578	0.854409	sp	Q9I6Z9	BAUR_PSEAE	HTH-type transcriptional activator BauR	bauR PA0133	PA0133	bauR	None	0.0683342
1_B	CZA vs PAR	BAUA_PSEAE	2.16465	0.00316343	0.0285302	sp	Q9I700	BAUA_PSEAE	Beta-alanine--pyruvate aminotransferase (Beta-A--Py AT) (EC 2.6.1.18) (Beta-alanine--pyruvate transaminase) (Omega-amino acid aminotransferase) (Omega-amino acid AT) (Omega-amino acid--pyruvate aminotransferase) (Omega-APT)	bauA PA0132	PA0132	bauA	Up	1.54469
1_B	CZA vs PAR	BAUC_PSEAE	0.268995	0.115046	0.248246	sp	Q9I702	BAUC_PSEAE	Malonate-semialdehyde dehydrogenase (EC 1.2.1.27) (3-oxopropanoate dehydrogenase)	bauC PA0130	PA0130	bauC	None	0.605118
1_B	CZA vs PAR	BAUD_PSEAE	-1.70711	0.0195637	0.0787229	sp	Q9I703	BAUD_PSEAE	Probable GABA permease (4-amino butyrate transport carrier) (Gamma-aminobutyrate permease)	bauD gabP PA0129	PA0129	bauD	None	1.1039
1_B	CZA vs PAR	VGR1B_PSEAE	-4.04383	9.88213e-06	0.00118727	sp	Q9I737	VGR1B_PSEAE	Type VI secretion system spike protein VgrG1b	vgrG1b PA0095	PA0095	vgrG1b	Down	2.92545
1_B	CZA vs PAR	EAGT6_PSEAE	-2.81455	7.72438e-05	0.003208	sp	Q9I738	EAGT6_PSEAE	Effector EagT6	eagT6 PA0094	PA0094	eagT6	Down	2.49377
1_B	CZA vs PAR	TSE6_PSEAE	1.51821	0.00791298	0.0474153	sp	Q9I739	TSE6_PSEAE	NAD(P)(+) glycohydrolase toxin Tse6 (EC 3.2.2.5)	tse6 PA0093	PA0093	tse6	Up	1.32408
1_B	CZA vs PAR	TSI6_PSEAE	-0.58724	0.570726	0.70645	sp	Q9I740	TSI6_PSEAE	Immune protein Tsi6	tsi6 PA0092	PA0092	tsi6	None	0.150919
1_B	CZA vs PAR	VGR1A_PSEAE	-2.14864	0.00327805	0.0289607	sp	Q9I741	VGR1A_PSEAE	Type VI secretion system spike protein VgrG1a (T6SS spike protein VgrG1a)	vgrG1a PA0091	PA0091	vgrG1a	Down	1.53819
1_B	CZA vs PAR	CLPV1_PSEAE	-3.56332	3.24049e-06	0.000726733	sp	Q9I742	CLPV1_PSEAE	AAA+ ATPase ClpV1	clpV1 PA0090	PA0090	clpV1	Down	3.13863
1_B	CZA vs PAR	TSSF1_PSEAE	-1.79609	0.00258319	0.0251274	sp	Q9I744	TSSF1_PSEAE	Type VI secretion system component TssF1	tssF1 PA0088	PA0088	tssF1	Down	1.59985
1_B	CZA vs PAR	HCP1_PSEAE	-2.89596	6.73707e-06	0.0011206	sp	Q9I747	HCP1_PSEAE	Protein hcp1	hcp1 PA0085	PA0085	hcp1	Down	2.95055
1_B	CZA vs PAR	TSSC1_PSEAE	-3.04994	1.15406e-05	0.00125234	sp	Q9I748	TSSC1_PSEAE	Type VI secretion system sheath protein TssC1 (Sheath protein HsiC1)	tssC1 PA0084	PA0084	tssC1	Down	2.90228
1_B	CZA vs PAR	TSSB1_PSEAE	-4.66984	4.61983e-06	0.000930087	sp	Q9I749	TSSB1_PSEAE	Type VI secretion system sheath protein TssB1 (Sheath protein HsiB1)	tssB1 PA0083	PA0083	tssB1	Down	3.03148
1_B	CZA vs PAR	TSSK1_PSEAE	-3.50807	0.00502916	0.0368625	sp	Q9I753	TSSK1_PSEAE	Type VI secretion system baseplate component TssK1	tssK1 PA0079	PA0079	tssK1	Down	1.43342
1_B	CZA vs PAR	TSSM1_PSEAE	-2.75304	0.00057906	0.0104169	sp	Q9I755	TSSM1_PSEAE	Type VI secretion system component TssM1	tssM1 PA0077	PA0077	tssM1	Down	1.98226
1_B	CZA vs PAR	5NTD_PSEAE	-0.221993	0.545312	0.685255	sp	Q9I767	5NTD_PSEAE	5'-nucleotidase (EC 3.1.3.5) (Nucleoside 5'-monophosphate phosphohydrolase)	PA0065	PA0065	PA0065	None	0.164148
1_B	CZA vs PAR	EXOT_PSEAE	0.811088	0.21816	0.374243	sp	Q9I788	EXOT_PSEAE	Exoenzyme T [Includes: GTPase-activating protein (GAP); ADP-ribosyltransferase (ADPRT) (EC 2.4.2.31)]	exoT PA0044	PA0044	exoT	None	0.426847
1_B	CZA vs PAR	TSAC_PSEAE	-0.182709	0.604094	0.732492	sp	Q9I7A5	TSAC_PSEAE	Threonylcarbamoyl-AMP synthase (TC-AMP synthase) (EC 2.7.7.87) (L-threonylcarbamoyladenylate synthase) (t(6)A37 threonylcarbamoyladenosine biosynthesis protein TsaC) (tRNA threonylcarbamoyladenosine biosynthesis protein TsaC)	tsaC rimN PA0022	PA0022	tsaC	None	0.135197
1_B	CZA vs PAR	DEF_PSEAE	0.0584205	0.763454	0.851792	sp	Q9I7A8	DEF_PSEAE	Peptide deformylase (PDF) (EC 3.5.1.88) (Polypeptide deformylase)	def PA0019	PA0019	def	None	0.0696666
1_B	CZA vs PAR	RSMB_PSEAE	-0.661181	0.0838538	0.20193	sp	Q9I7A9	RSMB_PSEAE	Ribosomal RNA small subunit methyltransferase B (EC 2.1.1.176) (16S rRNA m5C967 methyltransferase) (rRNA (cytosine-C(5)-)-methyltransferase RsmB)	rsmB rrmB PA0017	PA0017	rsmB	None	0.694799
1_B	CZA vs PAR	Y015_PSEAE	0.550312	0.162931	0.311597	sp	Q9I7B1	Y015_PSEAE	TPR repeat-containing protein PA0015	PA0015	PA0015	PA0015	None	0.506407
1_B	CZA vs PAR	SYGA_PSEAE	-0.116237	0.466515	0.616885	sp	Q9I7B7	SYGA_PSEAE	Glycine--tRNA ligase alpha subunit (EC 6.1.1.14) (Glycyl-tRNA synthetase alpha subunit) (GlyRS)	glyQ PA0009	PA0009	glyQ	None	0.209796
1_B	CZA vs PAR	SYGB_PSEAE	-0.480457	0.0135718	0.0634151	sp	Q9I7B8	SYGB_PSEAE	Glycine--tRNA ligase beta subunit (EC 6.1.1.14) (Glycyl-tRNA synthetase beta subunit) (GlyRS)	glyS PA0008	PA0008	glyS	None	1.19781
1_B	CZA vs PAR	GMHBB_PSEAE	0.143966	0.803649	0.879161	sp	Q9I7C0	GMHBB_PSEAE	D-glycero-beta-D-manno-heptose-1,7-bisphosphate 7-phosphatase (EC 3.1.3.82) (D,D-heptose 1,7-bisphosphate phosphatase) (HBP phosphatase)	gmhB PA0006	PA0006	gmhB	None	0.0559314
1_B	CZA vs PAR	GYRB_PSEAE	-0.60137	0.00507288	0.0368625	sp	Q9I7C2	GYRB_PSEAE	DNA gyrase subunit B (EC 5.6.2.2)	gyrB PA0004	PA0004	gyrB	None	1.43342
1_B	CZA vs PAR	RECF_PSEAE	1.07347	0.0398105	0.122415	sp	Q9I7C3	RECF_PSEAE	DNA replication and repair protein RecF	recF PA0003	PA0003	recF	None	0.912164
1_B	CZA vs PAR	DPO3B_PSEAE	-0.309992	0.0525236	0.14761	sp	Q9I7C4	DPO3B_PSEAE	Beta sliding clamp (Beta clamp) (Sliding clamp) (Beta-clamp processivity factor) (DNA polymerase III beta sliding clamp subunit) (DNA polymerase III subunit beta)	dnaN PA0002	PA0002	dnaN	None	0.830883
1_B	CZA vs PAR	DNAA_PSEAE	-0.55091	0.118104	0.252415	sp	Q9I7C5	DNAA_PSEAE	Chromosomal replication initiator protein DnaA	dnaA PA0001	PA0001	dnaA	None	0.597884
1_B	CZA vs PAR	DXR_PSEAE	-0.0628341	0.764176	0.851966	sp	Q9KGU6	DXR_PSEAE	1-deoxy-D-xylulose 5-phosphate reductoisomerase (DXP reductoisomerase) (EC 1.1.1.267) (1-deoxyxylulose-5-phosphate reductoisomerase) (2-C-methyl-D-erythritol 4-phosphate synthase)	dxr PA3650	PA3650	dxr	None	0.0695778
1_B	CZA vs PAR	DXS_PSEAE	-0.111344	0.432167	0.584564	sp	Q9KGU7	DXS_PSEAE	1-deoxy-D-xylulose-5-phosphate synthase (EC 2.2.1.7) (1-deoxyxylulose-5-phosphate synthase) (DXP synthase) (DXPS)	dxs PA4044	PA4044	dxs	None	0.233168
1_B	CZA vs PAR	FPG_PSEAE	-0.533082	0.0753128	0.187808	sp	Q9L7T2	FPG_PSEAE	Formamidopyrimidine-DNA glycosylase (Fapy-DNA glycosylase) (EC 3.2.2.23) (DNA-(apurinic or apyrimidinic site) lyase MutM) (AP lyase MutM) (EC 4.2.99.18)	mutM fpg PA0357	PA0357	mutM	None	0.726287
1_B	CZA vs PAR	SECA_PSEAE	-0.719275	0.0118633	0.0595644	sp	Q9LCT3	SECA_PSEAE	Protein translocase subunit SecA (EC 7.4.2.8)	secA PA4403	PA4403	secA	None	1.22501
1_B	CZA vs PAR	DDLB_PSEAE	0.297744	0.219277	0.375775	sp	Q9LCT6	DDLB_PSEAE	D-alanine--D-alanine ligase B (EC 6.3.2.4) (D-Ala-D-Ala ligase B) (D-alanylalanine synthetase B)	ddlB PA4410	PA4410	ddlB	None	0.425072
1_B	CZA vs PAR	RCSF1_PSEAE	-0.476179	0.095921	0.220253	sp	Q9RPT0	RCSF1_PSEAE	Putative S-adenosylmethionine-dependent methyltransferase RcsF (EC 2.1.1.-)	rcsF PA3388	PA3388	rcsF	None	0.657078
1_B	CZA vs PAR	PHZB2_PSEAE	1.69447	0.414248	0.568036	sp	Q9S508	PHZB2_PSEAE	Phenazine biosynthesis protein PhzB2	phzB2 PA1900	PA1900	phzB2	None	0.245624
1_B	CZA vs PAR	GPH1_PSEAE	-0.079092	0.816319	0.887269	sp	Q9S586	GPH1_PSEAE	Phosphoglycolate phosphatase 1 (PGP 1) (PGPase 1) (EC 3.1.3.18)	gph1 PA0608	PA0608	gph1	None	0.0519446
1_B	CZA vs PAR	6PGL_PSEAE	-0.0756186	0.80487	0.879243	sp	Q9X2N2	6PGL_PSEAE	6-phosphogluconolactonase (6PGL) (EC 3.1.1.31)	pgl devB PA3182	PA3182	pgl	None	0.0558911
1_B	CZA vs PAR	THIO_PSEAE	-0.494694	0.268955	0.432075	sp	Q9X2T1	THIO_PSEAE	Thioredoxin (Trx)	trxA trx PA5240	PA5240	trxA	None	0.364441
1_B	CZA vs PAR	HGD_PSEAE	-0.509713	0.0579422	0.157646	sp	Q9X4G0	HGD_PSEAE	Homogentisate 1,2-dioxygenase (HGDO) (EC 1.13.11.5) (Homogentisate oxygenase) (Homogentisic acid oxidase) (Homogentisicase)	hmgA PA2009	PA2009	hmgA	None	0.802316
1_B	CZA vs PAR	RPPH_PSEAE	0.166036	0.617903	0.741837	sp	Q9X4P2	RPPH_PSEAE	RNA pyrophosphohydrolase (EC 3.6.1.-) ((Di)nucleoside polyphosphate hydrolase)	rppH nudH PA0336	PA0336	rppH	None	0.129692
1_B	CZA vs PAR	LPXA_PSEAE	-0.176292	0.298411	0.461542	sp	Q9X6P4	LPXA_PSEAE	Acyl-[acyl-carrier-protein]--UDP-N-acetylglucosamine O-acyltransferase (UDP-N-acetylglucosamine acyltransferase) (EC 2.3.1.129)	lpxA PA3644	PA3644	lpxA	None	0.335789
1_B	CZA vs PAR	SPEE1_PSEAE	-0.197334	0.200581	0.352168	sp	Q9X6R0	SPEE1_PSEAE	Polyamine aminopropyltransferase 1 (Putrescine aminopropyltransferase 1) (PAPT 1) (Spermidine synthase 1) (SPDS 1) (SPDSY 1) (EC 2.5.1.16)	speE1 speE PA1687	PA1687	speE1	None	0.453251
1_B	CZA vs PAR	RLPA_PSEAE	0.187238	0.670945	0.78561	sp	Q9X6V6	RLPA_PSEAE	Endolytic peptidoglycan transglycosylase RlpA (EC 4.2.2.-) (Rare lipoprotein A)	rlpA PA4000	PA4000	rlpA	None	0.104793
1_B	CZA vs PAR	Y3998_PSEAE	-0.274556	0.546036	0.68541	sp	Q9X6V8	Y3998_PSEAE	UPF0250 protein PA3998	PA3998	PA3998	PA3998	None	0.164049
1_B	CZA vs PAR	LIPB_PSEAE	-0.0146367	0.956686	0.974565	sp	Q9X6V9	LIPB_PSEAE	Octanoyltransferase (EC 2.3.1.181) (Lipoate-protein ligase B) (Lipoyl/octanoyl transferase) (Octanoyl-[acyl-carrier-protein]-protein N-octanoyltransferase)	lipB PA3997	PA3997	lipB	None	0.0111891
1_B	CZA vs PAR	PYRR_PSEAE	-0.57445	0.0136678	0.0637706	sp	Q9X6W6	PYRR_PSEAE	Bifunctional protein PyrR [Includes: Pyrimidine operon regulatory protein; Uracil phosphoribosyltransferase (UPRTase) (EC 2.4.2.9)]	pyrR PA0403	PA0403	pyrR	None	1.19538
1_B	CZA vs PAR	SYE_PSEAE	-0.553205	0.0197613	0.0788103	sp	Q9XCL6	SYE_PSEAE	Glutamate--tRNA ligase (EC 6.1.1.17) (Glutamyl-tRNA synthetase) (GluRS)	gltX PA3134	PA3134	gltX	None	1.10342
1_B	CZA vs PAR	ERA_PSEAE	-0.119965	0.651324	0.769953	sp	Q9XCX8	ERA_PSEAE	GTPase Era	era PA0771	PA0771	era	None	0.113536
1_B	CZA vs PAR	RNC_PSEAE	-0.0885312	0.784027	0.86446	sp	Q9XCX9	RNC_PSEAE	Ribonuclease 3 (EC 3.1.26.3) (Ribonuclease III) (RNase III)	rnc PA0770	PA0770	rnc	None	0.0632552
1_B	CZA vs PAR	GLND_PSEAE	0.0990626	0.688553	0.798446	sp	Q9Z9H0	GLND_PSEAE	Bifunctional uridylyltransferase/uridylyl-removing enzyme (UTase/UR) (Bifunctional [protein-PII] modification enzyme) (Bifunctional nitrogen sensor protein) [Includes: [Protein-PII] uridylyltransferase (PII uridylyltransferase) (UTase) (EC 2.7.7.59); [Protein-PII]-UMP uridylyl-removing enzyme (UR) (EC 3.1.4.-)]	glnD PA3658	PA3658	glnD	None	0.0977545
1_B	CZA vs PAR	FABI_PSEAE	0.193623	0.189985	0.342534	sp	Q9ZFE4	FABI_PSEAE	Enoyl-[acyl-carrier-protein] reductase [NADH] FabI (ENR) (EC 1.3.1.9) (NADH-dependent enoyl-ACP reductase)	fabI PA1806	PA1806	fabI	None	0.465296
1_B	CZA vs PAR	KDSA_PSEAE	-0.616228	0.00542654	0.0385124	sp	Q9ZFK4	KDSA_PSEAE	2-dehydro-3-deoxyphosphooctonate aldolase (EC 2.5.1.55) (3-deoxy-D-manno-octulosonic acid 8-phosphate synthase) (KDO-8-phosphate synthase) (KDO 8-P synthase) (KDOPS) (Phospho-2-dehydro-3-deoxyoctonate aldolase)	kdsA PA3636	PA3636	kdsA	None	1.4144
1_B	CZA vs PAR	LNT_PSEAE	-0.199198	0.239238	0.396978	sp	Q9ZI86	LNT_PSEAE	Apolipoprotein N-acyltransferase (ALP N-acyltransferase) (EC 2.3.1.269) (Copper homeostasis protein CutE homolog)	lnt cutE PA3984	PA3984	lnt	None	0.401233
1_B	CZA vs PAR	PPX_PSEAE	0.233828	0.316168	0.478663	sp	Q9ZN70	PPX_PSEAE	Exopolyphosphatase (ExopolyPase) (EC 3.6.1.11) (Polyphosphate:ADP phosphotransferase) (PolyP:ADP phosphotransferase) (EC 2.7.4.1)	ppx PA5241	PA5241	ppx	None	0.319971
1_B	CZA vs PAR	E1JGJ7_PSEAE	-0.0812114	0.813506	0.885355	tr	E1JGJ7	E1JGJ7_PSEAE	Cytochrome c oxidase, cbb3-type, CcoQ subunit	ccoQ2 PA1555.1	PA1555.1	ccoQ2	None	0.0528823
1_B	CZA vs PAR	E1JGJ6_PSEAE	-0.0812114	0.813506	0.885355	tr	E1JGJ6	E1JGJ6_PSEAE	Cytochrome c oxidase, cbb3-type, CcoQ subunit	ccoQ1 PA1552.1	PA1552.1	ccoQ1	None	0.0528823
1_B	CZA vs PAR	E1JGJ8_PSEAE	-0.375532	0.0512068	0.145367	tr	E1JGJ8	E1JGJ8_PSEAE	Peptide chain release factor 2 (RF-2)	prfB PA3701	PA3701	prfB	None	0.837535
1_B	CZA vs PAR	G3XCT4_PSEAE	0.509254	0.0296327	0.101615	tr	G3XCT4	G3XCT4_PSEAE	Cys-tRNA(Pro)/Cys-tRNA(Cys) deacylase (EC 4.2.-.-)	PA3580	PA3580	PA3580	None	0.993042
1_B	CZA vs PAR	G3XCT5_PSEAE	-1.04653	0.037749	0.119909	tr	G3XCT5	G3XCT5_PSEAE	protein-glutamate O-methyltransferase (EC 2.1.1.80)	pilK PA0412	PA0412	pilK	None	0.921149
1_B	CZA vs PAR	G3XCT6_PSEAE	-0.0254091	0.892551	0.936109	tr	G3XCT6	G3XCT6_PSEAE	Chemotaxis protein CheA (EC 2.7.13.3)	PA1458	PA1458	PA1458	None	0.0286734
1_B	CZA vs PAR	G3XCT7_PSEAE	0.300087	0.585075	0.719369	tr	G3XCT7	G3XCT7_PSEAE	AmpG	ampG PA4393	PA4393	ampG	None	0.143048
1_B	CZA vs PAR	G3XCU3_PSEAE	0.545281	0.383925	0.540117	tr	G3XCU3	G3XCU3_PSEAE	Glycosyltransferase WbpX	wbpX PA5449	PA5449	wbpX	None	0.267512
1_B	CZA vs PAR	G3XCU6_PSEAE	0.240189	0.170481	0.320749	tr	G3XCU6	G3XCU6_PSEAE	Transcriptional regulator CysB	cysB PA1754	PA1754	cysB	None	0.493835
1_B	CZA vs PAR	G3XCU7_PSEAE	-0.0979084	0.812012	0.884589	tr	G3XCU7	G3XCU7_PSEAE	Probable lipase	PA2949	PA2949	PA2949	None	0.0532587
1_B	CZA vs PAR	G3XCU8_PSEAE	-0.564223	0.425056	0.5782	tr	G3XCU8	G3XCU8_PSEAE	Phage late control D family protein	PA0628	PA0628	PA0628	None	0.237922
1_B	CZA vs PAR	G3XCU9_PSEAE	-0.0813768	0.671283	0.785733	tr	G3XCU9	G3XCU9_PSEAE	Probable transcriptional regulator	PA2020	PA2020	PA2020	None	0.104725
1_B	CZA vs PAR	G3XCV5_PSEAE	0.649666	0.0448707	0.133036	tr	G3XCV5	G3XCV5_PSEAE	Poly(3-hydroxyalkanoic acid) synthase 1	phaC1 PA5056	PA5056	phaC1	None	0.876032
1_B	CZA vs PAR	G3XCV6_PSEAE	1.06038	0.00111322	0.0152299	tr	G3XCV6	G3XCV6_PSEAE	Small-conductance mechanosensitive channel	cmpX PA1775	PA1775	cmpX	Up	1.8173
1_B	CZA vs PAR	G3XCV7_PSEAE	-0.87303	0.00160824	0.0193387	tr	G3XCV7	G3XCV7_PSEAE	Peptidoglycan D,D-transpeptidase MrdA (EC 3.4.16.4) (Penicillin-binding protein 2) (PBP-2)	pbpA mrdA PA4003	PA4003	pbpA	None	1.71357
1_B	CZA vs PAR	G3XCV9_PSEAE	1.23739	0.137115	0.2762	tr	G3XCV9	G3XCV9_PSEAE	Probable beta-lactamase	PA5514	PA5514	PA5514	None	0.558777
1_B	CZA vs PAR	G3XCW5_PSEAE	1.3156	0.0111792	0.0576794	tr	G3XCW5	G3XCW5_PSEAE	Lipoprotein YgdI/YgdR-like SH3-like domain-containing protein	PA3031	PA3031	PA3031	None	1.23898
1_B	CZA vs PAR	G3XCW6_PSEAE	-0.513359	0.0205849	0.0807033	tr	G3XCW6	G3XCW6_PSEAE	Transcriptional regulator Dnr	dnr PA0527	PA0527	dnr	None	1.09311
1_B	CZA vs PAR	G3XCW7_PSEAE	-0.481187	0.391218	0.546778	tr	G3XCW7	G3XCW7_PSEAE	Probable plasmid partitioning protein	PA1462	PA1462	PA1462	None	0.262189
1_B	CZA vs PAR	G3XCW8_PSEAE	0.090817	0.793468	0.871727	tr	G3XCW8	G3XCW8_PSEAE	Cyanide insensitive terminal oxidase	cioA PA3930	PA3930	cioA	None	0.0596196
1_B	CZA vs PAR	G3XCW9_PSEAE	-0.188739	0.55545	0.692567	tr	G3XCW9	G3XCW9_PSEAE	Beta-lactamase expression regulator AmpD	ampD PA4522	PA4522	ampD	None	0.159538
1_B	CZA vs PAR	G3XCX0_PSEAE	-0.92235	0.52075	0.664842	tr	G3XCX0	G3XCX0_PSEAE	PepSY domain-containing protein	PA3789	PA3789	PA3789	None	0.177282
1_B	CZA vs PAR	G3XCX1_PSEAE	1.04104	0.000363461	0.00826138	tr	G3XCX1	G3XCX1_PSEAE	nitrate reductase (quinone) (EC 1.7.5.1)	narG PA3875	PA3875	narG	Up	2.08295
1_B	CZA vs PAR	G3XCX8_PSEAE	0.189417	0.431676	0.584135	tr	G3XCX8	G3XCX8_PSEAE	Topoisomerase II	PA0900	PA0900	PA0900	None	0.233487
1_B	CZA vs PAR	G3XCX9_PSEAE	0.54098	0.137272	0.276351	tr	G3XCX9	G3XCX9_PSEAE	J domain-containing protein	PA0598	PA0598	PA0598	None	0.55854
1_B	CZA vs PAR	G3XCY6_PSEAE	-0.134052	0.742709	0.838977	tr	G3XCY6	GLTR_PSEAE	Transcriptional regulatory protein GltR	gltR PA3192	PA3192	gltR	None	0.0762501
1_B	CZA vs PAR	G3XCZ0_PSEAE	0.842315	0.135478	0.274547	tr	G3XCZ0	G3XCZ0_PSEAE	Type II secretion system protein H (General secretion pathway protein H)	fimU PA4550	PA4550	fimU	None	0.561384
1_B	CZA vs PAR	G3XCZ2_PSEAE	2.17607	0.363034	0.520343	tr	G3XCZ2	G3XCZ2_PSEAE	Alginate biosynthesis protein AlgZ/FimS	algZ PA5262	PA5262	algZ	None	0.28371
1_B	CZA vs PAR	G3XCZ3_PSEAE	0.250586	0.384797	0.54041	tr	G3XCZ3	G3XCZ3_PSEAE	Type 4 fimbrial biogenesis protein PilZ	pilZ PA2960	PA2960	pilZ	None	0.267276
1_B	CZA vs PAR	G3XCZ4_PSEAE	-0.299365	0.0653108	0.170844	tr	G3XCZ4	G3XCZ4_PSEAE	Peptidase M14	PA0891	PA0891	PA0891	None	0.7674
1_B	CZA vs PAR	G3XCZ5_PSEAE	-0.370241	0.0394625	0.121902	tr	G3XCZ5	G3XCZ5_PSEAE	Arginine/ornithine transport protein AotM	aotM PA0890	PA0890	aotM	None	0.91399
1_B	CZA vs PAR	G3XCZ6_PSEAE	-1.04513	0.000278325	0.0072022	tr	G3XCZ6	G3XCZ6_PSEAE	Malonyl CoA-acyl carrier protein transacylase (EC 2.3.1.39)	fabD PA2968	PA2968	fabD	Down	2.14253
1_B	CZA vs PAR	G3XCZ7_PSEAE	0.554683	0.129529	0.266017	tr	G3XCZ7	G3XCZ7_PSEAE	Methyltransferase type 11 domain-containing protein	PA3119	PA3119	PA3119	None	0.575091
1_B	CZA vs PAR	G3XCZ9_PSEAE	2.53166	6.0055e-06	0.00106329	tr	G3XCZ9	G3XCZ9_PSEAE	Poly(3-hydroxyalkanoic acid) synthase 2	phaC2 PA5058	PA5058	phaC2	Up	2.97335
1_B	CZA vs PAR	G3XD00_PSEAE	1.13734	0.0013674	0.017692	tr	G3XD00	G3XD00_PSEAE	CmaX protein	cmaX PA1773	PA1773	cmaX	Up	1.75222
1_B	CZA vs PAR	G3XD02_PSEAE	-2.25699	0.000745854	0.0124211	tr	G3XD02	G3XD02_PSEAE	Membrane protein component of ABC phosphate transporter	pstC PA5368	PA5368	pstC	Down	1.90584
1_B	CZA vs PAR	G3XD03_PSEAE	-0.121923	0.731405	0.829779	tr	G3XD03	G3XD03_PSEAE	Uncharacterized protein	PA1688	PA1688	PA1688	None	0.0810378
1_B	CZA vs PAR	G3XD04_PSEAE	-0.0296558	0.843544	0.906318	tr	G3XD04	G3XD04_PSEAE	DNA 3'-5' helicase (EC 5.6.2.4)	uvrD PA5443	PA5443	uvrD	None	0.0427192
1_B	CZA vs PAR	G3XD09_PSEAE	0.255815	0.182906	0.334399	tr	G3XD09	G3XD09_PSEAE	Glutamate synthase small chain	gltD PA5035	PA5035	gltD	None	0.475735
1_B	CZA vs PAR	G3XD10_PSEAE	0.337578	0.526209	0.667344	tr	G3XD10	G3XD10_PSEAE	Heme d1 biosynthesis protein NirJ	nirJ PA0511	PA0511	nirJ	None	0.17565
1_B	CZA vs PAR	G3XD11_PSEAE	6.91663	1.5089e-08	5.00994e-05	tr	G3XD11	G3XD11_PSEAE	PhoP/Q and low Mg2+ inducible outer membrane protein H1	oprH PA1178	PA1178	oprH	Up	4.30017
1_B	CZA vs PAR	G3XD13_PSEAE	-0.0219677	0.891428	0.936109	tr	G3XD13	G3XD13_PSEAE	Aromatic amino acid beta-eliminating lyase/threonine aldolase domain-containing protein	PA0902	PA0902	PA0902	None	0.0286734
1_B	CZA vs PAR	G3XD14_PSEAE	-0.765862	0.00508448	0.0368625	tr	G3XD14	G3XD14_PSEAE	RNA polymerase-binding transcription factor DksA	dksA PA4723	PA4723	dksA	None	1.43342
1_B	CZA vs PAR	G3XD15_PSEAE	0.162664	0.413972	0.568036	tr	G3XD15	G3XD15_PSEAE	Type 4 fimbrial biogenesis protein PilW	pilW PA4552	PA4552	pilW	None	0.245624
1_B	CZA vs PAR	G3XD16_PSEAE	-0.398478	0.0312172	0.105253	tr	G3XD16	G3XD16_PSEAE	Probable two-component response regulator	PA2523	PA2523	PA2523	None	0.977765
1_B	CZA vs PAR	G3XD17_PSEAE	-0.755202	0.00923392	0.0519755	tr	G3XD17	G3XD17_PSEAE	Thiol:disulfide interchange protein	dsbC PA3737	PA3737	dsbC	None	1.2842
1_B	CZA vs PAR	G3XD18_PSEAE	-0.188183	0.918242	0.952694	tr	G3XD18	G3XD18_PSEAE	Respiratory nitrate reductase gamma chain	narI PA3872	PA3872	narI	None	0.0210465
1_B	CZA vs PAR	G3XD20_PSEAE	0.679059	0.0035093	0.0302699	tr	G3XD20	G3XD20_PSEAE	Probable periplasmic serine endoprotease DegP-like (EC 3.4.21.107) (Protease Do)	mucD PA0766	PA0766	mucD	None	1.51899
1_B	CZA vs PAR	G3XD21_PSEAE	-1.73301	0.0200956	0.0795006	tr	G3XD21	G3XD21_PSEAE	Resistance-Nodulation-Cell Division (RND) multidrug efflux membrane fusion protein	PA2019	PA2019	PA2019	None	1.09963
1_B	CZA vs PAR	G3XD22_PSEAE	-0.183187	0.761273	0.849957	tr	G3XD22	G3XD22_PSEAE	protein-tyrosine-phosphatase (EC 3.1.3.48)	arsC PA2279	PA2279	arsC	None	0.0706029
1_B	CZA vs PAR	G3XD25_PSEAE	-0.411963	0.529187	0.669644	tr	G3XD25	G3XD25_PSEAE	Resistance-Nodulation-Cell Division (RND) multidrug efflux membrane fusion protein MexC	mexC PA4599	PA4599	mexC	None	0.174156
1_B	CZA vs PAR	G3XD27_PSEAE	-0.0508836	0.782267	0.863652	tr	G3XD27	G3XD27_PSEAE	Gamma-butyrobetaine hydroxylase-like N-terminal domain-containing protein	PA5055	PA5055	PA5055	None	0.0636614
1_B	CZA vs PAR	G3XD31_PSEAE	-0.084834	0.869709	0.922529	tr	G3XD31	G3XD31_PSEAE	Penicillin-binding protein 1B (PBP-1b) (PBP1b) (Murein polymerase)	mrcB PA4700	PA4700	mrcB	None	0.03502
1_B	CZA vs PAR	G3XD32_PSEAE	0.622119	0.0330065	0.109393	tr	G3XD32	G3XD32_PSEAE	Peptidase	PA1872	PA1872	PA1872	None	0.961011
1_B	CZA vs PAR	G3XD35_PSEAE	-0.492621	0.0319708	0.106802	tr	G3XD35	G3XD35_PSEAE	Heptosyltransferase II	waaF PA5012	PA5012	waaF	None	0.971419
1_B	CZA vs PAR	G3XD36_PSEAE	0.255382	0.176893	0.328223	tr	G3XD36	G3XD36_PSEAE	phosphoenolpyruvate--protein phosphotransferase (EC 2.7.3.9)	ptsP PA0337	PA0337	ptsP	None	0.483831
1_B	CZA vs PAR	G3XD39_PSEAE	-2.81258	0.00801229	0.047705	tr	G3XD39	G3XD39_PSEAE	Probable bacteriophage protein	PA0622	PA0622	PA0622	Down	1.32144
1_B	CZA vs PAR	G3XD40_PSEAE	-0.0566213	0.696059	0.80355	tr	G3XD40	G3XD40_PSEAE	Probable acyl-CoA thiolase	PA3925	PA3925	PA3925	None	0.0949873
1_B	CZA vs PAR	G3XD47_PSEAE	0.0698312	0.672127	0.786447	tr	G3XD47	ARGBP_PSEAE	L-arginine-binding protein	aotJ PA0888	PA0888	aotJ	None	0.10433
1_B	CZA vs PAR	G3XD48_PSEAE	0.0793343	0.718595	0.820555	tr	G3XD48	G3XD48_PSEAE	Heptose kinase	PA5008	PA5008	PA5008	None	0.0858924
1_B	CZA vs PAR	G3XD52_PSEAE	-0.478992	0.0516607	0.146285	tr	G3XD52	G3XD52_PSEAE	MaoC-like domain-containing protein	PA3302	PA3302	PA3302	None	0.8348
1_B	CZA vs PAR	G3XD54_PSEAE	-0.820162	0.00470128	0.0361075	tr	G3XD54	G3XD54_PSEAE	DNA polymerase III subunit epsilon (EC 2.7.7.7)	dnaQ PA1816	PA1816	dnaQ	None	1.4424
1_B	CZA vs PAR	G3XD55_PSEAE	0.955666	0.311677	0.474403	tr	G3XD55	G3XD55_PSEAE	Type 4 fimbrial biogenesis protein PilY2	pilY2 PA4555	PA4555	pilY2	None	0.323852
1_B	CZA vs PAR	G3XD58_PSEAE	0.436985	0.220997	0.377234	tr	G3XD58	G3XD58_PSEAE	ABC subunit of A-band LPS efflux transporter	wzt PA5450	PA5450	wzt	None	0.423389
1_B	CZA vs PAR	G3XD60_PSEAE	1.60651	0.00599964	0.0405631	tr	G3XD60	G3XD60_PSEAE	Nitrite extrusion protein 1	narK1 PA3877	PA3877	narK1	Up	1.39187
1_B	CZA vs PAR	G3XD63_PSEAE	-0.663468	0.287973	0.451475	tr	G3XD63	G3XD63_PSEAE	Probable methylesterase	chpB PA0414	PA0414	chpB	None	0.345366
1_B	CZA vs PAR	G3XD66_PSEAE	-0.0134902	0.940211	0.964878	tr	G3XD66	G3XD66_PSEAE	Sensor protein (EC 2.7.13.3)	narX PA3878	PA3878	narX	None	0.0155274
1_B	CZA vs PAR	G3XD69_PSEAE	-0.193127	0.463906	0.614827	tr	G3XD69	G3XD69_PSEAE	AmpE protein	PA4521	PA4521	PA4521	None	0.211247
1_B	CZA vs PAR	G3XD70_PSEAE	0.274776	0.503001	0.648561	tr	G3XD70	G3XD70_PSEAE	DUF484 family protein	PA5279	PA5279	PA5279	None	0.188049
1_B	CZA vs PAR	G3XD71_PSEAE	-4.91734	0.00028643	0.00733101	tr	G3XD71	G3XD71_PSEAE	Probable bacteriophage protein	PA0620	PA0620	PA0620	Down	2.13484
1_B	CZA vs PAR	G3XD72_PSEAE	-0.296891	0.132365	0.270012	tr	G3XD72	G3XD72_PSEAE	Probable purine-binding chemotaxis protein	PA1464	PA1464	PA1464	None	0.568616
1_B	CZA vs PAR	G3XD73_PSEAE	-0.451249	0.327412	0.488969	tr	G3XD73	G3XD73_PSEAE	MotC	motC PA1460	PA1460	motC	None	0.310719
1_B	CZA vs PAR	G3XD74_PSEAE	-0.00373895	0.979097	0.988708	tr	G3XD74	G3XD74_PSEAE	serine-type D-Ala-D-Ala carboxypeptidase (EC 3.4.16.4)	dacC PA3999	PA3999	dacC	None	0.00493207
1_B	CZA vs PAR	G3XD79_PSEAE	1.14253	0.45757	0.609369	tr	G3XD79	G3XD79_PSEAE	Methylated-DNA-[protein]-cysteine S-methyltransferase DNA binding domain-containing protein	PA4392	PA4392	PA4392	None	0.21512
1_B	CZA vs PAR	G3XD80_PSEAE	-1.75739	0.000427925	0.00875246	tr	G3XD80	G3XD80_PSEAE	uroporphyrinogen-III C-methyltransferase (EC 2.1.1.107)	PA0510	PA0510	PA0510	Down	2.05787
1_B	CZA vs PAR	G3XD83_PSEAE	1.19264	0.0966248	0.22127	tr	G3XD83	G3XD83_PSEAE	Phage tail tape measure protein	PA0625	PA0625	PA0625	None	0.655077
1_B	CZA vs PAR	G3XD84_PSEAE	0.0279709	0.857871	0.91627	tr	G3XD84	G3XD84_PSEAE	Type 4 fimbrial biogenesis protein PilV	pilV PA4551	PA4551	pilV	None	0.0379764
1_B	CZA vs PAR	G3XD87_PSEAE	2.3287	0.0037524	0.0318714	tr	G3XD87	G3XD87_PSEAE	Respiratory nitrate reductase beta chain	narH PA3874	PA3874	narH	Up	1.4966
1_B	CZA vs PAR	G3XD88_PSEAE	-0.255304	0.498689	0.64459	tr	G3XD88	G3XD88_PSEAE	Peptidoglycan glycosyltransferase MrdB (PGT) (EC 2.4.1.129) (Cell elongation protein RodA) (Cell wall polymerase) (Peptidoglycan polymerase) (PG polymerase)	rodA mrdB PA4002	PA4002	rodA	None	0.190717
1_B	CZA vs PAR	G3XD90_PSEAE	0.125604	0.781074	0.863468	tr	G3XD90	G3XD90_PSEAE	MotD	motD PA1461	PA1461	motD	None	0.0637537
1_B	CZA vs PAR	G3XD95_PSEAE	-0.518565	0.297133	0.46054	tr	G3XD95	G3XD95_PSEAE	Probable chemotaxis protein	chpC PA0415	PA0415	chpC	None	0.336733
1_B	CZA vs PAR	G3XD97_PSEAE	-0.518124	0.468696	0.619039	tr	G3XD97	PTXS_PSEAE	HTH-type transcriptional regulator PtxS	ptxS PA2259	PA2259	ptxS	None	0.208282
1_B	CZA vs PAR	G3XD98_PSEAE	-0.131326	0.630026	0.751829	tr	G3XD98	G3XD98_PSEAE	histidine kinase (EC 2.7.13.3)	gacS PA0928	PA0928	gacS	None	0.123881
1_B	CZA vs PAR	G3XDA2_PSEAE	-0.653845	0.0120734	0.0599926	tr	G3XDA2	G3XDA2_PSEAE	3-oxoacyl-[acyl-carrier-protein] synthase 2 (EC 2.3.1.179)	fabF1 PA2965	PA2965	fabF1	None	1.2219
1_B	CZA vs PAR	G3XDA4_PSEAE	-0.180325	0.272387	0.43482	tr	G3XDA4	G3XDA4_PSEAE	OsmC family protein	PA0653	PA0653	PA0653	None	0.36169
1_B	CZA vs PAR	G3XDA5_PSEAE	-2.29965	1.85194e-05	0.00159338	tr	G3XDA5	G3XDA5_PSEAE	Anaerobically-induced outer membrane porin OprE	oprE PA0291	PA0291	oprE	Down	2.79768
1_B	CZA vs PAR	G3XDA9_PSEAE	0.816734	0.0947653	0.218828	tr	G3XDA9	G3XDA9_PSEAE	Protein activator	pra PA4590	PA4590	pra	None	0.659896
1_B	CZA vs PAR	G3XDB0_PSEAE	0.238837	0.105085	0.23257	tr	G3XDB0	G3XDB0_PSEAE	Catabolite repression control protein	crc PA5332	PA5332	crc	None	0.633447
1_B	CZA vs PAR	G3XDB2_PSEAE	-0.00255896	0.993222	0.995258	tr	G3XDB2	G3XDB2_PSEAE	Cell division coordinator CpoB	cpoB PA0974	PA0974	cpoB	None	0.00206424
1_B	CZA vs PAR	Q14T72_PSEAE	0.975647	0.000473146	0.00930796	tr	Q14T72	Q14T72_PSEAE	Formate dehydrogenase-O, major subunit	fdnG PA4812	PA4812	fdnG	None	2.03115
1_B	CZA vs PAR	Q14T74_PSEAE	0.427356	0.0883782	0.209869	tr	Q14T74	Q14T74_PSEAE	NAD(P) transhydrogenase, subunit alpha part 1	pntAA PA0195	PA0195	pntAA	None	0.678052
1_B	CZA vs PAR	Q7DC81_PSEAE	2.27308	0.200183	0.352168	tr	Q7DC81	Q7DC81_PSEAE	Phenazine biosynthesis protein PhzE	phzE1 phzE2 PA1903 PA4214	PA4214	phzE1	None	0.453251
1_B	CZA vs PAR	Q9HT11_PSEAE	0.121191	0.640723	0.761084	tr	Q9HT11	Q9HT11_PSEAE	Chromosome partitioning protein Soj	soj PA5563	PA5563	soj	None	0.118567
1_B	CZA vs PAR	Q9HT12_PSEAE	-0.595389	0.0120265	0.0598476	tr	Q9HT12	Q9HT12_PSEAE	Probable chromosome-partitioning protein ParB	spoOJ PA5562	PA5562	spoOJ	None	1.22295
1_B	CZA vs PAR	Q9HT24_PSEAE	-0.494322	0.736276	0.833907	tr	Q9HT24	Q9HT24_PSEAE	GlmR transcriptional regulator	glmR PA5550	PA5550	glmR	None	0.0788826
1_B	CZA vs PAR	Q9HT27_PSEAE	3.77791	0.283795	0.447377	tr	Q9HT27	Q9HT27_PSEAE	HAD-IB family hydrolase	PA5547	PA5547	PA5547	None	0.349327
1_B	CZA vs PAR	Q9HT28_PSEAE	0.826564	0.0691666	0.178023	tr	Q9HT28	Q9HT28_PSEAE	Polyketide synthase methyltransferase domain-containing protein	PA5546	PA5546	PA5546	None	0.749523
1_B	CZA vs PAR	Q9HT29_PSEAE	0.91101	0.0118192	0.0594807	tr	Q9HT29	Q9HT29_PSEAE	C4-dicarboxylate ABC transporter	PA5545	PA5545	PA5545	None	1.22562
1_B	CZA vs PAR	Q9HT32_PSEAE	-0.417997	0.467544	0.61776	tr	Q9HT32	Q9HT32_PSEAE	Beta-lactamase-related domain-containing protein	PA5542	PA5542	PA5542	None	0.20918
1_B	CZA vs PAR	Q9HT41_PSEAE	0.753801	0.285826	0.449216	tr	Q9HT41	Q9HT41_PSEAE	NADH:ubiquinone oxidoreductase	PA5533	PA5533	PA5533	None	0.347544
1_B	CZA vs PAR	Q9HT42_PSEAE	0.120679	0.555454	0.692567	tr	Q9HT42	Q9HT42_PSEAE	CobW/HypB/UreG nucleotide-binding domain-containing protein	PA5532	PA5532	PA5532	None	0.159538
1_B	CZA vs PAR	Q9HT43_PSEAE	1.07689	0.0224035	0.0848708	tr	Q9HT43	Q9HT43_PSEAE	Probable MFS dicarboxylate transporter	PA5530	PA5530	PA5530	None	1.07124
1_B	CZA vs PAR	Q9HT44_PSEAE	-0.510541	0.205514	0.358612	tr	Q9HT44	Q9HT44_PSEAE	Probable sodium/proton antiporter	PA5529	PA5529	PA5529	None	0.445375
1_B	CZA vs PAR	Q9HT45_PSEAE	-1.14547	0.000345596	0.00802257	tr	Q9HT45	Q9HT45_PSEAE	Tim44-like domain-containing protein	PA5528	PA5528	PA5528	Down	2.09569
1_B	CZA vs PAR	Q9HT48_PSEAE	-1.44938	0.279478	0.442716	tr	Q9HT48	Q9HT48_PSEAE	Probable transcriptional regulator	PA5525	PA5525	PA5525	None	0.353875
1_B	CZA vs PAR	Q9HT49_PSEAE	0.753175	0.29993	0.46304	tr	Q9HT49	Q9HT49_PSEAE	Probable short-chain dehydrogenase	PA5524	PA5524	PA5524	None	0.334382
1_B	CZA vs PAR	Q9HT50_PSEAE	0.252628	0.652552	0.770266	tr	Q9HT50	Q9HT50_PSEAE	Probable aminotransferase	PA5523	PA5523	PA5523	None	0.11336
1_B	CZA vs PAR	Q9HT51_PSEAE	-0.756855	0.420445	0.574017	tr	Q9HT51	Q9HT51_PSEAE	Probable glutamine synthetase	PA5522	PA5522	PA5522	None	0.241075
1_B	CZA vs PAR	Q9HT52_PSEAE	0.680848	0.00192	0.0216656	tr	Q9HT52	Q9HT52_PSEAE	Probable short-chain dehydrogenase	PA5521	PA5521	PA5521	None	1.66423
1_B	CZA vs PAR	Q9HT53_PSEAE	0.19895	0.711577	0.816142	tr	Q9HT53	Q9HT53_PSEAE	Tetratricopeptide repeat protein	PA5520	PA5520	PA5520	None	0.0882342
1_B	CZA vs PAR	Q9HT54_PSEAE	-0.156133	0.66229	0.779001	tr	Q9HT54	Q9HT54_PSEAE	HotDog ACOT-type domain-containing protein	PA5519	PA5519	PA5519	None	0.108462
1_B	CZA vs PAR	Q9HT55_PSEAE	-0.727793	0.0409438	0.124873	tr	Q9HT55	Q9HT55_PSEAE	Probable potassium efflux transporter	PA5518	PA5518	PA5518	None	0.903532
1_B	CZA vs PAR	Q9HT58_PSEAE	0.0355879	0.837355	0.90284	tr	Q9HT58	Q9HT58_PSEAE	DUF3301 domain-containing protein	PA5515	PA5515	PA5515	None	0.0443891
1_B	CZA vs PAR	Q9HT60_PSEAE	-0.334829	0.536611	0.67685	tr	Q9HT60	Q9HT60_PSEAE	AB hydrolase-1 domain-containing protein	poxA PA5513	PA5513	poxA	None	0.169507
1_B	CZA vs PAR	Q9HT61_PSEAE	0.498955	0.147432	0.290917	tr	Q9HT61	Q9HT61_PSEAE	histidine kinase (EC 2.7.13.3)	mifS PA5512	PA5512	mifS	None	0.53623
1_B	CZA vs PAR	Q9HT62_PSEAE	0.208566	0.178633	0.330177	tr	Q9HT62	Q9HT62_PSEAE	MifR	mifR PA5511	PA5511	mifR	None	0.481254
1_B	CZA vs PAR	Q9HT63_PSEAE	2.31914	0.000958369	0.0142653	tr	Q9HT63	Q9HT63_PSEAE	Probable transporter	PA5510	PA5510	PA5510	Up	1.84572
1_B	CZA vs PAR	Q9HT64_PSEAE	2.26038	0.00933775	0.0520588	tr	Q9HT64	Q9HT64_PSEAE	N-formylglutamate amidohydrolase	PA5509	PA5509	PA5509	None	1.28351
1_B	CZA vs PAR	Q9HT65_PSEAE	1.55182	0.000106819	0.00390587	tr	Q9HT65	Q9HT65_PSEAE	Probable glutamine synthetase	PA5508	PA5508	PA5508	Up	2.40828
1_B	CZA vs PAR	Q9HT66_PSEAE	1.43468	0.000193843	0.00578355	tr	Q9HT66	Q9HT66_PSEAE	Isochorismatase-like domain-containing protein	PA5507	PA5507	PA5507	Up	2.23781
1_B	CZA vs PAR	Q9HT67_PSEAE	0.254726	0.289631	0.452926	tr	Q9HT67	Q9HT67_PSEAE	HTH rpiR-type domain-containing protein	PA5506	PA5506	PA5506	None	0.343973
1_B	CZA vs PAR	Q9HT68_PSEAE	0.124543	0.484606	0.632374	tr	Q9HT68	Q9HT68_PSEAE	Probable TonB-dependent receptor	PA5505	PA5505	PA5505	None	0.199026
1_B	CZA vs PAR	Q9HT69_PSEAE	-0.398003	0.0198122	0.0788735	tr	Q9HT69	Q9HT69_PSEAE	D-methionine ABC transporter membrane protein	PA5504	PA5504	PA5504	None	1.10307
1_B	CZA vs PAR	Q9HT71_PSEAE	0.609949	0.570788	0.70645	tr	Q9HT71	Q9HT71_PSEAE	Lipoprotein	PA5502	PA5502	PA5502	None	0.150919
1_B	CZA vs PAR	Q9HT74_PSEAE	0.0727545	0.708566	0.813799	tr	Q9HT74	Q9HT74_PSEAE	Transcriptional regulator np20	np20 PA5499	PA5499	np20	None	0.0894829
1_B	CZA vs PAR	Q9HT75_PSEAE	0.239069	0.334678	0.494014	tr	Q9HT75	Q9HT75_PSEAE	High-affinity zinc uptake system protein ZnuA	PA5498	PA5498	PA5498	None	0.306261
1_B	CZA vs PAR	Q9HT76_PSEAE	-0.260246	0.145225	0.288052	tr	Q9HT76	Q9HT76_PSEAE	Vitamin B12-dependent ribonucleotide reductase (EC 1.17.4.1)	nrdJa PA5497	PA5497	nrdJa	None	0.540528
1_B	CZA vs PAR	Q9HT77_PSEAE	-0.136989	0.427714	0.580408	tr	Q9HT77	Q9HT77_PSEAE	NrdJb	nrdJb PA5496	PA5496	nrdJb	None	0.236267
1_B	CZA vs PAR	Q9HT79_PSEAE	-0.629466	0.0613872	0.163462	tr	Q9HT79	Q9HT79_PSEAE	DUF2782 domain-containing protein	PA5494	PA5494	PA5494	None	0.786582
1_B	CZA vs PAR	Q9HT83_PSEAE	0.492726	0.323399	0.485243	tr	Q9HT83	Q9HT83_PSEAE	Endonuclease/exonuclease/phosphatase domain-containing protein	PA5488	PA5488	PA5488	None	0.31404
1_B	CZA vs PAR	Q9HT86_PSEAE	0.209823	0.389386	0.545334	tr	Q9HT86	Q9HT86_PSEAE	AmpDh2	ampDh2 PA5485	PA5485	ampDh2	None	0.263337
1_B	CZA vs PAR	Q9HT87_PSEAE	-0.813977	0.0343869	0.112527	tr	Q9HT87	Q9HT87_PSEAE	histidine kinase (EC 2.7.13.3)	PA5484	PA5484	PA5484	None	0.948744
1_B	CZA vs PAR	Q9HT91_PSEAE	-0.730163	0.00790614	0.0474153	tr	Q9HT91	Q9HT91_PSEAE	Probable proton/glutamate-aspartate symporter	gltP PA5479	PA5479	gltP	None	1.32408
1_B	CZA vs PAR	Q9HT94_PSEAE	0.642783	0.195756	0.346897	tr	Q9HT94	Q9HT94_PSEAE	Citrate transporter	citA PA5476	PA5476	citA	None	0.4598
1_B	CZA vs PAR	Q9HT96_PSEAE	1.85865	0.0236928	0.0878826	tr	Q9HT96	Q9HT96_PSEAE	Probable metalloprotease	PA5474	PA5474	PA5474	None	1.0561
1_B	CZA vs PAR	Q9HT97_PSEAE	1.71456	0.000641136	0.011004	tr	Q9HT97	Q9HT97_PSEAE	PhoU domain-containing protein	PA5473	PA5473	PA5473	Up	1.95845
1_B	CZA vs PAR	Q9HT98_PSEAE	-1.63967	0.000119364	0.00409737	tr	Q9HT98	Q9HT98_PSEAE	Amino acid abc transporter substrate-binding paat family protein	PA5472	PA5472	PA5472	Down	2.3875
1_B	CZA vs PAR	Q9HT99_PSEAE	-1.29827	0.0157699	0.0690756	tr	Q9HT99	Q9HT99_PSEAE	3'-phosphate/5'-hydroxy nucleic acid ligase (EC 6.5.1.8)	PA5471	PA5471	PA5471	None	1.16068
1_B	CZA vs PAR	Q9HTA5_PSEAE	0.801691	0.0350161	0.113701	tr	Q9HTA5	Q9HTA5_PSEAE	CENP-V/GFA domain-containing protein	PA5465	PA5465	PA5465	None	0.944236
1_B	CZA vs PAR	Q9HTA6_PSEAE	-1.22334	0.328677	0.489483	tr	Q9HTA6	Q9HTA6_PSEAE	DUF4105 domain-containing protein	PA5464	PA5464	PA5464	None	0.310263
1_B	CZA vs PAR	Q9HTB1_PSEAE	-0.639412	0.00929444	0.0519755	tr	Q9HTB1	Q9HTB1_PSEAE	Methyltransferase type 11 domain-containing protein	PA5459	PA5459	PA5459	None	1.2842
1_B	CZA vs PAR	Q9HTB3_PSEAE	-0.447447	0.561299	0.697195	tr	Q9HTB3	Q9HTB3_PSEAE	Class I SAM-dependent methyltransferase	PA5457	PA5457	PA5457	None	0.156646
1_B	CZA vs PAR	Q9HTB4_PSEAE	1.04407	0.0064287	0.0423212	tr	Q9HTB4	Q9HTB4_PSEAE	Glycosyltransferase	PA5456	PA5456	PA5456	Up	1.37344
1_B	CZA vs PAR	Q9HTB5_PSEAE	0.25194	0.175159	0.326446	tr	Q9HTB5	Q9HTB5_PSEAE	Glycosyltransferase	PA5455	PA5455	PA5455	None	0.486189
1_B	CZA vs PAR	Q9HTB7_PSEAE	0.098825	0.528578	0.669226	tr	Q9HTB7	Q9HTB7_PSEAE	mannose-1-phosphate guanylyltransferase (EC 2.7.7.13)	wbpW PA5452	PA5452	wbpW	None	0.174427
1_B	CZA vs PAR	Q9HTB8_PSEAE	-0.561423	0.236872	0.394475	tr	Q9HTB8	Q9HTB8_PSEAE	Transport permease protein	wzm PA5451	PA5451	wzm	None	0.403981
1_B	CZA vs PAR	Q9HTC0_PSEAE	-0.108346	0.609055	0.73647	tr	Q9HTC0	WBPZ_PSEAE	D-rhamnosyltransferase WbpZ (EC 2.4.1.-) (GDP-D-Man:GlcNAc-diphosphate-lipid alpha-1,3-D-mannosyltransferase) (EC 2.4.1.348) (GDP-D-Man:GlcNAc/GalNAc-diphosphate-lipid alpha-1,3-D-mannosyltransferase) (GDP-D-rhamnose:GlcNAc/GalNAc-diphosphate-lipid alpha-1,3-D-rhamnosyltransferase)	wbpZ PA5447	PA5447	wbpZ	None	0.132845
1_B	CZA vs PAR	Q9HTC1_PSEAE	-4.30747	0.000252818	0.00680383	tr	Q9HTC1	Q9HTC1_PSEAE	DUF1127 domain-containing protein	PA5446	PA5446	PA5446	Down	2.16725
1_B	CZA vs PAR	Q9HTC2_PSEAE	-0.920766	0.00579781	0.0402141	tr	Q9HTC2	Q9HTC2_PSEAE	Probable coenzyme A transferase	PA5445	PA5445	PA5445	None	1.39562
1_B	CZA vs PAR	Q9HTC5_PSEAE	-2.27968	1.5398e-05	0.00143886	tr	Q9HTC5	Q9HTC5_PSEAE	Outer membrane assembly lipoprotein YfiO	PA5441	PA5441	PA5441	Down	2.84198
1_B	CZA vs PAR	Q9HTC6_PSEAE	-0.329123	0.0413491	0.12546	tr	Q9HTC6	Q9HTC6_PSEAE	Probable peptidase	PA5440	PA5440	PA5440	None	0.901496
1_B	CZA vs PAR	Q9HTC7_PSEAE	0.7166	0.00249322	0.0249577	tr	Q9HTC7	Q9HTC7_PSEAE	Glucose-6-phosphate 1-dehydrogenase (G6PD) (EC 1.1.1.49)	zwf PA5439	PA5439	zwf	None	1.6028
1_B	CZA vs PAR	Q9HTC8_PSEAE	0.244546	0.350785	0.509078	tr	Q9HTC8	Q9HTC8_PSEAE	Probable transcriptional regulator	PA5438	PA5438	PA5438	None	0.293216
1_B	CZA vs PAR	Q9HTC9_PSEAE	1.29957	0.0894651	0.211054	tr	Q9HTC9	Q9HTC9_PSEAE	Probable transcriptional regulator	PA5437	PA5437	PA5437	None	0.675606
1_B	CZA vs PAR	Q9HTD0_PSEAE	-0.498938	0.0094374	0.0522161	tr	Q9HTD0	Q9HTD0_PSEAE	Biotin carboxylase (EC 6.3.4.14) (Acetyl-coenzyme A carboxylase biotin carboxylase subunit A)	PA5436	PA5436	PA5436	None	1.2822
1_B	CZA vs PAR	Q9HTD1_PSEAE	-0.383283	0.102155	0.228339	tr	Q9HTD1	Q9HTD1_PSEAE	Probable transcarboxylase subunit	PA5435	PA5435	PA5435	None	0.641419
1_B	CZA vs PAR	Q9HTD2_PSEAE	-0.393743	0.0930182	0.21625	tr	Q9HTD2	Q9HTD2_PSEAE	Aromatic amino acid permease	mtr PA5434	PA5434	mtr	None	0.665044
1_B	CZA vs PAR	Q9HTD3_PSEAE	0.430547	0.289701	0.452926	tr	Q9HTD3	Q9HTD3_PSEAE	N-acetyltransferase domain-containing protein	PA5433	PA5433	PA5433	None	0.343973
1_B	CZA vs PAR	Q9HTD4_PSEAE	-1.99357	0.0831669	0.200987	tr	Q9HTD4	Q9HTD4_PSEAE	Probable acetyltransferase	PA5432	PA5432	PA5432	None	0.696832
1_B	CZA vs PAR	Q9HTD5_PSEAE	1.44284	0.00240846	0.0245517	tr	Q9HTD5	Q9HTD5_PSEAE	Probable transcriptional regulator	PA5431	PA5431	PA5431	Up	1.60992
1_B	CZA vs PAR	Q9HTD6_PSEAE	0.226717	0.436208	0.588373	tr	Q9HTD6	Q9HTD6_PSEAE	Sulphur transport domain-containing protein	PA5430	PA5430	PA5430	None	0.230347
1_B	CZA vs PAR	Q9HTD8_PSEAE	-0.015631	0.910855	0.947469	tr	Q9HTD8	Q9HTD8_PSEAE	Probable transcriptional regulator	PA5428	PA5428	PA5428	None	0.0234349
1_B	CZA vs PAR	Q9HTD9_PSEAE	0.273645	0.206403	0.359734	tr	Q9HTD9	Q9HTD9_PSEAE	Alcohol dehydrogenase	adhA PA5427	PA5427	adhA	None	0.444018
1_B	CZA vs PAR	Q9HTE1_PSEAE	0.323094	0.400638	0.554856	tr	Q9HTE1	Q9HTE1_PSEAE	DUF3299 domain-containing protein	PA5423	PA5423	PA5423	None	0.255819
1_B	CZA vs PAR	Q9HTE2_PSEAE	0.75789	0.00906663	0.0517505	tr	Q9HTE2	Q9HTE2_PSEAE	Putative glucose-6-phosphate 1-epimerase (EC 5.1.3.15)	PA5422	PA5422	PA5422	None	1.28609
1_B	CZA vs PAR	Q9HTF0_PSEAE	-0.344223	0.135776	0.274986	tr	Q9HTF0	Q9HTF0_PSEAE	Secreted protein	PA5414	PA5414	PA5414	None	0.56069
1_B	CZA vs PAR	Q9HTF2_PSEAE	-1.00697	0.14653	0.289886	tr	Q9HTF2	Q9HTF2_PSEAE	Ferredoxin	PA5412	PA5412	PA5412	None	0.537773
1_B	CZA vs PAR	Q9HTF4_PSEAE	0.597137	0.151863	0.296844	tr	Q9HTF4	GBMOO_PSEAE	Glycine betaine monooxygenase oxygenase subunit (EC 1.14.13.251) (Glycine betaine catabolism A)	gbcA PA5410	PA5410	gbcA	None	0.527472
1_B	CZA vs PAR	Q9HTG0_PSEAE	-0.079727	0.667392	0.783632	tr	Q9HTG0	Q9HTG0_PSEAE	Transmembrane protein	PA5404	PA5404	PA5404	None	0.105888
1_B	CZA vs PAR	Q9HTG9_PSEAE	2.64046	0.0129343	0.0626384	tr	Q9HTG9	Q9HTG9_PSEAE	Nuclear transport factor 2 family protein	PA5395	PA5395	PA5395	None	1.20316
1_B	CZA vs PAR	Q9HTI6_PSEAE	1.52361	0.000485708	0.00935965	tr	Q9HTI6	Q9HTI6_PSEAE	ABC-type glycine betaine transport system substrate-binding domain-containing protein	PA5378	PA5378	PA5378	Up	2.02874
1_B	CZA vs PAR	Q9HTI8_PSEAE	0.130183	0.577779	0.712481	tr	Q9HTI8	Q9HTI8_PSEAE	Probable ATP-binding component of ABC transporter	PA5376	PA5376	PA5376	None	0.147227
1_B	CZA vs PAR	Q9HTJ3_PSEAE	1.01035	0.00313477	0.0284242	tr	Q9HTJ3	Q9HTJ3_PSEAE	HotDog ACOT-type domain-containing protein	PA5371	PA5371	PA5371	Up	1.54631
1_B	CZA vs PAR	Q9HTJ4_PSEAE	-3.05352	0.006789	0.0437513	tr	Q9HTJ4	Q9HTJ4_PSEAE	Probable major facilitator superfamily (MFS) transporter	PA5370	PA5370	PA5370	Down	1.35901
1_B	CZA vs PAR	Q9HTJ5_PSEAE	-1.34588	0.00414621	0.0339364	tr	Q9HTJ5	Q9HTJ5_PSEAE	Phosphate transport system permease protein PstA	pstA PA5367	PA5367	pstA	Down	1.46933
1_B	CZA vs PAR	Q9HTJ6_PSEAE	0.141973	0.444096	0.595649	tr	Q9HTJ6	Q9HTJ6_PSEAE	Probable two-component response regulator	PA5364	PA5364	PA5364	None	0.22501
1_B	CZA vs PAR	Q9HTJ8_PSEAE	0.256027	0.313141	0.475277	tr	Q9HTJ8	Q9HTJ8_PSEAE	HlyC/CorC family transporter	PA5362	PA5362	PA5362	None	0.323053
1_B	CZA vs PAR	Q9HTK2_PSEAE	-0.536988	0.109347	0.239481	tr	Q9HTK2	Q9HTK2_PSEAE	Transcriptional regulator GlcC	glcC PA5356	PA5356	glcC	None	0.620728
1_B	CZA vs PAR	Q9HTK3_PSEAE	-1.32194	0.021733	0.0827971	tr	Q9HTK3	Q9HTK3_PSEAE	Glycolate oxidase subunit GlcD	glcD PA5355	PA5355	glcD	None	1.08199
1_B	CZA vs PAR	Q9HTK4_PSEAE	1.02011	0.220619	0.377234	tr	Q9HTK4	Q9HTK4_PSEAE	Glycolate oxidase subunit GlcE	glcE PA5354	PA5354	glcE	None	0.423389
1_B	CZA vs PAR	Q9HTK5_PSEAE	-0.111303	0.894738	0.936496	tr	Q9HTK5	Q9HTK5_PSEAE	Glycolate oxidase iron-sulfur subunit (EC 1.1.99.14)	glcF PA5353	PA5353	glcF	None	0.0284941
1_B	CZA vs PAR	Q9HTL1_PSEAE	-1.32128	0.00031875	0.00761124	tr	Q9HTL1	Q9HTL1_PSEAE	Helicase	PA5347	PA5347	PA5347	Down	2.11854
1_B	CZA vs PAR	Q9HTL2_PSEAE	-0.508014	0.209074	0.3631	tr	Q9HTL2	Q9HTL2_PSEAE	HDOD domain-containing protein	PA5346	PA5346	PA5346	None	0.439974
1_B	CZA vs PAR	Q9HTL3_PSEAE	-1.33077	0.000173202	0.00534544	tr	Q9HTL3	Q9HTL3_PSEAE	ATP-dependent DNA helicase RecG (EC 3.6.4.12)	recG PA5345	PA5345	recG	Down	2.27202
1_B	CZA vs PAR	Q9HTL4_PSEAE	-0.249231	0.146503	0.289886	tr	Q9HTL4	Q9HTL4_PSEAE	OxyR	oxyR PA5344	PA5344	oxyR	None	0.537773
1_B	CZA vs PAR	Q9HTL5_PSEAE	-0.22941	0.296055	0.459164	tr	Q9HTL5	Q9HTL5_PSEAE	NAD-dependent epimerase/dehydratase domain-containing protein	PA5343	PA5343	PA5343	None	0.338032
1_B	CZA vs PAR	Q9HTL9_PSEAE	-1.07946	0.00106163	0.0151327	tr	Q9HTL9	Q9HTL9_PSEAE	RidA family protein	PA5339	PA5339	PA5339	Down	1.82008
1_B	CZA vs PAR	Q9HTM0_PSEAE	0.342529	0.0736817	0.185224	tr	Q9HTM0	Q9HTM0_PSEAE	guanosine-3',5'-bis(diphosphate) 3'-diphosphatase (EC 3.1.7.2)	spoT PA5338	PA5338	spoT	None	0.732302
1_B	CZA vs PAR	Q9HTM3_PSEAE	-0.0295187	0.877283	0.926879	tr	Q9HTM3	Q9HTM3_PSEAE	YicC family protein	PA5335	PA5335	PA5335	None	0.0329772
1_B	CZA vs PAR	Q9HTM4_PSEAE	-0.347312	0.751587	0.843674	tr	Q9HTM4	Q9HTM4_PSEAE	DUF4870 domain-containing protein	PA5333	PA5333	PA5333	None	0.0738252
1_B	CZA vs PAR	Q9HTM5_PSEAE	-0.783404	0.00449261	0.0354705	tr	Q9HTM5	Q9HTM5_PSEAE	DUF4124 domain-containing protein	PA5330	PA5330	PA5330	None	1.45013
1_B	CZA vs PAR	Q9HTM6_PSEAE	0.988282	0.00468969	0.036101	tr	Q9HTM6	Q9HTM6_PSEAE	Thioesterase domain-containing protein	PA5329	PA5329	PA5329	None	1.44248
1_B	CZA vs PAR	Q9HTN4_PSEAE	-0.344922	0.0857894	0.204968	tr	Q9HTN4	Q9HTN4_PSEAE	Coenzyme A biosynthesis bifunctional protein CoaBC (DNA/pantothenate metabolism flavoprotein) (Phosphopantothenoylcysteine synthetase/decarboxylase) (PPCS-PPCDC) [Includes: Phosphopantothenoylcysteine decarboxylase (PPC decarboxylase) (PPC-DC) (EC 4.1.1.36) (CoaC); Phosphopantothenate--cysteine ligase (EC 6.3.2.5) (CoaB) (Phosphopantothenoylcysteine synthetase) (PPC synthetase) (PPC-S)]	coaC coaBC PA5320	PA5320	coaC	None	0.688313
1_B	CZA vs PAR	Q9HTN7_PSEAE	-0.166152	0.460772	0.611696	tr	Q9HTN7	Q9HTN7_PSEAE	Probable binding protein component of ABC dipeptide transporter	PA5317	PA5317	PA5317	None	0.213464
1_B	CZA vs PAR	Q9HTP1_PSEAE	0.963167	0.00149444	0.0187586	tr	Q9HTP1	Q9HTP1_PSEAE	Probable pyridoxal-dependent aminotransferase	PA5313	PA5313	PA5313	None	1.7268
1_B	CZA vs PAR	Q9HTP2_PSEAE	-0.0619776	0.681759	0.793851	tr	Q9HTP2	Q9HTP2_PSEAE	Probable aldehyde dehydrogenase	PA5312	PA5312	PA5312	None	0.100261
1_B	CZA vs PAR	Q9HTP4_PSEAE	-2.08864	0.138442	0.277876	tr	Q9HTP4	Q9HTP4_PSEAE	PLD phosphodiesterase domain-containing protein	PA5310	PA5310	PA5310	None	0.556149
1_B	CZA vs PAR	Q9HTP5_PSEAE	0.282879	0.317357	0.479591	tr	Q9HTP5	Q9HTP5_PSEAE	Probable oxidoreductase	PA5309	PA5309	PA5309	None	0.319129
1_B	CZA vs PAR	Q9HTP6_PSEAE	-0.350258	0.191254	0.344052	tr	Q9HTP6	Q9HTP6_PSEAE	Leucine-responsive regulatory protein	lrp PA5308	PA5308	lrp	None	0.463376
1_B	CZA vs PAR	Q9HTP7_PSEAE	0.196824	0.686066	0.796661	tr	Q9HTP7	Q9HTP7_PSEAE	Dicarboxylate transport domain-containing protein	PA5307	PA5307	PA5307	None	0.0987266
1_B	CZA vs PAR	Q9HTP9_PSEAE	-0.0141034	0.932686	0.962351	tr	Q9HTP9	Q9HTP9_PSEAE	DUF1318 domain-containing protein	PA5305	PA5305	PA5305	None	0.0166667
1_B	CZA vs PAR	Q9HTQ1_PSEAE	-0.653247	0.038562	0.12101	tr	Q9HTQ1	Q9HTQ1_PSEAE	RidA family protein	PA5303	PA5303	PA5303	None	0.91718
1_B	CZA vs PAR	Q9HTQ3_PSEAE	-0.222636	0.309357	0.472846	tr	Q9HTQ3	Q9HTQ3_PSEAE	Probable transcriptional regulator	PA5301	PA5301	PA5301	None	0.32528
1_B	CZA vs PAR	Q9HTQ4_PSEAE	-0.439068	0.0889812	0.210782	tr	Q9HTQ4	Q9HTQ4_PSEAE	Cytochrome c5	cycB PA5300	PA5300	cycB	None	0.676166
1_B	CZA vs PAR	Q9HTQ5_PSEAE	2.45759	0.00204635	0.0223956	tr	Q9HTQ5	Q9HTQ5_PSEAE	Acetyl-CoA hydrolase/transferase C-terminal domain-containing protein	PA5299	PA5299	PA5299	Up	1.64984
1_B	CZA vs PAR	Q9HTQ7_PSEAE	3.59971	0.00020072	0.00582088	tr	Q9HTQ7	Q9HTQ7_PSEAE	Pyruvate dehydrogenase (Cytochrome)	poxB PA5297	PA5297	poxB	Up	2.23501
1_B	CZA vs PAR	Q9HTQ8_PSEAE	-0.609828	0.0722945	0.182994	tr	Q9HTQ8	Q9HTQ8_PSEAE	ATP-dependent DNA helicase Rep (EC 5.6.2.4) (DNA 3'-5' helicase Rep)	rep PA5296	PA5296	rep	None	0.737564
1_B	CZA vs PAR	Q9HTQ9_PSEAE	0.0887399	0.869973	0.922529	tr	Q9HTQ9	Q9HTQ9_PSEAE	Bifunctional diguanylate cyclase/phosphodiesterase	PA5295	PA5295	PA5295	None	0.03502
1_B	CZA vs PAR	Q9HTR5_PSEAE	1.72536	0.575121	0.710505	tr	Q9HTR5	Q9HTR5_PSEAE	Ubiquinone biosynthesis accessory factor UbiK	ubiK PA5289	PA5289	ubiK	None	0.148433
1_B	CZA vs PAR	Q9HTR6_PSEAE	0.00154117	0.99213	0.995258	tr	Q9HTR6	Q9HTR6_PSEAE	Nitrogen regulatory protein P-II 2	glnK PA5288	PA5288	glnK	None	0.00206424
1_B	CZA vs PAR	Q9HTR8_PSEAE	-0.26922	0.465843	0.616724	tr	Q9HTR8	Q9HTR8_PSEAE	YjbQ family protein	PA5286	PA5286	PA5286	None	0.209909
1_B	CZA vs PAR	Q9HTR9_PSEAE	-0.123906	0.649034	0.768245	tr	Q9HTR9	Q9HTR9_PSEAE	Transcriptional regulator SutA	PA5285	PA5285	PA5285	None	0.1145
1_B	CZA vs PAR	Q9HTS1_PSEAE	0.364087	0.597157	0.727312	tr	Q9HTS1	Q9HTS1_PSEAE	Probable transcriptional regulator	PA5283	PA5283	PA5283	None	0.138279
1_B	CZA vs PAR	Q9HTS3_PSEAE	-1.01557	0.0158416	0.0692506	tr	Q9HTS3	Q9HTS3_PSEAE	Probable hydrolase	PA5281	PA5281	PA5281	None	1.15958
1_B	CZA vs PAR	Q9HTS6_PSEAE	-1.00235	0.00231736	0.023987	tr	Q9HTS6	Q9HTS6_PSEAE	Nucleoside diphosphate kinase regulator	rnk PA5274	PA5274	rnk	Down	1.62002
1_B	CZA vs PAR	Q9HTS8_PSEAE	-0.154639	0.483207	0.632001	tr	Q9HTS8	Q9HTS8_PSEAE	Adenylate cyclase	cyaA PA5272	PA5272	cyaA	None	0.199282
1_B	CZA vs PAR	Q9HTT0_PSEAE	-2.87528	0.0627052	0.165443	tr	Q9HTT0	Q9HTT0_PSEAE	Solute-binding protein family 3/N-terminal domain-containing protein	PA5270	PA5270	PA5270	None	0.781351
1_B	CZA vs PAR	Q9HTT1_PSEAE	1.51864	0.175139	0.326446	tr	Q9HTT1	Q9HTT1_PSEAE	Uncharacterized protein	PA5269	PA5269	PA5269	None	0.486189
1_B	CZA vs PAR	Q9HTT2_PSEAE	0.0127924	0.957122	0.974565	tr	Q9HTT2	Q9HTT2_PSEAE	Magnesium/cobalt transport protein	corA PA5268	PA5268	corA	None	0.0111891
1_B	CZA vs PAR	Q9HTT7_PSEAE	-0.515438	0.0300027	0.102362	tr	Q9HTT7	Q9HTT7_PSEAE	Heme biosynthesis operon protein HemX	PA5258	PA5258	PA5258	None	0.989861
1_B	CZA vs PAR	Q9HTT8_PSEAE	-0.0633241	0.713572	0.81676	tr	Q9HTT8	Q9HTT8_PSEAE	HemY N-terminal domain-containing protein	PA5257	PA5257	PA5257	None	0.0879056
1_B	CZA vs PAR	Q9HTU2_PSEAE	-0.0768333	0.851264	0.911676	tr	Q9HTU2	Q9HTU2_PSEAE	Probable ATP-binding component of ABC transporter	PA5252	PA5252	PA5252	None	0.0401594
1_B	CZA vs PAR	Q9HTU3_PSEAE	-0.296387	0.236066	0.394107	tr	Q9HTU3	Q9HTU3_PSEAE	Small-conductance mechanosensitive channel	PA5251	PA5251	PA5251	None	0.404385
1_B	CZA vs PAR	Q9HTU6_PSEAE	-0.397383	0.43146	0.584078	tr	Q9HTU6	Q9HTU6_PSEAE	Cytochrome c domain-containing protein	PA5248	PA5248	PA5248	None	0.233529
1_B	CZA vs PAR	Q9HTU9_PSEAE	-0.228266	0.406488	0.560191	tr	Q9HTU9	Q9HTU9_PSEAE	Glyoxalase	PA5245	PA5245	PA5245	None	0.251664
1_B	CZA vs PAR	Q9HTV4_PSEAE	0.0160461	0.939696	0.964719	tr	Q9HTV4	Q9HTV4_PSEAE	Probable aromatic hydrocarbon reductase	PA5236	PA5236	PA5236	None	0.0155992
1_B	CZA vs PAR	Q9HTV5_PSEAE	-0.0910768	0.756703	0.847386	tr	Q9HTV5	Q9HTV5_PSEAE	Glycerol-3-phosphate transporter	glpT PA5235	PA5235	glpT	None	0.0719186
1_B	CZA vs PAR	Q9HTV6_PSEAE	-0.222988	0.703522	0.809941	tr	Q9HTV6	Q9HTV6_PSEAE	Probable oxidoreductase	PA5234	PA5234	PA5234	None	0.0915468
1_B	CZA vs PAR	Q9HTV8_PSEAE	0.256794	0.168377	0.318213	tr	Q9HTV8	Q9HTV8_PSEAE	Membrane fusion protein biotin-lipoyl like domain-containing protein	PA5232	PA5232	PA5232	None	0.497282
1_B	CZA vs PAR	Q9HTV9_PSEAE	0.694749	0.040609	0.12419	tr	Q9HTV9	Q9HTV9_PSEAE	Probable ATP-binding/permease fusion ABC transporter	PA5231	PA5231	PA5231	None	0.905915
1_B	CZA vs PAR	Q9HTW0_PSEAE	-0.206345	0.482359	0.631526	tr	Q9HTW0	Q9HTW0_PSEAE	Probable permease of ABC transporter	PA5230	PA5230	PA5230	None	0.199609
1_B	CZA vs PAR	Q9HTW1_PSEAE	-0.00045167	0.998391	0.998391	tr	Q9HTW1	Q9HTW1_PSEAE	EVE domain-containing protein	PA5229	PA5229	PA5229	None	0.000699243
1_B	CZA vs PAR	Q9HTW2_PSEAE	0.233522	0.508141	0.653324	tr	Q9HTW2	Q9HTW2_PSEAE	5-formyltetrahydrofolate cyclo-ligase (EC 6.3.3.2)	PA5228	PA5228	PA5228	None	0.184871
1_B	CZA vs PAR	Q9HTW6_PSEAE	0.455385	0.319349	0.481286	tr	Q9HTW6	Q9HTW6_PSEAE	Aminopeptidase P	pepP PA5224	PA5224	pepP	None	0.317597
1_B	CZA vs PAR	Q9HTW7_PSEAE	-0.18981	0.445413	0.596485	tr	Q9HTW7	Q9HTW7_PSEAE	UbiH protein	ubiH PA5223	PA5223	ubiH	None	0.224401
1_B	CZA vs PAR	Q9HTW9_PSEAE	0.35504	0.0696839	0.178671	tr	Q9HTW9	Q9HTW9_PSEAE	Probable FAD-dependent monooxygenase	PA5221	PA5221	PA5221	None	0.747945
1_B	CZA vs PAR	Q9HTX0_PSEAE	-2.42167	0.000159867	0.00502609	tr	Q9HTX0	Q9HTX0_PSEAE	Uncharacterized protein	PA5220	PA5220	PA5220	Down	2.29877
1_B	CZA vs PAR	Q9HTX4_PSEAE	-0.642461	0.164943	0.314195	tr	Q9HTX4	Q9HTX4_PSEAE	Probable permease of ABC iron transporter	PA5216	PA5216	PA5216	None	0.5028
1_B	CZA vs PAR	Q9HTY0_PSEAE	0.0676576	0.716096	0.819091	tr	Q9HTY0	Q9HTY0_PSEAE	Probable secretion pathway ATPase	PA5210	PA5210	PA5210	None	0.0866678
1_B	CZA vs PAR	Q9HTY1_PSEAE	-0.199853	0.366163	0.523046	tr	Q9HTY1	Q9HTY1_PSEAE	CYTH domain-containing protein	PA5209	PA5209	PA5209	None	0.28146
1_B	CZA vs PAR	Q9HTY2_PSEAE	-0.514412	0.613773	0.739253	tr	Q9HTY2	Q9HTY2_PSEAE	TIGR00153 family protein	PA5208	PA5208	PA5208	None	0.131207
1_B	CZA vs PAR	Q9HTY4_PSEAE	0.548898	0.0273212	0.0958328	tr	Q9HTY4	Q9HTY4_PSEAE	Acetylornithine deacetylase	argE PA5206	PA5206	argE	None	1.01849
1_B	CZA vs PAR	Q9HTY7_PSEAE	-1.08529	0.106274	0.234737	tr	Q9HTY7	Q9HTY7_PSEAE	Thioesterase domain-containing protein	PA5202	PA5202	PA5202	None	0.629419
1_B	CZA vs PAR	Q9HTY8_PSEAE	-1.07606	0.00244326	0.0247564	tr	Q9HTY8	Q9HTY8_PSEAE	S1 motif domain-containing protein	PA5201	PA5201	PA5201	Down	1.60631
1_B	CZA vs PAR	Q9HTY9_PSEAE	-0.317568	0.128528	0.265093	tr	Q9HTY9	Q9HTY9_PSEAE	AmgR	amgR PA5200	PA5200	amgR	None	0.576601
1_B	CZA vs PAR	Q9HTZ0_PSEAE	-0.267894	0.239666	0.397161	tr	Q9HTZ0	Q9HTZ0_PSEAE	histidine kinase (EC 2.7.13.3)	amgS PA5199	PA5199	amgS	None	0.401033
1_B	CZA vs PAR	Q9HTZ3_PSEAE	0.303271	0.493662	0.641437	tr	Q9HTZ3	Q9HTZ3_PSEAE	Putative ATP-dependent zinc protease domain-containing protein	PA5196	PA5196	PA5196	None	0.192846
1_B	CZA vs PAR	Q9HTZ4_PSEAE	2.23917	0.0535788	0.149949	tr	Q9HTZ4	Q9HTZ4_PSEAE	Heat shock protein 15	PA5195	PA5195	PA5195	None	0.824055
1_B	CZA vs PAR	Q9HTZ5_PSEAE	-0.802715	0.185556	0.336864	tr	Q9HTZ5	Q9HTZ5_PSEAE	Phosphatidic acid phosphatase type 2/haloperoxidase domain-containing protein	PA5194	PA5194	PA5194	None	0.472545
1_B	CZA vs PAR	Q9HTZ9_PSEAE	-1.2431	0.228345	0.386006	tr	Q9HTZ9	Q9HTZ9_PSEAE	Probable nitroreductase	PA5190	PA5190	PA5190	None	0.413406
1_B	CZA vs PAR	Q9HU00_PSEAE	-0.169789	0.738576	0.835235	tr	Q9HU00	Q9HU00_PSEAE	Probable transcriptional regulator	PA5189	PA5189	PA5189	None	0.0781912
1_B	CZA vs PAR	Q9HU01_PSEAE	-1.47431	0.2416	0.398991	tr	Q9HU01	Q9HU01_PSEAE	Probable 3-hydroxyacyl-CoA dehydrogenase	PA5188	PA5188	PA5188	None	0.399037
1_B	CZA vs PAR	Q9HU02_PSEAE	0.284496	0.683242	0.794753	tr	Q9HU02	Q9HU02_PSEAE	Probable acyl-CoA dehydrogenase	PA5187	PA5187	PA5187	None	0.099768
1_B	CZA vs PAR	Q9HU10_PSEAE	-0.949103	0.210637	0.364873	tr	Q9HU10	Q9HU10_PSEAE	Probable transcriptional regulator	PA5179	PA5179	PA5179	None	0.437858
1_B	CZA vs PAR	Q9HU11_PSEAE	-0.33607	0.247167	0.404412	tr	Q9HU11	Q9HU11_PSEAE	Peptidoglycan-binding protein LysM	PA5178	PA5178	PA5178	None	0.393176
1_B	CZA vs PAR	Q9HU12_PSEAE	-1.00327	0.186383	0.337818	tr	Q9HU12	Q9HU12_PSEAE	Probable hydrolase	PA5177	PA5177	PA5177	None	0.471317
1_B	CZA vs PAR	Q9HU13_PSEAE	0.399009	0.0731336	0.184562	tr	Q9HU13	Q9HU13_PSEAE	Nudix hydrolase domain-containing protein	PA5176	PA5176	PA5176	None	0.733857
1_B	CZA vs PAR	Q9HU14_PSEAE	0.140174	0.581536	0.716064	tr	Q9HU14	Q9HU14_PSEAE	3'(2'),5'-bisphosphate nucleotidase CysQ (EC 3.1.3.7) (3'(2'),5-bisphosphonucleoside 3'(2')-phosphohydrolase) (3'-phosphoadenosine 5'-phosphate phosphatase) (PAP phosphatase)	cysQ PA5175	PA5175	cysQ	None	0.145048
1_B	CZA vs PAR	Q9HU22_PSEAE	0.139843	0.521359	0.664842	tr	Q9HU22	Q9HU22_PSEAE	Glucose-1-phosphate thymidylyltransferase (EC 2.7.7.24)	rmlA PA5163	PA5163	rmlA	None	0.177282
1_B	CZA vs PAR	Q9HU23_PSEAE	-0.194109	0.191839	0.34464	tr	Q9HU23	Q9HU23_PSEAE	dTDP-4-dehydrorhamnose reductase (EC 1.1.1.133)	rmlD PA5162	PA5162	rmlD	None	0.462634
1_B	CZA vs PAR	Q9HU24_PSEAE	-0.182462	0.293226	0.456883	tr	Q9HU24	Q9HU24_PSEAE	dTDP-glucose 4,6-dehydratase (EC 4.2.1.46)	rmlB PA5161	PA5161	rmlB	None	0.340195
1_B	CZA vs PAR	Q9HU30_PSEAE	-1.70862	0.00250022	0.0249577	tr	Q9HU30	Q9HU30_PSEAE	Probable permease of ABC transporter	PA5154	PA5154	PA5154	Down	1.6028
1_B	CZA vs PAR	Q9HU31_PSEAE	-0.0459316	0.795225	0.873039	tr	Q9HU31	Q9HU31_PSEAE	Amino acid (Lysine/arginine/ornithine/histidine/octopine) ABC transporter periplasmic binding protein	PA5153	PA5153	PA5153	None	0.0589662
1_B	CZA vs PAR	Q9HU32_PSEAE	-0.941588	0.00264023	0.0252322	tr	Q9HU32	Q9HU32_PSEAE	Probable ATP-binding component of ABC transporter	PA5152	PA5152	PA5152	None	1.59804
1_B	CZA vs PAR	Q9HU33_PSEAE	-1.57654	0.126726	0.262827	tr	Q9HU33	Q9HU33_PSEAE	DUF502 domain-containing protein	PA5151	PA5151	PA5151	None	0.580329
1_B	CZA vs PAR	Q9HU34_PSEAE	0.456406	0.637662	0.75852	tr	Q9HU34	Q9HU34_PSEAE	Probable short-chain dehydrogenase	PA5150	PA5150	PA5150	None	0.120033
1_B	CZA vs PAR	Q9HU35_PSEAE	0.00174036	0.992032	0.995258	tr	Q9HU35	Q9HU35_PSEAE	Oxidoreductase	PA5149	PA5149	PA5149	None	0.00206424
1_B	CZA vs PAR	Q9HU37_PSEAE	-0.804645	0.01425	0.0653442	tr	Q9HU37	Q9HU37_PSEAE	Adenine DNA glycosylase (EC 3.2.2.31)	mutY PA5147	PA5147	mutY	None	1.18479
1_B	CZA vs PAR	Q9HU38_PSEAE	-0.252224	0.12638	0.262675	tr	Q9HU38	Q9HU38_PSEAE	AsmA domain-containing protein	PA5146	PA5146	PA5146	None	0.580582
1_B	CZA vs PAR	Q9HU40_PSEAE	0.10927	0.842631	0.906318	tr	Q9HU40	Q9HU40_PSEAE	N-acetyltransferase domain-containing protein	PA5144	PA5144	PA5144	None	0.0427192
1_B	CZA vs PAR	Q9HU45_PSEAE	-2.41348	0.000263227	0.00702773	tr	Q9HU45	Q9HU45_PSEAE	Solute-binding protein family 3/N-terminal domain-containing protein	PA5139	PA5139	PA5139	Down	2.15318
1_B	CZA vs PAR	Q9HU46_PSEAE	-0.909793	0.0113287	0.0581972	tr	Q9HU46	Q9HU46_PSEAE	Solute-binding protein family 3/N-terminal domain-containing protein	PA5138	PA5138	PA5138	None	1.2351
1_B	CZA vs PAR	Q9HU47_PSEAE	-0.118785	0.701934	0.808666	tr	Q9HU47	Q9HU47_PSEAE	Solute-binding protein family 3/N-terminal domain-containing protein	PA5137	PA5137	PA5137	None	0.0922308
1_B	CZA vs PAR	Q9HU48_PSEAE	-0.939309	0.00237647	0.0243733	tr	Q9HU48	Q9HU48_PSEAE	Exo-alpha-sialidase	PA5136	PA5136	PA5136	None	1.61309
1_B	CZA vs PAR	Q9HU49_PSEAE	-0.816196	0.119774	0.254424	tr	Q9HU49	Q9HU49_PSEAE	Divergent polysaccharide deacetylase family protein	PA5135	PA5135	PA5135	None	0.594442
1_B	CZA vs PAR	Q9HU50_PSEAE	-0.195328	0.176268	0.327606	tr	Q9HU50	Q9HU50_PSEAE	Probable carboxyl-terminal protease	PA5134	PA5134	PA5134	None	0.484649
1_B	CZA vs PAR	Q9HU51_PSEAE	0.029699	0.861784	0.918872	tr	Q9HU51	Q9HU51_PSEAE	Peptidase M23 domain-containing protein	PA5133	PA5133	PA5133	None	0.0367448
1_B	CZA vs PAR	Q9HU54_PSEAE	-0.120185	0.489374	0.636862	tr	Q9HU54	Q9HU54_PSEAE	Rhodanese domain-containing protein	PA5130	PA5130	PA5130	None	0.195954
1_B	CZA vs PAR	Q9HU57_PSEAE	-0.0037822	0.992543	0.995258	tr	Q9HU57	Q9HU57_PSEAE	tRNA (cytidine(34)-2'-O)-methyltransferase (EC 2.1.1.207) (tRNA (cytidine/uridine-2'-O-)-methyltransferase TrmL)	trmL PA5127	PA5127	trmL	None	0.00206424
1_B	CZA vs PAR	Q9HU59_PSEAE	0.0642668	0.744811	0.840787	tr	Q9HU59	Q9HU59_PSEAE	DNA-binding transcriptional regulator NtrC (Nitrogen regulation protein NR(I))	ntrC PA5125	PA5125	ntrC	None	0.0753141
1_B	CZA vs PAR	Q9HU60_PSEAE	-0.186264	0.606577	0.734266	tr	Q9HU60	Q9HU60_PSEAE	histidine kinase (EC 2.7.13.3)	ntrB PA5124	PA5124	ntrB	None	0.134147
1_B	CZA vs PAR	Q9HU62_PSEAE	1.46031	0.0341789	0.112174	tr	Q9HU62	Q9HU62_PSEAE	DUF4124 domain-containing protein	PA5122	PA5122	PA5122	None	0.950109
1_B	CZA vs PAR	Q9HU63_PSEAE	0.51163	0.600218	0.729285	tr	Q9HU63	Q9HU63_PSEAE	Mechanosensitive ion channel family protein	PA5121	PA5121	PA5121	None	0.137103
1_B	CZA vs PAR	Q9HU64_PSEAE	-2.90856	0.000486902	0.00935965	tr	Q9HU64	Q9HU64_PSEAE	Secreted protein	PA5120	PA5120	PA5120	Down	2.02874
1_B	CZA vs PAR	Q9HU67_PSEAE	-0.446764	0.121145	0.256032	tr	Q9HU67	Q9HU67_PSEAE	Large ribosomal subunit assembly factor BipA (EC 3.6.5.-) (GTP-binding protein BipA)	typA bipA PA5117	PA5117	typA	None	0.591706
1_B	CZA vs PAR	Q9HU69_PSEAE	1.06482	0.00101982	0.0147239	tr	Q9HU69	Q9HU69_PSEAE	Methyltransferase domain-containing protein	PA5115	PA5115	PA5115	Up	1.83198
1_B	CZA vs PAR	Q9HU70_PSEAE	-2.09876	0.00143857	0.0183126	tr	Q9HU70	Q9HU70_PSEAE	DUF2339 domain-containing protein	PA5114	PA5114	PA5114	Down	1.73725
1_B	CZA vs PAR	Q9HU71_PSEAE	-2.39452	0.00177251	0.0207761	tr	Q9HU71	Q9HU71_PSEAE	DUF3999 domain-containing protein	PA5113	PA5113	PA5113	Down	1.68244
1_B	CZA vs PAR	Q9HU74_PSEAE	0.244393	0.304713	0.467421	tr	Q9HU74	Q9HU74_PSEAE	DUF924 domain-containing protein	PA5109	PA5109	PA5109	None	0.330291
1_B	CZA vs PAR	Q9HU75_PSEAE	0.0569956	0.780198	0.862931	tr	Q9HU75	Q9HU75_PSEAE	Lipoprotein SmpA/OmlA domain-containing protein	PA5108	PA5108	PA5108	None	0.0640239
1_B	CZA vs PAR	Q9HU76_PSEAE	0.374596	0.156988	0.304561	tr	Q9HU76	Q9HU76_PSEAE	Outer membrane lipoprotein Blc	blc PA5107	PA5107	blc	None	0.516325
1_B	CZA vs PAR	Q9HU77_PSEAE	-0.0119841	0.96467	0.979728	tr	Q9HU77	HUTF_PSEAE	Formimidoylglutamate deiminase (EC 3.5.3.13) (Formiminoglutamate deiminase) (N-formimino-L-glutamate deiminase) (N-formimino-L-glutamate iminohydrolase)	hutF PA5106	PA5106	hutF	None	0.00889456
1_B	CZA vs PAR	Q9HU79_PSEAE	0.533097	0.0366512	0.1172	tr	Q9HU79	Q9HU79_PSEAE	HutD family protein	PA5104	PA5104	PA5104	None	0.931072
1_B	CZA vs PAR	Q9HU89_PSEAE	1.53462	0.118412	0.252593	tr	Q9HU89	Q9HU89_PSEAE	Probable ATP-binding component of ABC transporter	PA5094	PA5094	PA5094	None	0.59758
1_B	CZA vs PAR	Q9HU92_PSEAE	0.391995	0.345305	0.503375	tr	Q9HU92	HUTG_PSEAE	N-formylglutamate deformylase (EC 3.5.1.68) (N-formyl-L-glutamate deformylase)	hutG PA5091	PA5091	hutG	None	0.298108
1_B	CZA vs PAR	Q9HU98_PSEAE	-0.00441164	0.995839	0.996728	tr	Q9HU98	Q9HU98_PSEAE	Probable transcriptional regulator	PA5085	PA5085	PA5085	None	0.00142326
1_B	CZA vs PAR	Q9HUA0_PSEAE	-0.443038	0.118027	0.252415	tr	Q9HUA0	Q9HUA0_PSEAE	RidA family protein	PA5083	PA5083	PA5083	None	0.597884
1_B	CZA vs PAR	Q9HUA1_PSEAE	0.856347	0.00898977	0.0515189	tr	Q9HUA1	Q9HUA1_PSEAE	Probable binding protein component of ABC transporter	PA5082	PA5082	PA5082	None	1.28803
1_B	CZA vs PAR	Q9HUA2_PSEAE	1.49597	0.0302508	0.102809	tr	Q9HUA2	Q9HUA2_PSEAE	Nudix hydrolase domain-containing protein	PA5081	PA5081	PA5081	None	0.987967
1_B	CZA vs PAR	Q9HUA3_PSEAE	0.322016	0.194543	0.346486	tr	Q9HUA3	Q9HUA3_PSEAE	Proline iminopeptidase (PIP) (EC 3.4.11.5) (Prolyl aminopeptidase)	PA5080	PA5080	PA5080	None	0.460315
1_B	CZA vs PAR	Q9HUA7_PSEAE	-0.566771	0.0226443	0.0854512	tr	Q9HUA7	Q9HUA7_PSEAE	Probable binding protein component of ABC transporter	PA5076	PA5076	PA5076	None	1.06828
1_B	CZA vs PAR	Q9HUA8_PSEAE	-0.579294	0.0120149	0.0598476	tr	Q9HUA8	Q9HUA8_PSEAE	Probable permease of ABC transporter	PA5075	PA5075	PA5075	None	1.22295
1_B	CZA vs PAR	Q9HUA9_PSEAE	-0.598701	0.00849491	0.0491012	tr	Q9HUA9	Q9HUA9_PSEAE	Probable ATP-binding component of ABC transporter	PA5074	PA5074	PA5074	None	1.30891
1_B	CZA vs PAR	Q9HUB1_PSEAE	-0.496422	0.383713	0.540117	tr	Q9HUB1	MCPK_PSEAE	Methyl-accepting chemotaxis protein McpK (Methyl-accepting chemotaxis protein K)	mcpK PA5072	PA5072	mcpK	None	0.267512
1_B	CZA vs PAR	Q9HUB2_PSEAE	-0.96048	0.00275503	0.0259251	tr	Q9HUB2	Q9HUB2_PSEAE	Ribosomal RNA small subunit methyltransferase E (EC 2.1.1.193)	PA5071	PA5071	PA5071	None	1.58628
1_B	CZA vs PAR	Q9HUB3_PSEAE	0.410339	0.0841765	0.202553	tr	Q9HUB3	Q9HUB3_PSEAE	Sec-independent protein translocase protein TatC	tatC PA5070	PA5070	tatC	None	0.69346
1_B	CZA vs PAR	Q9HUB9_PSEAE	0.549961	0.04858	0.140037	tr	Q9HUB9	Q9HUB9_PSEAE	Ubiquinone biosynthesis accessory factor UbiJ	ubiJ PA5064	PA5064	ubiJ	None	0.853757
1_B	CZA vs PAR	Q9HUC1_PSEAE	-0.937345	0.00832176	0.0489412	tr	Q9HUC1	Q9HUC1_PSEAE	Polyhydroxyalkanoic acid system protein	PA5062	PA5062	PA5062	None	1.31032
1_B	CZA vs PAR	Q9HUC3_PSEAE	0.449937	0.0335337	0.110487	tr	Q9HUC3	Q9HUC3_PSEAE	Polyhydroxyalkanoate synthesis protein PhaF	phaF PA5060	PA5060	phaF	None	0.956689
1_B	CZA vs PAR	Q9HUC7_PSEAE	-0.343741	0.27392	0.436508	tr	Q9HUC7	Q9HUC7_PSEAE	SPOR domain-containing protein	PA5052	PA5052	PA5052	None	0.360008
1_B	CZA vs PAR	Q9HUC9_PSEAE	-0.646432	0.0295603	0.101574	tr	Q9HUC9	Q9HUC9_PSEAE	Primosomal protein N' (EC 3.6.4.-) (ATP-dependent helicase PriA)	priA PA5050	PA5050	priA	None	0.993217
1_B	CZA vs PAR	Q9HUD1_PSEAE	-0.393068	0.367097	0.524157	tr	Q9HUD1	Q9HUD1_PSEAE	Probable nuclease	PA5048	PA5048	PA5048	None	0.280538
1_B	CZA vs PAR	Q9HUD2_PSEAE	0.721972	0.0122358	0.0604425	tr	Q9HUD2	Q9HUD2_PSEAE	Peptidase M48 domain-containing protein	PA5047	PA5047	PA5047	None	1.21866
1_B	CZA vs PAR	Q9HUD3_PSEAE	-1.35691	5.80237e-05	0.00292564	tr	Q9HUD3	Q9HUD3_PSEAE	Malic enzyme	PA5046	PA5046	PA5046	Down	2.53378
1_B	CZA vs PAR	Q9HUD4_PSEAE	-0.0786182	0.627274	0.749876	tr	Q9HUD4	Q9HUD4_PSEAE	SPOR domain-containing protein	PA5037	PA5037	PA5037	None	0.125011
1_B	CZA vs PAR	Q9HUD5_PSEAE	-0.102873	0.542873	0.682956	tr	Q9HUD5	Q9HUD5_PSEAE	Glutamate synthase large chain	gltB PA5036	PA5036	gltB	None	0.165607
1_B	CZA vs PAR	Q9HUD6_PSEAE	1.85304	0.200476	0.352168	tr	Q9HUD6	Q9HUD6_PSEAE	Uncharacterized protein	PA5033	PA5033	PA5033	None	0.453251
1_B	CZA vs PAR	Q9HUE1_PSEAE	1.09625	0.00114189	0.0155519	tr	Q9HUE1	Q9HUE1_PSEAE	AAA domain-containing protein	PA5028	PA5028	PA5028	Up	1.80822
1_B	CZA vs PAR	Q9HUE2_PSEAE	-0.590066	0.00915057	0.0519098	tr	Q9HUE2	Q9HUE2_PSEAE	UspA domain-containing protein	PA5027	PA5027	PA5027	None	1.28475
1_B	CZA vs PAR	Q9HUE4_PSEAE	-0.835076	0.0213324	0.0821079	tr	Q9HUE4	Q9HUE4_PSEAE	Homocysteine synthase	metY PA5025	PA5025	metY	None	1.08561
1_B	CZA vs PAR	Q9HUE7_PSEAE	0.819401	0.00192569	0.0216656	tr	Q9HUE7	Q9HUE7_PSEAE	Mechanosensitive channel MscK	PA5022	PA5022	PA5022	None	1.66423
1_B	CZA vs PAR	Q9HUE9_PSEAE	0.892198	0.113035	0.245322	tr	Q9HUE9	Q9HUE9_PSEAE	Probable acyl-CoA dehydrogenase	PA5020	PA5020	PA5020	None	0.610264
1_B	CZA vs PAR	Q9HUF0_PSEAE	-0.402693	0.0653983	0.17094	tr	Q9HUF0	Q9HUF0_PSEAE	Ribosomal RNA large subunit methyltransferase J (EC 2.1.1.266) (23S rRNA (adenine(2030)-N6)-methyltransferase) (23S rRNA m6A2030 methyltransferase)	rlmJ PA5019	PA5019	rlmJ	None	0.767156
1_B	CZA vs PAR	Q9HUF2_PSEAE	1.29132	0.200401	0.352168	tr	Q9HUF2	Q9HUF2_PSEAE	EAL domain-containing protein	PA5017	PA5017	PA5017	None	0.453251
1_B	CZA vs PAR	Q9HUF5_PSEAE	-0.0912387	0.641841	0.761875	tr	Q9HUF5	Q9HUF5_PSEAE	Heptosyltransferase I	waaC PA5011	PA5011	waaC	None	0.118116
1_B	CZA vs PAR	Q9HUF6_PSEAE	-0.3335	0.177759	0.329104	tr	Q9HUF6	Q9HUF6_PSEAE	UDP-glucose:(Heptosyl) LPS alpha 1,3-glucosyltransferase WaaG	waaG PA5010	PA5010	waaG	None	0.482667
1_B	CZA vs PAR	Q9HUF8_PSEAE	0.0855978	0.656891	0.774004	tr	Q9HUF8	Q9HUF8_PSEAE	Lipopolysaccharide kinase	PA5007	PA5007	PA5007	None	0.111257
1_B	CZA vs PAR	Q9HUF9_PSEAE	0.0275442	0.863417	0.919448	tr	Q9HUF9	Q9HUF9_PSEAE	Serine/threonine protein kinase	PA5006	PA5006	PA5006	None	0.0364728
1_B	CZA vs PAR	Q9HUG0_PSEAE	-0.411385	0.0279588	0.0975657	tr	Q9HUG0	Q9HUG0_PSEAE	Probable carbamoyl transferase	PA5005	PA5005	PA5005	None	1.0107
1_B	CZA vs PAR	Q9HUG1_PSEAE	-0.220564	0.194403	0.346486	tr	Q9HUG1	Q9HUG1_PSEAE	Probable glycosyl transferase	PA5004	PA5004	PA5004	None	0.460315
1_B	CZA vs PAR	Q9HUG2_PSEAE	-0.383887	0.160002	0.308248	tr	Q9HUG2	Q9HUG2_PSEAE	GNAT family N-acetyltransferase	PA5003	PA5003	PA5003	None	0.511099
1_B	CZA vs PAR	Q9HUG3_PSEAE	-0.0375294	0.8537	0.913438	tr	Q9HUG3	Q9HUG3_PSEAE	Uncharacterized protein	PA5002	PA5002	PA5002	None	0.0393211
1_B	CZA vs PAR	Q9HUG4_PSEAE	-0.660814	0.0297138	0.101664	tr	Q9HUG4	Q9HUG4_PSEAE	Glycosyltransferase	PA5001	PA5001	PA5001	None	0.992833
1_B	CZA vs PAR	Q9HUG5_PSEAE	-0.606957	0.00841782	0.0489873	tr	Q9HUG5	Q9HUG5_PSEAE	Alpha-1,3-rhamnosyltransferase WapR	wapR PA5000	PA5000	wapR	None	1.30992
1_B	CZA vs PAR	Q9HUG7_PSEAE	-0.253051	0.326417	0.488246	tr	Q9HUG7	Q9HUG7_PSEAE	Toluene tolerance protein	PA4998	PA4998	PA4998	None	0.311361
1_B	CZA vs PAR	Q9HUH2_PSEAE	0.234491	0.39476	0.549576	tr	Q9HUH2	Q9HUH2_PSEAE	Metal ABC transporter ATPase	PA4993	PA4993	PA4993	None	0.259972
1_B	CZA vs PAR	Q9HUH3_PSEAE	-0.238425	0.221568	0.377586	tr	Q9HUH3	Q9HUH3_PSEAE	NADP-dependent oxidoreductase domain-containing protein	PA4992	PA4992	PA4992	None	0.422984
1_B	CZA vs PAR	Q9HUH6_PSEAE	0.135184	0.75023	0.842798	tr	Q9HUH6	Q9HUH6_PSEAE	Probable transcriptional regulator	PA4989	PA4989	PA4989	None	0.0742765
1_B	CZA vs PAR	Q9HUH7_PSEAE	0.196186	0.748458	0.842798	tr	Q9HUH7	Q9HUH7_PSEAE	3-deoxy-D-manno-octulosonic acid transferase (Kdo transferase) (EC 2.4.99.12) (Lipid IV(A) 3-deoxy-D-manno-octulosonic acid transferase)	waaA PA4988	PA4988	waaA	None	0.0742765
1_B	CZA vs PAR	Q9HUH8_PSEAE	0.0630799	0.871518	0.923398	tr	Q9HUH8	Q9HUH8_PSEAE	Probable transcriptional regulator	PA4987	PA4987	PA4987	None	0.0346112
1_B	CZA vs PAR	Q9HUJ1_PSEAE	-2.92909	1.36858e-05	0.00143872	tr	Q9HUJ1	Q9HUJ1_PSEAE	Probable outer membrane protein	PA4974	PA4974	PA4974	Down	2.84202
1_B	CZA vs PAR	Q9HUJ3_PSEAE	0.744743	0.0502731	0.143579	tr	Q9HUJ3	Q9HUJ3_PSEAE	Uncharacterized protein	PA4972	PA4972	PA4972	None	0.84291
1_B	CZA vs PAR	Q9HUJ4_PSEAE	0.0912195	0.595933	0.726417	tr	Q9HUJ4	Q9HUJ4_PSEAE	ADP-ribose pyrophosphatase (EC 3.6.1.13) (ADP-ribose diphosphatase) (ADP-ribose phosphohydrolase) (Adenosine diphosphoribose pyrophosphatase)	aspP PA4971	PA4971	aspP	None	0.138814
1_B	CZA vs PAR	Q9HUJ6_PSEAE	1.35917	0.0787012	0.194106	tr	Q9HUJ6	Q9HUJ6_PSEAE	Cyclic AMP (cAMP) Phosphodiesterase, CpdA	cpdA PA4969	PA4969	cpdA	None	0.711961
1_B	CZA vs PAR	Q9HUJ7_PSEAE	-0.588801	0.0953232	0.219335	tr	Q9HUJ7	Q9HUJ7_PSEAE	Esterase	PA4968	PA4968	PA4968	None	0.658893
1_B	CZA vs PAR	Q9HUJ9_PSEAE	-0.0721814	0.592571	0.724612	tr	Q9HUJ9	Q9HUJ9_PSEAE	Phytase-like domain-containing protein	PA4966	PA4966	PA4966	None	0.139894
1_B	CZA vs PAR	Q9HUK0_PSEAE	0.079517	0.903682	0.942632	tr	Q9HUK0	Q9HUK0_PSEAE	TIGR02281 family clan AA aspartic protease	PA4965	PA4965	PA4965	None	0.025658
1_B	CZA vs PAR	Q9HUK2_PSEAE	0.0785657	0.605418	0.733391	tr	Q9HUK2	Q9HUK2_PSEAE	ABC-type transport auxiliary lipoprotein component domain-containing protein	PA4963	PA4963	PA4963	None	0.134665
1_B	CZA vs PAR	Q9HUK4_PSEAE	0.153357	0.320327	0.481708	tr	Q9HUK4	Q9HUK4_PSEAE	Histidine kinase	PA4961	PA4961	PA4961	None	0.317216
1_B	CZA vs PAR	Q9HUK5_PSEAE	-0.421741	0.0149758	0.0668471	tr	Q9HUK5	Q9HUK5_PSEAE	Phosphoserine phosphatase (EC 3.1.3.3) (O-phosphoserine phosphohydrolase)	PA4960	PA4960	PA4960	None	1.17492
1_B	CZA vs PAR	Q9HUK6_PSEAE	-0.133508	0.489384	0.636862	tr	Q9HUK6	Q9HUK6_PSEAE	FimX	fimX PA4959	PA4959	fimX	None	0.195954
1_B	CZA vs PAR	Q9HUL0_PSEAE	0.631322	0.016539	0.0712382	tr	Q9HUL0	Q9HUL0_PSEAE	HDOD domain-containing protein	PA4955	PA4955	PA4955	None	1.14729
1_B	CZA vs PAR	Q9HUL1_PSEAE	0.222151	0.216412	0.372193	tr	Q9HUL1	Q9HUL1_PSEAE	Chemotaxis protein MotA	motA PA4954	PA4954	motA	None	0.429232
1_B	CZA vs PAR	Q9HUL2_PSEAE	0.130388	0.37797	0.535815	tr	Q9HUL2	Q9HUL2_PSEAE	Chemotaxis protein MotB	motB PA4953	PA4953	motB	None	0.270985
1_B	CZA vs PAR	Q9HUL5_PSEAE	-0.0762333	0.676847	0.789498	tr	Q9HUL5	Q9HUL5_PSEAE	Bifunctional NAD(P)H-hydrate repair enzyme (Nicotinamide nucleotide repair protein) [Includes: ADP-dependent (S)-NAD(P)H-hydrate dehydratase (EC 4.2.1.136) (ADP-dependent NAD(P)HX dehydratase); NAD(P)H-hydrate epimerase (EC 5.1.99.6)]	nnrD nnrE PA4949	PA4949	nnrD	None	0.102649
1_B	CZA vs PAR	Q9HUL6_PSEAE	0.915193	0.00658724	0.0429447	tr	Q9HUL6	Q9HUL6_PSEAE	tRNA threonylcarbamoyladenosine biosynthesis protein TsaE (t(6)A37 threonylcarbamoyladenosine biosynthesis protein TsaE)	PA4948	PA4948	PA4948	None	1.36709
1_B	CZA vs PAR	Q9HUL7_PSEAE	0.133663	0.470187	0.620036	tr	Q9HUL7	Q9HUL7_PSEAE	N-acetylmuramoyl-L-alanine amidase (EC 3.5.1.28)	amiB PA4947	PA4947	amiB	None	0.207583
1_B	CZA vs PAR	Q9HUM1_PSEAE	-0.107973	0.546861	0.68541	tr	Q9HUM1	Q9HUM1_PSEAE	GTPase HflX (GTP-binding protein HflX)	hflX PA4943	PA4943	hflX	None	0.164049
1_B	CZA vs PAR	Q9HUM2_PSEAE	-0.299958	0.0552918	0.152711	tr	Q9HUM2	Q9HUM2_PSEAE	Protein HflK	hflK PA4942	PA4942	hflK	None	0.81613
1_B	CZA vs PAR	Q9HUM3_PSEAE	-0.229211	0.369013	0.526	tr	Q9HUM3	Q9HUM3_PSEAE	Protein HflC	hflC PA4941	PA4941	hflC	None	0.279014
1_B	CZA vs PAR	Q9HUM7_PSEAE	0.145831	0.367424	0.524401	tr	Q9HUM7	Q9HUM7_PSEAE	Ribonuclease R (RNase R) (EC 3.1.13.1)	rnr PA4937	PA4937	rnr	None	0.280336
1_B	CZA vs PAR	Q9HUN1_PSEAE	-0.532227	0.0749284	0.187265	tr	Q9HUN1	Q9HUN1_PSEAE	Transmembrane protein	PA4933	PA4933	PA4933	None	0.727542
1_B	CZA vs PAR	Q9HUN3_PSEAE	-0.0118913	0.936212	0.963301	tr	Q9HUN3	Q9HUN3_PSEAE	Replicative DNA helicase (EC 3.6.4.12)	dnaB PA4931	PA4931	dnaB	None	0.0162382
1_B	CZA vs PAR	Q9HUN5_PSEAE	0.915412	0.044724	0.132846	tr	Q9HUN5	Q9HUN5_PSEAE	GGDEF domain-containing protein	PA4929	PA4929	PA4929	None	0.876653
1_B	CZA vs PAR	Q9HUP0_PSEAE	0.00851591	0.978175	0.988163	tr	Q9HUP0	Q9HUP0_PSEAE	LysM domain-containing protein	PA4924	PA4924	PA4924	None	0.00517154
1_B	CZA vs PAR	Q9HUP5_PSEAE	-0.238764	0.731606	0.829779	tr	Q9HUP5	Q9HUP5_PSEAE	Isochorismatase-like domain-containing protein	PA4918	PA4918	PA4918	None	0.0810378
1_B	CZA vs PAR	Q9HUP7_PSEAE	-0.0651514	0.663894	0.78007	tr	Q9HUP7	Q9HUP7_PSEAE	Nudix hydrolase domain-containing protein	PA4916	PA4916	PA4916	None	0.107866
1_B	CZA vs PAR	Q9HUP8_PSEAE	2.29241	0.141001	0.282003	tr	Q9HUP8	Q9HUP8_PSEAE	Probable chemotaxis transducer	PA4915	PA4915	PA4915	None	0.549747
1_B	CZA vs PAR	Q9HUP9_PSEAE	-0.260355	0.701801	0.808666	tr	Q9HUP9	Q9HUP9_PSEAE	Probable transcriptional regulator	PA4914	PA4914	PA4914	None	0.0922308
1_B	CZA vs PAR	Q9HUQ0_PSEAE	2.95268	0.000252013	0.00680383	tr	Q9HUQ0	AABP_PSEAE	Amino acid binding protein	PA4913	PA4913	PA4913	Up	2.16725
1_B	CZA vs PAR	Q9HUQ4_PSEAE	0.0811381	0.804251	0.879243	tr	Q9HUQ4	Q9HUQ4_PSEAE	High-affinity branched-chain amino acid transport ATP-binding protein	PA4909	PA4909	PA4909	None	0.0558911
1_B	CZA vs PAR	Q9HUQ6_PSEAE	-0.720588	0.0513534	0.14566	tr	Q9HUQ6	Q9HUQ6_PSEAE	Probable short-chain dehydrogenase	PA4907	PA4907	PA4907	None	0.83666
1_B	CZA vs PAR	Q9HUQ7_PSEAE	0.362389	0.170306	0.320599	tr	Q9HUQ7	Q9HUQ7_PSEAE	Probable transcriptional regulator	PA4906	PA4906	PA4906	None	0.494038
1_B	CZA vs PAR	Q9HUR1_PSEAE	-0.357132	0.227601	0.38523	tr	Q9HUR1	Q9HUR1_PSEAE	Probable transcriptional regulator	PA4902	PA4902	PA4902	None	0.41428
1_B	CZA vs PAR	Q9HUR4_PSEAE	0.281275	0.310962	0.473862	tr	Q9HUR4	Q9HUR4_PSEAE	Probable aldehyde dehydrogenase	PA4899	PA4899	PA4899	None	0.324348
1_B	CZA vs PAR	Q9HUS3_PSEAE	-1.51127	0.00435181	0.0348559	tr	Q9HUS3	Q9HUS3_PSEAE	DesT	desT PA4890	PA4890	desT	Down	1.45772
1_B	CZA vs PAR	Q9HUS4_PSEAE	-2.0934	0.0502782	0.143579	tr	Q9HUS4	Q9HUS4_PSEAE	Probable oxidoreductase	PA4889	PA4889	PA4889	None	0.84291
1_B	CZA vs PAR	Q9HUS6_PSEAE	-0.117046	0.391646	0.546907	tr	Q9HUS6	Q9HUS6_PSEAE	Probable major facilitator superfamily (MFS) transporter	PA4887	PA4887	PA4887	None	0.262087
1_B	CZA vs PAR	Q9HUS8_PSEAE	1.62462	0.333235	0.492966	tr	Q9HUS8	Q9HUS8_PSEAE	Two-component response regulator	irlR PA4885	PA4885	irlR	None	0.307183
1_B	CZA vs PAR	Q9HUT3_PSEAE	1.31889	0.00428199	0.0343785	tr	Q9HUT3	Q9HUT3_PSEAE	Bacterioferritin	PA4880	PA4880	PA4880	Up	1.46371
1_B	CZA vs PAR	Q9HUT4_PSEAE	-0.125445	0.470696	0.620462	tr	Q9HUT4	Q9HUT4_PSEAE	AsmA domain-containing protein	PA4879	PA4879	PA4879	None	0.207284
1_B	CZA vs PAR	Q9HUT5_PSEAE	-0.577324	0.387505	0.54338	tr	Q9HUT5	Q9HUT5_PSEAE	Probable transcriptional regulator	PA4878	PA4878	PA4878	None	0.264897
1_B	CZA vs PAR	Q9HUT6_PSEAE	1.58099	0.00150736	0.0188113	tr	Q9HUT6	Q9HUT6_PSEAE	Rho termination factor N-terminal domain-containing protein	PA4877	PA4877	PA4877	Up	1.72558
1_B	CZA vs PAR	Q9HUT7_PSEAE	1.47142	4.58867e-05	0.00266143	tr	Q9HUT7	Q9HUT7_PSEAE	Osmotically inducible lipoprotein OsmE	osmE PA4876	PA4876	osmE	Up	2.57489
1_B	CZA vs PAR	Q9HUT8_PSEAE	0.293698	0.319474	0.481286	tr	Q9HUT8	Q9HUT8_PSEAE	MOSC domain-containing protein	PA4875	PA4875	PA4875	None	0.317597
1_B	CZA vs PAR	Q9HUT9_PSEAE	0.32243	0.120177	0.254962	tr	Q9HUT9	Q9HUT9_PSEAE	Phosphate starvation-inducible protein	PA4874	PA4874	PA4874	None	0.593525
1_B	CZA vs PAR	Q9HUU0_PSEAE	-0.752281	0.0234879	0.0874042	tr	Q9HUU0	Q9HUU0_PSEAE	Probable heat-shock protein	PA4873	PA4873	PA4873	None	1.05847
1_B	CZA vs PAR	Q9HUU2_PSEAE	-0.124887	0.612419	0.738046	tr	Q9HUU2	Q9HUU2_PSEAE	Transmembrane protein	PA4871	PA4871	PA4871	None	0.131916
1_B	CZA vs PAR	Q9HUV7_PSEAE	-0.507213	0.0915673	0.21406	tr	Q9HUV7	Q9HUV7_PSEAE	histidine kinase (EC 2.7.13.3)	retS PA4856	PA4856	retS	None	0.669465
1_B	CZA vs PAR	Q9HUW2_PSEAE	-0.0937406	0.683744	0.794788	tr	Q9HUW2	Q9HUW2_PSEAE	Zinc finger/thioredoxin putative domain-containing protein	PA4851	PA4851	PA4851	None	0.0997489
1_B	CZA vs PAR	Q9HUW7_PSEAE	0.588206	0.0109902	0.0571425	tr	Q9HUW7	Q9HUW7_PSEAE	Probable two-component response regulator	PA4843	PA4843	PA4843	None	1.24304
1_B	CZA vs PAR	Q9HUW8_PSEAE	0.196452	0.198188	0.349793	tr	Q9HUW8	Q9HUW8_PSEAE	DUF2333 family protein	PA4842	PA4842	PA4842	None	0.456189
1_B	CZA vs PAR	Q9HUX0_PSEAE	0.077828	0.62953	0.751504	tr	Q9HUX0	Q9HUX0_PSEAE	SUI1 domain-containing protein	PA4840	PA4840	PA4840	None	0.124069
1_B	CZA vs PAR	Q9HUX8_PSEAE	0.162927	0.720316	0.821442	tr	Q9HUX8	Q9HUX8_PSEAE	Probable short-chain dehydrogenase	PA4832	PA4832	PA4832	None	0.085423
1_B	CZA vs PAR	Q9HUX9_PSEAE	-0.172059	0.444052	0.595649	tr	Q9HUX9	Q9HUX9_PSEAE	Probable transcriptional regulator	PA4831	PA4831	PA4831	None	0.22501
1_B	CZA vs PAR	Q9HUY3_PSEAE	0.349483	0.0778292	0.192513	tr	Q9HUY3	Q9HUY3_PSEAE	Arylamine N-acetyltransferase	PA4827	PA4827	PA4827	None	0.71554
1_B	CZA vs PAR	Q9HUY5_PSEAE	1.79868	0.0464946	0.135909	tr	Q9HUY5	Q9HUY5_PSEAE	Magnesium-transporting ATPase, P-type 1 (EC 7.2.2.14) (Mg(2+) transport ATPase, P-type 1)	mgtA PA4825	PA4825	mgtA	None	0.86675
1_B	CZA vs PAR	Q9HUZ8_PSEAE	0.686286	0.0816332	0.198277	tr	Q9HUZ8	Q9HUZ8_PSEAE	Formate dehydrogenase iron-sulfur subunit	fdnH PA4811	PA4811	fdnH	None	0.702727
1_B	CZA vs PAR	Q9HUZ9_PSEAE	0.765734	0.00767758	0.0469589	tr	Q9HUZ9	Q9HUZ9_PSEAE	Nitrate-inducible formate dehydrogenase, gamma subunit	fdnI PA4810	PA4810	fdnI	None	1.32828
1_B	CZA vs PAR	Q9HV02_PSEAE	0.627266	0.0140615	0.0649766	tr	Q9HV02	Q9HV02_PSEAE	Selenocysteine-specific elongation factor	selB PA4807	PA4807	selB	None	1.18724
1_B	CZA vs PAR	Q9HV07_PSEAE	0.486542	0.034364	0.112527	tr	Q9HV07	Q9HV07_PSEAE	CN hydrolase domain-containing protein	PA4802	PA4802	PA4802	None	0.948744
1_B	CZA vs PAR	Q9HV12_PSEAE	-0.327791	0.189699	0.342534	tr	Q9HV12	Q9HV12_PSEAE	Glycine cleavage system protein H	PA4796	PA4796	PA4796	None	0.465296
1_B	CZA vs PAR	Q9HV13_PSEAE	0.046291	0.956579	0.974565	tr	Q9HV13	Q9HV13_PSEAE	Uncharacterized protein	PA4795	PA4795	PA4795	None	0.0111891
1_B	CZA vs PAR	Q9HV15_PSEAE	0.411501	0.223378	0.379901	tr	Q9HV15	Q9HV15_PSEAE	DUF4136 domain-containing protein	PA4793	PA4793	PA4793	None	0.420329
1_B	CZA vs PAR	Q9HV16_PSEAE	-0.0463085	0.933316	0.962351	tr	Q9HV16	Q9HV16_PSEAE	GP-PDE domain-containing protein	PA4792	PA4792	PA4792	None	0.0166667
1_B	CZA vs PAR	Q9HV18_PSEAE	0.198946	0.866849	0.922227	tr	Q9HV18	Q9HV18_PSEAE	tRNA 5-carboxymethoxyuridine methyltransferase (EC 2.1.1.-) (cmo5U methyltransferase)	cmoM PA4790	PA4790	cmoM	None	0.0351623
1_B	CZA vs PAR	Q9HV20_PSEAE	1.95451	0.00512538	0.0370791	tr	Q9HV20	Q9HV20_PSEAE	MaoC-like domain-containing protein	PA4788	PA4788	PA4788	Up	1.43087
1_B	CZA vs PAR	Q9HV21_PSEAE	1.77577	0.0189326	0.0771056	tr	Q9HV21	Q9HV21_PSEAE	Probable transcriptional regulator	PA4787	PA4787	PA4787	None	1.11291
1_B	CZA vs PAR	Q9HV22_PSEAE	1.7213	0.000154953	0.00493282	tr	Q9HV22	Q9HV22_PSEAE	Probable short-chain dehydrogenase	PA4786	PA4786	PA4786	Up	2.3069
1_B	CZA vs PAR	Q9HV23_PSEAE	1.3867	0.00474972	0.0361757	tr	Q9HV23	Q9HV23_PSEAE	Probable acyl-CoA thiolase	PA4785	PA4785	PA4785	Up	1.44158
1_B	CZA vs PAR	Q9HV24_PSEAE	0.834557	0.382713	0.539357	tr	Q9HV24	Q9HV24_PSEAE	Probable transcriptional regulator	PA4784	PA4784	PA4784	None	0.268123
1_B	CZA vs PAR	Q9HV28_PSEAE	1.27202	0.0605649	0.161699	tr	Q9HV28	Q9HV28_PSEAE	non-specific serine/threonine protein kinase (EC 2.7.11.1)	PA4780	PA4780	PA4780	None	0.791293
1_B	CZA vs PAR	Q9HV36_PSEAE	-0.545819	0.0168711	0.0717021	tr	Q9HV36	Q9HV36_PSEAE	Probable ferredoxin	PA4772	PA4772	PA4772	None	1.14447
1_B	CZA vs PAR	Q9HV38_PSEAE	-0.712573	0.00204206	0.0223956	tr	Q9HV38	Q9HV38_PSEAE	L-lactate permease	lldP PA4770	PA4770	lldP	None	1.64984
1_B	CZA vs PAR	Q9HV39_PSEAE	-1.09702	0.00178577	0.0207866	tr	Q9HV39	Q9HV39_PSEAE	Probable transcriptional regulator	PA4769	PA4769	PA4769	Down	1.68222
1_B	CZA vs PAR	Q9HV41_PSEAE	0.586737	0.0470967	0.137019	tr	Q9HV41	Q9HV41_PSEAE	DNA repair protein RecN (Recombination protein N)	recN PA4763	PA4763	recN	None	0.86322
1_B	CZA vs PAR	Q9HV48_PSEAE	-0.234488	0.121719	0.256617	tr	Q9HV48	Q9HV48_PSEAE	ATP-dependent zinc metalloprotease FtsH (EC 3.4.24.-)	ftsH PA4751	PA4751	ftsH	None	0.590715
1_B	CZA vs PAR	Q9HV49_PSEAE	0.0991014	0.524352	0.66644	tr	Q9HV49	Q9HV49_PSEAE	Dihydropteroate synthase (DHPS) (EC 2.5.1.15) (Dihydropteroate pyrophosphorylase)	folP PA4750	PA4750	folP	None	0.176239
1_B	CZA vs PAR	Q9HV54_PSEAE	-0.569603	0.0216547	0.0827458	tr	Q9HV54	Q9HV54_PSEAE	Transcription termination/antitermination protein NusA	nusA PA4745	PA4745	nusA	None	1.08225
1_B	CZA vs PAR	Q9HV60_PSEAE	1.58453	0.000496823	0.00941468	tr	Q9HV60	Q9HV60_PSEAE	BON domain-containing protein	PA4739	PA4739	PA4739	Up	2.02619
1_B	CZA vs PAR	Q9HV63_PSEAE	0.489668	0.110247	0.241138	tr	Q9HV63	Q9HV63_PSEAE	DUF2845 domain-containing protein	PA4736	PA4736	PA4736	None	0.617734
1_B	CZA vs PAR	Q9HV64_PSEAE	0.0831922	0.6825	0.794439	tr	Q9HV64	Q9HV64_PSEAE	DUF748 domain-containing protein	PA4735	PA4735	PA4735	None	0.0999393
1_B	CZA vs PAR	Q9HV65_PSEAE	0.345526	0.332242	0.492797	tr	Q9HV65	Q9HV65_PSEAE	ER-bound oxygenase mpaB/mpaB'/Rubber oxygenase catalytic domain-containing protein	PA4734	PA4734	PA4734	None	0.307332
1_B	CZA vs PAR	Q9HV72_PSEAE	-0.218403	0.475372	0.624912	tr	Q9HV72	Q9HV72_PSEAE	Poly(A) polymerase I (PAP I) (EC 2.7.7.19)	pcnB PA4727	PA4727	pcnB	None	0.204181
1_B	CZA vs PAR	Q9HV73_PSEAE	0.249974	0.194251	0.346486	tr	Q9HV73	Q9HV73_PSEAE	Two-component response regulator CbrB	cbrB PA4726	PA4726	cbrB	None	0.460315
1_B	CZA vs PAR	Q9HV74_PSEAE	-0.409788	0.0924298	0.2155	tr	Q9HV74	Q9HV74_PSEAE	histidine kinase (EC 2.7.13.3)	cbrA PA4725	PA4725	cbrA	None	0.666554
1_B	CZA vs PAR	Q9HV76_PSEAE	-0.312875	0.0867865	0.20691	tr	Q9HV76	Q9HV76_PSEAE	Aminotransferase (EC 2.6.1.-)	PA4722	PA4722	PA4722	None	0.684219
1_B	CZA vs PAR	Q9HV80_PSEAE	0.662411	0.0266531	0.0942548	tr	Q9HV80	Q9HV80_PSEAE	Preprotein translocase subunit SecD	PA4718	PA4718	PA4718	None	1.0257
1_B	CZA vs PAR	Q9HV81_PSEAE	0.53583	0.094403	0.218262	tr	Q9HV81	Q9HV81_PSEAE	Neutral zinc metallopeptidase	PA4717	PA4717	PA4717	None	0.661021
1_B	CZA vs PAR	Q9HV82_PSEAE	0.669351	0.174556	0.326186	tr	Q9HV82	Q9HV82_PSEAE	PhzF family phenazine biosynthesis protein	PA4716	PA4716	PA4716	None	0.486535
1_B	CZA vs PAR	Q9HV83_PSEAE	-0.051011	0.745498	0.84128	tr	Q9HV83	Q9HV83_PSEAE	Probable aminotransferase	PA4715	PA4715	PA4715	None	0.0750593
1_B	CZA vs PAR	Q9HV88_PSEAE	-3.5953	1.97626e-05	0.0016215	tr	Q9HV88	Q9HV88_PSEAE	Heme/hemoglobin uptake outer membrane receptor PhuR	phuR PA4710	PA4710	phuR	Down	2.79008
1_B	CZA vs PAR	Q9HV90_PSEAE	-1.45876	0.00144152	0.0183126	tr	Q9HV90	Q9HV90_PSEAE	Heme-transport protein, PhuT	phuT PA4708	PA4708	phuT	Down	1.73725
1_B	CZA vs PAR	Q9HV92_PSEAE	0.0422423	0.932292	0.962329	tr	Q9HV92	Q9HV92_PSEAE	Haem-binding uptake Tiki superfamily ChaN domain-containing protein	PA4705	PA4705	PA4705	None	0.0166765
1_B	CZA vs PAR	Q9HV93_PSEAE	0.153294	0.550462	0.688579	tr	Q9HV93	Q9HV93_PSEAE	cAMP-binding protein A	cbpA PA4704	PA4704	cbpA	None	0.162046
1_B	CZA vs PAR	Q9HV95_PSEAE	0.661033	0.246896	0.404164	tr	Q9HV95	Q9HV95_PSEAE	Pentapeptide repeat-containing protein	PA4702	PA4702	PA4702	None	0.393442
1_B	CZA vs PAR	Q9HV96_PSEAE	-0.290424	0.0950982	0.219117	tr	Q9HV96	Q9HV96_PSEAE	Aminoglycoside phosphotransferase domain-containing protein	PA4701	PA4701	PA4701	None	0.659325
1_B	CZA vs PAR	Q9HV97_PSEAE	-0.102982	0.618944	0.742557	tr	Q9HV97	Q9HV97_PSEAE	Uncharacterized protein	PA4699	PA4699	PA4699	None	0.12927
1_B	CZA vs PAR	Q9HV99_PSEAE	-0.0805617	0.772889	0.857215	tr	Q9HV99	Q9HV99_PSEAE	DUF4124 domain-containing protein	PA4697	PA4697	PA4697	None	0.0669101
1_B	CZA vs PAR	Q9HVA0_PSEAE	0.0202414	0.878404	0.927189	tr	Q9HVA0	Q9HVA0_PSEAE	Acetolactate synthase (EC 2.2.1.6)	ilvI PA4696	PA4696	ilvI	None	0.0328318
1_B	CZA vs PAR	Q9HVA1_PSEAE	0.372707	0.0403248	0.123658	tr	Q9HVA1	Q9HVA1_PSEAE	Acetolactate synthase small subunit (AHAS) (ALS) (EC 2.2.1.6) (Acetohydroxy-acid synthase small subunit)	ilvH PA4695	PA4695	ilvH	None	0.907778
1_B	CZA vs PAR	Q9HVA3_PSEAE	-0.0427984	0.895478	0.936691	tr	Q9HVA3	Q9HVA3_PSEAE	CDP-diacylglycerol--serine O-phosphatidyltransferase (EC 2.7.8.8) (Phosphatidylserine synthase)	pssA PA4693	PA4693	pssA	None	0.0284038
1_B	CZA vs PAR	Q9HVA6_PSEAE	0.374208	0.127484	0.263748	tr	Q9HVA6	Q9HVA6_PSEAE	Mce/MlaD domain-containing protein	PA4689	PA4689	PA4689	None	0.57881
1_B	CZA vs PAR	Q9HVA7_PSEAE	-0.185126	0.769115	0.854177	tr	Q9HVA7	Q9HVA7_PSEAE	Iron (III)-transport system permease HitB	hitB PA4688	PA4688	hitB	None	0.0684519
1_B	CZA vs PAR	Q9HVA8_PSEAE	-0.209257	0.22571	0.382899	tr	Q9HVA8	Q9HVA8_PSEAE	Ferric iron-binding periplasmic protein HitA	hitA PA4687	PA4687	hitA	None	0.416916
1_B	CZA vs PAR	Q9HVA9_PSEAE	-0.188704	0.264072	0.426062	tr	Q9HVA9	Q9HVA9_PSEAE	Chromosome partitioning protein ParA	PA4686	PA4686	PA4686	None	0.370527
1_B	CZA vs PAR	Q9HVB0_PSEAE	-0.588463	0.0519118	0.146503	tr	Q9HVB0	Q9HVB0_PSEAE	Chromosome partitioning protein	PA4685	PA4685	PA4685	None	0.834155
1_B	CZA vs PAR	Q9HVB1_PSEAE	0.0115044	0.957312	0.974565	tr	Q9HVB1	Q9HVB1_PSEAE	DUF3375 domain-containing protein	PA4684	PA4684	PA4684	None	0.0111891
1_B	CZA vs PAR	Q9HVB2_PSEAE	-0.87955	0.221353	0.377411	tr	Q9HVB2	Q9HVB2_PSEAE	Uncharacterized protein	PA4683	PA4683	PA4683	None	0.423186
1_B	CZA vs PAR	Q9HVB6_PSEAE	-0.537171	0.0811549	0.197513	tr	Q9HVB6	Q9HVB6_PSEAE	Protein TonB	PA4679	PA4679	PA4679	None	0.704404
1_B	CZA vs PAR	Q9HVB7_PSEAE	-0.608041	0.184145	0.335373	tr	Q9HVB7	Q9HVB7_PSEAE	[Ribosomal protein bS18]-alanine N-acetyltransferase (EC 2.3.1.266)	rimI PA4678	PA4678	rimI	None	0.474471
1_B	CZA vs PAR	Q9HVB9_PSEAE	-0.150489	0.662952	0.779235	tr	Q9HVB9	Q9HVB9_PSEAE	Carbonic anhydrase (EC 4.2.1.1) (Carbonate dehydratase)	PA4676	PA4676	PA4676	None	0.108332
1_B	CZA vs PAR	Q9HVC0_PSEAE	-1.27135	0.111774	0.243213	tr	Q9HVC0	Q9HVC0_PSEAE	Probable TonB-dependent receptor	PA4675	PA4675	PA4675	None	0.614014
1_B	CZA vs PAR	Q9HVC2_PSEAE	-1.16221	0.000251263	0.00680383	tr	Q9HVC2	Q9HVC2_PSEAE	Ribosome-binding ATPase YchF	ychF PA4673	PA4673	ychF	Down	2.16725
1_B	CZA vs PAR	Q9HVC9_PSEAE	-0.0218346	0.896819	0.937216	tr	Q9HVC9	Q9HVC9_PSEAE	Molybdopterin biosynthesis MoeB protein	moeB PA4663	PA4663	moeB	None	0.0281601
1_B	CZA vs PAR	Q9HVD2_PSEAE	-1.75123	0.00846065	0.0489873	tr	Q9HVD2	Q9HVD2_PSEAE	Deoxyribodipyrimidine photolyase	phr PA4660	PA4660	phr	Down	1.30992
1_B	CZA vs PAR	Q9HVD3_PSEAE	-0.174587	0.799002	0.875234	tr	Q9HVD3	Q9HVD3_PSEAE	Probable transcriptional regulator	PA4659	PA4659	PA4659	None	0.057876
1_B	CZA vs PAR	Q9HVD5_PSEAE	0.387943	0.197943	0.349766	tr	Q9HVD5	Q9HVD5_PSEAE	Renalase (EC 1.6.3.5)	PA4657	PA4657	PA4657	None	0.456222
1_B	CZA vs PAR	Q9HVD6_PSEAE	1.04119	0.0315132	0.105905	tr	Q9HVD6	Q9HVD6_PSEAE	TIGR01777 family protein	PA4656	PA4656	PA4656	None	0.975085
1_B	CZA vs PAR	Q9HVE1_PSEAE	1.81028	0.312644	0.474846	tr	Q9HVE1	Q9HVE1_PSEAE	Probable pili assembly chaperone	PA4651	PA4651	PA4651	None	0.323448
1_B	CZA vs PAR	Q9HVE5_PSEAE	-0.241888	0.15913	0.307122	tr	Q9HVE5	Q9HVE5_PSEAE	Uracil permease	uraA PA4647	PA4647	uraA	None	0.512689
1_B	CZA vs PAR	Q9HVE7_PSEAE	-0.876608	0.0179536	0.0743791	tr	Q9HVE7	Q9HVE7_PSEAE	Probable purine/pyrimidine phosphoribosyl transferase	PA4645	PA4645	PA4645	None	1.12855
1_B	CZA vs PAR	Q9HVE8_PSEAE	-1.21113	0.014902	0.0668471	tr	Q9HVE8	Q9HVE8_PSEAE	Cupin fold metalloprotein, WbuC family	PA4644	PA4644	PA4644	None	1.17492
1_B	CZA vs PAR	Q9HVE9_PSEAE	0.184722	0.550756	0.688579	tr	Q9HVE9	Q9HVE9_PSEAE	Secreted protein	PA4643	PA4643	PA4643	None	0.162046
1_B	CZA vs PAR	Q9HVF0_PSEAE	-0.277599	0.357911	0.515768	tr	Q9HVF0	Q9HVF0_PSEAE	Aminopeptidase	PA4642	PA4642	PA4642	None	0.287545
1_B	CZA vs PAR	Q9HVF2_PSEAE	-0.232505	0.256733	0.415817	tr	Q9HVF2	Q9HVF2_PSEAE	Lipoprotein	PA4639	PA4639	PA4639	None	0.381098
1_B	CZA vs PAR	Q9HVF5_PSEAE	-0.672508	0.0103298	0.055117	tr	Q9HVF5	Q9HVF5_PSEAE	Phospholipid/glycerol acyltransferase domain-containing protein	PA4636	PA4636	PA4636	None	1.25871
1_B	CZA vs PAR	Q9HVF8_PSEAE	0.0282532	0.86265	0.919448	tr	Q9HVF8	Q9HVF8_PSEAE	Probable chemotaxis transducer	PA4633	PA4633	PA4633	None	0.0364728
1_B	CZA vs PAR	Q9HVF9_PSEAE	-0.601892	0.00400327	0.0333342	tr	Q9HVF9	Q9HVF9_PSEAE	Peptidase M48 domain-containing protein	PA4632	PA4632	PA4632	None	1.47711
1_B	CZA vs PAR	Q9HVG0_PSEAE	0.00613177	0.986465	0.992365	tr	Q9HVG0	Q9HVG0_PSEAE	NAD-dependent epimerase/dehydratase domain-containing protein	PA4631	PA4631	PA4631	None	0.00332872
1_B	CZA vs PAR	Q9HVG3_PSEAE	-0.672006	0.0130002	0.0626541	tr	Q9HVG3	Q9HVG3_PSEAE	Lysine-specific permease	lysP PA4628	PA4628	lysP	None	1.20305
1_B	CZA vs PAR	Q9HVG5_PSEAE	0.31829	0.333108	0.492966	tr	Q9HVG5	Q9HVG5_PSEAE	Glycerate dehydrogenase	hprA PA4626	PA4626	hprA	None	0.307183
1_B	CZA vs PAR	Q9HVG6_PSEAE	1.55241	0.15909	0.307122	tr	Q9HVG6	Q9HVG6_PSEAE	Filamentous haemagglutinin FhaB/tRNA nuclease CdiA-like TPS domain-containing protein	PA4625	PA4625	PA4625	None	0.512689
1_B	CZA vs PAR	Q9HVG7_PSEAE	-0.48423	0.175014	0.326446	tr	Q9HVG7	Q9HVG7_PSEAE	POTRA domain-containing protein	PA4624	PA4624	PA4624	None	0.486189
1_B	CZA vs PAR	Q9HVG9_PSEAE	0.711447	0.379404	0.53717	tr	Q9HVG9	Q9HVG9_PSEAE	Probable major facilitator superfamily (MFS) transporter	PA4622	PA4622	PA4622	None	0.269888
1_B	CZA vs PAR	Q9HVH0_PSEAE	0.159894	0.737384	0.834362	tr	Q9HVH0	Q9HVH0_PSEAE	Probable oxidoreductase	PA4621	PA4621	PA4621	None	0.0786455
1_B	CZA vs PAR	Q9HVH1_PSEAE	0.430228	0.642288	0.762136	tr	Q9HVH1	Q9HVH1_PSEAE	2Fe-2S ferredoxin-type domain-containing protein	PA4620	PA4620	PA4620	None	0.117968
1_B	CZA vs PAR	Q9HVH2_PSEAE	0.390739	0.132512	0.270012	tr	Q9HVH2	Q9HVH2_PSEAE	Probable c-type cytochrome	PA4619	PA4619	PA4619	None	0.568616
1_B	CZA vs PAR	Q9HVH3_PSEAE	1.00792	0.000460863	0.00917362	tr	Q9HVH3	Q9HVH3_PSEAE	XdhC family protein	PA4618	PA4618	PA4618	Up	2.03746
1_B	CZA vs PAR	Q9HVH5_PSEAE	-0.188929	0.546651	0.68541	tr	Q9HVH5	Q9HVH5_PSEAE	Probable c4-dicarboxylate-binding protein	PA4616	PA4616	PA4616	None	0.164049
1_B	CZA vs PAR	Q9HVH6_PSEAE	-0.0146436	0.957473	0.974565	tr	Q9HVH6	Q9HVH6_PSEAE	ferredoxin--NADP(+) reductase (EC 1.18.1.2)	PA4615	PA4615	PA4615	None	0.0111891
1_B	CZA vs PAR	Q9HVH9_PSEAE	-0.285486	0.298681	0.461748	tr	Q9HVH9	Q9HVH9_PSEAE	DUF465 domain-containing protein	PA4611	PA4611	PA4611	None	0.335595
1_B	CZA vs PAR	Q9HVI0_PSEAE	0.286383	0.244022	0.401472	tr	Q9HVI0	Q9HVI0_PSEAE	Copper resistance protein D domain-containing protein	PA4610	PA4610	PA4610	None	0.396345
1_B	CZA vs PAR	Q9HVI3_PSEAE	-0.385099	0.294557	0.457321	tr	Q9HVI3	Q9HVI3_PSEAE	Carbon starvation protein A	PA4606	PA4606	PA4606	None	0.339778
1_B	CZA vs PAR	Q9HVI4_PSEAE	-0.138853	0.579693	0.714519	tr	Q9HVI4	Q9HVI4_PSEAE	YbdD/YjiX family protein	PA4605	PA4605	PA4605	None	0.145986
1_B	CZA vs PAR	Q9HVI5_PSEAE	0.0152039	0.933457	0.962351	tr	Q9HVI5	Q9HVI5_PSEAE	CobW C-terminal domain-containing protein	PA4604	PA4604	PA4604	None	0.0166667
1_B	CZA vs PAR	Q9HVI8_PSEAE	1.19787	0.000784853	0.0126935	tr	Q9HVI8	Q9HVI8_PSEAE	Motility regulator	morA PA4601	PA4601	morA	Up	1.89642
1_B	CZA vs PAR	Q9HVJ1_PSEAE	-0.521024	0.013182	0.0631128	tr	Q9HVJ1	Q9HVJ1_PSEAE	Energy-dependent translational throttle protein EttA (EC 3.6.1.-) (Translational regulatory factor EttA)	ettA PA4595	PA4595	ettA	None	1.19988
1_B	CZA vs PAR	Q9HVJ7_PSEAE	-0.37411	0.126494	0.262675	tr	Q9HVJ7	Q9HVJ7_PSEAE	Glutamate dehydrogenase	gdhA PA4588	PA4588	gdhA	None	0.580582
1_B	CZA vs PAR	Q9HVK1_PSEAE	1.48292	0.0145054	0.0658518	tr	Q9HVK1	Q9HVK1_PSEAE	3'-phosphate/5'-hydroxy nucleic acid ligase (EC 6.5.1.8)	PA4583	PA4583	PA4583	None	1.18143
1_B	CZA vs PAR	Q9HVK3_PSEAE	-0.0847257	0.868515	0.922529	tr	Q9HVK3	Q9HVK3_PSEAE	Transcriptional regulator RtcR	rtcR PA4581	PA4581	rtcR	None	0.03502
1_B	CZA vs PAR	Q9HVK5_PSEAE	-0.170062	0.425016	0.5782	tr	Q9HVK5	Q9HVK5_PSEAE	DUF4105 domain-containing protein	PA4579	PA4579	PA4579	None	0.237922
1_B	CZA vs PAR	Q9HVK7_PSEAE	0.136721	0.706039	0.811656	tr	Q9HVK7	Q9HVK7_PSEAE	DksA C4-type domain-containing protein	PA4577	PA4577	PA4577	None	0.0906282
1_B	CZA vs PAR	Q9HVK8_PSEAE	-0.189418	0.209004	0.3631	tr	Q9HVK8	Q9HVK8_PSEAE	endopeptidase La (EC 3.4.21.53)	PA4576	PA4576	PA4576	None	0.439974
1_B	CZA vs PAR	Q9HVL2_PSEAE	-1.82631	0.029231	0.1008	tr	Q9HVL2	Q9HVL2_PSEAE	Peptidyl-prolyl cis-trans isomerase (EC 5.2.1.8)	fklB PA4572	PA4572	fklB	None	0.996539
1_B	CZA vs PAR	Q9HVL3_PSEAE	-1.33902	0.000514501	0.00961545	tr	Q9HVL3	Q9HVL3_PSEAE	Probable cytochrome c	PA4571	PA4571	PA4571	Down	2.01703
1_B	CZA vs PAR	Q9HVL5_PSEAE	0.279618	0.10346	0.23015	tr	Q9HVL5	Q9HVL5_PSEAE	Octaprenyl-diphosphate synthase	ispB PA4569	PA4569	ispB	None	0.637989
1_B	CZA vs PAR	Q9HVM0_PSEAE	-0.448964	0.0602012	0.161111	tr	Q9HVM0	Q9HVM0_PSEAE	CreA protein	PA4564	PA4564	PA4564	None	0.792874
1_B	CZA vs PAR	Q9HVM2_PSEAE	-0.602819	0.356904	0.515069	tr	Q9HVM2	Q9HVM2_PSEAE	Probable lipid II flippase MurJ	murJ PA4562	PA4562	murJ	None	0.288134
1_B	CZA vs PAR	Q9HVM3_PSEAE	0.0232059	0.887232	0.933577	tr	Q9HVM3	Q9HVM3_PSEAE	Riboflavin biosynthesis protein [Includes: Riboflavin kinase (EC 2.7.1.26) (Flavokinase); FMN adenylyltransferase (EC 2.7.7.2) (FAD pyrophosphorylase) (FAD synthase)]	ribF PA4561	PA4561	ribF	None	0.0298497
1_B	CZA vs PAR	Q9HVM6_PSEAE	0.298723	0.773125	0.857215	tr	Q9HVM6	Q9HVM6_PSEAE	Peptidyl-prolyl cis-trans isomerase (EC 5.2.1.8)	PA4558	PA4558	PA4558	None	0.0669101
1_B	CZA vs PAR	Q9HVM9_PSEAE	0.269206	0.125445	0.261622	tr	Q9HVM9	Q9HVM9_PSEAE	Type 4 fimbrial biogenesis protein PilX	pilX PA4553	PA4553	pilX	None	0.582326
1_B	CZA vs PAR	Q9HVN9_PSEAE	-0.571751	0.0260956	0.0926987	tr	Q9HVN9	Q9HVN9_PSEAE	NADH dehydrogenase	ndh PA4538	PA4538	ndh	None	1.03293
1_B	CZA vs PAR	Q9HVP0_PSEAE	0.979465	0.372473	0.529586	tr	Q9HVP0	Q9HVP0_PSEAE	DUF3094 domain-containing protein	PA4537	PA4537	PA4537	None	0.276064
1_B	CZA vs PAR	Q9HVP1_PSEAE	1.12134	0.46609	0.616808	tr	Q9HVP1	Q9HVP1_PSEAE	MOSC domain-containing protein	PA4536	PA4536	PA4536	None	0.20985
1_B	CZA vs PAR	Q9HVP2_PSEAE	1.06252	0.00922932	0.0519755	tr	Q9HVP2	Q9HVP2_PSEAE	DUF1780 domain-containing protein	PA4535	PA4535	PA4535	None	1.2842
1_B	CZA vs PAR	Q9HVP4_PSEAE	0.293593	0.183993	0.335373	tr	Q9HVP4	Q9HVP4_PSEAE	FAD/FMN-containing dehydrogenase	PA4533	PA4533	PA4533	None	0.474471
1_B	CZA vs PAR	Q9HVQ1_PSEAE	0.360632	0.526297	0.667344	tr	Q9HVQ1	Q9HVQ1_PSEAE	DUF1631 domain-containing protein	PA4523	PA4523	PA4523	None	0.17565
1_B	CZA vs PAR	Q9HVQ2_PSEAE	0.96161	0.569737	0.705669	tr	Q9HVQ2	Q9HVQ2_PSEAE	Probable chemotaxis transducer	PA4520	PA4520	PA4520	None	0.151399
1_B	CZA vs PAR	Q9HVQ3_PSEAE	-0.546118	0.0285675	0.0989713	tr	Q9HVQ3	Q9HVQ3_PSEAE	Ornithine decarboxylase	speC PA4519	PA4519	speC	None	1.00449
1_B	CZA vs PAR	Q9HVQ5_PSEAE	5.71987	6.31623e-05	0.00303309	tr	Q9HVQ5	Q9HVQ5_PSEAE	Phosphoethanolamine transferase CptA	PA4517	PA4517	PA4517	Up	2.51812
1_B	CZA vs PAR	Q9HVQ8_PSEAE	-2.35695	5.43217e-05	0.0029006	tr	Q9HVQ8	Q9HVQ8_PSEAE	Probable oxidoreductase	PA4513	PA4513	PA4513	Down	2.53751
1_B	CZA vs PAR	Q9HVQ9_PSEAE	0.027337	0.902327	0.942095	tr	Q9HVQ9	Q9HVQ9_PSEAE	Lipopolysaccharide biosynthetic protein LpxO1	lpxO1 PA4512	PA4512	lpxO1	None	0.0259054
1_B	CZA vs PAR	Q9HVR3_PSEAE	0.122599	0.722885	0.823217	tr	Q9HVR3	Q9HVR3_PSEAE	Probable transcriptional regulator	PA4508	PA4508	PA4508	None	0.0844855
1_B	CZA vs PAR	Q9HVR5_PSEAE	0.399083	0.194794	0.346529	tr	Q9HVR5	Q9HVR5_PSEAE	Probable ATP-binding component of ABC dipeptide transporter	PA4506	PA4506	PA4506	None	0.460261
1_B	CZA vs PAR	Q9HVR6_PSEAE	0.0583095	0.869742	0.922529	tr	Q9HVR6	Q9HVR6_PSEAE	Probable ATP-binding component of ABC transporter	PA4505	PA4505	PA4505	None	0.03502
1_B	CZA vs PAR	Q9HVR7_PSEAE	0.414928	0.277987	0.441256	tr	Q9HVR7	Q9HVR7_PSEAE	Probable permease of ABC transporter	PA4504	PA4504	PA4504	None	0.355309
1_B	CZA vs PAR	Q9HVR8_PSEAE	0.275137	0.77553	0.859362	tr	Q9HVR8	Q9HVR8_PSEAE	Probable permease of ABC transporter	PA4503	PA4503	PA4503	None	0.0658239
1_B	CZA vs PAR	Q9HVR9_PSEAE	0.428777	0.254696	0.412914	tr	Q9HVR9	Q9HVR9_PSEAE	Probable binding protein component of ABC transporter	PA4502	PA4502	PA4502	None	0.38414
1_B	CZA vs PAR	Q9HVS1_PSEAE	0.220059	0.496871	0.644362	tr	Q9HVS1	DIPBP_PSEAE	Dipeptide-binding protein	PA4500	PA4500	PA4500	None	0.19087
1_B	CZA vs PAR	Q9HVS2_PSEAE	-0.640012	0.334048	0.493299	tr	Q9HVS2	Q9HVS2_PSEAE	Probable transcriptional regulator	PA4499	PA4499	PA4499	None	0.306889
1_B	CZA vs PAR	Q9HVS3_PSEAE	-1.13593	0.0101087	0.0544963	tr	Q9HVS3	Q9HVS3_PSEAE	Probable metallopeptidase	PA4498	PA4498	PA4498	None	1.26363
1_B	CZA vs PAR	Q9HVS4_PSEAE	0.620316	0.25354	0.411834	tr	Q9HVS4	TRPBP_PSEAE	Tripeptide-binding protein	PA4497	PA4497	PA4497	None	0.385277
1_B	CZA vs PAR	Q9HVS5_PSEAE	-0.848023	0.00965734	0.0528249	tr	Q9HVS5	Q9HVS5_PSEAE	Probable binding protein component of ABC transporter	PA4496	PA4496	PA4496	None	1.27716
1_B	CZA vs PAR	Q9HVS6_PSEAE	0.482811	0.0554755	0.152716	tr	Q9HVS6	Q9HVS6_PSEAE	DUF541 domain-containing protein	PA4495	PA4495	PA4495	None	0.816114
1_B	CZA vs PAR	Q9HVS7_PSEAE	1.16146	0.00478546	0.0361757	tr	Q9HVS7	Q9HVS7_PSEAE	histidine kinase (EC 2.7.13.3)	roxS PA4494	PA4494	roxS	Up	1.44158
1_B	CZA vs PAR	Q9HVS8_PSEAE	0.348156	0.0450414	0.133262	tr	Q9HVS8	Q9HVS8_PSEAE	RoxR	roxR PA4493	PA4493	roxR	None	0.875293
1_B	CZA vs PAR	Q9HVT0_PSEAE	-4.02134	0.0142576	0.0653442	tr	Q9HVT0	Q9HVT0_PSEAE	DUF2138 domain-containing protein	PA4491	PA4491	PA4491	None	1.18479
1_B	CZA vs PAR	Q9HVT4_PSEAE	-2.15968	0.244296	0.401472	tr	Q9HVT4	Q9HVT4_PSEAE	DUF2135 domain-containing protein	PA4487	PA4487	PA4487	None	0.396345
1_B	CZA vs PAR	Q9HVU0_PSEAE	-0.256782	0.0943343	0.218253	tr	Q9HVU0	Q9HVU0_PSEAE	Cell shape-determining protein MreB	mreB PA4481	PA4481	mreB	None	0.661039
1_B	CZA vs PAR	Q9HVU1_PSEAE	-0.0396665	0.895481	0.936691	tr	Q9HVU1	Q9HVU1_PSEAE	Cell shape-determining protein MreC (Cell shape protein MreC)	mreC PA4480	PA4480	mreC	None	0.0284038
1_B	CZA vs PAR	Q9HVU4_PSEAE	0.141535	0.518152	0.662762	tr	Q9HVU4	Q9HVU4_PSEAE	Cytoplasmic axial filament protein	cafA PA4477	PA4477	cafA	None	0.178642
1_B	CZA vs PAR	Q9HVU5_PSEAE	0.946563	0.611814	0.738046	tr	Q9HVU5	Q9HVU5_PSEAE	TIGR02099 family protein	PA4476	PA4476	PA4476	None	0.131916
1_B	CZA vs PAR	Q9HVU6_PSEAE	0.437657	0.33022	0.490299	tr	Q9HVU6	Q9HVU6_PSEAE	CN hydrolase domain-containing protein	PA4475	PA4475	PA4475	None	0.309539
1_B	CZA vs PAR	Q9HVU7_PSEAE	0.517927	0.0202455	0.0797491	tr	Q9HVU7	Q9HVU7_PSEAE	Metalloprotease TldD	PA4474	PA4474	PA4474	None	1.09827
1_B	CZA vs PAR	Q9HVU9_PSEAE	0.39326	0.0518706	0.146503	tr	Q9HVU9	Q9HVU9_PSEAE	PmbA protein	pmbA PA4472	PA4472	pmbA	None	0.834155
1_B	CZA vs PAR	Q9HVV5_PSEAE	-1.98513	0.0738937	0.185368	tr	Q9HVV5	Q9HVV5_PSEAE	Ribosomal subunit interface protein	PA4463	PA4463	PA4463	None	0.731966
1_B	CZA vs PAR	Q9HVV6_PSEAE	-0.425216	0.181983	0.333984	tr	Q9HVV6	Q9HVV6_PSEAE	Lipopolysaccharide export system ATP-binding protein LptB	PA4461	PA4461	PA4461	None	0.476275
1_B	CZA vs PAR	Q9HVV7_PSEAE	-0.921018	0.000691268	0.0115693	tr	Q9HVV7	LPTA_PSEAE	Lipopolysaccharide export system protein LptH (Pa-LptH)	lptH lptA PA4460	PA4460	lptH	None	1.93669
1_B	CZA vs PAR	Q9HVV8_PSEAE	-0.582027	0.0245372	0.0897024	tr	Q9HVV8	Q9HVV8_PSEAE	Lipopolysaccharide export system protein LptC	lptC PA4459	PA4459	lptC	None	1.0472
1_B	CZA vs PAR	Q9HVV9_PSEAE	0.189681	0.333711	0.493178	tr	Q9HVV9	Q9HVV9_PSEAE	3-deoxy-D-manno-octulosonate 8-phosphate phosphatase KdsC (EC 3.1.3.45) (KDO 8-P phosphatase)	PA4458	PA4458	PA4458	None	0.306996
1_B	CZA vs PAR	Q9HVW1_PSEAE	1.92229	0.000111399	0.00394471	tr	Q9HVW1	Q9HVW1_PSEAE	Probable ATP-binding component of ABC transporter	PA4456	PA4456	PA4456	Up	2.40398
1_B	CZA vs PAR	Q9HVW2_PSEAE	2.73932	5.62887e-05	0.00292564	tr	Q9HVW2	Q9HVW2_PSEAE	Intermembrane phospholipid transport system permease protein MlaE	PA4455	PA4455	PA4455	Up	2.53378
1_B	CZA vs PAR	Q9HVW3_PSEAE	2.12863	7.32854e-06	0.0011206	tr	Q9HVW3	Q9HVW3_PSEAE	Mce/MlaD domain-containing protein	PA4454	PA4454	PA4454	Up	2.95055
1_B	CZA vs PAR	Q9HVW4_PSEAE	2.16702	8.43373e-05	0.00329021	tr	Q9HVW4	Q9HVW4_PSEAE	Toluene tolerance protein	PA4453	PA4453	PA4453	Up	2.48278
1_B	CZA vs PAR	Q9HVW5_PSEAE	3.2596	0.000753303	0.0124833	tr	Q9HVW5	Q9HVW5_PSEAE	STAS domain-containing protein	PA4452	PA4452	PA4452	Up	1.90367
1_B	CZA vs PAR	Q9HVW6_PSEAE	-0.349912	0.169167	0.319347	tr	Q9HVW6	Q9HVW6_PSEAE	BolA family transcriptional regulator	PA4451	PA4451	PA4451	None	0.495737
1_B	CZA vs PAR	Q9HVX1_PSEAE	0.0246986	0.88491	0.932301	tr	Q9HVX1	Q9HVX1_PSEAE	Probable periplasmic serine endoprotease DegP-like (EC 3.4.21.107) (Protease Do)	algW PA4446	PA4446	algW	None	0.0304438
1_B	CZA vs PAR	Q9HVX3_PSEAE	3.2312	0.00367586	0.0315449	tr	Q9HVX3	Q9HVX3_PSEAE	Soluble and membrane-bound lytic transglycosylase	mltB1 PA4444	PA4444	mltB1	Up	1.50107
1_B	CZA vs PAR	Q9HVX4_PSEAE	-1.06715	0.00407731	0.0336178	tr	Q9HVX4	Q9HVX4_PSEAE	Z-ring associated protein G (Cell division protein ZapG)	PA4441	PA4441	PA4441	Down	1.47343
1_B	CZA vs PAR	Q9HVX5_PSEAE	0.0309974	0.833764	0.90068	tr	Q9HVX5	Q9HVX5_PSEAE	Thioesterase domain-containing protein	PA4440	PA4440	PA4440	None	0.0454295
1_B	CZA vs PAR	Q9HVX7_PSEAE	-0.330526	0.10311	0.229771	tr	Q9HVX7	Q9HVX7_PSEAE	Cell division protein ZapE (Z ring-associated protein ZapE)	zapE PA4438	PA4438	zapE	None	0.638705
1_B	CZA vs PAR	Q9HVX9_PSEAE	-0.184127	0.777403	0.861108	tr	Q9HVX9	Q9HVX9_PSEAE	Probable transcriptional regulator	PA4436	PA4436	PA4436	None	0.0649426
1_B	CZA vs PAR	Q9HVY0_PSEAE	0.963012	0.0133169	0.0633262	tr	Q9HVY0	Q9HVY0_PSEAE	Probable acyl-CoA dehydrogenase	PA4435	PA4435	PA4435	None	1.19842
1_B	CZA vs PAR	Q9HVY1_PSEAE	0.363495	0.0735517	0.185224	tr	Q9HVY1	Q9HVY1_PSEAE	Probable oxidoreductase	PA4434	PA4434	PA4434	None	0.732302
1_B	CZA vs PAR	Q9HVY4_PSEAE	-0.182086	0.302809	0.465898	tr	Q9HVY4	Q9HVY4_PSEAE	Ubiquinol-cytochrome c reductase iron-sulfur subunit (EC 7.1.1.8)	PA4431	PA4431	PA4431	None	0.331709
1_B	CZA vs PAR	Q9HVY5_PSEAE	-0.13674	0.455548	0.607157	tr	Q9HVY5	Q9HVY5_PSEAE	Cytochrome b	PA4430	PA4430	PA4430	None	0.216699
1_B	CZA vs PAR	Q9HVY6_PSEAE	-0.413194	0.0228494	0.0858832	tr	Q9HVY6	Q9HVY6_PSEAE	Probable cytochrome c1	PA4429	PA4429	PA4429	None	1.06609
1_B	CZA vs PAR	Q9HVY7_PSEAE	-0.365452	0.119394	0.254043	tr	Q9HVY7	Q9HVY7_PSEAE	Stringent starvation protein A	sspA PA4428	PA4428	sspA	None	0.595093
1_B	CZA vs PAR	Q9HVY8_PSEAE	-0.812847	0.0178453	0.0742964	tr	Q9HVY8	Q9HVY8_PSEAE	Stringent starvation protein B	sspB PA4427	PA4427	sspB	None	1.12903
1_B	CZA vs PAR	Q9HVY9_PSEAE	-0.0328136	0.87296	0.923762	tr	Q9HVY9	Q9HVY9_PSEAE	BON domain-containing protein	PA4426	PA4426	PA4426	None	0.0344401
1_B	CZA vs PAR	Q9HVZ2_PSEAE	-0.320136	0.0397894	0.122415	tr	Q9HVZ2	Q9HVZ2_PSEAE	Penicillin-binding protein activator	PA4423	PA4423	PA4423	None	0.912164
1_B	CZA vs PAR	Q9HVZ7_PSEAE	0.803498	0.0011039	0.0152299	tr	Q9HVZ7	Q9HVZ7_PSEAE	UDP-N-acetylmuramoyl-tripeptide--D-alanyl-D-alanine ligase (EC 6.3.2.10) (D-alanyl-D-alanine-adding enzyme)	murF PA4416	PA4416	murF	None	1.8173
1_B	CZA vs PAR	Q9HW00_PSEAE	0.263061	0.394154	0.549041	tr	Q9HW00	Q9HW00_PSEAE	Probable peptidoglycan glycosyltransferase FtsW (PGT) (EC 2.4.1.129) (Cell division protein FtsW) (Cell wall polymerase) (Peptidoglycan polymerase) (PG polymerase)	ftsW PA4413	PA4413	ftsW	None	0.260396
1_B	CZA vs PAR	Q9HW03_PSEAE	-0.29091	0.767761	0.853237	tr	Q9HW03	Q9HW03_PSEAE	DUF721 domain-containing protein	PA4405	PA4405	PA4405	None	0.0689304
1_B	CZA vs PAR	Q9HW05_PSEAE	1.1233	0.00256651	0.0251274	tr	Q9HW05	Q9HW05_PSEAE	Probable glutathione S-transferase	PA4401	PA4401	PA4401	Up	1.59985
1_B	CZA vs PAR	Q9HW06_PSEAE	-0.430688	0.0249129	0.090428	tr	Q9HW06	Q9HW06_PSEAE	Probable pyrophosphohydrolase	PA4400	PA4400	PA4400	None	1.0437
1_B	CZA vs PAR	Q9HW07_PSEAE	0.200226	0.42758	0.580408	tr	Q9HW07	Q9HW07_PSEAE	Corrinoid adenosyltransferase (EC 2.5.1.17) (Cob(II)alamin adenosyltransferase) (Cob(II)yrinic acid a,c-diamide adenosyltransferase) (Cobinamide/cobalamin adenosyltransferase)	PA4399	PA4399	PA4399	None	0.236267
1_B	CZA vs PAR	Q9HW08_PSEAE	-0.537442	0.204504	0.357749	tr	Q9HW08	Q9HW08_PSEAE	histidine kinase (EC 2.7.13.3)	PA4398	PA4398	PA4398	None	0.446421
1_B	CZA vs PAR	Q9HW10_PSEAE	0.197053	0.327772	0.488969	tr	Q9HW10	Q9HW10_PSEAE	Probable two-component response regulator	PA4396	PA4396	PA4396	None	0.310719
1_B	CZA vs PAR	Q9HW12_PSEAE	0.501899	0.00713077	0.045175	tr	Q9HW12	Q9HW12_PSEAE	Small-conductance mechanosensitive channel	PA4394	PA4394	PA4394	None	1.3451
1_B	CZA vs PAR	Q9HW14_PSEAE	-0.0792539	0.625986	0.748868	tr	Q9HW14	Q9HW14_PSEAE	Peptide chain release factor RF-3	PA4390	PA4390	PA4390	None	0.125595
1_B	CZA vs PAR	Q9HW15_PSEAE	0.0420055	0.75994	0.849026	tr	Q9HW15	Q9HW15_PSEAE	Probable short-chain dehydrogenase	speA PA4389	PA4389	speA	None	0.0710793
1_B	CZA vs PAR	Q9HW16_PSEAE	-0.264583	0.136541	0.275835	tr	Q9HW16	Q9HW16_PSEAE	DUF2470 domain-containing protein	PA4388	PA4388	PA4388	None	0.559351
1_B	CZA vs PAR	Q9HW17_PSEAE	0.226939	0.24382	0.401472	tr	Q9HW17	Q9HW17_PSEAE	Membrane protein FxsA	PA4387	PA4387	PA4387	None	0.396345
1_B	CZA vs PAR	Q9HW18_PSEAE	-2.30223	0.0120969	0.0600208	tr	Q9HW18	Q9HW18_PSEAE	Chromosome partitioning protein ParB	PA4384	PA4384	PA4384	None	1.2217
1_B	CZA vs PAR	Q9HW21_PSEAE	1.48943	0.000143693	0.00473905	tr	Q9HW21	Q9HW21_PSEAE	Probable two-component response regulator	PA4381	PA4381	PA4381	Up	2.32431
1_B	CZA vs PAR	Q9HW22_PSEAE	0.546888	0.371735	0.528759	tr	Q9HW22	Q9HW22_PSEAE	histidine kinase (EC 2.7.13.3)	PA4380	PA4380	PA4380	None	0.276742
1_B	CZA vs PAR	Q9HW24_PSEAE	0.461872	0.60649	0.734266	tr	Q9HW24	Q9HW24_PSEAE	InaA protein	inaA PA4378	PA4378	inaA	None	0.134147
1_B	CZA vs PAR	Q9HW27_PSEAE	0.525083	0.0297043	0.101664	tr	Q9HW27	Q9HW27_PSEAE	Probable Resistance-Nodulation-Cell Division (RND) efflux transporter	PA4375	PA4375	PA4375	None	0.992833
1_B	CZA vs PAR	Q9HW28_PSEAE	-0.0905352	0.616934	0.740938	tr	Q9HW28	Q9HW28_PSEAE	Probable Resistance-Nodulation-Cell Division (RND) efflux membrane fusion protein	PA4374	PA4374	PA4374	None	0.130218
1_B	CZA vs PAR	Q9HW29_PSEAE	-1.07301	0.0346517	0.112769	tr	Q9HW29	Q9HW29_PSEAE	DUF1513 domain-containing protein	PA4373	PA4373	PA4373	None	0.947808
1_B	CZA vs PAR	Q9HW30_PSEAE	-0.861735	0.000965224	0.014304	tr	Q9HW30	Q9HW30_PSEAE	Imelysin-like domain-containing protein	PA4372	PA4372	PA4372	None	1.84454
1_B	CZA vs PAR	Q9HW31_PSEAE	-3.05955	0.00170101	0.0200779	tr	Q9HW31	Q9HW31_PSEAE	Cytochrome c domain-containing protein	PA4371	PA4371	PA4371	Down	1.69728
1_B	CZA vs PAR	Q9HW32_PSEAE	-1.04791	0.000821249	0.0129515	tr	Q9HW32	Q9HW32_PSEAE	Insulin-cleaving metalloproteinase outer membrane protein	icmP PA4370	PA4370	icmP	Down	1.88768
1_B	CZA vs PAR	Q9HW33_PSEAE	0.237598	0.523976	0.66644	tr	Q9HW33	Q9HW33_PSEAE	LemA family protein	PA4369	PA4369	PA4369	None	0.176239
1_B	CZA vs PAR	Q9HW34_PSEAE	1.50778	0.126496	0.262675	tr	Q9HW34	Q9HW34_PSEAE	RING-type E3 ubiquitin transferase (EC 2.3.2.27)	PA4368	PA4368	PA4368	None	0.580582
1_B	CZA vs PAR	Q9HW39_PSEAE	0.503915	0.348844	0.507185	tr	Q9HW39	Q9HW39_PSEAE	Saccharopine dehydrogenase NADP binding domain-containing protein	PA4362	PA4362	PA4362	None	0.294833
1_B	CZA vs PAR	Q9HW40_PSEAE	-0.173577	0.429341	0.581911	tr	Q9HW40	Q9HW40_PSEAE	Probable oxidoreductase	PA4361	PA4361	PA4361	None	0.235144
1_B	CZA vs PAR	Q9HW41_PSEAE	-1.58182	0.00596022	0.0405054	tr	Q9HW41	Q9HW41_PSEAE	Chromosome segregation ATPase	PA4360	PA4360	PA4360	Down	1.39249
1_B	CZA vs PAR	Q9HW42_PSEAE	0.919416	0.00761648	0.046745	tr	Q9HW42	Q9HW42_PSEAE	Ferrous iron transporter FeoA domain-containing protein	PA4359	PA4359	PA4359	None	1.33027
1_B	CZA vs PAR	Q9HW43_PSEAE	-0.466492	0.0733781	0.18504	tr	Q9HW43	Q9HW43_PSEAE	Ferrous iron transport protein B	PA4358	PA4358	PA4358	None	0.732733
1_B	CZA vs PAR	Q9HW44_PSEAE	-0.901297	0.0583201	0.158016	tr	Q9HW44	Q9HW44_PSEAE	Transcriptional regulator HTH-type FeoC domain-containing protein	PA4357	PA4357	PA4357	None	0.8013
1_B	CZA vs PAR	Q9HW45_PSEAE	-0.184448	0.179108	0.33051	tr	Q9HW45	Q9HW45_PSEAE	Xenobiotic reductase	xenB PA4356	PA4356	xenB	None	0.480816
1_B	CZA vs PAR	Q9HW47_PSEAE	1.1312	0.00600488	0.0405631	tr	Q9HW47	Q9HW47_PSEAE	HTH arsR-type domain-containing protein	PA4354	PA4354	PA4354	Up	1.39187
1_B	CZA vs PAR	Q9HW48_PSEAE	0.383917	0.183765	0.335373	tr	Q9HW48	Q9HW48_PSEAE	ACP phosphodiesterase	PA4353	PA4353	PA4353	None	0.474471
1_B	CZA vs PAR	Q9HW49_PSEAE	-0.586777	0.0114991	0.058555	tr	Q9HW49	Q9HW49_PSEAE	UspA domain-containing protein	PA4352	PA4352	PA4352	None	1.23244
1_B	CZA vs PAR	Q9HW52_PSEAE	0.375197	0.0544062	0.151147	tr	Q9HW52	Q9HW52_PSEAE	Acyl-CoA dehydrogenase	PA4349	PA4349	PA4349	None	0.820599
1_B	CZA vs PAR	Q9HW53_PSEAE	0.39833	0.310192	0.473315	tr	Q9HW53	Q9HW53_PSEAE	Metallo-beta-lactamase domain-containing protein	PA4348	PA4348	PA4348	None	0.32485
1_B	CZA vs PAR	Q9HW56_PSEAE	2.72089	0.000117776	0.00408454	tr	Q9HW56	Q9HW56_PSEAE	Lipid/polyisoprenoid-binding YceI-like domain-containing protein	PA4345	PA4345	PA4345	Up	2.38886
1_B	CZA vs PAR	Q9HW59_PSEAE	-1.84862	0.116157	0.250002	tr	Q9HW59	Q9HW59_PSEAE	Probable amidase	PA4342	PA4342	PA4342	None	0.602057
1_B	CZA vs PAR	Q9HW61_PSEAE	-0.166195	0.51576	0.660708	tr	Q9HW61	Q9HW61_PSEAE	Lipid/polyisoprenoid-binding YceI-like domain-containing protein	PA4340	PA4340	PA4340	None	0.179991
1_B	CZA vs PAR	Q9HW62_PSEAE	-0.488489	0.223699	0.380255	tr	Q9HW62	Q9HW62_PSEAE	Probable phospholipase	PA4339	PA4339	PA4339	None	0.419925
1_B	CZA vs PAR	Q9HW63_PSEAE	1.68113	0.0588862	0.159111	tr	Q9HW63	Q9HW63_PSEAE	Acyltransferase 3 domain-containing protein	PA4338	PA4338	PA4338	None	0.7983
1_B	CZA vs PAR	Q9HW65_PSEAE	-0.433133	0.266643	0.429097	tr	Q9HW65	Q9HW65_PSEAE	DJ-1/PfpI domain-containing protein	PA4336	PA4336	PA4336	None	0.367445
1_B	CZA vs PAR	Q9HW68_PSEAE	-0.269925	0.0856713	0.204832	tr	Q9HW68	Q9HW68_PSEAE	Fumarate hydratase class I (EC 4.2.1.2)	PA4333	PA4333	PA4333	None	0.688603
1_B	CZA vs PAR	Q9HW69_PSEAE	1.03456	0.0575628	0.157049	tr	Q9HW69	Q9HW69_PSEAE	GGDEF domain-containing protein	PA4332	PA4332	PA4332	None	0.803965
1_B	CZA vs PAR	Q9HW71_PSEAE	1.00549	0.232008	0.390537	tr	Q9HW71	Q9HW71_PSEAE	Probable enoyl-CoA hydratase/isomerase	PA4330	PA4330	PA4330	None	0.408338
1_B	CZA vs PAR	Q9HW72_PSEAE	-0.379962	0.0496386	0.142356	tr	Q9HW72	Q9HW72_PSEAE	Pyruvate kinase (EC 2.7.1.40)	pykA PA4329	PA4329	pykA	None	0.846623
1_B	CZA vs PAR	Q9HW73_PSEAE	0.0261751	0.912007	0.947949	tr	Q9HW73	Q9HW73_PSEAE	UspA domain-containing protein	PA4328	PA4328	PA4328	None	0.0232152
1_B	CZA vs PAR	Q9HW74_PSEAE	0.605484	0.00924164	0.0519755	tr	Q9HW74	Q9HW74_PSEAE	Tetratricopeptide repeat protein	PA4327	PA4327	PA4327	None	1.2842
1_B	CZA vs PAR	Q9HW75_PSEAE	0.47476	0.253459	0.411834	tr	Q9HW75	Q9HW75_PSEAE	Lipoprotein	PA4326	PA4326	PA4326	None	0.385277
1_B	CZA vs PAR	Q9HW76_PSEAE	1.85452	0.0199372	0.0790877	tr	Q9HW76	Q9HW76_PSEAE	DUF4124 domain-containing protein	PA4325	PA4325	PA4325	None	1.10189
1_B	CZA vs PAR	Q9HW77_PSEAE	0.816117	0.497701	0.64459	tr	Q9HW77	Q9HW77_PSEAE	PilZ domain-containing protein	PA4324	PA4324	PA4324	None	0.190717
1_B	CZA vs PAR	Q9HW78_PSEAE	-3.23558	0.00122781	0.0163255	tr	Q9HW78	Q9HW78_PSEAE	DUF58 domain-containing protein	PA4323	PA4323	PA4323	Down	1.78713
1_B	CZA vs PAR	Q9HW79_PSEAE	-1.24004	0.011829	0.0594807	tr	Q9HW79	Q9HW79_PSEAE	AAA+ ATPase domain-containing protein	PA4322	PA4322	PA4322	None	1.22562
1_B	CZA vs PAR	Q9HW80_PSEAE	-2.23881	0.0184421	0.0753818	tr	Q9HW80	Q9HW80_PSEAE	DUF4350 domain-containing protein	PA4321	PA4321	PA4321	None	1.12273
1_B	CZA vs PAR	Q9HW81_PSEAE	0.0988324	0.789947	0.869562	tr	Q9HW81	Q9HW81_PSEAE	DUF4129 domain-containing protein	PA4320	PA4320	PA4320	None	0.0606995
1_B	CZA vs PAR	Q9HW82_PSEAE	-1.64307	0.000978071	0.0143837	tr	Q9HW82	Q9HW82_PSEAE	Stage II sporulation protein M	PA4319	PA4319	PA4319	Down	1.84213
1_B	CZA vs PAR	Q9HW84_PSEAE	-2.18304	0.000373159	0.00836871	tr	Q9HW84	Q9HW84_PSEAE	Transmembrane protein	PA4317	PA4317	PA4317	Down	2.07734
1_B	CZA vs PAR	Q9HW85_PSEAE	0.223753	0.302083	0.465297	tr	Q9HW85	Q9HW85_PSEAE	Exodeoxyribonuclease I (EC 3.1.11.1)	sbcB PA4316	PA4316	sbcB	None	0.33227
1_B	CZA vs PAR	Q9HW86_PSEAE	-0.286294	0.279527	0.442716	tr	Q9HW86	Q9HW86_PSEAE	MvaT (Transcriptional regulator MvaT, P16 subunit)	mvaT PA4315	PA4315	mvaT	None	0.353875
1_B	CZA vs PAR	Q9HW87_PSEAE	-0.361312	0.0737636	0.185224	tr	Q9HW87	Q9HW87_PSEAE	Formyltetrahydrofolate deformylase (EC 3.5.1.10) (Formyl-FH(4) hydrolase)	purU1 purU PA4314	PA4314	purU1	None	0.732302
1_B	CZA vs PAR	Q9HW89_PSEAE	1.07952	0.0234713	0.0874042	tr	Q9HW89	Q9HW89_PSEAE	DUF2334 domain-containing protein	PA4312	PA4312	PA4312	None	1.05847
1_B	CZA vs PAR	Q9HW90_PSEAE	2.04892	0.095023	0.219093	tr	Q9HW90	Q9HW90_PSEAE	Glycosyltransferase subfamily 4-like N-terminal domain-containing protein	PA4311	PA4311	PA4311	None	0.659371
1_B	CZA vs PAR	Q9HW92_PSEAE	0.482977	0.0151035	0.0669871	tr	Q9HW92	Q9HW92_PSEAE	AAA+ ATPase domain-containing protein	PA4308	PA4308	PA4308	None	1.17401
1_B	CZA vs PAR	Q9HW96_PSEAE	1.31272	0.338183	0.496573	tr	Q9HW96	Q9HW96_PSEAE	RcpA	rcpA PA4304	PA4304	rcpA	None	0.304017
1_B	CZA vs PAR	Q9HW97_PSEAE	-2.36722	0.00480248	0.0361757	tr	Q9HW97	Q9HW97_PSEAE	TadZ	tadZ PA4303	PA4303	tadZ	Down	1.44158
1_B	CZA vs PAR	Q9HW98_PSEAE	-0.487478	0.0713085	0.181317	tr	Q9HW98	Q9HW98_PSEAE	TadA ATPase	tadA PA4302	PA4302	tadA	None	0.741563
1_B	CZA vs PAR	Q9HWA8_PSEAE	2.7507	4.05212e-05	0.00248872	tr	Q9HWA8	Q9HWA8_PSEAE	Phosphate transporter	PA4292	PA4292	PA4292	Up	2.60402
1_B	CZA vs PAR	Q9HWA9_PSEAE	-2.70834	0.000577904	0.0104169	tr	Q9HWA9	Q9HWA9_PSEAE	Beta-ketoadipyl CoA thiolase	PA4291	PA4291	PA4291	Down	1.98226
1_B	CZA vs PAR	Q9HWB0_PSEAE	0.266664	0.195345	0.346897	tr	Q9HWB0	Q9HWB0_PSEAE	Probable chemotaxis transducer	PA4290	PA4290	PA4290	None	0.4598
1_B	CZA vs PAR	Q9HWB4_PSEAE	1.32764	0.000908748	0.0137086	tr	Q9HWB4	Q9HWB4_PSEAE	BPL/LPL catalytic domain-containing protein	PA4286	PA4286	PA4286	Up	1.86301
1_B	CZA vs PAR	Q9HWB5_PSEAE	-0.303082	0.0914771	0.214027	tr	Q9HWB5	Q9HWB5_PSEAE	RecBCD enzyme subunit RecC (EC 3.1.11.5) (Exonuclease V subunit RecC) (ExoV subunit RecC) (Helicase/nuclease RecBCD subunit RecC)	recC PA4285	PA4285	recC	None	0.669531
1_B	CZA vs PAR	Q9HWB6_PSEAE	-0.0472755	0.944194	0.967297	tr	Q9HWB6	Q9HWB6_PSEAE	RecBCD enzyme subunit RecB (EC 3.1.11.5) (Exonuclease V subunit RecB) (ExoV subunit RecB) (Helicase/nuclease RecBCD subunit RecB)	recB PA4284	PA4284	recB	None	0.0144402
1_B	CZA vs PAR	Q9HWB7_PSEAE	-0.326355	0.202335	0.354693	tr	Q9HWB7	Q9HWB7_PSEAE	RecBCD enzyme subunit RecD (EC 3.1.11.5) (Exonuclease V subunit RecD) (ExoV subunit RecD) (Helicase/nuclease RecBCD subunit RecD)	recD PA4283	PA4283	recD	None	0.450148
1_B	CZA vs PAR	Q9HWB9_PSEAE	1.64685	0.00377963	0.0318731	tr	Q9HWB9	Q9HWB9_PSEAE	Nuclease SbcCD subunit D	sbcD PA4281	PA4281	sbcD	Up	1.49658
1_B	CZA vs PAR	Q9HWC0_PSEAE	0.526514	0.0155573	0.068591	tr	Q9HWC0	Q9HWC0_PSEAE	Bifunctional ligase/repressor BirA (Biotin operon repressor) (Biotin--[acetyl-CoA-carboxylase] ligase) (EC 6.3.4.15) (Biotin--protein ligase) (Biotin-[acetyl-CoA carboxylase] synthetase)	birA PA4280	PA4280	birA	None	1.16373
1_B	CZA vs PAR	Q9HWC2_PSEAE	-1.46999	0.0146079	0.0661388	tr	Q9HWC2	Q9HWC2_PSEAE	SPOR domain-containing protein	PA4278	PA4278	PA4278	None	1.17954
1_B	CZA vs PAR	Q9HWG1_PSEAE	0.0549334	0.729975	0.829047	tr	Q9HWG1	Q9HWG1_PSEAE	Probable major facilitator superfamily (MFS) transporter	PA4233	PA4233	PA4233	None	0.081421
1_B	CZA vs PAR	Q9HWG2_PSEAE	1.80364	0.00236357	0.0243733	tr	Q9HWG2	Q9HWG2_PSEAE	Pyochelin biosynthetic protein PchC	pchC PA4229	PA4229	pchC	Up	1.61309
1_B	CZA vs PAR	Q9HWG4_PSEAE	0.833756	0.560246	0.697195	tr	Q9HWG4	PCHF_PSEAE	Pyochelin synthase PchF (EC 6.2.1.69) (L-cysteine--[L-cysteinyl-carrier protein] ligase) (Nonribosomal peptide synthase PchF)	pchF PA4225	PA4225	pchF	None	0.156646
1_B	CZA vs PAR	Q9HWG6_PSEAE	-0.926044	0.0601728	0.161111	tr	Q9HWG6	Q9HWG6_PSEAE	Probable ATP-binding component of ABC transporter	PA4223	PA4223	PA4223	None	0.792874
1_B	CZA vs PAR	Q9HWG7_PSEAE	0.981112	0.403979	0.558104	tr	Q9HWG7	Q9HWG7_PSEAE	Probable ATP-binding component of ABC transporter	PA4222	PA4222	PA4222	None	0.253284
1_B	CZA vs PAR	Q9HWH3_PSEAE	0.593282	0.535764	0.676543	tr	Q9HWH3	Q9HWH3_PSEAE	Probable outer membrane protein	opmD PA4208	PA4208	opmD	None	0.169705
1_B	CZA vs PAR	Q9HWH4_PSEAE	0.469661	0.310244	0.473315	tr	Q9HWH4	Q9HWH4_PSEAE	Probable Resistance-Nodulation-Cell Division (RND) efflux transporter	mexI PA4207	PA4207	mexI	None	0.32485
1_B	CZA vs PAR	Q9HWH5_PSEAE	-0.276949	0.620512	0.744172	tr	Q9HWH5	Q9HWH5_PSEAE	Probable Resistance-Nodulation-Cell Division (RND) efflux membrane fusion protein	mexH PA4206	PA4206	mexH	None	0.128327
1_B	CZA vs PAR	Q9HWH7_PSEAE	0.997976	0.00416071	0.0339724	tr	Q9HWH7	Q9HWH7_PSEAE	Periplasmic gluconolactonase, PpgL	ppgL PA4204	PA4204	ppgL	None	1.46887
1_B	CZA vs PAR	Q9HWI1_PSEAE	-0.00608696	0.97989	0.988708	tr	Q9HWI1	Q9HWI1_PSEAE	Metallo-beta-lactamase domain-containing protein	PA4200	PA4200	PA4200	None	0.00493207
1_B	CZA vs PAR	Q9HWI2_PSEAE	0.499464	0.0318927	0.106647	tr	Q9HWI2	Q9HWI2_PSEAE	Probable acyl-CoA dehydrogenase	PA4199	PA4199	PA4199	None	0.97205
1_B	CZA vs PAR	Q9HWI3_PSEAE	1.02658	0.0197102	0.0788103	tr	Q9HWI3	Q9HWI3_PSEAE	Probable AMP-binding enzyme	PA4198	PA4198	PA4198	None	1.10342
1_B	CZA vs PAR	Q9HWI4_PSEAE	0.638937	0.226154	0.383402	tr	Q9HWI4	Q9HWI4_PSEAE	histidine kinase (EC 2.7.13.3)	bfiS PA4197	PA4197	bfiS	None	0.416346
1_B	CZA vs PAR	Q9HWI5_PSEAE	0.77272	0.117388	0.251845	tr	Q9HWI5	Q9HWI5_PSEAE	BfiR	bfiR PA4196	PA4196	bfiR	None	0.598866
1_B	CZA vs PAR	Q9HWI6_PSEAE	-2.06349	0.0199514	0.0790877	tr	Q9HWI6	Q9HWI6_PSEAE	Probable binding protein component of ABC transporter	PA4195	PA4195	PA4195	None	1.10189
1_B	CZA vs PAR	Q9HWJ1_PSEAE	0.876713	0.39137	0.546778	tr	Q9HWJ1	Q9HWJ1_PSEAE	Probable FAD-dependent monooxygenase	pqsL PA4190	PA4190	pqsL	None	0.262189
1_B	CZA vs PAR	Q9HWJ3_PSEAE	1.103	0.390502	0.54667	tr	Q9HWJ3	Q9HWJ3_PSEAE	Dihydrodipicolinate synthase family protein	PA4188	PA4188	PA4188	None	0.262275
1_B	CZA vs PAR	Q9HWJ6_PSEAE	-0.462891	0.101162	0.227327	tr	Q9HWJ6	Q9HWJ6_PSEAE	Probable transcriptional regulator	PA4185	PA4185	PA4185	None	0.643349
1_B	CZA vs PAR	Q9HWJ9_PSEAE	0.632737	0.159334	0.307339	tr	Q9HWJ9	Q9HWJ9_PSEAE	FMN-binding negative transcriptional regulator	PA4182	PA4182	PA4182	None	0.512382
1_B	CZA vs PAR	Q9HWK0_PSEAE	0.040356	0.96611	0.979837	tr	Q9HWK0	Q9HWK0_PSEAE	B3/B4 tRNA-binding domain-containing protein	PA4181	PA4181	PA4181	None	0.00884619
1_B	CZA vs PAR	Q9HWK1_PSEAE	0.465713	0.0241857	0.0891134	tr	Q9HWK1	Q9HWK1_PSEAE	Probable acetolactate synthase large subunit	PA4180	PA4180	PA4180	None	1.05006
1_B	CZA vs PAR	Q9HWK2_PSEAE	-8.27255	8.80639e-06	0.00117352	tr	Q9HWK2	Q9HWK2_PSEAE	Probable porin	PA4179	PA4179	PA4179	Down	2.93051
1_B	CZA vs PAR	Q9HWK5_PSEAE	-0.00317812	0.982347	0.990262	tr	Q9HWK5	Q9HWK5_PSEAE	Peptidyl-prolyl cis-trans isomerase C2	ppiC2 PA4176	PA4176	ppiC2	None	0.00425005
1_B	CZA vs PAR	Q9HWK7_PSEAE	0.317974	0.345509	0.503375	tr	Q9HWK7	Q9HWK7_PSEAE	Probable transcriptional regulator	PA4174	PA4174	PA4174	None	0.298108
1_B	CZA vs PAR	Q9HWL1_PSEAE	-0.399016	0.238808	0.396911	tr	Q9HWL1	Q9HWL1_PSEAE	FAD/NAD(P)-binding domain-containing protein	PA4170	PA4170	PA4170	None	0.401307
1_B	CZA vs PAR	Q9HWL3_PSEAE	-4.71135	0.00305865	0.0279601	tr	Q9HWL3	Q9HWL3_PSEAE	Second ferric pyoverdine receptor FpvB	fpvB PA4168	PA4168	fpvB	Down	1.55346
1_B	CZA vs PAR	Q9HWL4_PSEAE	0.603449	0.360672	0.518289	tr	Q9HWL4	Q9HWL4_PSEAE	Probable oxidoreductase	PA4167	PA4167	PA4167	None	0.285428
1_B	CZA vs PAR	Q9HWL6_PSEAE	0.891364	0.261523	0.422151	tr	Q9HWL6	Q9HWL6_PSEAE	Probable transcriptional regulator	PA4165	PA4165	PA4165	None	0.374532
1_B	CZA vs PAR	Q9HWL8_PSEAE	-0.193515	0.280528	0.443674	tr	Q9HWL8	Q9HWL8_PSEAE	Amidase domain-containing protein	PA4163	PA4163	PA4163	None	0.352936
1_B	CZA vs PAR	Q9HWL9_PSEAE	0.975788	0.0196625	0.0788103	tr	Q9HWL9	Q9HWL9_PSEAE	Probable short-chain dehydrogenase	PA4162	PA4162	PA4162	None	1.10342
1_B	CZA vs PAR	Q9HWM3_PSEAE	-0.504226	0.0646564	0.169638	tr	Q9HWM3	Q9HWM3_PSEAE	Ferric enterobactin transport protein FepC	fepC PA4158	PA4158	fepC	None	0.770477
1_B	CZA vs PAR	Q9HWM4_PSEAE	0.914989	0.107325	0.236593	tr	Q9HWM4	Q9HWM4_PSEAE	Probable transcriptional regulator	PA4157	PA4157	PA4157	None	0.625997
1_B	CZA vs PAR	Q9HWM5_PSEAE	-0.796199	0.197965	0.349766	tr	Q9HWM5	Q9HWM5_PSEAE	Probable TonB-dependent receptor	PA4156	PA4156	PA4156	None	0.456222
1_B	CZA vs PAR	Q9HWM6_PSEAE	-0.49605	0.391245	0.546778	tr	Q9HWM6	Q9HWM6_PSEAE	Luciferase-like domain-containing protein	PA4155	PA4155	PA4155	None	0.262189
1_B	CZA vs PAR	Q9HWM7_PSEAE	1.57934	0.0114369	0.0583819	tr	Q9HWM7	Q9HWM7_PSEAE	SH3b domain-containing protein	PA4154	PA4154	PA4154	None	1.23372
1_B	CZA vs PAR	Q9HWN6_PSEAE	-0.660771	0.220075	0.376568	tr	Q9HWN6	Q9HWN6_PSEAE	Probable transcriptional regulator	PA4145	PA4145	PA4145	None	0.424157
1_B	CZA vs PAR	Q9HWN7_PSEAE	-1.29664	0.0358362	0.115362	tr	Q9HWN7	Q9HWN7_PSEAE	Protein CyaE	PA4144	PA4144	PA4144	None	0.937939
1_B	CZA vs PAR	Q9HWN9_PSEAE	2.98186	0.126819	0.262858	tr	Q9HWN9	Q9HWN9_PSEAE	Probable secretion protein	PA4142	PA4142	PA4142	None	0.580278
1_B	CZA vs PAR	Q9HWP1_PSEAE	0.798221	0.147049	0.290471	tr	Q9HWP1	Q9HWP1_PSEAE	FAD-binding PCMH-type domain-containing protein	PA4140	PA4140	PA4140	None	0.536897
1_B	CZA vs PAR	Q9HWP6_PSEAE	-0.332175	0.360652	0.518289	tr	Q9HWP6	Q9HWP6_PSEAE	Probable transcriptional regulator	PA4135	PA4135	PA4135	None	0.285428
1_B	CZA vs PAR	Q9HWP9_PSEAE	-3.43052	0.00439648	0.0351301	tr	Q9HWP9	Q9HWP9_PSEAE	HTH gntR-type domain-containing protein	PA4132	PA4132	PA4132	Down	1.45432
1_B	CZA vs PAR	Q9HWQ0_PSEAE	-4.28723	0.00960332	0.052775	tr	Q9HWQ0	Q9HWQ0_PSEAE	Probable iron-sulfur protein	PA4131	PA4131	PA4131	None	1.27757
1_B	CZA vs PAR	Q9HWQ1_PSEAE	-5.06267	4.21691e-05	0.00248872	tr	Q9HWQ1	Q9HWQ1_PSEAE	Probable sulfite or nitrite reductase	PA4130	PA4130	PA4130	Down	2.60402
1_B	CZA vs PAR	Q9HWQ7_PSEAE	0.0263644	0.964271	0.979707	tr	Q9HWQ7	Q9HWQ7_PSEAE	Homoprotocatechuate 2,3-dioxygenase	hpcB PA4124	PA4124	hpcB	None	0.0089039
1_B	CZA vs PAR	Q9HWQ8_PSEAE	-1.7283	0.0021798	0.0232052	tr	Q9HWQ8	Q9HWQ8_PSEAE	5-carboxy-2-hydroxymuconate semialdehyde dehydrogenase	hpcC PA4123	PA4123	hpcC	Down	1.63441
1_B	CZA vs PAR	Q9HWR2_PSEAE	-1.76406	0.000846609	0.0130045	tr	Q9HWR2	Q9HWR2_PSEAE	Aminoglycoside 3'-phosphotransferase (EC 2.7.1.95)	aph PA4119	PA4119	aph	Down	1.88591
1_B	CZA vs PAR	Q9HWR5_PSEAE	-0.457863	0.0797939	0.195757	tr	Q9HWR5	Q9HWR5_PSEAE	AMP nucleosidase (EC 3.2.2.4) (AMP nucleosidase)	PA4115	PA4115	PA4115	None	0.708284
1_B	CZA vs PAR	Q9HWR8_PSEAE	-0.520961	0.646521	0.765539	tr	Q9HWR8	Q9HWR8_PSEAE	histidine kinase (EC 2.7.13.3)	PA4112	PA4112	PA4112	None	0.116033
1_B	CZA vs PAR	Q9HWS3_PSEAE	-0.295232	0.328106	0.489251	tr	Q9HWS3	Q9HWS3_PSEAE	Putative DNA-binding domain-containing protein	PA4105	PA4105	PA4105	None	0.310469
1_B	CZA vs PAR	Q9HWS6_PSEAE	-0.749223	0.556104	0.693027	tr	Q9HWS6	Q9HWS6_PSEAE	histidine kinase (EC 2.7.13.3)	bfmS PA4102	PA4102	bfmS	None	0.15925
1_B	CZA vs PAR	Q9HWS7_PSEAE	-0.359529	0.0954378	0.219448	tr	Q9HWS7	Q9HWS7_PSEAE	BfmR	bfmR PA4101	PA4101	bfmR	None	0.658668
1_B	CZA vs PAR	Q9HWS8_PSEAE	-0.738872	0.152447	0.297639	tr	Q9HWS8	Q9HWS8_PSEAE	Probable dehydrogenase	PA4100	PA4100	PA4100	None	0.52631
1_B	CZA vs PAR	Q9HWU4_PSEAE	0.296852	0.625674	0.74886	tr	Q9HWU4	Q9HWU4_PSEAE	Usher CupB3	cupB3 PA4084	PA4084	cupB3	None	0.125599
1_B	CZA vs PAR	Q9HWV0_PSEAE	1.85657	0.21261	0.367722	tr	Q9HWV0	Q9HWV0_PSEAE	Probable nonribosomal peptide synthetase	PA4078	PA4078	PA4078	None	0.43448
1_B	CZA vs PAR	Q9HWV1_PSEAE	-0.0472608	0.961049	0.977318	tr	Q9HWV1	Q9HWV1_PSEAE	Probable transcriptional regulator	PA4077	PA4077	PA4077	None	0.00996399
1_B	CZA vs PAR	Q9HWV5_PSEAE	-0.974611	0.113927	0.246623	tr	Q9HWV5	Q9HWV5_PSEAE	Probable aldehyde dehydrogenase	PA4073	PA4073	PA4073	None	0.607967
1_B	CZA vs PAR	Q9HWV9_PSEAE	-0.0763347	0.612474	0.738046	tr	Q9HWV9	Q9HWV9_PSEAE	dTDP-4-dehydrorhamnose reductase (EC 1.1.1.133)	PA4069	PA4069	PA4069	None	0.131916
1_B	CZA vs PAR	Q9HWW0_PSEAE	0.0848437	0.795743	0.873039	tr	Q9HWW0	Q9HWW0_PSEAE	Probable epimerase	PA4068	PA4068	PA4068	None	0.0589662
1_B	CZA vs PAR	Q9HWW1_PSEAE	-1.3048	6.0314e-05	0.00294053	tr	Q9HWW1	Q9HWW1_PSEAE	Outer membrane protein OprG	oprG PA4067	PA4067	oprG	Down	2.53157
1_B	CZA vs PAR	Q9HWW6_PSEAE	-1.29145	0.0133639	0.0633262	tr	Q9HWW6	Q9HWW6_PSEAE	Uncharacterized protein	PA4062	PA4062	PA4062	None	1.19842
1_B	CZA vs PAR	Q9HWW7_PSEAE	-0.737217	0.335262	0.494225	tr	Q9HWW7	Q9HWW7_PSEAE	Probable thioredoxin	PA4061	PA4061	PA4061	None	0.306075
1_B	CZA vs PAR	Q9HWX0_PSEAE	-0.13842	0.495143	0.642616	tr	Q9HWX0	Q9HWX0_PSEAE	Lipoprotein	PA4058	PA4058	PA4058	None	0.192049
1_B	CZA vs PAR	Q9HWX2_PSEAE	0.61448	0.071265	0.181317	tr	Q9HWX2	Q9HWX2_PSEAE	Riboflavin biosynthesis protein RibD [Includes: Diaminohydroxyphosphoribosylaminopyrimidine deaminase (DRAP deaminase) (EC 3.5.4.26) (Riboflavin-specific deaminase); 5-amino-6-(5-phosphoribosylamino)uracil reductase (EC 1.1.1.193) (HTP reductase)]	ribD PA4056	PA4056	ribD	None	0.741563
1_B	CZA vs PAR	Q9HWX3_PSEAE	-0.0201426	0.908121	0.945795	tr	Q9HWX3	Q9HWX3_PSEAE	Riboflavin synthase alpha chain	ribC PA4055	PA4055	ribC	None	0.0242028
1_B	CZA vs PAR	Q9HWX9_PSEAE	-0.693364	0.223992	0.380561	tr	Q9HWX9	Q9HWX9_PSEAE	Solute-binding protein family 3/N-terminal domain-containing protein	PA4049	PA4049	PA4049	None	0.419576
1_B	CZA vs PAR	Q9HWY0_PSEAE	-0.804048	0.0718695	0.182235	tr	Q9HWY0	Q9HWY0_PSEAE	TIGR02281 family clan AA aspartic protease	PA4048	PA4048	PA4048	None	0.739368
1_B	CZA vs PAR	Q9HWY2_PSEAE	0.716883	0.100468	0.226791	tr	Q9HWY2	Q9HWY2_PSEAE	MFS transporter	PA4046	PA4046	PA4046	None	0.644374
1_B	CZA vs PAR	Q9HWY4_PSEAE	-0.548176	0.257363	0.416635	tr	Q9HWY4	Q9HWY4_PSEAE	Geranyltranstransferase	ispA PA4043	PA4043	ispA	None	0.380244
1_B	CZA vs PAR	Q9HWZ1_PSEAE	-1.44805	0.0242575	0.0891829	tr	Q9HWZ1	Q9HWZ1_PSEAE	histidine kinase (EC 2.7.13.3)	PA4036	PA4036	PA4036	None	1.04972
1_B	CZA vs PAR	Q9HWZ2_PSEAE	-0.0643454	0.790989	0.870289	tr	Q9HWZ2	Q9HWZ2_PSEAE	FecR protein domain-containing protein	PA4035	PA4035	PA4035	None	0.0603364
1_B	CZA vs PAR	Q9HWZ5_PSEAE	0.00353145	0.985758	0.992365	tr	Q9HWZ5	Q9HWZ5_PSEAE	Probable two-component response regulator	PA4032	PA4032	PA4032	None	0.00332872
1_B	CZA vs PAR	Q9HWZ7_PSEAE	-0.992605	0.0806584	0.196762	tr	Q9HWZ7	Q9HWZ7_PSEAE	Zinc-dependent peptidase	PA4030	PA4030	PA4030	None	0.706059
1_B	CZA vs PAR	Q9HWZ8_PSEAE	-0.361593	0.0544113	0.151147	tr	Q9HWZ8	Q9HWZ8_PSEAE	DedA family protein	PA4029	PA4029	PA4029	None	0.820599
1_B	CZA vs PAR	Q9HX01_PSEAE	0.0787164	0.819418	0.890062	tr	Q9HX01	Q9HX01_PSEAE	Probable acetyltransferase	PA4026	PA4026	PA4026	None	0.05058
1_B	CZA vs PAR	Q9HX03_PSEAE	-0.155819	0.379846	0.537342	tr	Q9HX03	Q9HX03_PSEAE	Ethanolamine ammonia-lyase large subunit (EAL large subunit) (EC 4.3.1.7)	eutB PA4024	PA4024	eutB	None	0.269749
1_B	CZA vs PAR	Q9HX04_PSEAE	1.95175	0.0240494	0.0887085	tr	Q9HX04	Q9HX04_PSEAE	Probable transport protein	PA4023	PA4023	PA4023	None	1.05203
1_B	CZA vs PAR	Q9HX05_PSEAE	0.0027942	0.986856	0.992462	tr	Q9HX05	Q9HX05_PSEAE	Probable aldehyde dehydrogenase	PA4022	PA4022	PA4022	None	0.00328624
1_B	CZA vs PAR	Q9HX06_PSEAE	1.65629	0.0595201	0.160053	tr	Q9HX06	Q9HX06_PSEAE	Probable transcriptional regulator	PA4021	PA4021	PA4021	None	0.795737
1_B	CZA vs PAR	Q9HX07_PSEAE	0.0366703	0.845625	0.90718	tr	Q9HX07	Q9HX07_PSEAE	UDP-N-acetylmuramate--L-alanyl-gamma-D-glutamyl-meso-2,6-diaminoheptandioate ligase (EC 6.3.2.45) (Murein peptide ligase) (UDP-N-acetylmuramate:L-alanyl-gamma-D-glutamyl-meso-diaminopimelate ligase)	mpl PA4020	PA4020	mpl	None	0.0423066
1_B	CZA vs PAR	Q9HX10_PSEAE	0.669001	0.0105142	0.0554386	tr	Q9HX10	Q9HX10_PSEAE	Oxidoreductase	PA4017	PA4017	PA4017	None	1.25619
1_B	CZA vs PAR	Q9HX11_PSEAE	0.427656	0.396425	0.55152	tr	Q9HX11	Q9HX11_PSEAE	Peptidase C13	PA4016	PA4016	PA4016	None	0.258439
1_B	CZA vs PAR	Q9HX12_PSEAE	-0.288308	0.121435	0.256439	tr	Q9HX12	Q9HX12_PSEAE	MaoC-like domain-containing protein	PA4015	PA4015	PA4015	None	0.591017
1_B	CZA vs PAR	Q9HX14_PSEAE	1.45096	0.170125	0.320438	tr	Q9HX14	Q9HX14_PSEAE	LrgB family protein	PA4013	PA4013	PA4013	None	0.494256
1_B	CZA vs PAR	Q9HX15_PSEAE	0.529305	0.557647	0.694272	tr	Q9HX15	Q9HX15_PSEAE	Lon N-terminal domain-containing protein	PA4012	PA4012	PA4012	None	0.15847
1_B	CZA vs PAR	Q9HX16_PSEAE	3.09447	2.52186e-06	0.000652581	tr	Q9HX16	Q9HX16_PSEAE	Phosphatidic acid phosphatase type 2/haloperoxidase domain-containing protein	PA4011	PA4011	PA4011	Up	3.18537
1_B	CZA vs PAR	Q9HX22_PSEAE	-0.200421	0.720068	0.821442	tr	Q9HX22	Q9HX22_PSEAE	Ribosomal silencing factor RsfS	rsfS PA4005	PA4005	rsfS	None	0.085423
1_B	CZA vs PAR	Q9HX24_PSEAE	-0.220471	0.239292	0.396978	tr	Q9HX24	Q9HX24_PSEAE	Soluble lytic transglycosylase B	sltB1 PA4001	PA4001	sltB1	None	0.401233
1_B	CZA vs PAR	Q9HX26_PSEAE	-0.104161	0.699415	0.806507	tr	Q9HX26	Q9HX26_PSEAE	Probable transcriptional regulator	PA3995	PA3995	PA3995	None	0.0933918
1_B	CZA vs PAR	Q9HX28_PSEAE	0.0747168	0.593605	0.725447	tr	Q9HX28	Q9HX28_PSEAE	Lytic murein transglycosylase	PA3992	PA3992	PA3992	None	0.139394
1_B	CZA vs PAR	Q9HX31_PSEAE	-0.105908	0.759807	0.849026	tr	Q9HX31	Q9HX31_PSEAE	DNA polymerase III subunit delta (EC 2.7.7.7)	holA PA3989	PA3989	holA	None	0.0710793
1_B	CZA vs PAR	Q9HX32_PSEAE	-0.15385	0.310039	0.473315	tr	Q9HX32	Q9HX32_PSEAE	LPS-assembly lipoprotein LptE	lptE PA3988	PA3988	lptE	None	0.32485
1_B	CZA vs PAR	Q9HX35_PSEAE	0.500605	0.35819	0.515818	tr	Q9HX35	Q9HX35_PSEAE	DUF218 domain-containing protein	PA3985	PA3985	PA3985	None	0.287503
1_B	CZA vs PAR	Q9HX36_PSEAE	-0.476259	0.0305787	0.103384	tr	Q9HX36	Q9HX36_PSEAE	CBS domain-containing protein	PA3983	PA3983	PA3983	None	0.985548
1_B	CZA vs PAR	Q9HX38_PSEAE	0.201684	0.335013	0.494159	tr	Q9HX38	Q9HX38_PSEAE	PhoH-like protein domain-containing protein	PA3981	PA3981	PA3981	None	0.306133
1_B	CZA vs PAR	Q9HX39_PSEAE	-0.664666	0.0245454	0.0897024	tr	Q9HX39	Q9HX39_PSEAE	DUF1820 family protein	PA3979	PA3979	PA3979	None	1.0472
1_B	CZA vs PAR	Q9HX41_PSEAE	-0.375627	0.0545742	0.151378	tr	Q9HX41	Q9HX41_PSEAE	Phosphomethylpyrimidine kinase	thiD PA3975	PA3975	thiD	None	0.819936
1_B	CZA vs PAR	Q9HX42_PSEAE	-0.823862	0.0265736	0.0940984	tr	Q9HX42	Q9HX42_PSEAE	histidine kinase (EC 2.7.13.3)	ladS PA3974	PA3974	ladS	None	1.02642
1_B	CZA vs PAR	Q9HX44_PSEAE	0.205705	0.290276	0.453337	tr	Q9HX44	Q9HX44_PSEAE	Probable acyl-CoA dehydrogenase	PA3972	PA3972	PA3972	None	0.343579
1_B	CZA vs PAR	Q9HX46_PSEAE	-0.0931336	0.517254	0.662369	tr	Q9HX46	Q9HX46_PSEAE	AMP nucleosidase (EC 3.2.2.4)	amn PA3970	PA3970	amn	None	0.1789
1_B	CZA vs PAR	Q9HX49_PSEAE	-1.14055	0.0477178	0.138025	tr	Q9HX49	Q9HX49_PSEAE	Globin family profile domain-containing protein	PA3967	PA3967	PA3967	None	0.860043
1_B	CZA vs PAR	Q9HX51_PSEAE	0.132012	0.416101	0.569402	tr	Q9HX51	Q9HX51_PSEAE	Probable transcriptional regulator	PA3965	PA3965	PA3965	None	0.244581
1_B	CZA vs PAR	Q9HX53_PSEAE	-1.22347	0.131628	0.268851	tr	Q9HX53	Q9HX53_PSEAE	Probable transporter	PA3963	PA3963	PA3963	None	0.570488
1_B	CZA vs PAR	Q9HX55_PSEAE	-0.795324	0.00591778	0.0405054	tr	Q9HX55	Q9HX55_PSEAE	Probable ATP-dependent helicase	PA3961	PA3961	PA3961	None	1.39249
1_B	CZA vs PAR	Q9HX56_PSEAE	0.471066	0.0828017	0.200248	tr	Q9HX56	Q9HX56_PSEAE	Uncharacterized protein	PA3960	PA3960	PA3960	None	0.698432
1_B	CZA vs PAR	Q9HX58_PSEAE	0.242266	0.129924	0.266304	tr	Q9HX58	Q9HX58_PSEAE	Endonuclease/exonuclease/phosphatase domain-containing protein	PA3958	PA3958	PA3958	None	0.574622
1_B	CZA vs PAR	Q9HX61_PSEAE	0.743674	0.125987	0.262428	tr	Q9HX61	Q9HX61_PSEAE	Transmembrane protein	PA3955	PA3955	PA3955	None	0.58099
1_B	CZA vs PAR	Q9HX65_PSEAE	0.656711	0.010331	0.055117	tr	Q9HX65	Q9HX65_PSEAE	NYN domain-containing protein	PA3951	PA3951	PA3951	None	1.25871
1_B	CZA vs PAR	Q9HX66_PSEAE	-0.608969	0.0216949	0.0827458	tr	Q9HX66	Q9HX66_PSEAE	Probable ATP-dependent RNA helicase	PA3950	PA3950	PA3950	None	1.08225
1_B	CZA vs PAR	Q9HX67_PSEAE	0.854142	0.351025	0.509205	tr	Q9HX67	Q9HX67_PSEAE	TIGR03862 family flavoprotein	PA3949	PA3949	PA3949	None	0.293107
1_B	CZA vs PAR	Q9HX68_PSEAE	0.269743	0.753388	0.84508	tr	Q9HX68	Q9HX68_PSEAE	Two-component response regulator RocA1	rocA1 PA3948	PA3948	rocA1	None	0.073102
1_B	CZA vs PAR	Q9HX71_PSEAE	2.20996	0.0424583	0.128007	tr	Q9HX71	Q9HX71_PSEAE	N-acetyltransferase domain-containing protein	PA3945	PA3945	PA3945	None	0.892766
1_B	CZA vs PAR	Q9HX73_PSEAE	1.90342	0.00283205	0.0263177	tr	Q9HX73	Q9HX73_PSEAE	SagB/ThcOx family dehydrogenase	PA3943	PA3943	PA3943	Up	1.57975
1_B	CZA vs PAR	Q9HX74_PSEAE	-0.0313973	0.867246	0.922265	tr	Q9HX74	Q9HX74_PSEAE	Acyl-CoA thioesterase II	tesB PA3942	PA3942	tesB	None	0.0351441
1_B	CZA vs PAR	Q9HX75_PSEAE	-0.260796	0.722328	0.822862	tr	Q9HX75	Q9HX75_PSEAE	HAD family hydrolase	PA3941	PA3941	PA3941	None	0.0846732
1_B	CZA vs PAR	Q9HX76_PSEAE	-0.647768	0.136658	0.275835	tr	Q9HX76	Q9HX76_PSEAE	Probable DNA binding protein	PA3940	PA3940	PA3940	None	0.559351
1_B	CZA vs PAR	Q9HX81_PSEAE	-3.09631	0.00505174	0.0368625	tr	Q9HX81	Q9HX81_PSEAE	Taurine dioxygenase	tauD PA3935	PA3935	tauD	Down	1.43342
1_B	CZA vs PAR	Q9HX82_PSEAE	0.289074	0.223046	0.379719	tr	Q9HX82	Q9HX82_PSEAE	Oligopeptide transporter, OPT family	PA3934	PA3934	PA3934	None	0.420537
1_B	CZA vs PAR	Q9HX83_PSEAE	1.64218	0.00939982	0.0521663	tr	Q9HX83	Q9HX83_PSEAE	Probable choline transporter	PA3933	PA3933	PA3933	None	1.28261
1_B	CZA vs PAR	Q9HX84_PSEAE	-0.0494905	0.896288	0.936952	tr	Q9HX84	Q9HX84_PSEAE	Probable transcriptional regulator	PA3932	PA3932	PA3932	None	0.0282826
1_B	CZA vs PAR	Q9HX85_PSEAE	-0.892039	0.0334198	0.110328	tr	Q9HX85	Q9HX85_PSEAE	Methionine ABC transporter substrate-binding protein	PA3931	PA3931	PA3931	None	0.957314
1_B	CZA vs PAR	Q9HX89_PSEAE	1.61671	0.000482606	0.00935965	tr	Q9HX89	Q9HX89_PSEAE	Probable medium-chain acyl-CoA ligase	PA3924	PA3924	PA3924	Up	2.02874
1_B	CZA vs PAR	Q9HX90_PSEAE	-2.22582	0.0908277	0.21283	tr	Q9HX90	Q9HX90_PSEAE	DUF1302 domain-containing protein	PA3923	PA3923	PA3923	None	0.671968
1_B	CZA vs PAR	Q9HX92_PSEAE	0.946732	0.0255073	0.0918699	tr	Q9HX92	Q9HX92_PSEAE	Probable transcriptional regulator	PA3921	PA3921	PA3921	None	1.03683
1_B	CZA vs PAR	Q9HX93_PSEAE	1.65849	0.000583479	0.0104405	tr	Q9HX93	Q9HX93_PSEAE	Probable metal transporting P-type ATPase	PA3920	PA3920	PA3920	Up	1.98128
1_B	CZA vs PAR	Q9HX94_PSEAE	0.795201	0.00159067	0.0192708	tr	Q9HX94	Q9HX94_PSEAE	PIN domain-containing protein	PA3919	PA3919	PA3919	None	1.7151
1_B	CZA vs PAR	Q9HX98_PSEAE	1.40999	0.00156378	0.0191293	tr	Q9HX98	Q9HX98_PSEAE	Molybdenum cofactor biosynthesis protein B	moaB1 PA3915	PA3915	moaB1	Up	1.7183
1_B	CZA vs PAR	Q9HXA0_PSEAE	-0.856656	0.0457521	0.134655	tr	Q9HXA0	Q9HXA0_PSEAE	Ubiquinone biosynthesis protein UbiU	ubiU PA3913	PA3913	ubiU	None	0.870779
1_B	CZA vs PAR	Q9HXA1_PSEAE	-1.13979	0.000486438	0.00935965	tr	Q9HXA1	Q9HXA1_PSEAE	Ubiquinone biosynthesis protein UbiV	ubiV PA3912	PA3912	ubiV	Down	2.02874
1_B	CZA vs PAR	Q9HXB2_PSEAE	-1.43604	0.000362511	0.00826138	tr	Q9HXB2	Q9HXB2_PSEAE	Fe(III) dicitrate transport protein FecA	fecA PA3901	PA3901	fecA	Down	2.08295
1_B	CZA vs PAR	Q9HXB7_PSEAE	-0.279585	0.230018	0.387665	tr	Q9HXB7	Q9HXB7_PSEAE	Probable 2-hydroxyacid dehydrogenase	PA3896	PA3896	PA3896	None	0.411543
1_B	CZA vs PAR	Q9HXB8_PSEAE	0.210018	0.430252	0.582676	tr	Q9HXB8	Q9HXB8_PSEAE	Probable transcriptional regulator	PA3895	PA3895	PA3895	None	0.234573
1_B	CZA vs PAR	Q9HXC2_PSEAE	3.37613	3.84911e-05	0.00248872	tr	Q9HXC2	Q9HXC2_PSEAE	Probable ATP-binding component of ABC transporter	PA3891	PA3891	PA3891	Up	2.60402
1_B	CZA vs PAR	Q9HXC3_PSEAE	3.18829	0.000811786	0.012938	tr	Q9HXC3	Q9HXC3_PSEAE	Probable permease of ABC transporter	PA3890	PA3890	PA3890	Up	1.88813
1_B	CZA vs PAR	Q9HXC4_PSEAE	2.86698	0.00107034	0.0151925	tr	Q9HXC4	GLBBP_PSEAE	Glycine-betaine-binding protein	PA3889	PA3889	PA3889	Up	1.81837
1_B	CZA vs PAR	Q9HXC5_PSEAE	3.39841	3.55838e-05	0.00234713	tr	Q9HXC5	Q9HXC5_PSEAE	Probable permease of ABC transporter	PA3888	PA3888	PA3888	Up	2.62946
1_B	CZA vs PAR	Q9HXC9_PSEAE	-0.0725083	0.808918	0.882075	tr	Q9HXC9	Q9HXC9_PSEAE	Probable short-chain dehydrogenase	PA3883	PA3883	PA3883	None	0.0544947
1_B	CZA vs PAR	Q9HXD0_PSEAE	0.733712	0.0197595	0.0788103	tr	Q9HXD0	Q9HXD0_PSEAE	Methyltransferase type 11 domain-containing protein	PA3882	PA3882	PA3882	None	1.10342
1_B	CZA vs PAR	Q9HXD1_PSEAE	0.411837	0.0480944	0.138875	tr	Q9HXD1	Q9HXD1_PSEAE	Multidrug transporter	PA3881	PA3881	PA3881	None	0.857375
1_B	CZA vs PAR	Q9HXD3_PSEAE	0.374937	0.0594256	0.159926	tr	Q9HXD3	Q9HXD3_PSEAE	Two-component response regulator NarL	narL PA3879	PA3879	narL	None	0.79608
1_B	CZA vs PAR	Q9HXD4_PSEAE	1.3291	0.00049579	0.00941468	tr	Q9HXD4	Q9HXD4_PSEAE	Nitrate/nitrite transporter	narK2 PA3876	PA3876	narK2	Up	2.02619
1_B	CZA vs PAR	Q9HXE1_PSEAE	-1.02809	0.383926	0.540117	tr	Q9HXE1	Q9HXE1_PSEAE	Probable amino acid binding protein	PA3865	PA3865	PA3865	None	0.267512
1_B	CZA vs PAR	Q9HXE6_PSEAE	1.03418	0.0106008	0.0556337	tr	Q9HXE6	Q9HXE6_PSEAE	Probable AMP-binding enzyme	PA3860	PA3860	PA3860	None	1.25466
1_B	CZA vs PAR	Q9HXE7_PSEAE	-0.323828	0.426284	0.579402	tr	Q9HXE7	Q9HXE7_PSEAE	Carboxylesterase	PA3859	PA3859	PA3859	None	0.23702
1_B	CZA vs PAR	Q9HXE8_PSEAE	0.942794	0.0581869	0.157983	tr	Q9HXE8	Q9HXE8_PSEAE	Probable amino acid-binding protein	PA3858	PA3858	PA3858	None	0.80139
1_B	CZA vs PAR	Q9HXF0_PSEAE	1.44417	0.00260822	0.0251274	tr	Q9HXF0	Q9HXF0_PSEAE	SnoaL-like domain-containing protein	PA3856	PA3856	PA3856	Up	1.59985
1_B	CZA vs PAR	Q9HXF1_PSEAE	0.273592	0.454707	0.606757	tr	Q9HXF1	Q9HXF1_PSEAE	Glutathione S-transferase family protein	PA3855	PA3855	PA3855	None	0.216985
1_B	CZA vs PAR	Q9HXF3_PSEAE	-0.305481	0.0988926	0.224405	tr	Q9HXF3	Q9HXF3_PSEAE	Probable transferase	PA3853	PA3853	PA3853	None	0.648967
1_B	CZA vs PAR	Q9HXF4_PSEAE	0.451606	0.126959	0.262987	tr	Q9HXF4	Q9HXF4_PSEAE	GST N-terminal domain-containing protein	PA3852	PA3852	PA3852	None	0.580065
1_B	CZA vs PAR	Q9HXF8_PSEAE	0.126488	0.413941	0.568036	tr	Q9HXF8	Q9HXF8_PSEAE	C4-dicarboxylate ABC transporter substrate-binding protein	PA3848	PA3848	PA3848	None	0.245624
1_B	CZA vs PAR	Q9HXF9_PSEAE	4.41479	0.00115837	0.0157127	tr	Q9HXF9	Q9HXF9_PSEAE	SRPBCC family protein	PA3847	PA3847	PA3847	Up	1.80375
1_B	CZA vs PAR	Q9HXG0_PSEAE	-0.143717	0.886201	0.933076	tr	Q9HXG0	Q9HXG0_PSEAE	Isochorismatase-like domain-containing protein	PA3846	PA3846	PA3846	None	0.0300828
1_B	CZA vs PAR	Q9HXG1_PSEAE	-1.32913	0.396889	0.551937	tr	Q9HXG1	Q9HXG1_PSEAE	Probable transcriptional regulator	PA3845	PA3845	PA3845	None	0.25811
1_B	CZA vs PAR	Q9HXG2_PSEAE	0.775025	0.238102	0.396327	tr	Q9HXG2	Q9HXG2_PSEAE	GST N-terminal domain-containing protein	PA3844	PA3844	PA3844	None	0.401947
1_B	CZA vs PAR	Q9HXG5_PSEAE	0.776017	0.00607677	0.0408845	tr	Q9HXG5	Q9HXG5_PSEAE	Probable sodium:sulfate symporter	PA3839	PA3839	PA3839	None	1.38844
1_B	CZA vs PAR	Q9HXG6_PSEAE	-1.27119	0.00455895	0.0356658	tr	Q9HXG6	Q9HXG6_PSEAE	Probable ATP-binding component of ABC transporter	PA3838	PA3838	PA3838	Down	1.44775
1_B	CZA vs PAR	Q9HXG8_PSEAE	-0.715485	0.00594233	0.0405054	tr	Q9HXG8	Q9HXG8_PSEAE	ABC transporter substrate-binding protein	PA3836	PA3836	PA3836	None	1.39249
1_B	CZA vs PAR	Q9HXG9_PSEAE	-0.059526	0.918992	0.952987	tr	Q9HXG9	Q9HXG9_PSEAE	Uncharacterized protein	PA3835	PA3835	PA3835	None	0.0209129
1_B	CZA vs PAR	Q9HXH4_PSEAE	-0.0598212	0.775572	0.859362	tr	Q9HXH4	Q9HXH4_PSEAE	Lipopolysaccharide export system permease protein LptF	PA3828	PA3828	PA3828	None	0.0658239
1_B	CZA vs PAR	Q9HXH5_PSEAE	-0.0427457	0.936298	0.963301	tr	Q9HXH5	Q9HXH5_PSEAE	LPS export ABC transporter permease LptG	PA3827	PA3827	PA3827	None	0.0162382
1_B	CZA vs PAR	Q9HXH6_PSEAE	-1.1581	0.0176014	0.0736457	tr	Q9HXH6	Q9HXH6_PSEAE	RDD domain-containing protein	PA3826	PA3826	PA3826	None	1.13285
1_B	CZA vs PAR	Q9HXH7_PSEAE	0.852604	0.411345	0.565957	tr	Q9HXH7	Q9HXH7_PSEAE	cyclic-guanylate-specific phosphodiesterase (EC 3.1.4.52)	PA3825	PA3825	PA3825	None	0.247217
1_B	CZA vs PAR	Q9HXI0_PSEAE	-0.596502	0.021486	0.0822285	tr	Q9HXI0	Q9HXI0_PSEAE	Sec translocon accessory complex subunit YajC	PA3822	PA3822	PA3822	None	1.08498
1_B	CZA vs PAR	Q9HXI3_PSEAE	0.34523	0.0880322	0.209434	tr	Q9HXI3	Q9HXI3_PSEAE	Glycine zipper 2TM domain-containing protein	PA3819	PA3819	PA3819	None	0.678952
1_B	CZA vs PAR	Q9HXI5_PSEAE	-0.152132	0.484807	0.632374	tr	Q9HXI5	Q9HXI5_PSEAE	tRNA (cytidine/uridine-2'-O-)-methyltransferase TrmJ (EC 2.1.1.200) (tRNA (cytidine(32)/uridine(32)-2'-O)-methyltransferase) (tRNA Cm32/Um32 methyltransferase)	trmJ PA3817	PA3817	trmJ	None	0.199026
1_B	CZA vs PAR	Q9HXI6_PSEAE	-0.587923	0.0437884	0.131054	tr	Q9HXI6	Q9HXI6_PSEAE	serine O-acetyltransferase (EC 2.3.1.30)	cysE PA3816	PA3816	cysE	None	0.882551
1_B	CZA vs PAR	Q9HXI7_PSEAE	0.226368	0.530089	0.670383	tr	Q9HXI7	Q9HXI7_PSEAE	IscR	iscR PA3815	PA3815	iscR	None	0.173677
1_B	CZA vs PAR	Q9HXI9_PSEAE	-0.78931	0.0084346	0.0489873	tr	Q9HXI9	Q9HXI9_PSEAE	Iron-sulfur cluster assembly scaffold protein IscU	iscU PA3813	PA3813	iscU	None	1.30992
1_B	CZA vs PAR	Q9HXJ0_PSEAE	-0.249188	0.219949	0.376543	tr	Q9HXJ0	Q9HXJ0_PSEAE	Iron-binding protein IscA (Iron-sulfur cluster assembly protein)	iscA PA3812	PA3812	iscA	None	0.424185
1_B	CZA vs PAR	Q9HXJ3_PSEAE	-0.0626391	0.64182	0.761875	tr	Q9HXJ3	Q9HXJ3_PSEAE	HTH cro/C1-type domain-containing protein	PA3804	PA3804	PA3804	None	0.118116
1_B	CZA vs PAR	Q9HXJ6_PSEAE	-0.843615	0.0129783	0.0626384	tr	Q9HXJ6	Q9HXJ6_PSEAE	Ancillary SecYEG translocon subunit	PA3801	PA3801	PA3801	None	1.20316
1_B	CZA vs PAR	Q9HXJ9_PSEAE	0.300127	0.174229	0.325977	tr	Q9HXJ9	Q9HXJ9_PSEAE	Probable aminotransferase	PA3798	PA3798	PA3798	None	0.486812
1_B	CZA vs PAR	Q9HXK0_PSEAE	0.977941	0.0173983	0.0728867	tr	Q9HXK0	Q9HXK0_PSEAE	CN hydrolase domain-containing protein	PA3797	PA3797	PA3797	None	1.13735
1_B	CZA vs PAR	Q9HXK2_PSEAE	0.570204	0.0182588	0.074962	tr	Q9HXK2	Q9HXK2_PSEAE	Probable oxidoreductase	PA3795	PA3795	PA3795	None	1.12516
1_B	CZA vs PAR	Q9HXK3_PSEAE	-1.3109	0.103513	0.23015	tr	Q9HXK3	Q9HXK3_PSEAE	MFS transporter	PA3794	PA3794	PA3794	None	0.637989
1_B	CZA vs PAR	Q9HXK4_PSEAE	-0.529881	0.388508	0.544332	tr	Q9HXK4	Q9HXK4_PSEAE	Lipoprotein	PA3793	PA3793	PA3793	None	0.264136
1_B	CZA vs PAR	Q9HXK8_PSEAE	0.204536	0.48676	0.634429	tr	Q9HXK8	Q9HXK8_PSEAE	M23 family metallopeptidase	PA3787	PA3787	PA3787	None	0.197617
1_B	CZA vs PAR	Q9HXL0_PSEAE	4.53563	0.00276668	0.0259251	tr	Q9HXL0	Q9HXL0_PSEAE	Copper chaperone PCu(A)C	PA3785	PA3785	PA3785	Up	1.58628
1_B	CZA vs PAR	Q9HXL2_PSEAE	1.02307	0.079094	0.194722	tr	Q9HXL2	Q9HXL2_PSEAE	Isochorismatase-like domain-containing protein	PA3783	PA3783	PA3783	None	0.710585
1_B	CZA vs PAR	Q9HXL3_PSEAE	0.208312	0.502059	0.647842	tr	Q9HXL3	Q9HXL3_PSEAE	Probable transcriptional regulator	PA3782	PA3782	PA3782	None	0.188531
1_B	CZA vs PAR	Q9HXL7_PSEAE	0.00429972	0.993133	0.995258	tr	Q9HXL7	Q9HXL7_PSEAE	Probable transcriptional regulator	PA3778	PA3778	PA3778	None	0.00206424
1_B	CZA vs PAR	Q9HXL9_PSEAE	-0.6051	0.333156	0.492966	tr	Q9HXL9	Q9HXL9_PSEAE	Probable transcriptional regulator	PA3776	PA3776	PA3776	None	0.307183
1_B	CZA vs PAR	Q9HXM5_PSEAE	-0.241919	0.143299	0.285073	tr	Q9HXM5	Q9HXM5_PSEAE	Inosine-5'-monophosphate dehydrogenase (IMP dehydrogenase) (IMPD) (IMPDH) (EC 1.1.1.205)	guaB PA3770	PA3770	guaB	None	0.545043
1_B	CZA vs PAR	Q9HXM7_PSEAE	-0.40839	0.0550732	0.152295	tr	Q9HXM7	Q9HXM7_PSEAE	Probable metallo-oxidoreductase	PA3768	PA3768	PA3768	None	0.817314
1_B	CZA vs PAR	Q9HXM8_PSEAE	-2.09146	0.00472447	0.0361757	tr	Q9HXM8	Q9HXM8_PSEAE	tRNA-specific adenosine deaminase (EC 3.5.4.33)	tadA PA3767	PA3767	tadA	Down	1.44158
1_B	CZA vs PAR	Q9HXM9_PSEAE	-1.41906	0.0192315	0.0777761	tr	Q9HXM9	Q9HXM9_PSEAE	Probable aromatic amino acid transporter	PA3766	PA3766	PA3766	None	1.10915
1_B	CZA vs PAR	Q9HXN0_PSEAE	-1.26263	0.00240609	0.0245517	tr	Q9HXN0	Q9HXN0_PSEAE	DUF2239 family protein	PA3765	PA3765	PA3765	Down	1.60992
1_B	CZA vs PAR	Q9HXN3_PSEAE	0.993278	0.00198657	0.0222021	tr	Q9HXN3	Q9HXN3_PSEAE	NGG1p interacting factor NIF3	PA3762	PA3762	PA3762	None	1.65361
1_B	CZA vs PAR	Q9HXN4_PSEAE	-0.814835	0.0641	0.168331	tr	Q9HXN4	Q9HXN4_PSEAE	N-Acetyl-D-Glucosamine phosphotransferase system transporter	PA3761	PA3761	PA3761	None	0.773835
1_B	CZA vs PAR	Q9HXN5_PSEAE	-0.172468	0.594085	0.725569	tr	Q9HXN5	Q9HXN5_PSEAE	phosphoenolpyruvate--protein phosphotransferase (EC 2.7.3.9)	PA3760	PA3760	PA3760	None	0.139321
1_B	CZA vs PAR	Q9HXN6_PSEAE	-0.454378	0.224769	0.381496	tr	Q9HXN6	Q9HXN6_PSEAE	Probable aminotransferase	PA3759	PA3759	PA3759	None	0.418511
1_B	CZA vs PAR	Q9HXN7_PSEAE	0.2307	0.161114	0.309353	tr	Q9HXN7	Q9HXN7_PSEAE	Probable N-acetylglucosamine-6-phosphate deacetylase	PA3758	PA3758	PA3758	None	0.509545
1_B	CZA vs PAR	Q9HXN8_PSEAE	0.768299	0.486374	0.634171	tr	Q9HXN8	Q9HXN8_PSEAE	Probable transcriptional regulator	PA3757	PA3757	PA3757	None	0.197794
1_B	CZA vs PAR	Q9HXP0_PSEAE	0.958791	0.30548	0.468171	tr	Q9HXP0	Q9HXP0_PSEAE	Nudix hydrolase domain-containing protein	PA3755	PA3755	PA3755	None	0.329596
1_B	CZA vs PAR	Q9HXP1_PSEAE	1.18837	0.0851273	0.203966	tr	Q9HXP1	Q9HXP1_PSEAE	Nudix hydrolase domain-containing protein	PA3754	PA3754	PA3754	None	0.690442
1_B	CZA vs PAR	Q9HXP6_PSEAE	0.581065	0.0564761	0.154586	tr	Q9HXP6	Q9HXP6_PSEAE	HlyC/CorC family transporter	PA3748	PA3748	PA3748	None	0.810831
1_B	CZA vs PAR	Q9HXP8_PSEAE	-0.302739	0.104004	0.230938	tr	Q9HXP8	Q9HXP8_PSEAE	Signal recognition particle protein (EC 3.6.5.4) (Fifty-four homolog)	ffh PA3746	PA3746	ffh	None	0.636505
1_B	CZA vs PAR	Q9HXQ3_PSEAE	-0.864131	0.10067	0.226828	tr	Q9HXQ3	Q9HXQ3_PSEAE	HotDog ACOT-type domain-containing protein	PA3741	PA3741	PA3741	None	0.644304
1_B	CZA vs PAR	Q9HXQ4_PSEAE	1.23665	0.148077	0.291645	tr	Q9HXQ4	Q9HXQ4_PSEAE	Bacteriophage N4 adsorption protein B	PA3740	PA3740	PA3740	None	0.535145
1_B	CZA vs PAR	Q9HXQ5_PSEAE	1.30442	0.00231741	0.023987	tr	Q9HXQ5	Q9HXQ5_PSEAE	Probable sodium/hydrogen antiporter	PA3739	PA3739	PA3739	Up	1.62002
1_B	CZA vs PAR	Q9HXQ9_PSEAE	-0.439976	0.134097	0.272569	tr	Q9HXQ9	Q9HXQ9_PSEAE	CoA transferase	PA3733	PA3733	PA3733	None	0.564523
1_B	CZA vs PAR	Q9HXR0_PSEAE	-0.91001	0.0418936	0.12685	tr	Q9HXR0	Q9HXR0_PSEAE	DUF2170 family protein	PA3732	PA3732	PA3732	None	0.89671
1_B	CZA vs PAR	Q9HXR1_PSEAE	-0.953711	0.00153078	0.0188628	tr	Q9HXR1	Q9HXR1_PSEAE	PspA/IM30 family protein	PA3731	PA3731	PA3731	None	1.72439
[truncated: 52,610 more rows]
