# Supplementary material for: Multi-omics profiling of cross-resistance between ceftazidime-avibactam and meropenem identifies common and strain-specific mechanisms in Pseudomonas aeruginosa clinical isolates
Source: mBio. 2025 Jun 4;16(7):e03896-24. doi: 10.1128/mbio.03896-24 (PMC12239554; doi:10.1128/mbio.03896-24)
Supplement: Table S8a — Gene ontology enrichment results for differentially expressed genes and proteins. [file mbio.03896-24-s0008.xlsx]

## Sheet: SI table 8a
comparison	strain	number_in_list	list_size	number_in_reference	ref_size	fold_enrichment	fdr	expected	pValue	term	plus_minus	omics	num_strains_with_significance
CZA vs MEM	1_B	8	160	19	5564	14.6421	5.00651e-05	0.54637	2.26847e-08	heme biosynthetic process (GO:0006783)	+	Transcriptomics	1
CZA vs MEM	1_B	8	160	19	5564	14.6421	2.50326e-05	0.54637	2.26847e-08	pigment biosynthetic process (GO:0046148)	+	Transcriptomics	1
CZA vs MEM	1_B	8	160	21	5564	13.2476	4.27755e-05	0.603882	5.81452e-08	porphyrin-containing compound biosynthetic process (GO:0006779)	+	Transcriptomics	1
CZA vs MEM	1_B	8	160	22	5564	12.6455	4.91905e-05	0.632638	8.91536e-08	heme metabolic process (GO:0042168)	+	Transcriptomics	1
CZA vs MEM	1_B	8	160	22	5564	12.6455	3.93524e-05	0.632638	8.91536e-08	pigment metabolic process (GO:0042440)	+	Transcriptomics	1
CZA vs MEM	1_B	8	160	24	5564	11.5917	7.181e-05	0.690151	1.95224e-07	porphyrin-containing compound metabolic process (GO:0006778)	+	Transcriptomics	1
CZA vs MEM	1_B	8	160	28	5564	9.93571	0.000235789	0.805176	7.47859e-07	tetrapyrrole biosynthetic process (GO:0033014)	+	Transcriptomics	1
CZA vs MEM	1_B	8	160	31	5564	8.97419	0.000486498	0.891445	1.76347e-06	tetrapyrrole metabolic process (GO:0033013)	+	Transcriptomics	1
CZA vs MEM	1_B	5	160	16	5564	10.8672	0.0153066	0.460101	6.24194e-05	oligopeptide transport (GO:0006857)	+	Transcriptomics	0
CZA vs MEM	1_B	5	160	20	5564	8.69375	0.0445375	0.575126	0.000201801	amide transport (GO:0042886)	+	Transcriptomics	0
CZA vs MEM	1_B	3	160	7	5564	14.9036	0.150529	0.201294	0.000750257	beta-L-Ara4N-lipid A biosynthetic process (GO:1901760)	+	Transcriptomics	0
CZA vs MEM	1_B	3	160	7	5564	14.9036	0.137985	0.201294	0.000750257	beta-L-Ara4N-lipid A metabolic process (GO:1901759)	+	Transcriptomics	0
CZA vs MEM	1_B	3	160	7	5564	14.9036	0.127371	0.201294	0.000750257	microcin transport (GO:0042884)	+	Transcriptomics	0
CZA vs MEM	1_B	2	160	2	5564	34.775	0.129567	0.0575126	0.000821904	phospholipid homeostasis (GO:0055091)	+	Transcriptomics	0
CZA vs MEM	1_B	2	160	2	5564	34.775	0.120929	0.0575126	0.000821904	lipid homeostasis (GO:0055088)	+	Transcriptomics	0
CZA vs MEM	1_B	2	160	2	5564	34.775	0.113371	0.0575126	0.000821904	denitrification pathway (GO:0019333)	+	Transcriptomics	0
CZA vs MEM	1_B	2	160	3	5564	23.1833	0.314045	0.0862689	0.00241902	glycine biosynthetic process from serine (GO:0019264)	+	Transcriptomics	0
CZA vs MEM	1_B	3	160	12	5564	8.69375	0.519988	0.345075	0.00424096	glycine metabolic process (GO:0006544)	+	Transcriptomics	0
CZA vs MEM	1_B	2	160	4	5564	17.3875	0.551357	0.115025	0.00474662	propionate metabolic process (GO:0019541)	+	Transcriptomics	0
CZA vs MEM	1_B	2	160	4	5564	17.3875	0.523789	0.115025	0.00474662	short-chain fatty acid metabolic process (GO:0046459)	+	Transcriptomics	0
CZA vs MEM	1_B	2	160	4	5564	17.3875	0.498847	0.115025	0.00474662	epigenetic regulation of gene expression (GO:0040029)	+	Transcriptomics	0
CZA vs MEM	1_B	2	160	5	5564	13.91	0.778659	0.143781	0.00776189	protoporphyrinogen IX metabolic process (GO:0046501)	+	Transcriptomics	0
CZA vs MEM	1_B	2	160	5	5564	13.91	0.744804	0.143781	0.00776189	protoporphyrinogen IX biosynthetic process (GO:0006782)	+	Transcriptomics	0
CZA vs MEM	1_B	2	160	5	5564	13.91	0.713771	0.143781	0.00776189	protein-DNA complex organization (GO:0071824)	+	Transcriptomics	0
CZA vs MEM	1_B	2	160	5	5564	13.91	0.68522	0.143781	0.00776189	chromatin remodeling (GO:0006338)	+	Transcriptomics	0
CZA vs MEM	1_B	2	160	5	5564	13.91	0.658865	0.143781	0.00776189	chromatin organization (GO:0006325)	+	Transcriptomics	0
CZA vs MEM	1_B	2	160	5	5564	13.91	0.634463	0.143781	0.00776189	glycine biosynthetic process (GO:0006545)	+	Transcriptomics	0
CZA vs MEM	1_B	2	160	6	5564	11.5917	0.900445	0.172538	0.0114239	inorganic anion transport (GO:0015698)	+	Transcriptomics	0
CZA vs MEM	1_B	3	160	18	5564	5.79583	1	0.517613	0.0138622	dicarboxylic acid transport (GO:0006835)	+	Transcriptomics	0
CZA vs MEM	1_B	5	160	51	5564	3.40931	1	1.46657	0.0149454	cellular respiration (GO:0045333)	+	Transcriptomics	0
CZA vs MEM	1_B	4	160	35	5564	3.97429	1	1.00647	0.0172325	aerobic respiration (GO:0009060)	+	Transcriptomics	0
CZA vs MEM	1_B	5	160	53	5564	3.28066	1	1.52408	0.0174429	energy derivation by oxidation of organic compounds (GO:0015980)	+	Transcriptomics	0
CZA vs MEM	1_B	6	160	74	5564	2.81959	1	2.12797	0.0190655	generation of precursor metabolites and energy (GO:0006091)	+	Transcriptomics	0
CZA vs MEM	1_B	3	160	23	5564	4.53587	1	0.661395	0.0271005	lipooligosaccharide biosynthetic process (GO:1901271)	+	Transcriptomics	0
CZA vs MEM	1_B	1	160	1	5564	34.775	1	0.0287563	0.0287563	D-gluconate metabolic process (GO:0019521)	+	Transcriptomics	0
CZA vs MEM	1_B	1	160	1	5564	34.775	1	0.0287563	0.0287563	aldonic acid metabolic process (GO:0019520)	+	Transcriptomics	0
CZA vs MEM	1_B	1	160	1	5564	34.775	1	0.0287563	0.0287563	multicellular organism development (GO:0007275)	+	Transcriptomics	0
CZA vs MEM	1_B	1	160	1	5564	34.775	1	0.0287563	0.0287563	response to nitrosative stress (GO:0051409)	+	Transcriptomics	0
CZA vs MEM	1_B	1	160	1	5564	34.775	1	0.0287563	0.0287563	vasculature development (GO:0001944)	+	Transcriptomics	0
CZA vs MEM	1_B	1	160	1	5564	34.775	1	0.0287563	0.0287563	regulation of glucose metabolic process (GO:0010906)	+	Transcriptomics	0
CZA vs MEM	1_B	1	160	1	5564	34.775	1	0.0287563	0.0287563	D-gluconate catabolic process (GO:0046177)	+	Transcriptomics	0
CZA vs MEM	1_B	1	160	1	5564	34.775	1	0.0287563	0.0287563	aldonic acid catabolic process (GO:0046176)	+	Transcriptomics	0
CZA vs MEM	1_B	1	160	1	5564	34.775	1	0.0287563	0.0287563	circulatory system development (GO:0072359)	+	Transcriptomics	0
CZA vs MEM	1_B	1	160	1	5564	34.775	1	0.0287563	0.0287563	anatomical structure formation involved in morphogenesis (GO:0048646)	+	Transcriptomics	0
CZA vs MEM	1_B	1	160	1	5564	34.775	1	0.0287563	0.0287563	tube development (GO:0035295)	+	Transcriptomics	0
CZA vs MEM	1_B	1	160	1	5564	34.775	1	0.0287563	0.0287563	tube morphogenesis (GO:0035239)	+	Transcriptomics	0
CZA vs MEM	1_B	1	160	1	5564	34.775	1	0.0287563	0.0287563	blood vessel development (GO:0001568)	+	Transcriptomics	0
CZA vs MEM	1_B	1	160	1	5564	34.775	1	0.0287563	0.0287563	cellular response to nitrosative stress (GO:0071500)	+	Transcriptomics	0
CZA vs MEM	1_B	1	160	1	5564	34.775	1	0.0287563	0.0287563	sulfate transport (GO:0008272)	+	Transcriptomics	0
CZA vs MEM	1_B	1	160	1	5564	34.775	1	0.0287563	0.0287563	angiogenesis (GO:0001525)	+	Transcriptomics	0
CZA vs MEM	1_B	1	160	1	5564	34.775	1	0.0287563	0.0287563	anatomical structure morphogenesis (GO:0009653)	+	Transcriptomics	0
CZA vs MEM	1_B	1	160	1	5564	34.775	1	0.0287563	0.0287563	telomere maintenance (GO:0000723)	+	Transcriptomics	0
CZA vs MEM	1_B	1	160	1	5564	34.775	1	0.0287563	0.0287563	telomere organization (GO:0032200)	+	Transcriptomics	0
CZA vs MEM	1_B	1	160	1	5564	34.775	1	0.0287563	0.0287563	developmental process (GO:0032502)	+	Transcriptomics	0
CZA vs MEM	1_B	1	160	1	5564	34.775	1	0.0287563	0.0287563	multicellular organismal process (GO:0032501)	+	Transcriptomics	0
CZA vs MEM	1_B	1	160	1	5564	34.775	1	0.0287563	0.0287563	blood vessel morphogenesis (GO:0048514)	+	Transcriptomics	0
CZA vs MEM	1_B	1	160	1	5564	34.775	1	0.0287563	0.0287563	response to mercury ion (GO:0046689)	+	Transcriptomics	0
CZA vs MEM	1_B	1	160	1	5564	34.775	1	0.0287563	0.0287563	anatomical structure development (GO:0048856)	+	Transcriptomics	0
CZA vs MEM	1_B	1	160	1	5564	34.775	1	0.0287563	0.0287563	propionate metabolic process, methylcitrate cycle (GO:0019679)	+	Transcriptomics	0
CZA vs MEM	1_B	1	160	1	5564	34.775	1	0.0287563	0.0287563	gluconate transmembrane transport (GO:0035429)	+	Transcriptomics	0
CZA vs MEM	1_B	1	160	1	5564	34.775	1	0.0287563	0.0287563	aldonate transmembrane transport (GO:0042873)	+	Transcriptomics	0
CZA vs MEM	1_B	1	160	1	5564	34.775	1	0.0287563	0.0287563	tyrosine biosynthetic process (GO:0006571)	+	Transcriptomics	0
CZA vs MEM	1_B	1	160	1	5564	34.775	1	0.0287563	0.0287563	response to nitrite (GO:0080033)	+	Transcriptomics	0
CZA vs MEM	1_B	1	160	1	5564	34.775	0.991643	0.0287563	0.0287563	nitric oxide catabolic process (GO:0046210)	+	Transcriptomics	0
CZA vs MEM	1_B	1	160	1	5564	34.775	0.976387	0.0287563	0.0287563	nitric oxide metabolic process (GO:0046209)	+	Transcriptomics	0
CZA vs MEM	1_B	1	160	1	5564	34.775	0.961593	0.0287563	0.0287563	system development (GO:0048731)	+	Transcriptomics	0
CZA vs MEM	1_B	3	160	24	5564	4.34688	0.999216	0.690151	0.0303342	lipooligosaccharide metabolic process (GO:1901269)	+	Transcriptomics	0
CZA vs MEM	1_B	2	160	10	5564	6.955	1	0.287563	0.0317793	nitrogen cycle metabolic process (GO:0071941)	+	Transcriptomics	0
CZA vs MEM	1_B	2	160	11	5564	6.32273	1	0.316319	0.0381195	tetrahydrofolate metabolic process (GO:0046653)	+	Transcriptomics	0
CZA vs MEM	1_B	21	160	462	5564	1.58068	1	13.2854	0.0398933	transport (GO:0006810)	+	Transcriptomics	0
CZA vs MEM	1_B	21	160	469	5564	1.55709	1	13.4867	0.0414531	establishment of localization (GO:0051234)	+	Transcriptomics	0
CZA vs MEM	1_B	21	160	478	5564	1.52777	1	13.7455	0.0444499	localization (GO:0051179)	+	Transcriptomics	0
CZA vs MEM	1_B	2	160	12	5564	5.79583	1	0.345075	0.0448952	sulfur compound transport (GO:0072348)	+	Transcriptomics	0
CZA vs MEM	1_B	4	160	47	5564	2.95957	1	1.35155	0.0451138	response to antibiotic (GO:0046677)	+	Transcriptomics	0
CZA vs MEM	1_B	4	160	47	5564	2.95957	1	1.35155	0.0451138	biogenic amine metabolic process (GO:0006576)	+	Transcriptomics	0
CZA vs MEM	1_B	3	160	29	5564	3.59741	1	0.833932	0.0493758	glycolipid biosynthetic process (GO:0009247)	+	Transcriptomics	0
CZA vs MEM	1_B	2	160	13	5564	5.35	1	0.373832	0.0520765	folic acid-containing compound metabolic process (GO:0006760)	+	Transcriptomics	0
CZA vs MEM	1_B	3	160	30	5564	3.4775	1	0.862689	0.0537426	positive regulation of cellular metabolic process (GO:0031325)	+	Transcriptomics	0
CZA vs MEM	1_B	1	160	2	5564	17.3875	1	0.0575126	0.0566907	protein nucleotidylation (GO:0018175)	+	Transcriptomics	0
CZA vs MEM	1_B	1	160	2	5564	17.3875	1	0.0575126	0.0566907	protein adenylylation (GO:0018117)	+	Transcriptomics	0
CZA vs MEM	1_B	1	160	2	5564	17.3875	1	0.0575126	0.0566907	oligopeptide transmembrane transport (GO:0035672)	+	Transcriptomics	0
CZA vs MEM	1_B	1	160	2	5564	17.3875	1	0.0575126	0.0566907	ATP synthesis coupled electron transport (GO:0042773)	+	Transcriptomics	0
CZA vs MEM	1_B	1	160	2	5564	17.3875	1	0.0575126	0.0566907	fumarate transport (GO:0015741)	+	Transcriptomics	0
CZA vs MEM	1_B	1	160	2	5564	17.3875	1	0.0575126	0.0566907	acetate metabolic process (GO:0006083)	+	Transcriptomics	0
CZA vs MEM	1_B	3	160	31	5564	3.36532	1	0.891445	0.0582886	glycolipid metabolic process (GO:0006664)	+	Transcriptomics	0
CZA vs MEM	1_B	3	160	32	5564	3.26016	1	0.920201	0.0630101	membrane lipid biosynthetic process (GO:0046467)	+	Transcriptomics	0
CZA vs MEM	1_B	5	160	75	5564	2.31833	1	2.15672	0.0637892	single-species biofilm formation (GO:0044010)	+	Transcriptomics	0
CZA vs MEM	1_B	5	160	75	5564	2.31833	1	2.15672	0.0637892	biological process involved in intraspecies interaction between organisms (GO:0051703)	+	Transcriptomics	0
CZA vs MEM	1_B	5	160	76	5564	2.28783	1	2.18548	0.066769	biofilm formation (GO:0042710)	+	Transcriptomics	0
CZA vs MEM	1_B	5	160	76	5564	2.28783	1	2.18548	0.066769	aggregation of unicellular organisms (GO:0098630)	+	Transcriptomics	0
CZA vs MEM	1_B	5	160	77	5564	2.25812	1	2.21423	0.0698256	cell aggregation (GO:0098743)	+	Transcriptomics	0
CZA vs MEM	1_B	3	160	34	5564	3.06838	1	0.977714	0.0729648	chemical homeostasis (GO:0048878)	+	Transcriptomics	0
CZA vs MEM	1_B	2	160	16	5564	4.34687	1	0.460101	0.0757744	pteridine-containing compound metabolic process (GO:0042558)	+	Transcriptomics	0
CZA vs MEM	1_B	1	160	3	5564	11.5917	1	0.0862689	0.0838265	propionate catabolic process (GO:0019543)	+	Transcriptomics	0
CZA vs MEM	1_B	1	160	3	5564	11.5917	1	0.0862689	0.0838265	thymine metabolic process (GO:0019859)	+	Transcriptomics	0
CZA vs MEM	1_B	1	160	3	5564	11.5917	1	0.0862689	0.0838265	chorismate biosynthetic process (GO:0009423)	+	Transcriptomics	0
CZA vs MEM	1_B	1	160	3	5564	11.5917	1	0.0862689	0.0838265	siroheme metabolic process (GO:0046156)	+	Transcriptomics	0
CZA vs MEM	1_B	1	160	3	5564	11.5917	1	0.0862689	0.0838265	kynurenine metabolic process (GO:0070189)	+	Transcriptomics	0
CZA vs MEM	1_B	1	160	3	5564	11.5917	1	0.0862689	0.0838265	tryptophan catabolic process to kynurenine (GO:0019441)	+	Transcriptomics	0
CZA vs MEM	1_B	1	160	3	5564	11.5917	1	0.0862689	0.0838265	response to cadmium ion (GO:0046686)	+	Transcriptomics	0
CZA vs MEM	1_B	1	160	3	5564	11.5917	1	0.0862689	0.0838265	siroheme biosynthetic process (GO:0019354)	+	Transcriptomics	0
CZA vs MEM	1_B	1	160	3	5564	11.5917	1	0.0862689	0.0838265	propionate catabolic process, 2-methylcitrate cycle (GO:0019629)	+	Transcriptomics	0
CZA vs MEM	1_B	1	160	3	5564	11.5917	1	0.0862689	0.0838265	short-chain fatty acid catabolic process (GO:0019626)	+	Transcriptomics	0
CZA vs MEM	1_B	1	160	3	5564	11.5917	1	0.0862689	0.0838265	thymine catabolic process (GO:0006210)	+	Transcriptomics	0
CZA vs MEM	1_B	1	160	3	5564	11.5917	1	0.0862689	0.0838265	tyrosine metabolic process (GO:0006570)	+	Transcriptomics	0
CZA vs MEM	1_B	1	160	3	5564	11.5917	1	0.0862689	0.0838265	positive regulation of phospholipid biosynthetic process (GO:0071073)	+	Transcriptomics	0
CZA vs MEM	1_B	1	160	3	5564	11.5917	1	0.0862689	0.0838265	regulation of phospholipid biosynthetic process (GO:0071071)	+	Transcriptomics	0
CZA vs MEM	1_B	1	160	3	5564	11.5917	1	0.0862689	0.0838265	thiamine transport (GO:0015888)	+	Transcriptomics	0
CZA vs MEM	1_B	1	160	3	5564	11.5917	1	0.0862689	0.0838265	positive regulation of phospholipid metabolic process (GO:1903727)	+	Transcriptomics	0
CZA vs MEM	1_B	1	160	3	5564	11.5917	1	0.0862689	0.0838265	regulation of phospholipid metabolic process (GO:1903725)	+	Transcriptomics	0
CZA vs MEM	1_B	2	160	17	5564	4.09118	1	0.488857	0.0843048	indole-containing compound metabolic process (GO:0042430)	+	Transcriptomics	0
CZA vs MEM	1_B	2	160	17	5564	4.09118	1	0.488857	0.0843048	indolalkylamine metabolic process (GO:0006586)	+	Transcriptomics	0
CZA vs MEM	1_B	2	160	17	5564	4.09118	1	0.488857	0.0843048	tryptophan metabolic process (GO:0006568)	+	Transcriptomics	0
CZA vs MEM	1_B	2	160	17	5564	4.09118	1	0.488857	0.0843048	L-serine metabolic process (GO:0006563)	+	Transcriptomics	0
CZA vs MEM	1_B	4	160	59	5564	2.35763	1	1.69662	0.0887743	amine metabolic process (GO:0009308)	+	Transcriptomics	0
CZA vs MEM	1_B	4	160	59	5564	2.35763	1	1.69662	0.0887743	cellular modified amino acid metabolic process (GO:0006575)	+	Transcriptomics	0
CZA vs MEM	1_B	4	160	60	5564	2.31833	1	1.72538	0.0930931	carboxylic acid transport (GO:0046942)	+	Transcriptomics	0
CZA vs MEM	1_B	2	160	18	5564	3.86389	1	0.517613	0.0931101	respiratory electron transport chain (GO:0022904)	+	Transcriptomics	0
CZA vs MEM	1_B	3	160	38	5564	2.74539	1	1.09274	0.0948021	serine family amino acid metabolic process (GO:0009069)	+	Transcriptomics	0
CZA vs MEM	1_B	5	160	85	5564	2.04559	1	2.44428	0.096991	alpha-amino acid catabolic process (GO:1901606)	+	Transcriptomics	0
CZA vs MEM	1_B	4	160	61	5564	2.28033	1	1.75413	0.0975105	organic acid transport (GO:0015849)	+	Transcriptomics	0
CZA vs MEM	1_B	3	160	40	5564	2.60812	1	1.15025	0.106612	membrane lipid metabolic process (GO:0006643)	+	Transcriptomics	0
CZA vs MEM	1_B	3	160	40	5564	2.60812	1	1.15025	0.106612	positive regulation of biosynthetic process (GO:0009891)	+	Transcriptomics	0
CZA vs MEM	1_B	1	160	4	5564	8.69375	1	0.115025	0.110186	indole-containing compound catabolic process (GO:0042436)	+	Transcriptomics	0
CZA vs MEM	1_B	1	160	4	5564	8.69375	1	0.115025	0.110186	erythrose 4-phosphate/phosphoenolpyruvate family amino acid biosynthetic process (GO:1902223)	+	Transcriptomics	0
CZA vs MEM	1_B	1	160	4	5564	8.69375	1	0.115025	0.110186	polysaccharide transport (GO:0015774)	+	Transcriptomics	0
CZA vs MEM	1_B	1	160	4	5564	8.69375	1	0.115025	0.110186	reactive nitrogen species metabolic process (GO:2001057)	+	Transcriptomics	0
CZA vs MEM	1_B	1	160	4	5564	8.69375	1	0.115025	0.110186	monocarboxylic acid transport (GO:0015718)	+	Transcriptomics	0
CZA vs MEM	1_B	1	160	4	5564	8.69375	1	0.115025	0.110186	aromatic amino acid family biosynthetic process, prephenate pathway (GO:0009095)	+	Transcriptomics	0
CZA vs MEM	1_B	1	160	4	5564	8.69375	1	0.115025	0.110186	L-phenylalanine biosynthetic process (GO:0009094)	+	Transcriptomics	0
CZA vs MEM	1_B	1	160	4	5564	8.69375	1	0.115025	0.110186	L-aspartate transmembrane transport (GO:0070778)	+	Transcriptomics	0
CZA vs MEM	1_B	1	160	4	5564	8.69375	1	0.115025	0.110186	polysaccharide localization (GO:0033037)	+	Transcriptomics	0
CZA vs MEM	1_B	1	160	4	5564	8.69375	1	0.115025	0.110186	maintenance of location in cell (GO:0051651)	+	Transcriptomics	0
CZA vs MEM	1_B	1	160	4	5564	8.69375	1	0.115025	0.110186	phospholipid transport (GO:0015914)	+	Transcriptomics	0
CZA vs MEM	1_B	1	160	4	5564	8.69375	1	0.115025	0.110186	sequestering of iron ion (GO:0097577)	+	Transcriptomics	0
CZA vs MEM	1_B	1	160	4	5564	8.69375	1	0.115025	0.110186	sequestering of metal ion (GO:0051238)	+	Transcriptomics	0
CZA vs MEM	1_B	1	160	4	5564	8.69375	1	0.115025	0.110186	maintenance of location (GO:0051235)	+	Transcriptomics	0
CZA vs MEM	1_B	1	160	4	5564	8.69375	1	0.115025	0.110186	phosphate ion transmembrane transport (GO:0035435)	+	Transcriptomics	0
CZA vs MEM	1_B	1	160	4	5564	8.69375	1	0.115025	0.110186	shikimate metabolic process (GO:0019632)	+	Transcriptomics	0
CZA vs MEM	1_B	1	160	4	5564	8.69375	1	0.115025	0.110186	valine catabolic process (GO:0006574)	+	Transcriptomics	0
CZA vs MEM	1_B	1	160	4	5564	8.69375	1	0.115025	0.110186	tryptophan catabolic process (GO:0006569)	+	Transcriptomics	0
CZA vs MEM	1_B	1	160	4	5564	8.69375	1	0.115025	0.110186	intracellular sequestering of iron ion (GO:0006880)	+	Transcriptomics	0
CZA vs MEM	1_B	1	160	4	5564	8.69375	1	0.115025	0.110186	aspartate transmembrane transport (GO:0015810)	+	Transcriptomics	0
CZA vs MEM	1_B	1	160	4	5564	8.69375	1	0.115025	0.110186	phosphate ion transport (GO:0006817)	+	Transcriptomics	0
CZA vs MEM	1_B	4	160	304	5564	0.457566	1	8.74191	0.110366	regulation of primary metabolic process (GO:0080090)	-	Transcriptomics	0
CZA vs MEM	1_B	2	160	20	5564	3.4775	1	0.575126	0.111456	electron transport chain (GO:0022900)	+	Transcriptomics	0
CZA vs MEM	1_B	2	160	20	5564	3.4775	1	0.575126	0.111456	carboxylic acid transmembrane transport (GO:1905039)	+	Transcriptomics	0
CZA vs MEM	1_B	2	160	21	5564	3.3119	1	0.603882	0.120955	cellular response to antibiotic (GO:0071236)	+	Transcriptomics	0
CZA vs MEM	1_B	2	160	21	5564	3.3119	1	0.603882	0.120955	positive regulation of macromolecule biosynthetic process (GO:0010557)	+	Transcriptomics	0
CZA vs MEM	1_B	2	160	21	5564	3.3119	1	0.603882	0.120955	organic acid transmembrane transport (GO:1903825)	+	Transcriptomics	0
CZA vs MEM	1_B	3	160	43	5564	2.42616	1	1.23652	0.125332	phospholipid biosynthetic process (GO:0008654)	+	Transcriptomics	0
CZA vs MEM	1_B	2	160	22	5564	3.16136	1	0.632638	0.130644	positive regulation of cellular biosynthetic process (GO:0031328)	+	Transcriptomics	0
CZA vs MEM	1_B	1	160	5	5564	6.955	1	0.143781	0.135793	vitamin transport (GO:0051180)	+	Transcriptomics	0
CZA vs MEM	1_B	1	160	5	5564	6.955	1	0.143781	0.135793	regulation of phosphorus metabolic process (GO:0051174)	+	Transcriptomics	0
CZA vs MEM	1_B	1	160	5	5564	6.955	1	0.143781	0.135793	positive regulation of lipid biosynthetic process (GO:0046889)	+	Transcriptomics	0
CZA vs MEM	1_B	1	160	5	5564	6.955	1	0.143781	0.135793	regulation of phosphate metabolic process (GO:0019220)	+	Transcriptomics	0
CZA vs MEM	1_B	1	160	5	5564	6.955	1	0.143781	0.135793	DNA geometric change (GO:0032392)	+	Transcriptomics	0
CZA vs MEM	1_B	1	160	5	5564	6.955	1	0.143781	0.135793	organophosphate ester transport (GO:0015748)	+	Transcriptomics	0
CZA vs MEM	1_B	1	160	5	5564	6.955	1	0.143781	0.135793	positive regulation of phosphorus metabolic process (GO:0010562)	+	Transcriptomics	0
CZA vs MEM	1_B	1	160	5	5564	6.955	1	0.143781	0.135793	positive regulation of phosphate metabolic process (GO:0045937)	+	Transcriptomics	0
CZA vs MEM	1_B	1	160	5	5564	6.955	1	0.143781	0.135793	L-glutamate import (GO:0051938)	+	Transcriptomics	0
CZA vs MEM	1_B	1	160	5	5564	6.955	1	0.143781	0.135793	DNA duplex unwinding (GO:0032508)	+	Transcriptomics	0
CZA vs MEM	1_B	1	160	5	5564	6.955	1	0.143781	0.135793	inorganic anion transmembrane transport (GO:0098661)	+	Transcriptomics	0
CZA vs MEM	1_B	1	160	5	5564	6.955	1	0.143781	0.135793	positive regulation of lipid metabolic process (GO:0045834)	+	Transcriptomics	0
CZA vs MEM	1_B	1	160	5	5564	6.955	1	0.143781	0.135793	acidic amino acid transport (GO:0015800)	+	Transcriptomics	0
CZA vs MEM	1_B	4	160	69	5564	2.01594	1	1.98418	0.136178	organic anion transport (GO:0015711)	+	Transcriptomics	0
CZA vs MEM	1_B	3	160	46	5564	2.26793	1	1.32279	0.145139	phospholipid metabolic process (GO:0006644)	+	Transcriptomics	0
CZA vs MEM	1_B	2	160	24	5564	2.89792	1	0.690151	0.150521	serine family amino acid biosynthetic process (GO:0009070)	+	Transcriptomics	0
CZA vs MEM	1_B	2	160	24	5564	2.89792	1	0.690151	0.150521	L-amino acid transport (GO:0015807)	+	Transcriptomics	0
CZA vs MEM	1_B	1	160	6	5564	5.79583	1	0.172538	0.160666	positive regulation of gene expression (GO:0010628)	+	Transcriptomics	0
CZA vs MEM	1_B	1	160	6	5564	5.79583	1	0.172538	0.160666	oxidative phosphorylation (GO:0006119)	+	Transcriptomics	0
CZA vs MEM	1_B	1	160	6	5564	5.79583	1	0.172538	0.160666	glycine decarboxylation via glycine cleavage system (GO:0019464)	+	Transcriptomics	0
CZA vs MEM	1_B	1	160	6	5564	5.79583	1	0.172538	0.160666	sarcosine catabolic process (GO:1901053)	+	Transcriptomics	0
CZA vs MEM	1_B	1	160	6	5564	5.79583	1	0.172538	0.160666	sarcosine metabolic process (GO:1901052)	+	Transcriptomics	0
CZA vs MEM	1_B	1	160	6	5564	5.79583	1	0.172538	0.160666	positive regulation of proteolysis (GO:0045862)	+	Transcriptomics	0
CZA vs MEM	1_B	1	160	6	5564	5.79583	1	0.172538	0.160666	regulation of beta-lactamase activity (GO:0033252)	+	Transcriptomics	0
CZA vs MEM	1_B	1	160	6	5564	5.79583	1	0.172538	0.160666	pyrimidine nucleobase catabolic process (GO:0006208)	+	Transcriptomics	0
CZA vs MEM	1_B	2	160	25	5564	2.782	1	0.718907	0.160674	aromatic amino acid family catabolic process (GO:0009074)	+	Transcriptomics	0
CZA vs MEM	1_B	3	160	235	5564	0.443936	1	6.75773	0.162166	small molecule biosynthetic process (GO:0044283)	-	Transcriptomics	0
CZA vs MEM	1_B	3	160	49	5564	2.12908	1	1.40906	0.165895	homeostatic process (GO:0042592)	+	Transcriptomics	0
CZA vs MEM	1_B	3	160	49	5564	2.12908	1	1.40906	0.165895	DNA repair (GO:0006281)	+	Transcriptomics	0
CZA vs MEM	1_B	2	160	26	5564	2.675	1	0.747664	0.170948	extracellular polysaccharide metabolic process (GO:0046379)	+	Transcriptomics	0
CZA vs MEM	1_B	2	160	26	5564	2.675	1	0.747664	0.170948	extracellular polysaccharide biosynthetic process (GO:0045226)	+	Transcriptomics	0
CZA vs MEM	1_B	0	160	76	5564	0	1	2.18548	0.173994	amide metabolic process (GO:0043603)	-	Transcriptomics	0
CZA vs MEM	1_B	0	160	80	5564	0	1	2.3005	0.174706	translation (GO:0006412)	-	Transcriptomics	0
CZA vs MEM	1_B	0	160	82	5564	0	1	2.35802	0.176023	sulfur compound metabolic process (GO:0006790)	-	Transcriptomics	0
CZA vs MEM	1_B	2	160	27	5564	2.57593	1	0.77642	0.181329	positive regulation of macromolecule metabolic process (GO:0010604)	+	Transcriptomics	0
CZA vs MEM	1_B	1	160	7	5564	4.96786	1	0.201294	0.184829	regulation of lipid biosynthetic process (GO:0046890)	+	Transcriptomics	0
CZA vs MEM	1_B	1	160	7	5564	4.96786	1	0.201294	0.184829	Mo-molybdopterin cofactor biosynthetic process (GO:0006777)	+	Transcriptomics	0
CZA vs MEM	1_B	1	160	7	5564	4.96786	1	0.201294	0.184829	Mo-molybdopterin cofactor metabolic process (GO:0019720)	+	Transcriptomics	0
CZA vs MEM	1_B	1	160	7	5564	4.96786	1	0.201294	0.184829	response to nitrogen compound (GO:1901698)	+	Transcriptomics	0
CZA vs MEM	1_B	1	160	7	5564	4.96786	1	0.201294	0.184829	double-strand break repair (GO:0006302)	+	Transcriptomics	0
CZA vs MEM	1_B	1	160	7	5564	4.96786	1	0.201294	0.184829	glycine catabolic process (GO:0006546)	+	Transcriptomics	0
CZA vs MEM	1_B	5	160	90	5564	1.93194	1	2.58807	0.187151	amino acid catabolic process (GO:0009063)	+	Transcriptomics	0
CZA vs MEM	1_B	1	160	135	5564	0.257593	1	3.8821	0.187674	establishment of protein localization (GO:0045184)	-	Transcriptomics	0
CZA vs MEM	1_B	2	160	28	5564	2.48393	1	0.805176	0.191801	polyamine metabolic process (GO:0006595)	+	Transcriptomics	0
CZA vs MEM	1_B	4	160	270	5564	0.515185	1	7.7642	0.191865	regulation of RNA metabolic process (GO:0051252)	-	Transcriptomics	0
CZA vs MEM	1_B	4	160	268	5564	0.51903	1	7.70669	0.191906	regulation of RNA biosynthetic process (GO:2001141)	-	Transcriptomics	0
CZA vs MEM	1_B	4	160	274	5564	0.507664	1	7.87922	0.192394	regulation of nucleobase-containing compound metabolic process (GO:0019219)	-	Transcriptomics	0
CZA vs MEM	1_B	1	160	141	5564	0.246631	1	4.05464	0.192566	protein localization (GO:0008104)	-	Transcriptomics	0
CZA vs MEM	1_B	85	160	3245	5564	0.910901	1	93.3142	0.192988	UNCLASSIFIED	-	Transcriptomics	0
CZA vs MEM	1_B	75	160	2319	5564	1.12468	1	66.6858	0.192988	biological_process (GO:0008150)	+	Transcriptomics	0
CZA vs MEM	1_B	1	160	142	5564	0.244894	1	4.08339	0.193702	cellular macromolecule localization (GO:0070727)	-	Transcriptomics	0
CZA vs MEM	1_B	12	160	606	5564	0.688614	1	17.4263	0.19688	cellular biosynthetic process (GO:0044249)	-	Transcriptomics	0
CZA vs MEM	1_B	3	160	54	5564	1.93194	1	1.55284	0.202228	aromatic amino acid metabolic process (GO:0009072)	+	Transcriptomics	0
CZA vs MEM	1_B	3	160	54	5564	1.93194	1	1.55284	0.202228	positive regulation of metabolic process (GO:0009893)	+	Transcriptomics	0
CZA vs MEM	1_B	2	160	29	5564	2.39828	1	0.833932	0.202351	biogenic amine biosynthetic process (GO:0042401)	+	Transcriptomics	0
CZA vs MEM	1_B	2	160	29	5564	2.39828	1	0.833932	0.202351	amine biosynthetic process (GO:0009309)	+	Transcriptomics	0
CZA vs MEM	1_B	2	160	29	5564	2.39828	1	0.833932	0.202351	protein-containing complex organization (GO:0043933)	+	Transcriptomics	0
CZA vs MEM	1_B	1	160	8	5564	4.34687	1	0.23005	0.208299	molybdopterin cofactor metabolic process (GO:0043545)	+	Transcriptomics	0
CZA vs MEM	1_B	1	160	8	5564	4.34687	1	0.23005	0.208299	molybdopterin cofactor biosynthetic process (GO:0032324)	+	Transcriptomics	0
CZA vs MEM	1_B	1	160	8	5564	4.34687	1	0.23005	0.208299	imidazole-containing compound catabolic process (GO:0052805)	+	Transcriptomics	0
CZA vs MEM	1_B	1	160	8	5564	4.34687	1	0.23005	0.208299	chorismate metabolic process (GO:0046417)	+	Transcriptomics	0
CZA vs MEM	1_B	1	160	8	5564	4.34687	1	0.23005	0.208299	pyrimidine-containing compound catabolic process (GO:0072529)	+	Transcriptomics	0
CZA vs MEM	1_B	1	160	8	5564	4.34687	1	0.23005	0.208299	base-excision repair (GO:0006284)	+	Transcriptomics	0
CZA vs MEM	1_B	1	160	8	5564	4.34687	1	0.23005	0.208299	L-histidine catabolic process (GO:0006548)	+	Transcriptomics	0
CZA vs MEM	1_B	2	160	30	5564	2.31833	1	0.862689	0.212966	cellular modified amino acid catabolic process (GO:0042219)	+	Transcriptomics	0
CZA vs MEM	1_B	7	160	154	5564	1.58068	1	4.42847	0.213892	carboxylic acid catabolic process (GO:0046395)	+	Transcriptomics	0
CZA vs MEM	1_B	3	160	220	5564	0.474205	1	6.32638	0.216539	gene expression (GO:0010467)	-	Transcriptomics	0
CZA vs MEM	1_B	44	160	1294	5564	1.18246	1	37.2106	0.216613	metabolic process (GO:0008152)	+	Transcriptomics	0
CZA vs MEM	1_B	7	160	160	5564	1.52141	1	4.60101	0.228108	organic acid catabolic process (GO:0016054)	+	Transcriptomics	0
CZA vs MEM	1_B	1	160	9	5564	3.86389	1	0.258807	0.231099	prosthetic group metabolic process (GO:0051189)	+	Transcriptomics	0
CZA vs MEM	1_B	1	160	9	5564	3.86389	1	0.258807	0.231099	regulation of lipid metabolic process (GO:0019216)	+	Transcriptomics	0
CZA vs MEM	1_B	1	160	9	5564	3.86389	1	0.258807	0.231099	nucleobase catabolic process (GO:0046113)	+	Transcriptomics	0
CZA vs MEM	1_B	1	160	9	5564	3.86389	1	0.258807	0.231099	DNA conformation change (GO:0071103)	+	Transcriptomics	0
CZA vs MEM	1_B	1	160	9	5564	3.86389	1	0.258807	0.231099	positive regulation of protein metabolic process (GO:0051247)	+	Transcriptomics	0
CZA vs MEM	1_B	1	160	10	5564	3.4775	1	0.287563	0.253245	putrescine biosynthetic process (GO:0009446)	+	Transcriptomics	0
CZA vs MEM	1_B	1	160	10	5564	3.4775	1	0.287563	0.253245	regulation of carbohydrate metabolic process (GO:0006109)	+	Transcriptomics	0
CZA vs MEM	1_B	1	160	10	5564	3.4775	1	0.287563	0.253245	dipeptide transport (GO:0042938)	+	Transcriptomics	0
CZA vs MEM	1_B	1	160	10	5564	3.4775	1	0.287563	0.253245	chromosome organization (GO:0051276)	+	Transcriptomics	0
CZA vs MEM	1_B	4	160	267	5564	0.520974	1	7.67793	0.25523	regulation of DNA-templated transcription (GO:0006355)	-	Transcriptomics	0
CZA vs MEM	1_B	3	160	61	5564	1.71025	1	1.75413	0.255735	amino acid transport (GO:0006865)	+	Transcriptomics	0
CZA vs MEM	1_B	1	160	116	5564	0.299784	1	3.33573	0.263697	secretion by cell (GO:0032940)	-	Transcriptomics	0
CZA vs MEM	1_B	1	160	116	5564	0.299784	1	3.33573	0.263697	establishment of protein localization to extracellular region (GO:0035592)	-	Transcriptomics	0
CZA vs MEM	1_B	1	160	116	5564	0.299784	1	3.33573	0.263697	protein secretion (GO:0009306)	-	Transcriptomics	0
CZA vs MEM	1_B	1	160	116	5564	0.299784	1	3.33573	0.263697	protein localization to extracellular region (GO:0071692)	-	Transcriptomics	0
CZA vs MEM	1_B	0	160	66	5564	0	1	1.89792	0.265113	cellular component assembly (GO:0022607)	-	Transcriptomics	0
CZA vs MEM	1_B	1	160	120	5564	0.289792	1	3.45075	0.2652	export from cell (GO:0140352)	-	Transcriptomics	0
CZA vs MEM	1_B	1	160	122	5564	0.285041	1	3.50827	0.266662	secretion (GO:0046903)	-	Transcriptomics	0
CZA vs MEM	1_B	24	160	684	5564	1.22018	1	19.6693	0.273077	organonitrogen compound metabolic process (GO:1901564)	+	Transcriptomics	0
CZA vs MEM	1_B	1	160	128	5564	0.27168	1	3.68081	0.273717	protein transport (GO:0015031)	-	Transcriptomics	0
CZA vs MEM	1_B	1	160	11	5564	3.16136	1	0.316319	0.274758	carbohydrate transport (GO:0008643)	+	Transcriptomics	0
CZA vs MEM	1_B	1	160	11	5564	3.16136	1	0.316319	0.274758	serine family amino acid catabolic process (GO:0009071)	+	Transcriptomics	0
CZA vs MEM	1_B	1	160	11	5564	3.16136	1	0.316319	0.274758	glycine betaine catabolic process (GO:0031457)	+	Transcriptomics	0
CZA vs MEM	1_B	15	160	405	5564	1.28796	1	11.6463	0.280414	organonitrogen compound biosynthetic process (GO:1901566)	+	Transcriptomics	0
CZA vs MEM	1_B	1	160	12	5564	2.89792	1	0.345075	0.295654	tricarboxylic acid cycle (GO:0006099)	+	Transcriptomics	0
CZA vs MEM	1_B	1	160	12	5564	2.89792	1	0.345075	0.295654	L-alpha-amino acid transmembrane transport (GO:1902475)	+	Transcriptomics	0
CZA vs MEM	1_B	1	160	12	5564	2.89792	1	0.345075	0.295654	electron transport coupled proton transport (GO:0015990)	+	Transcriptomics	0
CZA vs MEM	1_B	1	160	12	5564	2.89792	1	0.345075	0.295654	energy coupled proton transmembrane transport, against electrochemical gradient (GO:0015988)	+	Transcriptomics	0
CZA vs MEM	1_B	1	160	12	5564	2.89792	1	0.345075	0.295654	dicarboxylic acid biosynthetic process (GO:0043650)	+	Transcriptomics	0
CZA vs MEM	1_B	1	160	12	5564	2.89792	1	0.345075	0.295654	pyrimidine nucleobase metabolic process (GO:0006206)	+	Transcriptomics	0
CZA vs MEM	1_B	1	160	12	5564	2.89792	1	0.345075	0.295654	proton transmembrane transport (GO:1902600)	+	Transcriptomics	0
CZA vs MEM	1_B	9	160	451	5564	0.693958	1	12.9691	0.302784	regulation of biological process (GO:0050789)	-	Transcriptomics	0
CZA vs MEM	1_B	9	160	230	5564	1.36076	1	6.61395	0.312004	nitrogen compound transport (GO:0071705)	+	Transcriptomics	0
CZA vs MEM	1_B	1	160	13	5564	2.675	1	0.373832	0.315952	putrescine metabolic process (GO:0009445)	+	Transcriptomics	0
CZA vs MEM	1_B	1	160	13	5564	2.675	1	0.373832	0.315952	indole-containing compound biosynthetic process (GO:0042435)	+	Transcriptomics	0
CZA vs MEM	1_B	1	160	13	5564	2.675	1	0.373832	0.315952	regulation of proteolysis (GO:0030162)	+	Transcriptomics	0
CZA vs MEM	1_B	1	160	13	5564	2.675	1	0.373832	0.315952	negative regulation of bacterial-type flagellum-dependent cell motility (GO:1902201)	+	Transcriptomics	0
CZA vs MEM	1_B	1	160	13	5564	2.675	1	0.373832	0.315952	C4-dicarboxylate transport (GO:0015740)	+	Transcriptomics	0
CZA vs MEM	1_B	1	160	13	5564	2.675	1	0.373832	0.315952	tryptophan biosynthetic process (GO:0000162)	+	Transcriptomics	0
CZA vs MEM	1_B	1	160	13	5564	2.675	1	0.373832	0.315952	anaerobic respiration (GO:0009061)	+	Transcriptomics	0
CZA vs MEM	1_B	1	160	13	5564	2.675	1	0.373832	0.315952	regulation of hydrolase activity (GO:0051336)	+	Transcriptomics	0
CZA vs MEM	1_B	1	160	13	5564	2.675	1	0.373832	0.315952	glycine betaine metabolic process (GO:0031455)	+	Transcriptomics	0
CZA vs MEM	1_B	1	160	13	5564	2.675	1	0.373832	0.315952	D-amino acid transport (GO:0042940)	+	Transcriptomics	0
CZA vs MEM	1_B	1	160	13	5564	2.675	1	0.373832	0.315952	indolalkylamine biosynthetic process (GO:0046219)	+	Transcriptomics	0
CZA vs MEM	1_B	2	160	156	5564	0.445833	1	4.48598	0.328612	cellular localization (GO:0051641)	-	Transcriptomics	0
CZA vs MEM	1_B	1	160	14	5564	2.48393	1	0.402588	0.335669	negative regulation of secondary metabolite biosynthetic process (GO:1900377)	+	Transcriptomics	0
CZA vs MEM	1_B	1	160	14	5564	2.48393	1	0.402588	0.335669	branched-chain amino acid catabolic process (GO:0009083)	+	Transcriptomics	0
CZA vs MEM	1_B	1	160	14	5564	2.48393	1	0.402588	0.335669	positive regulation of RNA metabolic process (GO:0051254)	+	Transcriptomics	0
CZA vs MEM	1_B	1	160	14	5564	2.48393	1	0.402588	0.335669	positive regulation of DNA-templated transcription (GO:0045893)	+	Transcriptomics	0
CZA vs MEM	1_B	1	160	14	5564	2.48393	1	0.402588	0.335669	positive regulation of RNA biosynthetic process (GO:1902680)	+	Transcriptomics	0
CZA vs MEM	1_B	1	160	14	5564	2.48393	1	0.402588	0.335669	valine metabolic process (GO:0006573)	+	Transcriptomics	0
CZA vs MEM	1_B	2	160	43	5564	1.61744	1	1.23652	0.35205	non-proteinogenic amino acid metabolic process (GO:0170041)	+	Transcriptomics	0
CZA vs MEM	1_B	1	160	15	5564	2.31833	1	0.431344	0.354821	positive regulation of nucleobase-containing compound metabolic process (GO:0045935)	+	Transcriptomics	0
CZA vs MEM	1_B	1	160	15	5564	2.31833	1	0.431344	0.354821	DNA recombination (GO:0006310)	+	Transcriptomics	0
CZA vs MEM	1_B	1	160	15	5564	2.31833	1	0.431344	0.354821	negative regulation of cell motility (GO:2000146)	+	Transcriptomics	0
CZA vs MEM	1_B	1	160	15	5564	2.31833	1	0.431344	0.354821	regulation of bacterial-type flagellum-dependent cell motility (GO:1902021)	+	Transcriptomics	0
CZA vs MEM	1_B	1	160	15	5564	2.31833	1	0.431344	0.354821	polyamine biosynthetic process (GO:0006596)	+	Transcriptomics	0
CZA vs MEM	1_B	1	160	15	5564	2.31833	1	0.431344	0.354821	L-phenylalanine metabolic process (GO:0006558)	+	Transcriptomics	0
CZA vs MEM	1_B	1	160	16	5564	2.17344	1	0.460101	0.373424	erythrose 4-phosphate/phosphoenolpyruvate family amino acid metabolic process (GO:1902221)	+	Transcriptomics	0
CZA vs MEM	1_B	1	160	16	5564	2.17344	1	0.460101	0.373424	imidazole-containing compound metabolic process (GO:0052803)	+	Transcriptomics	0
CZA vs MEM	1_B	1	160	16	5564	2.17344	1	0.460101	0.373424	protein folding (GO:0006457)	+	Transcriptomics	0
CZA vs MEM	1_B	1	160	16	5564	2.17344	1	0.460101	0.373424	negative regulation of locomotion (GO:0040013)	+	Transcriptomics	0
CZA vs MEM	1_B	1	160	16	5564	2.17344	1	0.460101	0.373424	protein transport by the Sec complex (GO:0043952)	+	Transcriptomics	0
CZA vs MEM	1_B	1	160	16	5564	2.17344	1	0.460101	0.373424	L-histidine metabolic process (GO:0006547)	+	Transcriptomics	0
CZA vs MEM	1_B	7	160	185	5564	1.31581	1	5.31991	0.375544	small molecule catabolic process (GO:0044282)	+	Transcriptomics	0
CZA vs MEM	1_B	3	160	186	5564	0.560887	1	5.34867	0.376453	carboxylic acid biosynthetic process (GO:0046394)	-	Transcriptomics	0
CZA vs MEM	1_B	3	160	186	5564	0.560887	1	5.34867	0.376453	organic acid biosynthetic process (GO:0016053)	-	Transcriptomics	0
CZA vs MEM	1_B	3	160	192	5564	0.543359	1	5.52121	0.37738	nucleobase-containing compound biosynthetic process (GO:0034654)	-	Transcriptomics	0
CZA vs MEM	1_B	3	160	196	5564	0.53227	1	5.63623	0.379508	protein metabolic process (GO:0019538)	-	Transcriptomics	0
CZA vs MEM	1_B	1	160	111	5564	0.313288	1	3.19195	0.379538	cellular component biogenesis (GO:0044085)	-	Transcriptomics	0
CZA vs MEM	1_B	1	160	112	5564	0.310491	1	3.2207	0.381044	protein transmembrane transport (GO:0071806)	-	Transcriptomics	0
CZA vs MEM	1_B	2	160	46	5564	1.51196	1	1.32279	0.383317	inorganic ion transmembrane transport (GO:0098660)	+	Transcriptomics	0
CZA vs MEM	1_B	8	160	203	5564	1.37044	1	5.83753	0.385953	alpha-amino acid metabolic process (GO:1901605)	+	Transcriptomics	0
CZA vs MEM	1_B	10	160	469	5564	0.741471	1	13.4867	0.386085	biological regulation (GO:0065007)	-	Transcriptomics	0
CZA vs MEM	1_B	5	160	117	5564	1.48611	1	3.36449	0.390235	organophosphate biosynthetic process (GO:0090407)	+	Transcriptomics	0
CZA vs MEM	1_B	1	160	17	5564	2.04559	1	0.488857	0.391494	peptidoglycan biosynthetic process (GO:0009252)	+	Transcriptomics	0
CZA vs MEM	1_B	1	160	17	5564	2.04559	1	0.488857	0.391494	amino-acid betaine catabolic process (GO:0006579)	+	Transcriptomics	0
CZA vs MEM	1_B	1	160	17	5564	2.04559	1	0.488857	0.391494	regulation of small molecule metabolic process (GO:0062012)	+	Transcriptomics	0
CZA vs MEM	1_B	11	160	513	5564	0.745663	1	14.752	0.40364	macromolecule metabolic process (GO:0043170)	-	Transcriptomics	0
CZA vs MEM	1_B	0	160	49	5564	0	1	1.40906	0.40377	negative regulation of macromolecule biosynthetic process (GO:0010558)	-	Transcriptomics	0
CZA vs MEM	1_B	0	160	49	5564	0	1	1.40906	0.40377	negative regulation of cellular biosynthetic process (GO:0031327)	-	Transcriptomics	0
CZA vs MEM	1_B	0	160	50	5564	0	1	1.43781	0.403974	regulation of transport (GO:0051049)	-	Transcriptomics	0
CZA vs MEM	1_B	0	160	50	5564	0	1	1.43781	0.403974	negative regulation of cellular metabolic process (GO:0031324)	-	Transcriptomics	0
CZA vs MEM	1_B	0	160	52	5564	0	1	1.49533	0.405226	RNA processing (GO:0006396)	-	Transcriptomics	0
CZA vs MEM	1_B	0	160	53	5564	0	1	1.52408	0.406252	regulation of localization (GO:0032879)	-	Transcriptomics	0
CZA vs MEM	1_B	7	160	343	5564	0.709694	1	9.86341	0.40668	regulation of metabolic process (GO:0019222)	-	Transcriptomics	0
CZA vs MEM	1_B	7	160	354	5564	0.687641	1	10.1797	0.408725	macromolecule biosynthetic process (GO:0009059)	-	Transcriptomics	0
CZA vs MEM	1_B	1	160	18	5564	1.93194	1	0.517613	0.409046	cell-substrate adhesion (GO:0031589)	+	Transcriptomics	0
CZA vs MEM	1_B	1	160	18	5564	1.93194	1	0.517613	0.409046	glycosaminoglycan biosynthetic process (GO:0006024)	+	Transcriptomics	0
CZA vs MEM	1_B	1	160	18	5564	1.93194	1	0.517613	0.409046	aminoglycan biosynthetic process (GO:0006023)	+	Transcriptomics	0
CZA vs MEM	1_B	1	160	18	5564	1.93194	1	0.517613	0.409046	cell adhesion involved in single-species biofilm formation (GO:0043709)	+	Transcriptomics	0
CZA vs MEM	1_B	1	160	18	5564	1.93194	1	0.517613	0.409046	cell adhesion involved in biofilm formation (GO:0043708)	+	Transcriptomics	0
CZA vs MEM	1_B	1	160	18	5564	1.93194	1	0.517613	0.409046	benzene-containing compound metabolic process (GO:0042537)	+	Transcriptomics	0
CZA vs MEM	1_B	1	160	18	5564	1.93194	1	0.517613	0.409046	DNA replication (GO:0006260)	+	Transcriptomics	0
CZA vs MEM	1_B	1	160	18	5564	1.93194	1	0.517613	0.409046	intracellular iron ion homeostasis (GO:0006879)	+	Transcriptomics	0
CZA vs MEM	1_B	0	160	56	5564	0	1	1.61035	0.410808	tRNA metabolic process (GO:0006399)	-	Transcriptomics	0
CZA vs MEM	1_B	0	160	57	5564	0	1	1.63911	0.412787	negative regulation of macromolecule metabolic process (GO:0010605)	-	Transcriptomics	0
CZA vs MEM	1_B	0	160	61	5564	0	1	1.75413	0.422752	lipopolysaccharide biosynthetic process (GO:0009103)	-	Transcriptomics	0
CZA vs MEM	1_B	0	160	61	5564	0	1	1.75413	0.422752	lipopolysaccharide metabolic process (GO:0008653)	-	Transcriptomics	0
CZA vs MEM	1_B	1	160	19	5564	1.83026	1	0.54637	0.426095	lipid localization (GO:0010876)	+	Transcriptomics	0
CZA vs MEM	1_B	1	160	19	5564	1.83026	1	0.54637	0.426095	peptidoglycan-based cell wall biogenesis (GO:0009273)	+	Transcriptomics	0
CZA vs MEM	1_B	1	160	19	5564	1.83026	1	0.54637	0.426095	amino-acid betaine metabolic process (GO:0006577)	+	Transcriptomics	0
CZA vs MEM	1_B	1	160	19	5564	1.83026	1	0.54637	0.426095	lipid transport (GO:0006869)	+	Transcriptomics	0
CZA vs MEM	1_B	1	160	19	5564	1.83026	1	0.54637	0.426095	response to metal ion (GO:0010038)	+	Transcriptomics	0
CZA vs MEM	1_B	1	160	19	5564	1.83026	1	0.54637	0.426095	cell wall macromolecule biosynthetic process (GO:0044038)	+	Transcriptomics	0
CZA vs MEM	1_B	13	160	568	5564	0.795907	1	16.3336	0.428626	small molecule metabolic process (GO:0044281)	-	Transcriptomics	0
CZA vs MEM	1_B	3	160	65	5564	1.605	1	1.86916	0.435581	DNA damage response (GO:0006974)	+	Transcriptomics	0
CZA vs MEM	1_B	3	160	65	5564	1.605	1	1.86916	0.435581	positive regulation of cellular process (GO:0048522)	+	Transcriptomics	0
CZA vs MEM	1_B	5	160	134	5564	1.29757	1	3.85334	0.438462	carbohydrate metabolic process (GO:0005975)	+	Transcriptomics	0
CZA vs MEM	1_B	2	160	141	5564	0.493262	1	4.05464	0.441461	RNA metabolic process (GO:0016070)	-	Transcriptomics	0
CZA vs MEM	1_B	1	160	20	5564	1.73875	1	0.575126	0.442655	non-proteinogenic amino acid catabolic process (GO:0170044)	+	Transcriptomics	0
CZA vs MEM	1_B	1	160	20	5564	1.73875	1	0.575126	0.442655	response to oxygen-containing compound (GO:1901700)	+	Transcriptomics	0
CZA vs MEM	1_B	1	160	20	5564	1.73875	1	0.575126	0.442655	carbohydrate catabolic process (GO:0016052)	+	Transcriptomics	0
CZA vs MEM	1_B	1	160	21	5564	1.65595	1	0.603882	0.45874	nucleobase metabolic process (GO:0009112)	+	Transcriptomics	0
CZA vs MEM	1_B	1	160	21	5564	1.65595	1	0.603882	0.45874	single-species submerged biofilm formation (GO:0090609)	+	Transcriptomics	0
CZA vs MEM	1_B	1	160	21	5564	1.65595	1	0.603882	0.45874	submerged biofilm formation (GO:0090605)	+	Transcriptomics	0
CZA vs MEM	1_B	1	160	21	5564	1.65595	1	0.603882	0.45874	regulation of catalytic activity (GO:0050790)	+	Transcriptomics	0
CZA vs MEM	1_B	24	160	974	5564	0.856879	1	28.0086	0.460033	primary metabolic process (GO:0044238)	-	Transcriptomics	0
CZA vs MEM	1_B	3	160	72	5564	1.44896	1	2.07045	0.463408	DNA metabolic process (GO:0006259)	+	Transcriptomics	0
CZA vs MEM	1_B	6	160	159	5564	1.31226	1	4.57225	0.464804	response to chemical (GO:0042221)	+	Transcriptomics	0
CZA vs MEM	1_B	1	160	22	5564	1.58068	1	0.632638	0.474363	cellular ketone metabolic process (GO:0042180)	+	Transcriptomics	0
CZA vs MEM	1_B	1	160	22	5564	1.58068	1	0.632638	0.474363	phosphorelay signal transduction system (GO:0000160)	+	Transcriptomics	0
CZA vs MEM	1_B	1	160	22	5564	1.58068	1	0.632638	0.474363	cell adhesion (GO:0007155)	+	Transcriptomics	0
CZA vs MEM	1_B	1	160	23	5564	1.51196	1	0.661395	0.489539	pyrimidine-containing compound metabolic process (GO:0072527)	+	Transcriptomics	0
CZA vs MEM	1_B	3	160	79	5564	1.32057	1	2.27175	0.496085	proteinogenic amino acid biosynthetic process (GO:0170038)	+	Transcriptomics	0
CZA vs MEM	1_B	3	160	79	5564	1.32057	1	2.27175	0.496085	L-amino acid biosynthetic process (GO:0170034)	+	Transcriptomics	0
CZA vs MEM	1_B	7	160	335	5564	0.726642	1	9.63336	0.498402	nucleobase-containing compound metabolic process (GO:0006139)	-	Transcriptomics	0
CZA vs MEM	1_B	1	160	24	5564	1.44896	1	0.690151	0.504279	intracellular signal transduction (GO:0035556)	+	Transcriptomics	0
CZA vs MEM	1_B	1	160	24	5564	1.44896	1	0.690151	0.504279	amino acid transmembrane transport (GO:0003333)	+	Transcriptomics	0
CZA vs MEM	1_B	1	160	24	5564	1.44896	1	0.690151	0.504279	cell wall biogenesis (GO:0042546)	+	Transcriptomics	0
CZA vs MEM	1_B	1	160	25	5564	1.391	1	0.718907	0.518596	inorganic ion homeostasis (GO:0098771)	+	Transcriptomics	0
CZA vs MEM	1_B	1	160	25	5564	1.391	1	0.718907	0.518596	intracellular monoatomic cation homeostasis (GO:0030003)	+	Transcriptomics	0
CZA vs MEM	1_B	1	160	25	5564	1.391	1	0.718907	0.518596	intracellular monoatomic ion homeostasis (GO:0006873)	+	Transcriptomics	0
CZA vs MEM	1_B	1	160	87	5564	0.399713	1	2.5018	0.520365	macromolecule modification (GO:0043412)	-	Transcriptomics	0
CZA vs MEM	1_B	1	160	91	5564	0.382143	1	2.61682	0.522795	nucleotide metabolic process (GO:0009117)	-	Transcriptomics	0
CZA vs MEM	1_B	1	160	93	5564	0.373925	1	2.67434	0.524805	negative regulation of cellular process (GO:0048523)	-	Transcriptomics	0
CZA vs MEM	1_B	1	160	98	5564	0.354847	1	2.81812	0.53193	nucleoside phosphate metabolic process (GO:0006753)	-	Transcriptomics	0
CZA vs MEM	1_B	1	160	26	5564	1.3375	1	0.747664	0.532501	regulation of protein metabolic process (GO:0051246)	+	Transcriptomics	0
CZA vs MEM	1_B	9	160	409	5564	0.76522	1	11.7613	0.536843	regulation of cellular process (GO:0050794)	-	Transcriptomics	0
CZA vs MEM	1_B	1	160	27	5564	1.28796	1	0.77642	0.546008	peptidoglycan metabolic process (GO:0000270)	+	Transcriptomics	0
CZA vs MEM	1_B	1	160	27	5564	1.28796	1	0.77642	0.546008	monoatomic cation homeostasis (GO:0055080)	+	Transcriptomics	0
CZA vs MEM	1_B	1	160	27	5564	1.28796	1	0.77642	0.546008	monoatomic ion homeostasis (GO:0050801)	+	Transcriptomics	0
CZA vs MEM	1_B	1	160	28	5564	1.24196	1	0.805176	0.559127	aminoglycan metabolic process (GO:0006022)	+	Transcriptomics	0
CZA vs MEM	1_B	1	160	28	5564	1.24196	1	0.805176	0.559127	cellular response to chemical stress (GO:0062197)	+	Transcriptomics	0
CZA vs MEM	1_B	1	160	28	5564	1.24196	1	0.805176	0.559127	glycosaminoglycan metabolic process (GO:0030203)	+	Transcriptomics	0
CZA vs MEM	1_B	1	160	29	5564	1.19914	1	0.833932	0.571869	purine ribonucleotide biosynthetic process (GO:0009152)	+	Transcriptomics	0
CZA vs MEM	1_B	1	160	29	5564	1.19914	1	0.833932	0.571869	intracellular chemical homeostasis (GO:0055082)	+	Transcriptomics	0
CZA vs MEM	1_B	1	160	30	5564	1.15917	1	0.862689	0.584245	regulation of secondary metabolite biosynthetic process (GO:1900376)	+	Transcriptomics	0
CZA vs MEM	1_B	1	160	30	5564	1.15917	1	0.862689	0.584245	branched-chain amino acid metabolic process (GO:0009081)	+	Transcriptomics	0
CZA vs MEM	1_B	1	160	30	5564	1.15917	1	0.862689	0.584245	cell wall organization or biogenesis (GO:0071554)	+	Transcriptomics	0
CZA vs MEM	1_B	1	160	30	5564	1.15917	1	0.862689	0.584245	aromatic amino acid family biosynthetic process (GO:0009073)	+	Transcriptomics	0
CZA vs MEM	1_B	2	160	131	5564	0.530916	1	3.76707	0.591066	nucleobase-containing small molecule metabolic process (GO:0055086)	-	Transcriptomics	0
CZA vs MEM	1_B	1	160	31	5564	1.12177	1	0.891445	0.596265	regulation of secondary metabolic process (GO:0043455)	+	Transcriptomics	0
CZA vs MEM	1_B	1	160	31	5564	1.12177	1	0.891445	0.596265	regulation of molecular function (GO:0065009)	+	Transcriptomics	0
CZA vs MEM	1_B	1	160	31	5564	1.12177	1	0.891445	0.596265	iron ion transport (GO:0006826)	+	Transcriptomics	0
CZA vs MEM	1_B	5	160	138	5564	1.25996	1	3.96837	0.599582	proteinogenic amino acid metabolic process (GO:0170039)	+	Transcriptomics	0
CZA vs MEM	1_B	5	160	138	5564	1.25996	1	3.96837	0.599582	L-amino acid metabolic process (GO:0170033)	+	Transcriptomics	0
CZA vs MEM	1_B	7	160	311	5564	0.782717	1	8.94321	0.602254	regulation of macromolecule metabolic process (GO:0060255)	-	Transcriptomics	0
CZA vs MEM	1_B	7	160	312	5564	0.780208	1	8.97196	0.602259	regulation of cellular metabolic process (GO:0031323)	-	Transcriptomics	0
CZA vs MEM	1_B	7	160	320	5564	0.760703	1	9.20201	0.603604	regulation of biosynthetic process (GO:0009889)	-	Transcriptomics	0
CZA vs MEM	1_B	5	160	143	5564	1.21591	1	4.11215	0.607683	monocarboxylic acid metabolic process (GO:0032787)	+	Transcriptomics	0
CZA vs MEM	1_B	0	160	34	5564	0	1	0.977714	0.625543	proteolysis (GO:0006508)	-	Transcriptomics	0
CZA vs MEM	1_B	0	160	35	5564	0	1	1.00647	0.625613	O antigen metabolic process (GO:0046402)	-	Transcriptomics	0
CZA vs MEM	1_B	0	160	35	5564	0	1	1.00647	0.625613	O antigen biosynthetic process (GO:0009243)	-	Transcriptomics	0
CZA vs MEM	1_B	0	160	35	5564	0	1	1.00647	0.625613	peptide metabolic process (GO:0006518)	-	Transcriptomics	0
CZA vs MEM	1_B	0	160	36	5564	0	1	1.03523	0.62599	macromolecule catabolic process (GO:0009057)	-	Transcriptomics	0
CZA vs MEM	1_B	0	160	37	5564	0	1	1.06398	0.626658	cell projection organization (GO:0030030)	-	Transcriptomics	0
CZA vs MEM	1_B	0	160	38	5564	0	1	1.09274	0.627598	vitamin biosynthetic process (GO:0009110)	-	Transcriptomics	0
CZA vs MEM	1_B	0	160	38	5564	0	1	1.09274	0.627598	water-soluble vitamin biosynthetic process (GO:0042364)	-	Transcriptomics	0
CZA vs MEM	1_B	0	160	39	5564	0	1	1.1215	0.628795	fatty acid beta-oxidation (GO:0006635)	-	Transcriptomics	0
CZA vs MEM	1_B	0	160	39	5564	0	1	1.1215	0.628795	fatty acid oxidation (GO:0019395)	-	Transcriptomics	0
CZA vs MEM	1_B	0	160	40	5564	0	1	1.15025	0.630233	lipid oxidation (GO:0034440)	-	Transcriptomics	0
CZA vs MEM	1_B	0	160	40	5564	0	1	1.15025	0.630233	regulation of single-species biofilm formation (GO:1900190)	-	Transcriptomics	0
CZA vs MEM	1_B	0	160	40	5564	0	1	1.15025	0.630233	lipid modification (GO:0030258)	-	Transcriptomics	0
CZA vs MEM	1_B	0	160	41	5564	0	1	1.17901	0.631898	water-soluble vitamin metabolic process (GO:0006767)	-	Transcriptomics	0
CZA vs MEM	1_B	0	160	41	5564	0	1	1.17901	0.631898	vitamin metabolic process (GO:0006766)	-	Transcriptomics	0
CZA vs MEM	1_B	0	160	41	5564	0	1	1.17901	0.631898	negative regulation of RNA metabolic process (GO:0051253)	-	Transcriptomics	0
CZA vs MEM	1_B	0	160	41	5564	0	1	1.17901	0.631898	negative regulation of DNA-templated transcription (GO:0045892)	-	Transcriptomics	0
CZA vs MEM	1_B	0	160	41	5564	0	1	1.17901	0.631898	negative regulation of RNA biosynthetic process (GO:1902679)	-	Transcriptomics	0
CZA vs MEM	1_B	3	160	164	5564	0.636128	1	4.71603	0.632024	macromolecule localization (GO:0033036)	-	Transcriptomics	0
CZA vs MEM	1_B	0	160	42	5564	0	1	1.20776	0.633776	glutamine family amino acid metabolic process (GO:0009064)	-	Transcriptomics	0
CZA vs MEM	1_B	0	160	42	5564	0	1	1.20776	0.633776	negative regulation of nucleobase-containing compound metabolic process (GO:0045934)	-	Transcriptomics	0
CZA vs MEM	1_B	0	160	44	5564	0	1	1.26528	0.638115	sulfur compound biosynthetic process (GO:0044272)	-	Transcriptomics	0
CZA vs MEM	1_B	0	160	45	5564	0	1	1.29403	0.640551	RNA modification (GO:0009451)	-	Transcriptomics	0
CZA vs MEM	1_B	0	160	45	5564	0	1	1.29403	0.640551	monocarboxylic acid biosynthetic process (GO:0072330)	-	Transcriptomics	0
CZA vs MEM	1_B	0	160	46	5564	0	1	1.32279	0.643149	response to abiotic stimulus (GO:0009628)	-	Transcriptomics	0
CZA vs MEM	1_B	0	160	47	5564	0	1	1.35155	0.645897	amide biosynthetic process (GO:0043604)	-	Transcriptomics	0
CZA vs MEM	1_B	6	160	188	5564	1.10984	1	5.40618	0.660669	organonitrogen compound catabolic process (GO:1901565)	+	Transcriptomics	0
CZA vs MEM	1_B	2	160	53	5564	1.31226	1	1.52408	0.66498	DNA-templated transcription (GO:0006351)	+	Transcriptomics	0
CZA vs MEM	1_B	7	160	214	5564	1.1375	1	6.15385	0.674796	cellular catabolic process (GO:0044248)	+	Transcriptomics	0
CZA vs MEM	1_B	2	160	57	5564	1.22018	1	1.63911	0.679522	proteinogenic amino acid catabolic process (GO:0170040)	+	Transcriptomics	0
CZA vs MEM	1_B	2	160	57	5564	1.22018	1	1.63911	0.679522	L-amino acid catabolic process (GO:0170035)	+	Transcriptomics	0
CZA vs MEM	1_B	5	160	225	5564	0.772778	1	6.47017	0.68582	lipid metabolic process (GO:0006629)	-	Transcriptomics	0
CZA vs MEM	1_B	2	160	62	5564	1.12177	1	1.78289	0.698926	monocarboxylic acid catabolic process (GO:0072329)	+	Transcriptomics	0
CZA vs MEM	1_B	8	160	254	5564	1.09528	1	7.3041	0.701507	amino acid metabolic process (GO:0006520)	+	Transcriptomics	0
CZA vs MEM	1_B	7	160	294	5564	0.827976	1	8.45435	0.721568	regulation of gene expression (GO:0010468)	-	Transcriptomics	0
CZA vs MEM	1_B	7	160	301	5564	0.808721	1	8.65564	0.722125	regulation of macromolecule biosynthetic process (GO:0010556)	-	Transcriptomics	0
CZA vs MEM	1_B	7	160	302	5564	0.806043	1	8.6844	0.722315	regulation of cellular biosynthetic process (GO:0031326)	-	Transcriptomics	0
CZA vs MEM	1_B	2	160	68	5564	1.02279	1	1.95543	0.723088	monoatomic cation transport (GO:0006812)	+	Transcriptomics	0
CZA vs MEM	1_B	1	160	70	5564	0.496786	1	2.01294	0.723668	negative regulation of metabolic process (GO:0009892)	-	Transcriptomics	0
CZA vs MEM	1_B	1	160	72	5564	0.482986	1	2.07045	0.724116	cellular lipid catabolic process (GO:0044242)	-	Transcriptomics	0
CZA vs MEM	1_B	1	160	72	5564	0.482986	1	2.07045	0.724116	lipid catabolic process (GO:0016042)	-	Transcriptomics	0
CZA vs MEM	1_B	1	160	73	5564	0.47637	1	2.09921	0.724505	purine nucleotide metabolic process (GO:0006163)	-	Transcriptomics	0
CZA vs MEM	1_B	1	160	81	5564	0.429321	1	2.32926	0.731139	purine-containing compound metabolic process (GO:0072521)	-	Transcriptomics	0
CZA vs MEM	1_B	3	160	84	5564	1.24196	1	2.41553	0.735023	cellular response to chemical stimulus (GO:0070887)	+	Transcriptomics	0
CZA vs MEM	1_B	3	160	87	5564	1.19914	1	2.5018	0.739538	liposaccharide metabolic process (GO:1903509)	+	Transcriptomics	0
CZA vs MEM	1_B	3	160	92	5564	1.13397	1	2.64558	0.748251	positive regulation of biological process (GO:0048518)	+	Transcriptomics	0
CZA vs MEM	1_B	12	160	385	5564	1.0839	1	11.0712	0.751101	carboxylic acid metabolic process (GO:0019752)	+	Transcriptomics	0
CZA vs MEM	1_B	12	160	396	5564	1.05379	1	11.3875	0.756714	oxoacid metabolic process (GO:0043436)	+	Transcriptomics	0
CZA vs MEM	1_B	3	160	100	5564	1.04325	1	2.87563	0.764543	polysaccharide biosynthetic process (GO:0000271)	+	Transcriptomics	0
CZA vs MEM	1_B	2	160	106	5564	0.656132	1	3.04817	0.770656	RNA biosynthetic process (GO:0032774)	-	Transcriptomics	0
CZA vs MEM	1_B	2	160	112	5564	0.620982	1	3.2207	0.772594	negative regulation of biological process (GO:0048519)	-	Transcriptomics	0
CZA vs MEM	1_B	2	160	113	5564	0.615487	1	3.24946	0.773119	nucleic acid biosynthetic process (GO:0141187)	-	Transcriptomics	0
CZA vs MEM	1_B	4	160	121	5564	1.14959	1	3.47951	0.779155	cellular response to stress (GO:0033554)	+	Transcriptomics	0
CZA vs MEM	1_B	3	160	139	5564	0.75054	1	3.99712	0.799241	lipid biosynthetic process (GO:0008610)	-	Transcriptomics	0
CZA vs MEM	1_B	5	160	156	5564	1.11458	1	4.48598	0.805262	cellular lipid metabolic process (GO:0044255)	+	Transcriptomics	0
CZA vs MEM	1_B	5	160	158	5564	1.10047	1	4.54349	0.806639	carbohydrate derivative biosynthetic process (GO:1901137)	+	Transcriptomics	0
CZA vs MEM	1_B	5	160	162	5564	1.0733	1	4.65852	0.809746	organophosphate metabolic process (GO:0019637)	+	Transcriptomics	0
CZA vs MEM	1_B	23	160	760	5564	1.0524	1	21.8548	0.815012	biosynthetic process (GO:0009058)	+	Transcriptomics	0
CZA vs MEM	1_B	5	160	208	5564	0.835938	1	5.98131	0.833875	carbohydrate derivative metabolic process (GO:1901135)	-	Transcriptomics	0
CZA vs MEM	1_B	5	160	208	5564	0.835938	1	5.98131	0.833875	phosphorus metabolic process (GO:0006793)	-	Transcriptomics	0
CZA vs MEM	1_B	8	160	264	5564	1.05379	1	7.59166	0.849456	transmembrane transport (GO:0055085)	+	Transcriptomics	0
CZA vs MEM	1_B	10	160	328	5564	1.06021	1	9.43206	0.863976	response to stimulus (GO:0050896)	+	Transcriptomics	0
CZA vs MEM	1_B	12	160	404	5564	1.03292	1	11.6175	0.876874	organic acid metabolic process (GO:0006082)	+	Transcriptomics	0
CZA vs MEM	1_B	29	160	1050	5564	0.960452	1	30.1941	0.918316	cellular metabolic process (GO:0044237)	-	Transcriptomics	0
CZA vs MEM	1_B	47	160	1622	5564	1.00766	1	46.6427	0.929896	cellular process (GO:0009987)	+	Transcriptomics	0
CZA vs MEM	1_B	6	160	209	5564	0.998325	1	6.01006	1	cellular response to stimulus (GO:0051716)	-	Transcriptomics	0
CZA vs MEM	1_B	0	160	11	5564	0	1	0.316319	1	nucleotide catabolic process (GO:0009166)	-	Transcriptomics	0
CZA vs MEM	1_B	0	160	11	5564	0	1	0.316319	1	nucleoside monophosphate biosynthetic process (GO:0009124)	-	Transcriptomics	0
CZA vs MEM	1_B	0	160	11	5564	0	1	0.316319	1	polyol catabolic process (GO:0046174)	-	Transcriptomics	0
CZA vs MEM	1_B	0	160	11	5564	0	1	0.316319	1	ubiquinone biosynthetic process (GO:0006744)	-	Transcriptomics	0
CZA vs MEM	1_B	0	160	11	5564	0	1	0.316319	1	ubiquinone metabolic process (GO:0006743)	-	Transcriptomics	0
CZA vs MEM	1_B	0	160	11	5564	0	1	0.316319	1	response to oxygen levels (GO:0070482)	-	Transcriptomics	0
CZA vs MEM	1_B	0	160	11	5564	0	1	0.316319	1	regulation of iron ion transport (GO:0034756)	-	Transcriptomics	0
CZA vs MEM	1_B	0	160	11	5564	0	1	0.316319	1	quinone biosynthetic process (GO:1901663)	-	Transcriptomics	0
CZA vs MEM	1_B	0	160	11	5564	0	1	0.316319	1	quinone metabolic process (GO:1901661)	-	Transcriptomics	0
CZA vs MEM	1_B	0	160	11	5564	0	1	0.316319	1	cell cycle process (GO:0022402)	-	Transcriptomics	0
CZA vs MEM	1_B	0	160	11	5564	0	1	0.316319	1	positive regulation of catalytic activity (GO:0043085)	-	Transcriptomics	0
CZA vs MEM	1_B	0	160	11	5564	0	1	0.316319	1	cellular response to oxygen levels (GO:0071453)	-	Transcriptomics	0
CZA vs MEM	1_B	0	160	11	5564	0	1	0.316319	1	lipopolysaccharide transport (GO:0015920)	-	Transcriptomics	0
CZA vs MEM	1_B	0	160	11	5564	0	1	0.316319	1	purine nucleoside bisphosphate biosynthetic process (GO:0034033)	-	Transcriptomics	0
CZA vs MEM	1_B	0	160	11	5564	0	1	0.316319	1	ribonucleoside bisphosphate biosynthetic process (GO:0034030)	-	Transcriptomics	0
CZA vs MEM	1_B	0	160	11	5564	0	1	0.316319	1	hexose metabolic process (GO:0019318)	-	Transcriptomics	0
CZA vs MEM	1_B	0	160	11	5564	0	1	0.316319	1	bacterial-type flagellum assembly (GO:0044780)	-	Transcriptomics	0
CZA vs MEM	1_B	0	160	11	5564	0	1	0.316319	1	cell cycle (GO:0007049)	-	Transcriptomics	0
CZA vs MEM	1_B	0	160	11	5564	0	1	0.316319	1	terpene metabolic process (GO:0042214)	-	Transcriptomics	0
CZA vs MEM	1_B	0	160	11	5564	0	1	0.316319	1	siderophore transmembrane transport (GO:0044718)	-	Transcriptomics	0
CZA vs MEM	1_B	0	160	11	5564	0	1	0.316319	1	polyamine catabolic process (GO:0006598)	-	Transcriptomics	0
CZA vs MEM	1_B	0	160	11	5564	0	1	0.316319	1	pyrimidine nucleotide biosynthetic process (GO:0006221)	-	Transcriptomics	0
CZA vs MEM	1_B	0	160	11	5564	0	1	0.316319	1	nucleoside bisphosphate biosynthetic process (GO:0033866)	-	Transcriptomics	0
CZA vs MEM	1_B	0	160	11	5564	0	1	0.316319	1	cysteine metabolic process (GO:0006534)	-	Transcriptomics	0
CZA vs MEM	1_B	0	160	11	5564	0	1	0.316319	1	polyamine transport (GO:0015846)	-	Transcriptomics	0
CZA vs MEM	1_B	0	160	11	5564	0	1	0.316319	1	terpene catabolic process (GO:0046247)	-	Transcriptomics	0
CZA vs MEM	1_B	0	160	11	5564	0	1	0.316319	1	peptidyl-amino acid modification (GO:0018193)	-	Transcriptomics	0
CZA vs MEM	1_B	0	160	11	5564	0	1	0.316319	1	branched-chain amino acid transport (GO:0015803)	-	Transcriptomics	0
CZA vs MEM	1_B	0	160	9	5564	0	1	0.258807	1	xenobiotic metabolic process (GO:0006805)	-	Transcriptomics	0
CZA vs MEM	1_B	0	160	9	5564	0	1	0.258807	1	thioester biosynthetic process (GO:0035384)	-	Transcriptomics	0
CZA vs MEM	1_B	0	160	9	5564	0	1	0.258807	1	ribonucleoside monophosphate metabolic process (GO:0009161)	-	Transcriptomics	0
CZA vs MEM	1_B	0	160	9	5564	0	1	0.258807	1	ribonucleoside monophosphate biosynthetic process (GO:0009156)	-	Transcriptomics	0
CZA vs MEM	1_B	0	160	9	5564	0	1	0.258807	1	acyl-CoA biosynthetic process (GO:0071616)	-	Transcriptomics	0
CZA vs MEM	1_B	0	160	9	5564	0	1	0.258807	1	regulation of cellular component organization (GO:0051128)	-	Transcriptomics	0
CZA vs MEM	1_B	0	160	9	5564	0	1	0.258807	1	nucleoside diphosphate metabolic process (GO:0009132)	-	Transcriptomics	0
CZA vs MEM	1_B	0	160	9	5564	0	1	0.258807	1	biotin biosynthetic process (GO:0009102)	-	Transcriptomics	0
CZA vs MEM	1_B	0	160	9	5564	0	1	0.258807	1	response to xenobiotic stimulus (GO:0009410)	-	Transcriptomics	0
CZA vs MEM	1_B	0	160	9	5564	0	1	0.258807	1	choline catabolic process (GO:0042426)	-	Transcriptomics	0
CZA vs MEM	1_B	0	160	9	5564	0	1	0.258807	1	purine nucleobase metabolic process (GO:0006144)	-	Transcriptomics	0
CZA vs MEM	1_B	0	160	9	5564	0	1	0.258807	1	fatty acid elongation (GO:0030497)	-	Transcriptomics	0
CZA vs MEM	1_B	0	160	9	5564	0	1	0.258807	1	tRNA wobble uridine modification (GO:0002098)	-	Transcriptomics	0
CZA vs MEM	1_B	0	160	9	5564	0	1	0.258807	1	alcohol biosynthetic process (GO:0046165)	-	Transcriptomics	0
CZA vs MEM	1_B	0	160	9	5564	0	1	0.258807	1	biotin metabolic process (GO:0006768)	-	Transcriptomics	0
CZA vs MEM	1_B	0	160	9	5564	0	1	0.258807	1	NADP metabolic process (GO:0006739)	-	Transcriptomics	0
CZA vs MEM	1_B	0	160	9	5564	0	1	0.258807	1	rRNA base methylation (GO:0070475)	-	Transcriptomics	0
CZA vs MEM	1_B	0	160	9	5564	0	1	0.258807	1	cellular response to oxygen-containing compound (GO:1901701)	-	Transcriptomics	0
CZA vs MEM	1_B	0	160	9	5564	0	1	0.258807	1	cell envelope organization (GO:0043163)	-	Transcriptomics	0
CZA vs MEM	1_B	0	160	9	5564	0	1	0.258807	1	phenol-containing compound metabolic process (GO:0018958)	-	Transcriptomics	0
CZA vs MEM	1_B	0	160	9	5564	0	1	0.258807	1	cellular response to xenobiotic stimulus (GO:0071466)	-	Transcriptomics	0
CZA vs MEM	1_B	0	160	9	5564	0	1	0.258807	1	deoxyribonucleotide metabolic process (GO:0009262)	-	Transcriptomics	0
CZA vs MEM	1_B	0	160	9	5564	0	1	0.258807	1	ribonucleoside triphosphate biosynthetic process (GO:0009201)	-	Transcriptomics	0
CZA vs MEM	1_B	0	160	9	5564	0	1	0.258807	1	pteridine-containing compound biosynthetic process (GO:0042559)	-	Transcriptomics	0
CZA vs MEM	1_B	0	160	9	5564	0	1	0.258807	1	fatty acid derivative metabolic process (GO:1901568)	-	Transcriptomics	0
CZA vs MEM	1_B	0	160	9	5564	0	1	0.258807	1	methionine metabolic process (GO:0006555)	-	Transcriptomics	0
CZA vs MEM	1_B	0	160	9	5564	0	1	0.258807	1	potassium ion transport (GO:0006813)	-	Transcriptomics	0
CZA vs MEM	1_B	0	160	10	5564	0	1	0.287563	1	cytochrome complex assembly (GO:0017004)	-	Transcriptomics	0
CZA vs MEM	1_B	0	160	10	5564	0	1	0.287563	1	purine nucleotide catabolic process (GO:0006195)	-	Transcriptomics	0
CZA vs MEM	1_B	0	160	10	5564	0	1	0.287563	1	SOS response (GO:0009432)	-	Transcriptomics	0
CZA vs MEM	1_B	0	160	10	5564	0	1	0.287563	1	non-proteinogenic amino acid biosynthetic process (GO:0170043)	-	Transcriptomics	0
CZA vs MEM	1_B	0	160	10	5564	0	1	0.287563	1	tRNA methylation (GO:0030488)	-	Transcriptomics	0
CZA vs MEM	1_B	0	160	10	5564	0	1	0.287563	1	aldehyde catabolic process (GO:0046185)	-	Transcriptomics	0
CZA vs MEM	1_B	0	160	10	5564	0	1	0.287563	1	regulation of translation (GO:0006417)	-	Transcriptomics	0
CZA vs MEM	1_B	0	160	10	5564	0	1	0.287563	1	glutathione metabolic process (GO:0006749)	-	Transcriptomics	0
CZA vs MEM	1_B	0	160	10	5564	0	1	0.287563	1	nucleobase biosynthetic process (GO:0046112)	-	Transcriptomics	0
CZA vs MEM	1_B	0	160	10	5564	0	1	0.287563	1	valine biosynthetic process (GO:0009099)	-	Transcriptomics	0
CZA vs MEM	1_B	0	160	10	5564	0	1	0.287563	1	pyruvate family amino acid metabolic process (GO:0009078)	-	Transcriptomics	0
CZA vs MEM	1_B	0	160	10	5564	0	1	0.287563	1	pyruvate metabolic process (GO:0006090)	-	Transcriptomics	0
CZA vs MEM	1_B	0	160	10	5564	0	1	0.287563	1	lactate metabolic process (GO:0006089)	-	Transcriptomics	0
CZA vs MEM	1_B	0	160	10	5564	0	1	0.287563	1	rRNA methylation (GO:0031167)	-	Transcriptomics	0
CZA vs MEM	1_B	0	160	10	5564	0	1	0.287563	1	glycosaminoglycan catabolic process (GO:0006027)	-	Transcriptomics	0
CZA vs MEM	1_B	0	160	10	5564	0	1	0.287563	1	aminoglycan catabolic process (GO:0006026)	-	Transcriptomics	0
CZA vs MEM	1_B	0	160	10	5564	0	1	0.287563	1	glucose metabolic process (GO:0006006)	-	Transcriptomics	0
CZA vs MEM	1_B	0	160	10	5564	0	1	0.287563	1	positive regulation of single-species biofilm formation on inanimate substrate (GO:1900233)	-	Transcriptomics	0
CZA vs MEM	1_B	0	160	10	5564	0	1	0.287563	1	regulation of response to stress (GO:0080134)	-	Transcriptomics	0
CZA vs MEM	1_B	0	160	10	5564	0	1	0.287563	1	cellular metabolic compound salvage (GO:0043094)	-	Transcriptomics	0
CZA vs MEM	1_B	0	160	10	5564	0	1	0.287563	1	cysteine biosynthetic process (GO:0019344)	-	Transcriptomics	0
CZA vs MEM	1_B	0	160	10	5564	0	1	0.287563	1	peptidoglycan catabolic process (GO:0009253)	-	Transcriptomics	0
CZA vs MEM	1_B	0	160	10	5564	0	1	0.287563	1	diol metabolic process (GO:0034311)	-	Transcriptomics	0
CZA vs MEM	1_B	0	160	10	5564	0	1	0.287563	1	iron import into cell (GO:0033212)	-	Transcriptomics	0
CZA vs MEM	1_B	0	160	10	5564	0	1	0.287563	1	cellular response to heat (GO:0034605)	-	Transcriptomics	0
CZA vs MEM	1_B	0	160	10	5564	0	1	0.287563	1	L-leucine metabolic process (GO:0006551)	-	Transcriptomics	0
CZA vs MEM	1_B	0	160	10	5564	0	1	0.287563	1	glutamate metabolic process (GO:0006536)	-	Transcriptomics	0
CZA vs MEM	1_B	0	160	10	5564	0	1	0.287563	1	arginine biosynthetic process (GO:0006526)	-	Transcriptomics	0
CZA vs MEM	1_B	0	160	10	5564	0	1	0.287563	1	negative regulation of molecular function (GO:0044092)	-	Transcriptomics	0
CZA vs MEM	1_B	0	160	17	5564	0	1	0.488857	1	hydrocarbon catabolic process (GO:0120253)	-	Transcriptomics	0
CZA vs MEM	1_B	0	160	17	5564	0	1	0.488857	1	hydrocarbon metabolic process (GO:0120252)	-	Transcriptomics	0
CZA vs MEM	1_B	0	160	17	5564	0	1	0.488857	1	aspartate family amino acid biosynthetic process (GO:0009067)	-	Transcriptomics	0
CZA vs MEM	1_B	0	160	17	5564	0	1	0.488857	1	regulation of secretion (GO:0051046)	-	Transcriptomics	0
CZA vs MEM	1_B	0	160	17	5564	0	1	0.488857	1	taxis (GO:0042330)	-	Transcriptomics	0
CZA vs MEM	1_B	0	160	17	5564	0	1	0.488857	1	regulation of secretion by cell (GO:1903530)	-	Transcriptomics	0
CZA vs MEM	1_B	0	160	17	5564	0	1	0.488857	1	chemotaxis (GO:0006935)	-	Transcriptomics	0
CZA vs MEM	1_B	0	160	17	5564	0	1	0.488857	1	positive regulation of locomotion (GO:0040017)	-	Transcriptomics	0
CZA vs MEM	1_B	0	160	17	5564	0	1	0.488857	1	locomotion (GO:0040011)	-	Transcriptomics	0
CZA vs MEM	1_B	0	160	17	5564	0	1	0.488857	1	positive regulation of single-species biofilm formation (GO:1900192)	-	Transcriptomics	0
CZA vs MEM	1_B	0	160	17	5564	0	1	0.488857	1	antibiotic metabolic process (GO:0016999)	-	Transcriptomics	0
CZA vs MEM	1_B	0	160	17	5564	0	1	0.488857	1	regulation of protein secretion (GO:0050708)	-	Transcriptomics	0
CZA vs MEM	1_B	9	160	328	5564	0.954192	1	9.43206	1	catabolic process (GO:0009056)	-	Transcriptomics	0
CZA vs MEM	1_B	5	160	206	5564	0.844053	1	5.9238	1	nucleic acid metabolic process (GO:0090304)	-	Transcriptomics	0
CZA vs MEM	1_B	1	160	37	5564	0.939865	1	1.06398	1	transition metal ion transport (GO:0000041)	-	Transcriptomics	0
CZA vs MEM	1_B	1	160	37	5564	0.939865	1	1.06398	1	dicarboxylic acid metabolic process (GO:0043648)	-	Transcriptomics	0
CZA vs MEM	1_B	1	160	38	5564	0.915132	1	1.09274	1	secondary metabolic process (GO:0019748)	-	Transcriptomics	0
CZA vs MEM	1_B	1	160	38	5564	0.915132	1	1.09274	1	protein secretion by the type II secretion system (GO:0015628)	-	Transcriptomics	0
CZA vs MEM	1_B	1	160	36	5564	0.965972	1	1.03523	1	bacterial-type flagellum-dependent swarming motility (GO:0071978)	-	Transcriptomics	0
CZA vs MEM	1_B	1	160	36	5564	0.965972	1	1.03523	1	secondary metabolite biosynthetic process (GO:0044550)	-	Transcriptomics	0
CZA vs MEM	1_B	1	160	36	5564	0.965972	1	1.03523	1	ribose phosphate biosynthetic process (GO:0046390)	-	Transcriptomics	0
CZA vs MEM	1_B	1	160	36	5564	0.965972	1	1.03523	1	organelle organization (GO:0006996)	-	Transcriptomics	0
CZA vs MEM	1_B	1	160	36	5564	0.965972	1	1.03523	1	regulation of locomotion (GO:0040012)	-	Transcriptomics	0
CZA vs MEM	1_B	0	160	32	5564	0	1	0.920201	1	protein secretion by the type VI secretion system (GO:0033103)	-	Transcriptomics	0
CZA vs MEM	1_B	0	160	8	5564	0	1	0.23005	1	purine ribonucleoside monophosphate biosynthetic process (GO:0009168)	-	Transcriptomics	0
CZA vs MEM	1_B	0	160	8	5564	0	1	0.23005	1	purine ribonucleoside monophosphate metabolic process (GO:0009167)	-	Transcriptomics	0
CZA vs MEM	1_B	0	160	8	5564	0	1	0.23005	1	xenobiotic catabolic process (GO:0042178)	-	Transcriptomics	0
CZA vs MEM	1_B	0	160	8	5564	0	1	0.23005	1	regulation of carbohydrate biosynthetic process (GO:0043255)	-	Transcriptomics	0
CZA vs MEM	1_B	0	160	8	5564	0	1	0.23005	1	purine nucleoside monophosphate biosynthetic process (GO:0009127)	-	Transcriptomics	0
CZA vs MEM	1_B	0	160	8	5564	0	1	0.23005	1	purine nucleoside monophosphate metabolic process (GO:0009126)	-	Transcriptomics	0
CZA vs MEM	1_B	0	160	8	5564	0	1	0.23005	1	negative regulation of gene expression (GO:0010629)	-	Transcriptomics	0
CZA vs MEM	1_B	0	160	8	5564	0	1	0.23005	1	sphingolipid catabolic process (GO:0030149)	-	Transcriptomics	0
CZA vs MEM	1_B	0	160	8	5564	0	1	0.23005	1	regulation of response to oxidative stress (GO:1902882)	-	Transcriptomics	0
CZA vs MEM	1_B	0	160	8	5564	0	1	0.23005	1	cellular response to metal ion (GO:0071248)	-	Transcriptomics	0
CZA vs MEM	1_B	0	160	8	5564	0	1	0.23005	1	membrane lipid catabolic process (GO:0046466)	-	Transcriptomics	0
CZA vs MEM	1_B	0	160	8	5564	0	1	0.23005	1	methionine biosynthetic process (GO:0009086)	-	Transcriptomics	0
CZA vs MEM	1_B	0	160	8	5564	0	1	0.23005	1	Gram-negative-bacterium-type cell outer membrane assembly (GO:0043165)	-	Transcriptomics	0
CZA vs MEM	1_B	0	160	8	5564	0	1	0.23005	1	L-histidine biosynthetic process (GO:0000105)	-	Transcriptomics	0
CZA vs MEM	1_B	0	160	8	5564	0	1	0.23005	1	putrescine biosynthetic process from arginine (GO:0033388)	-	Transcriptomics	0
CZA vs MEM	1_B	0	160	8	5564	0	1	0.23005	1	pseudouridine synthesis (GO:0001522)	-	Transcriptomics	0
CZA vs MEM	1_B	0	160	8	5564	0	1	0.23005	1	regulation of transmembrane transport (GO:0034762)	-	Transcriptomics	0
CZA vs MEM	1_B	0	160	8	5564	0	1	0.23005	1	recombinational repair (GO:0000725)	-	Transcriptomics	0
CZA vs MEM	1_B	0	160	8	5564	0	1	0.23005	1	detection of stimulus (GO:0051606)	-	Transcriptomics	0
CZA vs MEM	1_B	0	160	8	5564	0	1	0.23005	1	response to biotic stimulus (GO:0009607)	-	Transcriptomics	0
CZA vs MEM	1_B	0	160	8	5564	0	1	0.23005	1	regulation of polysaccharide biosynthetic process (GO:0032885)	-	Transcriptomics	0
CZA vs MEM	1_B	0	160	8	5564	0	1	0.23005	1	regulation of polysaccharide metabolic process (GO:0032881)	-	Transcriptomics	0
CZA vs MEM	1_B	0	160	8	5564	0	1	0.23005	1	negative regulation of single-species biofilm formation on inanimate substrate (GO:1900232)	-	Transcriptomics	0
CZA vs MEM	1_B	0	160	8	5564	0	1	0.23005	1	sphingolipid metabolic process (GO:0006665)	-	Transcriptomics	0
CZA vs MEM	1_B	0	160	8	5564	0	1	0.23005	1	carbon utilization (GO:0015976)	-	Transcriptomics	0
CZA vs MEM	1_B	0	160	8	5564	0	1	0.23005	1	cellular component disassembly (GO:0022411)	-	Transcriptomics	0
CZA vs MEM	1_B	0	160	8	5564	0	1	0.23005	1	pyridine-containing compound catabolic process (GO:0072526)	-	Transcriptomics	0
CZA vs MEM	1_B	0	160	8	5564	0	1	0.23005	1	pyridine nucleotide biosynthetic process (GO:0019363)	-	Transcriptomics	0
CZA vs MEM	1_B	0	160	8	5564	0	1	0.23005	1	nicotinamide nucleotide biosynthetic process (GO:0019359)	-	Transcriptomics	0
CZA vs MEM	1_B	0	160	8	5564	0	1	0.23005	1	NAD metabolic process (GO:0019674)	-	Transcriptomics	0
CZA vs MEM	1_B	0	160	8	5564	0	1	0.23005	1	membrane assembly (GO:0071709)	-	Transcriptomics	0
CZA vs MEM	1_B	0	160	8	5564	0	1	0.23005	1	sodium ion transmembrane transport (GO:0035725)	-	Transcriptomics	0
CZA vs MEM	1_B	0	160	8	5564	0	1	0.23005	1	threonine metabolic process (GO:0006566)	-	Transcriptomics	0
CZA vs MEM	1_B	0	160	8	5564	0	1	0.23005	1	cytokinesis (GO:0000910)	-	Transcriptomics	0
CZA vs MEM	1_B	0	160	8	5564	0	1	0.23005	1	regulation of transporter activity (GO:0032409)	-	Transcriptomics	0
CZA vs MEM	1_B	0	160	8	5564	0	1	0.23005	1	vitamin B6 biosynthetic process (GO:0042819)	-	Transcriptomics	0
CZA vs MEM	1_B	0	160	8	5564	0	1	0.23005	1	glutamine biosynthetic process (GO:0006542)	-	Transcriptomics	0
CZA vs MEM	1_B	0	160	8	5564	0	1	0.23005	1	vitamin B6 metabolic process (GO:0042816)	-	Transcriptomics	0
CZA vs MEM	1_B	0	160	8	5564	0	1	0.23005	1	membrane biogenesis (GO:0044091)	-	Transcriptomics	0
CZA vs MEM	1_B	0	160	8	5564	0	1	0.23005	1	valine transport (GO:0015829)	-	Transcriptomics	0
CZA vs MEM	1_B	0	160	8	5564	0	1	0.23005	1	sodium ion transport (GO:0006814)	-	Transcriptomics	0
CZA vs MEM	1_B	0	160	33	5564	0	1	0.948958	1	tRNA processing (GO:0008033)	-	Transcriptomics	0
CZA vs MEM	1_B	0	160	13	5564	0	1	0.373832	1	ketone biosynthetic process (GO:0042181)	-	Transcriptomics	0
CZA vs MEM	1_B	0	160	13	5564	0	1	0.373832	1	response to heat (GO:0009408)	-	Transcriptomics	0
CZA vs MEM	1_B	0	160	13	5564	0	1	0.373832	1	erythrose 4-phosphate/phosphoenolpyruvate family amino acid catabolic process (GO:1902222)	-	Transcriptomics	0
CZA vs MEM	1_B	0	160	13	5564	0	1	0.373832	1	positive regulation of secondary metabolite biosynthetic process (GO:1900378)	-	Transcriptomics	0
CZA vs MEM	1_B	0	160	13	5564	0	1	0.373832	1	tRNA wobble base modification (GO:0002097)	-	Transcriptomics	0
CZA vs MEM	1_B	0	160	13	5564	0	1	0.373832	1	phenazine biosynthetic process (GO:0002047)	-	Transcriptomics	0
CZA vs MEM	1_B	0	160	13	5564	0	1	0.373832	1	isoleucine biosynthetic process (GO:0009097)	-	Transcriptomics	0
CZA vs MEM	1_B	0	160	13	5564	0	1	0.373832	1	regulation of cellular ketone metabolic process (GO:0010565)	-	Transcriptomics	0
CZA vs MEM	1_B	0	160	13	5564	0	1	0.373832	1	cellular modified amino acid biosynthetic process (GO:0042398)	-	Transcriptomics	0
CZA vs MEM	1_B	0	160	13	5564	0	1	0.373832	1	cell surface receptor signaling pathway (GO:0007166)	-	Transcriptomics	0
CZA vs MEM	1_B	0	160	13	5564	0	1	0.373832	1	establishment of localization in cell (GO:0051649)	-	Transcriptomics	0
CZA vs MEM	1_B	0	160	13	5564	0	1	0.373832	1	iron ion transmembrane transport (GO:0034755)	-	Transcriptomics	0
CZA vs MEM	1_B	0	160	13	5564	0	1	0.373832	1	glycine betaine transport (GO:0031460)	-	Transcriptomics	0
CZA vs MEM	1_B	0	160	13	5564	0	1	0.373832	1	negative regulation of establishment of protein localization (GO:1904950)	-	Transcriptomics	0
CZA vs MEM	1_B	0	160	13	5564	0	1	0.373832	1	negative regulation of protein localization (GO:1903828)	-	Transcriptomics	0
CZA vs MEM	1_B	0	160	13	5564	0	1	0.373832	1	negative regulation of protein metabolic process (GO:0051248)	-	Transcriptomics	0
CZA vs MEM	1_B	0	160	13	5564	0	1	0.373832	1	negative regulation of protein transport (GO:0051224)	-	Transcriptomics	0
CZA vs MEM	1_B	0	160	13	5564	0	1	0.373832	1	type IV pilus assembly (GO:0043683)	-	Transcriptomics	0
CZA vs MEM	1_B	0	160	13	5564	0	1	0.373832	1	response to starvation (GO:0042594)	-	Transcriptomics	0
CZA vs MEM	1_B	0	160	13	5564	0	1	0.373832	1	purine ribonucleoside triphosphate metabolic process (GO:0009205)	-	Transcriptomics	0
CZA vs MEM	1_B	0	160	13	5564	0	1	0.373832	1	DNA-templated DNA replication (GO:0006261)	-	Transcriptomics	0
CZA vs MEM	1_B	0	160	13	5564	0	1	0.373832	1	pyrimidine nucleotide metabolic process (GO:0006220)	-	Transcriptomics	0
CZA vs MEM	1_B	0	160	13	5564	0	1	0.373832	1	isoleucine metabolic process (GO:0006549)	-	Transcriptomics	0
CZA vs MEM	1_B	0	160	4	5564	0	1	0.115025	1	single-species biofilm formation on inanimate substrate (GO:0044011)	-	Transcriptomics	0
CZA vs MEM	1_B	0	160	4	5564	0	1	0.115025	1	polysaccharide catabolic process (GO:0000272)	-	Transcriptomics	0
CZA vs MEM	1_B	0	160	4	5564	0	1	0.115025	1	protein maturation by iron-sulfur cluster transfer (GO:0097428)	-	Transcriptomics	0
CZA vs MEM	1_B	0	160	4	5564	0	1	0.115025	1	deoxyribonucleoside monophosphate metabolic process (GO:0009162)	-	Transcriptomics	0
CZA vs MEM	1_B	0	160	4	5564	0	1	0.115025	1	regulation of protein-containing complex disassembly (GO:0043244)	-	Transcriptomics	0
CZA vs MEM	1_B	0	160	4	5564	0	1	0.115025	1	protein import (GO:0017038)	-	Transcriptomics	0
CZA vs MEM	1_B	0	160	4	5564	0	1	0.115025	1	lipoprotein biosynthetic process (GO:0042158)	-	Transcriptomics	0
CZA vs MEM	1_B	0	160	4	5564	0	1	0.115025	1	glycerol catabolic process (GO:0019563)	-	Transcriptomics	0
CZA vs MEM	1_B	0	160	4	5564	0	1	0.115025	1	negative regulation of cellular component organization (GO:0051129)	-	Transcriptomics	0
CZA vs MEM	1_B	0	160	4	5564	0	1	0.115025	1	export across plasma membrane (GO:0140115)	-	Transcriptomics	0
CZA vs MEM	1_B	0	160	4	5564	0	1	0.115025	1	arginine deiminase pathway (GO:0019546)	-	Transcriptomics	0
CZA vs MEM	1_B	0	160	4	5564	0	1	0.115025	1	purine nucleobase biosynthetic process (GO:0009113)	-	Transcriptomics	0
CZA vs MEM	1_B	0	160	4	5564	0	1	0.115025	1	hydroxyproline transport (GO:0034589)	-	Transcriptomics	0
CZA vs MEM	1_B	0	160	4	5564	0	1	0.115025	1	cardiolipin biosynthetic process (GO:0032049)	-	Transcriptomics	0
CZA vs MEM	1_B	0	160	4	5564	0	1	0.115025	1	cardiolipin metabolic process (GO:0032048)	-	Transcriptomics	0
CZA vs MEM	1_B	0	160	4	5564	0	1	0.115025	1	carbohydrate transmembrane transport (GO:0034219)	-	Transcriptomics	0
CZA vs MEM	1_B	0	160	4	5564	0	1	0.115025	1	lactate oxidation (GO:0019516)	-	Transcriptomics	0
CZA vs MEM	1_B	0	160	4	5564	0	1	0.115025	1	regulation of cell shape (GO:0008360)	-	Transcriptomics	0
CZA vs MEM	1_B	0	160	4	5564	0	1	0.115025	1	IMP biosynthetic process (GO:0006188)	-	Transcriptomics	0
CZA vs MEM	1_B	0	160	4	5564	0	1	0.115025	1	organelle disassembly (GO:1903008)	-	Transcriptomics	0
CZA vs MEM	1_B	0	160	4	5564	0	1	0.115025	1	L-methionine salvage from methylthioadenosine (GO:0019509)	-	Transcriptomics	0
CZA vs MEM	1_B	0	160	4	5564	0	1	0.115025	1	iron-sulfur cluster assembly (GO:0016226)	-	Transcriptomics	0
CZA vs MEM	1_B	0	160	4	5564	0	1	0.115025	1	regulation of arginine catabolic process (GO:1900081)	-	Transcriptomics	0
CZA vs MEM	1_B	0	160	4	5564	0	1	0.115025	1	response to light stimulus (GO:0009416)	-	Transcriptomics	0
CZA vs MEM	1_B	0	160	4	5564	0	1	0.115025	1	response to UV (GO:0009411)	-	Transcriptomics	0
CZA vs MEM	1_B	0	160	4	5564	0	1	0.115025	1	homocysteine metabolic process (GO:0050667)	-	Transcriptomics	0
CZA vs MEM	1_B	0	160	4	5564	0	1	0.115025	1	protein methylation (GO:0006479)	-	Transcriptomics	0
CZA vs MEM	1_B	0	160	4	5564	0	1	0.115025	1	regulation of arginine metabolic process (GO:0000821)	-	Transcriptomics	0
CZA vs MEM	1_B	0	160	4	5564	0	1	0.115025	1	thiamine-containing compound biosynthetic process (GO:0042724)	-	Transcriptomics	0
CZA vs MEM	1_B	0	160	4	5564	0	1	0.115025	1	thiamine-containing compound metabolic process (GO:0042723)	-	Transcriptomics	0
CZA vs MEM	1_B	0	160	4	5564	0	1	0.115025	1	queuosine biosynthetic process (GO:0008616)	-	Transcriptomics	0
CZA vs MEM	1_B	0	160	4	5564	0	1	0.115025	1	pyridoxine biosynthetic process (GO:0008615)	-	Transcriptomics	0
CZA vs MEM	1_B	0	160	4	5564	0	1	0.115025	1	pyridoxine metabolic process (GO:0008614)	-	Transcriptomics	0
CZA vs MEM	1_B	0	160	4	5564	0	1	0.115025	1	regulation of termination of DNA-templated transcription (GO:0031554)	-	Transcriptomics	0
CZA vs MEM	1_B	0	160	4	5564	0	1	0.115025	1	polyol biosynthetic process (GO:0046173)	-	Transcriptomics	0
CZA vs MEM	1_B	0	160	4	5564	0	1	0.115025	1	translational elongation (GO:0006414)	-	Transcriptomics	0
CZA vs MEM	1_B	0	160	4	5564	0	1	0.115025	1	thiamine metabolic process (GO:0006772)	-	Transcriptomics	0
CZA vs MEM	1_B	0	160	4	5564	0	1	0.115025	1	cellular response to calcium ion (GO:0071277)	-	Transcriptomics	0
CZA vs MEM	1_B	0	160	4	5564	0	1	0.115025	1	regulation of chemotaxis (GO:0050920)	-	Transcriptomics	0
CZA vs MEM	1_B	0	160	4	5564	0	1	0.115025	1	L-methionine salvage (GO:0071267)	-	Transcriptomics	0
CZA vs MEM	1_B	0	160	4	5564	0	1	0.115025	1	L-methionine biosynthetic process (GO:0071265)	-	Transcriptomics	0
CZA vs MEM	1_B	0	160	4	5564	0	1	0.115025	1	positive chemotaxis (GO:0050918)	-	Transcriptomics	0
CZA vs MEM	1_B	0	160	4	5564	0	1	0.115025	1	glyoxylate metabolic process (GO:0046487)	-	Transcriptomics	0
CZA vs MEM	1_B	0	160	4	5564	0	1	0.115025	1	queuosine metabolic process (GO:0046116)	-	Transcriptomics	0
CZA vs MEM	1_B	0	160	4	5564	0	1	0.115025	1	phosphatidylglycerol metabolic process (GO:0046471)	-	Transcriptomics	0
CZA vs MEM	1_B	0	160	4	5564	0	1	0.115025	1	homoserine metabolic process (GO:0009092)	-	Transcriptomics	0
CZA vs MEM	1_B	0	160	4	5564	0	1	0.115025	1	regulation of DNA metabolic process (GO:0051052)	-	Transcriptomics	0
CZA vs MEM	1_B	0	160	4	5564	0	1	0.115025	1	beta-alanine biosynthetic process (GO:0019483)	-	Transcriptomics	0
CZA vs MEM	1_B	0	160	4	5564	0	1	0.115025	1	beta-alanine metabolic process (GO:0019482)	-	Transcriptomics	0
CZA vs MEM	1_B	0	160	4	5564	0	1	0.115025	1	spermidine biosynthetic process (GO:0008295)	-	Transcriptomics	0
CZA vs MEM	1_B	0	160	4	5564	0	1	0.115025	1	amino acid salvage (GO:0043102)	-	Transcriptomics	0
CZA vs MEM	1_B	0	160	4	5564	0	1	0.115025	1	positive regulation of oxidoreductase activity (GO:0051353)	-	Transcriptomics	0
CZA vs MEM	1_B	0	160	4	5564	0	1	0.115025	1	positive regulation of hydrolase activity (GO:0051345)	-	Transcriptomics	0
CZA vs MEM	1_B	0	160	4	5564	0	1	0.115025	1	alditol catabolic process (GO:0019405)	-	Transcriptomics	0
CZA vs MEM	1_B	0	160	4	5564	0	1	0.115025	1	alditol metabolic process (GO:0019400)	-	Transcriptomics	0
CZA vs MEM	1_B	0	160	4	5564	0	1	0.115025	1	glycerol metabolic process (GO:0006071)	-	Transcriptomics	0
CZA vs MEM	1_B	0	160	4	5564	0	1	0.115025	1	regulation of cell division (GO:0051302)	-	Transcriptomics	0
CZA vs MEM	1_B	0	160	4	5564	0	1	0.115025	1	metallo-sulfur cluster assembly (GO:0031163)	-	Transcriptomics	0
CZA vs MEM	1_B	0	160	4	5564	0	1	0.115025	1	protein alkylation (GO:0008213)	-	Transcriptomics	0
CZA vs MEM	1_B	0	160	4	5564	0	1	0.115025	1	ferric-enterobactin import into cell (GO:0015685)	-	Transcriptomics	0
CZA vs MEM	1_B	0	160	4	5564	0	1	0.115025	1	positive regulation of response to stimulus (GO:0048584)	-	Transcriptomics	0
CZA vs MEM	1_B	0	160	4	5564	0	1	0.115025	1	cytokinetic process (GO:0032506)	-	Transcriptomics	0
CZA vs MEM	1_B	0	160	4	5564	0	1	0.115025	1	phosphatidylglycerol biosynthetic process (GO:0006655)	-	Transcriptomics	0
CZA vs MEM	1_B	0	160	4	5564	0	1	0.115025	1	deoxyribose phosphate catabolic process (GO:0046386)	-	Transcriptomics	0
CZA vs MEM	1_B	0	160	4	5564	0	1	0.115025	1	deoxyribose phosphate biosynthetic process (GO:0046385)	-	Transcriptomics	0
CZA vs MEM	1_B	0	160	4	5564	0	1	0.115025	1	xanthine transport (GO:0042906)	-	Transcriptomics	0
CZA vs MEM	1_B	0	160	4	5564	0	1	0.115025	1	reproductive process (GO:0022414)	-	Transcriptomics	0
CZA vs MEM	1_B	0	160	4	5564	0	1	0.115025	1	pantothenate biosynthetic process (GO:0015940)	-	Transcriptomics	0
CZA vs MEM	1_B	0	160	4	5564	0	1	0.115025	1	amino sugar biosynthetic process (GO:0046349)	-	Transcriptomics	0
CZA vs MEM	1_B	0	160	4	5564	0	1	0.115025	1	pantothenate metabolic process (GO:0015939)	-	Transcriptomics	0
CZA vs MEM	1_B	0	160	4	5564	0	1	0.115025	1	tetrahydrofolate biosynthetic process (GO:0046654)	-	Transcriptomics	0
CZA vs MEM	1_B	0	160	4	5564	0	1	0.115025	1	2'-deoxyribonucleotide biosynthetic process (GO:0009265)	-	Transcriptomics	0
CZA vs MEM	1_B	0	160	4	5564	0	1	0.115025	1	deoxyribonucleotide catabolic process (GO:0009264)	-	Transcriptomics	0
CZA vs MEM	1_B	0	160	4	5564	0	1	0.115025	1	protein lipoylation (GO:0009249)	-	Transcriptomics	0
CZA vs MEM	1_B	0	160	4	5564	0	1	0.115025	1	response to calcium ion (GO:0051592)	-	Transcriptomics	0
CZA vs MEM	1_B	0	160	4	5564	0	1	0.115025	1	thiamine biosynthetic process (GO:0009228)	-	Transcriptomics	0
CZA vs MEM	1_B	0	160	4	5564	0	1	0.115025	1	pyrimidine ribonucleotide biosynthetic process (GO:0009220)	-	Transcriptomics	0
CZA vs MEM	1_B	0	160	4	5564	0	1	0.115025	1	aerobic electron transport chain (GO:0019646)	-	Transcriptomics	0
CZA vs MEM	1_B	0	160	4	5564	0	1	0.115025	1	pyrimidine deoxyribonucleotide metabolic process (GO:0009219)	-	Transcriptomics	0
CZA vs MEM	1_B	0	160	4	5564	0	1	0.115025	1	negative regulation of lipid metabolic process (GO:0045833)	-	Transcriptomics	0
CZA vs MEM	1_B	0	160	4	5564	0	1	0.115025	1	urea metabolic process (GO:0019627)	-	Transcriptomics	0
CZA vs MEM	1_B	0	160	4	5564	0	1	0.115025	1	diol biosynthetic process (GO:0034312)	-	Transcriptomics	0
CZA vs MEM	1_B	0	160	4	5564	0	1	0.115025	1	primary alcohol biosynthetic process (GO:0034309)	-	Transcriptomics	0
CZA vs MEM	1_B	0	160	4	5564	0	1	0.115025	1	DNA replication initiation (GO:0006270)	-	Transcriptomics	0
CZA vs MEM	1_B	0	160	4	5564	0	1	0.115025	1	response to hydrogen peroxide (GO:0042542)	-	Transcriptomics	0
CZA vs MEM	1_B	0	160	4	5564	0	1	0.115025	1	DNA topological change (GO:0006265)	-	Transcriptomics	0
CZA vs MEM	1_B	0	160	4	5564	0	1	0.115025	1	regulation of response to nutrient levels (GO:0032107)	-	Transcriptomics	0
CZA vs MEM	1_B	0	160	4	5564	0	1	0.115025	1	N-terminal protein amino acid modification (GO:0031365)	-	Transcriptomics	0
CZA vs MEM	1_B	0	160	4	5564	0	1	0.115025	1	ribosome disassembly (GO:0032790)	-	Transcriptomics	0
CZA vs MEM	1_B	0	160	4	5564	0	1	0.115025	1	negative regulation of transporter activity (GO:0032410)	-	Transcriptomics	0
CZA vs MEM	1_B	0	160	4	5564	0	1	0.115025	1	'de novo' pyrimidine nucleobase biosynthetic process (GO:0006207)	-	Transcriptomics	0
CZA vs MEM	1_B	0	160	4	5564	0	1	0.115025	1	L-serine catabolic process (GO:0006565)	-	Transcriptomics	0
CZA vs MEM	1_B	0	160	4	5564	0	1	0.115025	1	fatty acid derivative biosynthetic process (GO:1901570)	-	Transcriptomics	0
CZA vs MEM	1_B	0	160	4	5564	0	1	0.115025	1	cysteine biosynthetic process from serine (GO:0006535)	-	Transcriptomics	0
CZA vs MEM	1_B	0	160	4	5564	0	1	0.115025	1	aspartate metabolic process (GO:0006531)	-	Transcriptomics	0
CZA vs MEM	1_B	0	160	4	5564	0	1	0.115025	1	alanine catabolic process (GO:0006524)	-	Transcriptomics	0
CZA vs MEM	1_B	0	160	4	5564	0	1	0.115025	1	protein quality control for misfolded or incompletely synthesized proteins (GO:0006515)	-	Transcriptomics	0
CZA vs MEM	1_B	0	160	4	5564	0	1	0.115025	1	carnitine transmembrane transport (GO:1902603)	-	Transcriptomics	0
CZA vs MEM	1_B	0	160	4	5564	0	1	0.115025	1	purine nucleobase transport (GO:0006863)	-	Transcriptomics	0
CZA vs MEM	1_B	0	160	4	5564	0	1	0.115025	1	response to iron ion (GO:0010039)	-	Transcriptomics	0
CZA vs MEM	1_B	0	160	4	5564	0	1	0.115025	1	tRNA wobble position uridine thiolation (GO:0002143)	-	Transcriptomics	0
CZA vs MEM	1_B	0	160	4	5564	0	1	0.115025	1	ornithine transport (GO:0015822)	-	Transcriptomics	0
CZA vs MEM	1_B	0	160	4	5564	0	1	0.115025	1	regulation of cellular response to oxidative stress (GO:1900407)	-	Transcriptomics	0
CZA vs MEM	1_B	0	160	4	5564	0	1	0.115025	1	regulation of cell morphogenesis (GO:0022604)	-	Transcriptomics	0
CZA vs MEM	1_B	0	160	4	5564	0	1	0.115025	1	regulation of anatomical structure morphogenesis (GO:0022603)	-	Transcriptomics	0
CZA vs MEM	1_B	1	160	39	5564	0.891667	1	1.1215	1	monoatomic cation transmembrane transport (GO:0098655)	-	Transcriptomics	0
CZA vs MEM	1_B	0	160	15	5564	0	1	0.431344	1	cell redox homeostasis (GO:0045454)	-	Transcriptomics	0
CZA vs MEM	1_B	0	160	15	5564	0	1	0.431344	1	antibiotic biosynthetic process (GO:0017000)	-	Transcriptomics	0
CZA vs MEM	1_B	0	160	15	5564	0	1	0.431344	1	response to amino acid (GO:0043200)	-	Transcriptomics	0
CZA vs MEM	1_B	0	160	15	5564	0	1	0.431344	1	regulation of metal ion transport (GO:0010959)	-	Transcriptomics	0
CZA vs MEM	1_B	0	160	15	5564	0	1	0.431344	1	rRNA modification (GO:0000154)	-	Transcriptomics	0
CZA vs MEM	1_B	0	160	15	5564	0	1	0.431344	1	polyol metabolic process (GO:0019751)	-	Transcriptomics	0
CZA vs MEM	1_B	0	160	15	5564	0	1	0.431344	1	response to osmotic stress (GO:0006970)	-	Transcriptomics	0
CZA vs MEM	1_B	0	160	15	5564	0	1	0.431344	1	positive regulation of cell motility (GO:2000147)	-	Transcriptomics	0
CZA vs MEM	1_B	0	160	15	5564	0	1	0.431344	1	membrane organization (GO:0061024)	-	Transcriptomics	0
CZA vs MEM	1_B	0	160	15	5564	0	1	0.431344	1	pyrimidine-containing compound biosynthetic process (GO:0072528)	-	Transcriptomics	0
CZA vs MEM	1_B	0	160	15	5564	0	1	0.431344	1	purine-containing compound catabolic process (GO:0072523)	-	Transcriptomics	0
CZA vs MEM	1_B	0	160	15	5564	0	1	0.431344	1	response to acid chemical (GO:0001101)	-	Transcriptomics	0
CZA vs MEM	1_B	0	160	15	5564	0	1	0.431344	1	response to temperature stimulus (GO:0009266)	-	Transcriptomics	0
CZA vs MEM	1_B	0	160	15	5564	0	1	0.431344	1	lipid A biosynthetic process (GO:0009245)	-	Transcriptomics	0
CZA vs MEM	1_B	0	160	15	5564	0	1	0.431344	1	negative regulation of single-species biofilm formation (GO:1900191)	-	Transcriptomics	0
CZA vs MEM	1_B	0	160	15	5564	0	1	0.431344	1	siderophore transport (GO:0015891)	-	Transcriptomics	0
CZA vs MEM	1_B	0	160	15	5564	0	1	0.431344	1	positive regulation of molecular function (GO:0044093)	-	Transcriptomics	0
CZA vs MEM	1_B	0	160	25	5564	0	1	0.718907	1	type IV pilus-dependent motility (GO:0043107)	-	Transcriptomics	0
CZA vs MEM	1_B	0	160	25	5564	0	1	0.718907	1	cellular aldehyde metabolic process (GO:0006081)	-	Transcriptomics	0
CZA vs MEM	1_B	0	160	25	5564	0	1	0.718907	1	oligosaccharide metabolic process (GO:0009311)	-	Transcriptomics	0
CZA vs MEM	1_B	0	160	25	5564	0	1	0.718907	1	methylation (GO:0032259)	-	Transcriptomics	0
CZA vs MEM	1_B	0	160	25	5564	0	1	0.718907	1	response to oxidative stress (GO:0006979)	-	Transcriptomics	0
CZA vs MEM	1_B	5	160	194	5564	0.896263	1	5.57872	1	phosphate-containing compound metabolic process (GO:0006796)	-	Transcriptomics	0
CZA vs MEM	1_B	0	160	12	5564	0	1	0.345075	1	nucleoside triphosphate biosynthetic process (GO:0009142)	-	Transcriptomics	0
CZA vs MEM	1_B	0	160	12	5564	0	1	0.345075	1	post-transcriptional regulation of gene expression (GO:0010608)	-	Transcriptomics	0
CZA vs MEM	1_B	0	160	12	5564	0	1	0.345075	1	protein localization to membrane (GO:0072657)	-	Transcriptomics	0
CZA vs MEM	1_B	0	160	12	5564	0	1	0.345075	1	protein autophosphorylation (GO:0046777)	-	Transcriptomics	0
CZA vs MEM	1_B	0	160	12	5564	0	1	0.345075	1	negative regulation of secretion (GO:0051048)	-	Transcriptomics	0
CZA vs MEM	1_B	0	160	12	5564	0	1	0.345075	1	import across plasma membrane (GO:0098739)	-	Transcriptomics	0
CZA vs MEM	1_B	0	160	12	5564	0	1	0.345075	1	localization within membrane (GO:0051668)	-	Transcriptomics	0
CZA vs MEM	1_B	0	160	12	5564	0	1	0.345075	1	proteolysis involved in protein catabolic process (GO:0051603)	-	Transcriptomics	0
CZA vs MEM	1_B	0	160	12	5564	0	1	0.345075	1	negative regulation of secretion by cell (GO:1903531)	-	Transcriptomics	0
CZA vs MEM	1_B	0	160	12	5564	0	1	0.345075	1	ATP metabolic process (GO:0046034)	-	Transcriptomics	0
CZA vs MEM	1_B	0	160	12	5564	0	1	0.345075	1	cellular response to osmotic stress (GO:0071470)	-	Transcriptomics	0
CZA vs MEM	1_B	0	160	12	5564	0	1	0.345075	1	choline metabolic process (GO:0019695)	-	Transcriptomics	0
CZA vs MEM	1_B	0	160	12	5564	0	1	0.345075	1	cellular response to starvation (GO:0009267)	-	Transcriptomics	0
CZA vs MEM	1_B	0	160	12	5564	0	1	0.345075	1	bacterial-type flagellum organization (GO:0044781)	-	Transcriptomics	0
CZA vs MEM	1_B	0	160	12	5564	0	1	0.345075	1	regulation of amine metabolic process (GO:0033238)	-	Transcriptomics	0
CZA vs MEM	1_B	0	160	12	5564	0	1	0.345075	1	dephosphorylation (GO:0016311)	-	Transcriptomics	0
CZA vs MEM	1_B	0	160	12	5564	0	1	0.345075	1	L-phenylalanine catabolic process (GO:0006559)	-	Transcriptomics	0
CZA vs MEM	1_B	0	160	12	5564	0	1	0.345075	1	glutamine metabolic process (GO:0006541)	-	Transcriptomics	0
CZA vs MEM	1_B	0	160	12	5564	0	1	0.345075	1	negative regulation of protein secretion (GO:0050709)	-	Transcriptomics	0
CZA vs MEM	1_B	0	160	12	5564	0	1	0.345075	1	arginine catabolic process (GO:0006527)	-	Transcriptomics	0
CZA vs MEM	1_B	0	160	12	5564	0	1	0.345075	1	regulation of cellular amino acid metabolic process (GO:0006521)	-	Transcriptomics	0
CZA vs MEM	1_B	0	160	12	5564	0	1	0.345075	1	ammonium ion metabolic process (GO:0097164)	-	Transcriptomics	0
CZA vs MEM	1_B	0	160	1	5564	0	1	0.0287563	1	pyrimidine deoxyribonucleoside diphosphate biosynthetic process (GO:0009197)	-	Transcriptomics	0
CZA vs MEM	1_B	0	160	1	5564	0	1	0.0287563	1	pyrimidine deoxyribonucleoside diphosphate metabolic process (GO:0009196)	-	Transcriptomics	0
CZA vs MEM	1_B	0	160	1	5564	0	1	0.0287563	1	pyrimidine ribonucleoside diphosphate biosynthetic process (GO:0009194)	-	Transcriptomics	0
CZA vs MEM	1_B	0	160	1	5564	0	1	0.0287563	1	pyrimidine ribonucleoside diphosphate metabolic process (GO:0009193)	-	Transcriptomics	0
CZA vs MEM	1_B	0	160	1	5564	0	1	0.0287563	1	regulation of nitrogen utilization (GO:0006808)	-	Transcriptomics	0
CZA vs MEM	1_B	0	160	1	5564	0	1	0.0287563	1	sulfide oxidation, using sulfide:quinone oxidoreductase (GO:0070221)	-	Transcriptomics	0
CZA vs MEM	1_B	0	160	1	5564	0	1	0.0287563	1	superoxide metabolic process (GO:0006801)	-	Transcriptomics	0
CZA vs MEM	1_B	0	160	1	5564	0	1	0.0287563	1	nuclear division (GO:0000280)	-	Transcriptomics	0
CZA vs MEM	1_B	0	160	1	5564	0	1	0.0287563	1	deoxyribonucleoside diphosphate biosynthetic process (GO:0009189)	-	Transcriptomics	0
CZA vs MEM	1_B	0	160	1	5564	0	1	0.0287563	1	ribonucleoside diphosphate biosynthetic process (GO:0009188)	-	Transcriptomics	0
CZA vs MEM	1_B	0	160	1	5564	0	1	0.0287563	1	deoxyribonucleoside diphosphate metabolic process (GO:0009186)	-	Transcriptomics	0
CZA vs MEM	1_B	0	160	1	5564	0	1	0.0287563	1	response to gamma radiation (GO:0010332)	-	Transcriptomics	0
CZA vs MEM	1_B	0	160	1	5564	0	1	0.0287563	1	negative regulation of monoatomic ion transport (GO:0043271)	-	Transcriptomics	0
CZA vs MEM	1_B	0	160	1	5564	0	1	0.0287563	1	positive regulation of monoatomic ion transport (GO:0043270)	-	Transcriptomics	0
CZA vs MEM	1_B	0	160	1	5564	0	1	0.0287563	1	Kdo2-lipid A biosynthetic process (GO:0036104)	-	Transcriptomics	0
CZA vs MEM	1_B	0	160	1	5564	0	1	0.0287563	1	Kdo2-lipid A metabolic process (GO:0036103)	-	Transcriptomics	0
CZA vs MEM	1_B	0	160	1	5564	0	1	0.0287563	1	sphingoid biosynthetic process (GO:0046520)	-	Transcriptomics	0
CZA vs MEM	1_B	0	160	1	5564	0	1	0.0287563	1	cellular oxidant detoxification (GO:0098869)	-	Transcriptomics	0
CZA vs MEM	1_B	0	160	1	5564	0	1	0.0287563	1	nucleoside catabolic process (GO:0009164)	-	Transcriptomics	0
CZA vs MEM	1_B	0	160	1	5564	0	1	0.0287563	1	negative regulation of protein catabolic process (GO:0042177)	-	Transcriptomics	0
CZA vs MEM	1_B	0	160	1	5564	0	1	0.0287563	1	regulation of sporulation resulting in formation of a cellular spore (GO:0042173)	-	Transcriptomics	0
CZA vs MEM	1_B	0	160	1	5564	0	1	0.0287563	1	positive regulation of transcription regulatory region DNA binding (GO:2000679)	-	Transcriptomics	0
CZA vs MEM	1_B	0	160	1	5564	0	1	0.0287563	1	regulation of transcription regulatory region DNA binding (GO:2000677)	-	Transcriptomics	0
CZA vs MEM	1_B	0	160	1	5564	0	1	0.0287563	1	galacturonate metabolic process (GO:0019586)	-	Transcriptomics	0
CZA vs MEM	1_B	0	160	1	5564	0	1	0.0287563	1	response to hydroperoxide (GO:0033194)	-	Transcriptomics	0
CZA vs MEM	1_B	0	160	1	5564	0	1	0.0287563	1	glucuronate metabolic process (GO:0019585)	-	Transcriptomics	0
CZA vs MEM	1_B	0	160	1	5564	0	1	0.0287563	1	sphingosine biosynthetic process (GO:0046512)	-	Transcriptomics	0
CZA vs MEM	1_B	0	160	1	5564	0	1	0.0287563	1	quinolinate metabolic process (GO:0046874)	-	Transcriptomics	0
CZA vs MEM	1_B	0	160	1	5564	0	1	0.0287563	1	oxazole or thiazole biosynthetic process (GO:0018131)	-	Transcriptomics	0
CZA vs MEM	1_B	0	160	1	5564	0	1	0.0287563	1	positive regulation of nitric oxide biosynthetic process (GO:0045429)	-	Transcriptomics	0
CZA vs MEM	1_B	0	160	1	5564	0	1	0.0287563	1	regulation of nitric oxide biosynthetic process (GO:0045428)	-	Transcriptomics	0
CZA vs MEM	1_B	0	160	1	5564	0	1	0.0287563	1	regulation of fatty acid metabolic process (GO:0019217)	-	Transcriptomics	0
CZA vs MEM	1_B	0	160	1	5564	0	1	0.0287563	1	lipoprotein modification (GO:0042160)	-	Transcriptomics	0
CZA vs MEM	1_B	0	160	1	5564	0	1	0.0287563	1	negative regulation of protein binding (GO:0032091)	-	Transcriptomics	0
CZA vs MEM	1_B	0	160	1	5564	0	1	0.0287563	1	positive regulation of cellular component organization (GO:0051130)	-	Transcriptomics	0
CZA vs MEM	1_B	0	160	1	5564	0	1	0.0287563	1	tRNA 5'-leader removal (GO:0001682)	-	Transcriptomics	0
CZA vs MEM	1_B	0	160	1	5564	0	1	0.0287563	1	mitochondrial fusion (GO:0008053)	-	Transcriptomics	0
CZA vs MEM	1_B	0	160	1	5564	0	1	0.0287563	1	cellular response to sodium dodecyl sulfate (GO:0072707)	-	Transcriptomics	0
CZA vs MEM	1_B	0	160	1	5564	0	1	0.0287563	1	response to sodium dodecyl sulfate (GO:0072706)	-	Transcriptomics	0
CZA vs MEM	1_B	0	160	1	5564	0	1	0.0287563	1	isopentenyl diphosphate biosynthetic process, methylerythritol 4-phosphate pathway involved in terpenoid biosynthetic process (GO:0051484)	-	Transcriptomics	0
CZA vs MEM	1_B	0	160	1	5564	0	1	0.0287563	1	negative regulation of extracellular matrix organization (GO:1903054)	-	Transcriptomics	0
CZA vs MEM	1_B	0	160	1	5564	0	1	0.0287563	1	regulation of extracellular matrix organization (GO:1903053)	-	Transcriptomics	0
CZA vs MEM	1_B	0	160	1	5564	0	1	0.0287563	1	fatty-acyl-CoA metabolic process (GO:0035337)	-	Transcriptomics	0
CZA vs MEM	1_B	0	160	1	5564	0	1	0.0287563	1	purine ribonucleotide salvage (GO:0106380)	-	Transcriptomics	0
CZA vs MEM	1_B	0	160	1	5564	0	1	0.0287563	1	regulation of cell communication (GO:0010646)	-	Transcriptomics	0
CZA vs MEM	1_B	0	160	1	5564	0	1	0.0287563	1	response to hypoxia (GO:0001666)	-	Transcriptomics	0
CZA vs MEM	1_B	0	160	1	5564	0	1	0.0287563	1	meiotic cell cycle process (GO:1903046)	-	Transcriptomics	0
CZA vs MEM	1_B	0	160	1	5564	0	1	0.0287563	1	catechol-containing siderophore biosynthetic process (GO:0019540)	-	Transcriptomics	0
CZA vs MEM	1_B	0	160	1	5564	0	1	0.0287563	1	positive regulation of organelle organization (GO:0010638)	-	Transcriptomics	0
CZA vs MEM	1_B	0	160	1	5564	0	1	0.0287563	1	DNA ligation involved in DNA repair (GO:0051103)	-	Transcriptomics	0
CZA vs MEM	1_B	0	160	1	5564	0	1	0.0287563	1	conversion of methionyl-tRNA to N-formyl-methionyl-tRNA (GO:0071951)	-	Transcriptomics	0
CZA vs MEM	1_B	0	160	1	5564	0	1	0.0287563	1	vitamin catabolic process (GO:0009111)	-	Transcriptomics	0
CZA vs MEM	1_B	0	160	1	5564	0	1	0.0287563	1	negative regulation of binding (GO:0051100)	-	Transcriptomics	0
CZA vs MEM	1_B	0	160	1	5564	0	1	0.0287563	1	alginic acid catabolic process (GO:0042122)	-	Transcriptomics	0
CZA vs MEM	1_B	0	160	1	5564	0	1	0.0287563	1	positive regulation of DNA replication (GO:0045740)	-	Transcriptomics	0
CZA vs MEM	1_B	0	160	1	5564	0	1	0.0287563	1	regulation of peptidase activity (GO:0052547)	-	Transcriptomics	0
CZA vs MEM	1_B	0	160	1	5564	0	1	0.0287563	1	adhesion of symbiont to host cell (GO:0044650)	-	Transcriptomics	0
CZA vs MEM	1_B	0	160	1	5564	0	1	0.0287563	1	response to external biotic stimulus (GO:0043207)	-	Transcriptomics	0
CZA vs MEM	1_B	0	160	1	5564	0	1	0.0287563	1	response to L-leucine (GO:0043201)	-	Transcriptomics	0
CZA vs MEM	1_B	0	160	1	5564	0	1	0.0287563	1	positive regulation of protein catabolic process (GO:0045732)	-	Transcriptomics	0
CZA vs MEM	1_B	0	160	1	5564	0	1	0.0287563	1	galactose catabolic process via UDP-galactose (GO:0033499)	-	Transcriptomics	0
CZA vs MEM	1_B	0	160	1	5564	0	1	0.0287563	1	positive regulation of glycoprotein metabolic process (GO:1903020)	-	Transcriptomics	0
CZA vs MEM	1_B	0	160	1	5564	0	1	0.0287563	1	positive regulation of dephosphorylation (GO:0035306)	-	Transcriptomics	0
CZA vs MEM	1_B	0	160	1	5564	0	1	0.0287563	1	regulation of dephosphorylation (GO:0035303)	-	Transcriptomics	0
CZA vs MEM	1_B	0	160	1	5564	0	1	0.0287563	1	positive regulation of translation (GO:0045727)	-	Transcriptomics	0
CZA vs MEM	1_B	0	160	1	5564	0	1	0.0287563	1	quinolinate catabolic process (GO:0034213)	-	Transcriptomics	0
CZA vs MEM	1_B	0	160	1	5564	0	1	0.0287563	1	positive regulation of cilium assembly (GO:0045724)	-	Transcriptomics	0
CZA vs MEM	1_B	0	160	1	5564	0	1	0.0287563	1	negative regulation of glycoprotein metabolic process (GO:1903019)	-	Transcriptomics	0
CZA vs MEM	1_B	0	160	1	5564	0	1	0.0287563	1	diaminopimelate biosynthetic process (GO:0019877)	-	Transcriptomics	0
CZA vs MEM	1_B	0	160	1	5564	0	1	0.0287563	1	cyclic threonylcarbamoyladenosine biosynthetic process (GO:0061504)	-	Transcriptomics	0
CZA vs MEM	1_B	0	160	1	5564	0	1	0.0287563	1	regulation of cell size (GO:0008361)	-	Transcriptomics	0
CZA vs MEM	1_B	0	160	1	5564	0	1	0.0287563	1	regulation of kinase activity (GO:0043549)	-	Transcriptomics	0
CZA vs MEM	1_B	0	160	1	5564	0	1	0.0287563	1	negative regulation of B cell mediated immunity (GO:0002713)	-	Transcriptomics	0
CZA vs MEM	1_B	0	160	1	5564	0	1	0.0287563	1	regulation of B cell mediated immunity (GO:0002712)	-	Transcriptomics	0
CZA vs MEM	1_B	0	160	1	5564	0	1	0.0287563	1	pyridoxal 5'-phosphate salvage (GO:0009443)	-	Transcriptomics	0
CZA vs MEM	1_B	0	160	1	5564	0	1	0.0287563	1	regulation of signaling (GO:0023051)	-	Transcriptomics	0
CZA vs MEM	1_B	0	160	1	5564	0	1	0.0287563	1	GTP biosynthetic process (GO:0006183)	-	Transcriptomics	0
CZA vs MEM	1_B	0	160	1	5564	0	1	0.0287563	1	glycolate metabolic process (GO:0009441)	-	Transcriptomics	0
CZA vs MEM	1_B	0	160	1	5564	0	1	0.0287563	1	response to organic cyclic compound (GO:0014070)	-	Transcriptomics	0
CZA vs MEM	1_B	0	160	1	5564	0	1	0.0287563	1	negative regulation of lymphocyte mediated immunity (GO:0002707)	-	Transcriptomics	0
CZA vs MEM	1_B	0	160	1	5564	0	1	0.0287563	1	regulation of lymphocyte mediated immunity (GO:0002706)	-	Transcriptomics	0
CZA vs MEM	1_B	0	160	1	5564	0	1	0.0287563	1	negative regulation of leukocyte mediated immunity (GO:0002704)	-	Transcriptomics	0
CZA vs MEM	1_B	0	160	1	5564	0	1	0.0287563	1	regulation of leukocyte mediated immunity (GO:0002703)	-	Transcriptomics	0
CZA vs MEM	1_B	0	160	1	5564	0	1	0.0287563	1	regulation of dipeptide transport (GO:0090089)	-	Transcriptomics	0
CZA vs MEM	1_B	0	160	1	5564	0	1	0.0287563	1	regulation of oligopeptide transport (GO:0090088)	-	Transcriptomics	0
CZA vs MEM	1_B	0	160	1	5564	0	1	0.0287563	1	guanine salvage (GO:0006178)	-	Transcriptomics	0
CZA vs MEM	1_B	0	160	1	5564	0	1	0.0287563	1	hormone biosynthetic process (GO:0042446)	-	Transcriptomics	0
CZA vs MEM	1_B	0	160	1	5564	0	1	0.0287563	1	hormone metabolic process (GO:0042445)	-	Transcriptomics	0
CZA vs MEM	1_B	0	160	1	5564	0	1	0.0287563	1	mitochondrial respiratory chain complex assembly (GO:0033108)	-	Transcriptomics	0
CZA vs MEM	1_B	0	160	1	5564	0	1	0.0287563	1	protein arginylation (GO:0016598)	-	Transcriptomics	0
CZA vs MEM	1_B	0	160	1	5564	0	1	0.0287563	1	adenine salvage (GO:0006168)	-	Transcriptomics	0
CZA vs MEM	1_B	0	160	1	5564	0	1	0.0287563	1	negative regulation of ribosome biogenesis (GO:0090071)	-	Transcriptomics	0
CZA vs MEM	1_B	0	160	1	5564	0	1	0.0287563	1	ethanolamine-containing compound metabolic process (GO:0042439)	-	Transcriptomics	0
CZA vs MEM	1_B	0	160	1	5564	0	1	0.0287563	1	hydrogen sulfide metabolic process (GO:0070813)	-	Transcriptomics	0
CZA vs MEM	1_B	0	160	1	5564	0	1	0.0287563	1	regulation of ribosome biogenesis (GO:0090069)	-	Transcriptomics	0
CZA vs MEM	1_B	0	160	1	5564	0	1	0.0287563	1	regulation of anatomical structure size (GO:0090066)	-	Transcriptomics	0
CZA vs MEM	1_B	0	160	1	5564	0	1	0.0287563	1	purine nucleoside catabolic process (GO:0006152)	-	Transcriptomics	0
CZA vs MEM	1_B	0	160	1	5564	0	1	0.0287563	1	choline biosynthetic process (GO:0042425)	-	Transcriptomics	0
CZA vs MEM	1_B	0	160	1	5564	0	1	0.0287563	1	primary amino compound catabolic process (GO:1901161)	-	Transcriptomics	0
CZA vs MEM	1_B	0	160	1	5564	0	1	0.0287563	1	primary amino compound metabolic process (GO:1901160)	-	Transcriptomics	0
CZA vs MEM	1_B	0	160	1	5564	0	1	0.0287563	1	regulation of arginine biosynthetic process (GO:1900079)	-	Transcriptomics	0
CZA vs MEM	1_B	0	160	1	5564	0	1	0.0287563	1	protein side chain deglutamylation (GO:0035610)	-	Transcriptomics	0
CZA vs MEM	1_B	0	160	1	5564	0	1	0.0287563	1	positive regulation of phosphatase activity (GO:0010922)	-	Transcriptomics	0
CZA vs MEM	1_B	0	160	1	5564	0	1	0.0287563	1	regulation of phosphatase activity (GO:0010921)	-	Transcriptomics	0
CZA vs MEM	1_B	0	160	1	5564	0	1	0.0287563	1	adenine catabolic process (GO:0006146)	-	Transcriptomics	0
CZA vs MEM	1_B	0	160	1	5564	0	1	0.0287563	1	toxin metabolic process (GO:0009404)	-	Transcriptomics	0
CZA vs MEM	1_B	0	160	1	5564	0	1	0.0287563	1	proton motive force-driven plasma membrane ATP synthesis (GO:0042777)	-	Transcriptomics	0
CZA vs MEM	1_B	0	160	1	5564	0	1	0.0287563	1	thiazole metabolic process (GO:0052838)	-	Transcriptomics	0
CZA vs MEM	1_B	0	160	1	5564	0	1	0.0287563	1	thiazole biosynthetic process (GO:0052837)	-	Transcriptomics	0
CZA vs MEM	1_B	0	160	1	5564	0	1	0.0287563	1	protein deglutamylation (GO:0035608)	-	Transcriptomics	0
CZA vs MEM	1_B	0	160	1	5564	0	1	0.0287563	1	cellular response to topologically incorrect protein (GO:0035967)	-	Transcriptomics	0
CZA vs MEM	1_B	0	160	1	5564	0	1	0.0287563	1	response to topologically incorrect protein (GO:0035966)	-	Transcriptomics	0
CZA vs MEM	1_B	0	160	1	5564	0	1	0.0287563	1	tRNA methylthiolation (GO:0035600)	-	Transcriptomics	0
CZA vs MEM	1_B	0	160	1	5564	0	1	0.0287563	1	positive regulation of nitric oxide metabolic process (GO:1904407)	-	Transcriptomics	0
CZA vs MEM	1_B	0	160	1	5564	0	1	0.0287563	1	oligosaccharide-lipid intermediate biosynthetic process (GO:0006490)	-	Transcriptomics	0
CZA vs MEM	1_B	0	160	1	5564	0	1	0.0287563	1	regulation of nitrogen cycle metabolic process (GO:1903314)	-	Transcriptomics	0
CZA vs MEM	1_B	0	160	1	5564	0	1	0.0287563	1	mRNA modification (GO:0016556)	-	Transcriptomics	0
CZA vs MEM	1_B	0	160	1	5564	0	1	0.0287563	1	regulation of mRNA metabolic process (GO:1903311)	-	Transcriptomics	0
CZA vs MEM	1_B	0	160	1	5564	0	1	0.0287563	1	ketone body metabolic process (GO:1902224)	-	Transcriptomics	0
CZA vs MEM	1_B	0	160	1	5564	0	1	0.0287563	1	dolichol-linked oligosaccharide biosynthetic process (GO:0006488)	-	Transcriptomics	0
CZA vs MEM	1_B	0	160	1	5564	0	1	0.0287563	1	ferredoxin metabolic process (GO:0006124)	-	Transcriptomics	0
CZA vs MEM	1_B	0	160	1	5564	0	1	0.0287563	1	long-chain fatty acid biosynthetic process (GO:0042759)	-	Transcriptomics	0
CZA vs MEM	1_B	0	160	1	5564	0	1	0.0287563	1	long-chain fatty acid catabolic process (GO:0042758)	-	Transcriptomics	0
CZA vs MEM	1_B	0	160	1	5564	0	1	0.0287563	1	N-terminal protein amino acid methylation (GO:0006480)	-	Transcriptomics	0
CZA vs MEM	1_B	0	160	1	5564	0	1	0.0287563	1	bacteriocin immunity (GO:0030153)	-	Transcriptomics	0
CZA vs MEM	1_B	0	160	1	5564	0	1	0.0287563	1	serine transport (GO:0032329)	-	Transcriptomics	0
CZA vs MEM	1_B	0	160	1	5564	0	1	0.0287563	1	protein autoprocessing (GO:0016540)	-	Transcriptomics	0
CZA vs MEM	1_B	0	160	1	5564	0	1	0.0287563	1	heme O biosynthetic process (GO:0048034)	-	Transcriptomics	0
CZA vs MEM	1_B	0	160	1	5564	0	1	0.0287563	1	heme O metabolic process (GO:0048033)	-	Transcriptomics	0
CZA vs MEM	1_B	0	160	1	5564	0	1	0.0287563	1	protein de-ADP-ribosylation (GO:0051725)	-	Transcriptomics	0
CZA vs MEM	1_B	0	160	1	5564	0	1	0.0287563	1	sphingolipid biosynthetic process (GO:0030148)	-	Transcriptomics	0
CZA vs MEM	1_B	0	160	1	5564	0	1	0.0287563	1	positive regulation of cellular response to heat (GO:1900036)	-	Transcriptomics	0
CZA vs MEM	1_B	0	160	1	5564	0	1	0.0287563	1	positive regulation of melanin biosynthetic process (GO:0048023)	-	Transcriptomics	0
CZA vs MEM	1_B	0	160	1	5564	0	1	0.0287563	1	oxaloacetate metabolic process (GO:0006107)	-	Transcriptomics	0
CZA vs MEM	1_B	0	160	1	5564	0	1	0.0287563	1	fumarate metabolic process (GO:0006106)	-	Transcriptomics	0
CZA vs MEM	1_B	0	160	1	5564	0	1	0.0287563	1	regulation of melanin biosynthetic process (GO:0048021)	-	Transcriptomics	0
CZA vs MEM	1_B	0	160	1	5564	0	1	0.0287563	1	cytolysis in another organism (GO:0051715)	-	Transcriptomics	0
CZA vs MEM	1_B	0	160	1	5564	0	1	0.0287563	1	cell killing (GO:0001906)	-	Transcriptomics	0
CZA vs MEM	1_B	0	160	1	5564	0	1	0.0287563	1	succinate metabolic process (GO:0006105)	-	Transcriptomics	0
CZA vs MEM	1_B	0	160	1	5564	0	1	0.0287563	1	succinyl-CoA metabolic process (GO:0006104)	-	Transcriptomics	0
CZA vs MEM	1_B	0	160	1	5564	0	1	0.0287563	1	maturation of SSU-rRNA (GO:0030490)	-	Transcriptomics	0
CZA vs MEM	1_B	0	160	1	5564	0	1	0.0287563	1	regulation of ornithine metabolic process (GO:0090368)	-	Transcriptomics	0
CZA vs MEM	1_B	0	160	1	5564	0	1	0.0287563	1	response to other organism (GO:0051707)	-	Transcriptomics	0
CZA vs MEM	1_B	0	160	1	5564	0	1	0.0287563	1	glycerol-3-phosphate transmembrane transport (GO:0015794)	-	Transcriptomics	0
CZA vs MEM	1_B	0	160	1	5564	0	1	0.0287563	1	glycerol transmembrane transport (GO:0015793)	-	Transcriptomics	0
CZA vs MEM	1_B	0	160	1	5564	0	1	0.0287563	1	polyol transmembrane transport (GO:0015791)	-	Transcriptomics	0
CZA vs MEM	1_B	0	160	1	5564	0	1	0.0287563	1	catechol-containing compound biosynthetic process (GO:0009713)	-	Transcriptomics	0
CZA vs MEM	1_B	0	160	1	5564	0	1	0.0287563	1	catechol-containing compound metabolic process (GO:0009712)	-	Transcriptomics	0
CZA vs MEM	1_B	0	160	1	5564	0	1	0.0287563	1	RNA decapping (GO:0110154)	-	Transcriptomics	0
CZA vs MEM	1_B	0	160	1	5564	0	1	0.0287563	1	translational readthrough (GO:0006451)	-	Transcriptomics	0
CZA vs MEM	1_B	0	160	1	5564	0	1	0.0287563	1	regulation of translational fidelity (GO:0006450)	-	Transcriptomics	0
CZA vs MEM	1_B	0	160	1	5564	0	1	0.0287563	1	UDP-glucose transmembrane transport (GO:0015786)	-	Transcriptomics	0
CZA vs MEM	1_B	0	160	1	5564	0	1	0.0287563	1	regulation of translational elongation (GO:0006448)	-	Transcriptomics	0
CZA vs MEM	1_B	0	160	1	5564	0	1	0.0287563	1	regulation of nitrate assimilation (GO:0090352)	-	Transcriptomics	0
CZA vs MEM	1_B	0	160	1	5564	0	1	0.0287563	1	nucleotide-sugar transmembrane transport (GO:0015780)	-	Transcriptomics	0
CZA vs MEM	1_B	0	160	1	5564	0	1	0.0287563	1	regulation of intracellular signal transduction (GO:1902531)	-	Transcriptomics	0
CZA vs MEM	1_B	0	160	1	5564	0	1	0.0287563	1	valyl-tRNA aminoacylation (GO:0006438)	-	Transcriptomics	0
CZA vs MEM	1_B	0	160	1	5564	0	1	0.0287563	1	tryptophanyl-tRNA aminoacylation (GO:0006436)	-	Transcriptomics	0
CZA vs MEM	1_B	0	160	1	5564	0	1	0.0287563	1	threonyl-tRNA aminoacylation (GO:0006435)	-	Transcriptomics	0
CZA vs MEM	1_B	0	160	1	5564	0	1	0.0287563	1	prolyl-tRNA aminoacylation (GO:0006433)	-	Transcriptomics	0
CZA vs MEM	1_B	0	160	1	5564	0	1	0.0287563	1	methionyl-tRNA aminoacylation (GO:0006431)	-	Transcriptomics	0
CZA vs MEM	1_B	0	160	1	5564	0	1	0.0287563	1	lysyl-tRNA aminoacylation (GO:0006430)	-	Transcriptomics	0
CZA vs MEM	1_B	0	160	1	5564	0	1	0.0287563	1	positive regulation of response to oxidative stress (GO:1902884)	-	Transcriptomics	0
CZA vs MEM	1_B	0	160	1	5564	0	1	0.0287563	1	regulation of innate immune response (GO:0045088)	-	Transcriptomics	0
CZA vs MEM	1_B	0	160	1	5564	0	1	0.0287563	1	leucyl-tRNA aminoacylation (GO:0006429)	-	Transcriptomics	0
CZA vs MEM	1_B	0	160	1	5564	0	1	0.0287563	1	isoleucyl-tRNA aminoacylation (GO:0006428)	-	Transcriptomics	0
CZA vs MEM	1_B	0	160	1	5564	0	1	0.0287563	1	histidyl-tRNA aminoacylation (GO:0006427)	-	Transcriptomics	0
CZA vs MEM	1_B	0	160	1	5564	0	1	0.0287563	1	heme oxidation (GO:0006788)	-	Transcriptomics	0
CZA vs MEM	1_B	0	160	1	5564	0	1	0.0287563	1	glutaminyl-tRNA aminoacylation (GO:0006425)	-	Transcriptomics	0
CZA vs MEM	1_B	0	160	1	5564	0	1	0.0287563	1	glucose-6-phosphate transport (GO:0015760)	-	Transcriptomics	0
CZA vs MEM	1_B	0	160	1	5564	0	1	0.0287563	1	regulation of toluene metabolic process (GO:1901437)	-	Transcriptomics	0
CZA vs MEM	1_B	0	160	1	5564	0	1	0.0287563	1	cysteinyl-tRNA aminoacylation (GO:0006423)	-	Transcriptomics	0
CZA vs MEM	1_B	0	160	1	5564	0	1	0.0287563	1	aspartyl-tRNA aminoacylation (GO:0006422)	-	Transcriptomics	0
CZA vs MEM	1_B	0	160	1	5564	0	1	0.0287563	1	regulation of toluene catabolic process (GO:1901434)	-	Transcriptomics	0
CZA vs MEM	1_B	0	160	1	5564	0	1	0.0287563	1	arginyl-tRNA aminoacylation (GO:0006420)	-	Transcriptomics	0
CZA vs MEM	1_B	0	160	1	5564	0	1	0.0287563	1	glyceraldehyde-3-phosphate biosynthetic process (GO:0046166)	-	Transcriptomics	0
CZA vs MEM	1_B	0	160	1	5564	0	1	0.0287563	1	regulation of complement activation, classical pathway (GO:0030450)	-	Transcriptomics	0
CZA vs MEM	1_B	0	160	1	5564	0	1	0.0287563	1	alanyl-tRNA aminoacylation (GO:0006419)	-	Transcriptomics	0
CZA vs MEM	1_B	0	160	1	5564	0	1	0.0287563	1	mitochondrial respiratory chain complex I assembly (GO:0032981)	-	Transcriptomics	0
CZA vs MEM	1_B	0	160	1	5564	0	1	0.0287563	1	regulation of complement activation (GO:0030449)	-	Transcriptomics	0
CZA vs MEM	1_B	0	160	1	5564	0	1	0.0287563	1	protein insertion into membrane from inner side (GO:0032978)	-	Transcriptomics	0
CZA vs MEM	1_B	0	160	1	5564	0	1	0.0287563	1	citrate transport (GO:0015746)	-	Transcriptomics	0
CZA vs MEM	1_B	0	160	1	5564	0	1	0.0287563	1	succinate transport (GO:0015744)	-	Transcriptomics	0
CZA vs MEM	1_B	0	160	1	5564	0	1	0.0287563	1	RNA localization (GO:0006403)	-	Transcriptomics	0
CZA vs MEM	1_B	0	160	1	5564	0	1	0.0287563	1	L-proline biosynthetic process (GO:0055129)	-	Transcriptomics	0
CZA vs MEM	1_B	0	160	1	5564	0	1	0.0287563	1	negative regulation of positive chemotaxis (GO:0050928)	-	Transcriptomics	0
CZA vs MEM	1_B	0	160	1	5564	0	1	0.0287563	1	regulation of positive chemotaxis (GO:0050926)	-	Transcriptomics	0
CZA vs MEM	1_B	0	160	1	5564	0	1	0.0287563	1	negative regulation of chemotaxis (GO:0050922)	-	Transcriptomics	0
CZA vs MEM	1_B	0	160	1	5564	0	1	0.0287563	1	L-homocysteine biosynthetic process (GO:0071269)	-	Transcriptomics	0
CZA vs MEM	1_B	0	160	1	5564	0	1	0.0287563	1	homocysteine biosynthetic process (GO:0071268)	-	Transcriptomics	0
CZA vs MEM	1_B	0	160	1	5564	0	1	0.0287563	1	carbapenem catabolic process (GO:1901768)	-	Transcriptomics	0
CZA vs MEM	1_B	0	160	1	5564	0	1	0.0287563	1	carbapenem metabolic process (GO:1901767)	-	Transcriptomics	0
CZA vs MEM	1_B	0	160	1	5564	0	1	0.0287563	1	glutathione biosynthetic process (GO:0006750)	-	Transcriptomics	0
CZA vs MEM	1_B	0	160	1	5564	0	1	0.0287563	1	regulation of transmembrane transporter activity (GO:0022898)	-	Transcriptomics	0
CZA vs MEM	1_B	0	160	1	5564	0	1	0.0287563	1	rescue of stalled ribosome (GO:0072344)	-	Transcriptomics	0
CZA vs MEM	1_B	0	160	1	5564	0	1	0.0287563	1	pyrimidine nucleoside biosynthetic process (GO:0046134)	-	Transcriptomics	0
CZA vs MEM	1_B	0	160	1	5564	0	1	0.0287563	1	pyrimidine ribonucleoside biosynthetic process (GO:0046132)	-	Transcriptomics	0
CZA vs MEM	1_B	0	160	1	5564	0	1	0.0287563	1	pyrimidine ribonucleoside metabolic process (GO:0046131)	-	Transcriptomics	0
CZA vs MEM	1_B	0	160	1	5564	0	1	0.0287563	1	L-methylmalonyl-CoA metabolic process (GO:0046491)	-	Transcriptomics	0
CZA vs MEM	1_B	0	160	1	5564	0	1	0.0287563	1	protein targeting to ER (GO:0045047)	-	Transcriptomics	0
CZA vs MEM	1_B	0	160	1	5564	0	1	0.0287563	1	formate transport (GO:0015724)	-	Transcriptomics	0
CZA vs MEM	1_B	0	160	1	5564	0	1	0.0287563	1	NADP catabolic process (GO:0006742)	-	Transcriptomics	0
CZA vs MEM	1_B	0	160	1	5564	0	1	0.0287563	1	NADP biosynthetic process (GO:0006741)	-	Transcriptomics	0
CZA vs MEM	1_B	0	160	1	5564	0	1	0.0287563	1	response to lead ion (GO:0010288)	-	Transcriptomics	0
CZA vs MEM	1_B	0	160	1	5564	0	1	0.0287563	1	oxazole or thiazole metabolic process (GO:0046484)	-	Transcriptomics	0
CZA vs MEM	1_B	0	160	1	5564	0	1	0.0287563	1	para-aminobenzoic acid metabolic process (GO:0046482)	-	Transcriptomics	0
CZA vs MEM	1_B	0	160	1	5564	0	1	0.0287563	1	hexose phosphate transport (GO:0015712)	-	Transcriptomics	0
CZA vs MEM	1_B	0	160	1	5564	0	1	0.0287563	1	NADH metabolic process (GO:0006734)	-	Transcriptomics	0
CZA vs MEM	1_B	0	160	1	5564	0	1	0.0287563	1	regulation of sodium ion transport (GO:0002028)	-	Transcriptomics	0
CZA vs MEM	1_B	0	160	1	5564	0	1	0.0287563	1	glycosphingolipid catabolic process (GO:0046479)	-	Transcriptomics	0
CZA vs MEM	1_B	0	160	1	5564	0	1	0.0287563	1	arsenite transport (GO:0015700)	-	Transcriptomics	0
CZA vs MEM	1_B	0	160	1	5564	0	1	0.0287563	1	trehalose catabolic process (GO:0005993)	-	Transcriptomics	0
CZA vs MEM	1_B	0	160	1	5564	0	1	0.0287563	1	trehalose biosynthetic process (GO:0005992)	-	Transcriptomics	0
CZA vs MEM	1_B	0	160	1	5564	0	1	0.0287563	1	hypoxanthine biosynthetic process (GO:0046101)	-	Transcriptomics	0
CZA vs MEM	1_B	0	160	1	5564	0	1	0.0287563	1	positive regulation of binding (GO:0051099)	-	Transcriptomics	0
CZA vs MEM	1_B	0	160	1	5564	0	1	0.0287563	1	positive regulation of helicase activity (GO:0051096)	-	Transcriptomics	0
CZA vs MEM	1_B	0	160	1	5564	0	1	0.0287563	1	regulation of helicase activity (GO:0051095)	-	Transcriptomics	0
CZA vs MEM	1_B	0	160	1	5564	0	1	0.0287563	1	positive regulation of developmental process (GO:0051094)	-	Transcriptomics	0
CZA vs MEM	1_B	0	160	1	5564	0	1	0.0287563	1	sucrose biosynthetic process (GO:0005986)	-	Transcriptomics	0
CZA vs MEM	1_B	0	160	1	5564	0	1	0.0287563	1	sucrose metabolic process (GO:0005985)	-	Transcriptomics	0
CZA vs MEM	1_B	0	160	1	5564	0	1	0.0287563	1	NADH dehydrogenase complex assembly (GO:0010257)	-	Transcriptomics	0
CZA vs MEM	1_B	0	160	1	5564	0	1	0.0287563	1	regulation of zinc ion transport (GO:0071579)	-	Transcriptomics	0
CZA vs MEM	1_B	0	160	1	5564	0	1	0.0287563	1	glycogen catabolic process (GO:0005980)	-	Transcriptomics	0
CZA vs MEM	1_B	0	160	1	5564	0	1	0.0287563	1	dihydrofolate metabolic process (GO:0046452)	-	Transcriptomics	0
CZA vs MEM	1_B	0	160	1	5564	0	1	0.0287563	1	polyamine acetylation (GO:0032917)	-	Transcriptomics	0
CZA vs MEM	1_B	0	160	1	5564	0	1	0.0287563	1	'de novo' cotranslational protein folding (GO:0051083)	-	Transcriptomics	0
CZA vs MEM	1_B	0	160	1	5564	0	1	0.0287563	1	double-strand break repair via synthesis-dependent strand annealing (GO:0045003)	-	Transcriptomics	0
CZA vs MEM	1_B	0	160	1	5564	0	1	0.0287563	1	homoserine biosynthetic process (GO:0009090)	-	Transcriptomics	0
CZA vs MEM	1_B	0	160	1	5564	0	1	0.0287563	1	glycogen biosynthetic process (GO:0005978)	-	Transcriptomics	0
CZA vs MEM	1_B	0	160	1	5564	0	1	0.0287563	1	FMN metabolic process (GO:0046444)	-	Transcriptomics	0
CZA vs MEM	1_B	0	160	1	5564	0	1	0.0287563	1	biofilm matrix disassembly (GO:0098786)	-	Transcriptomics	0
CZA vs MEM	1_B	0	160	1	5564	0	1	0.0287563	1	biofilm matrix organization (GO:0098784)	-	Transcriptomics	0
CZA vs MEM	1_B	0	160	1	5564	0	1	0.0287563	1	3-(3-hydroxy)phenylpropionate metabolic process (GO:0046435)	-	Transcriptomics	0
CZA vs MEM	1_B	0	160	1	5564	0	1	0.0287563	1	cellular response to amino acid starvation (GO:0034198)	-	Transcriptomics	0
CZA vs MEM	1_B	0	160	1	5564	0	1	0.0287563	1	stress response to copper ion (GO:1990169)	-	Transcriptomics	0
CZA vs MEM	1_B	0	160	1	5564	0	1	0.0287563	1	cyanide metabolic process (GO:0019499)	-	Transcriptomics	0
CZA vs MEM	1_B	0	160	1	5564	0	1	0.0287563	1	'de novo' pyridoxal 5'-phosphate biosynthetic process (GO:0036001)	-	Transcriptomics	0
CZA vs MEM	1_B	0	160	1	5564	0	1	0.0287563	1	negative regulation of immune effector process (GO:0002698)	-	Transcriptomics	0
CZA vs MEM	1_B	0	160	1	5564	0	1	0.0287563	1	regulation of immune effector process (GO:0002697)	-	Transcriptomics	0
CZA vs MEM	1_B	0	160	1	5564	0	1	0.0287563	1	Gram-negative-bacterium-type cell wall biogenesis (GO:0043164)	-	Transcriptomics	0
CZA vs MEM	1_B	0	160	1	5564	0	1	0.0287563	1	positive regulation of DNA metabolic process (GO:0051054)	-	Transcriptomics	0
CZA vs MEM	1_B	0	160	1	5564	0	1	0.0287563	1	negative regulation of DNA metabolic process (GO:0051053)	-	Transcriptomics	0
CZA vs MEM	1_B	0	160	1	5564	0	1	0.0287563	1	urate metabolic process (GO:0046415)	-	Transcriptomics	0
CZA vs MEM	1_B	0	160	1	5564	0	1	0.0287563	1	negative regulation of immune system process (GO:0002683)	-	Transcriptomics	0
CZA vs MEM	1_B	0	160	1	5564	0	1	0.0287563	1	regulation of immune system process (GO:0002682)	-	Transcriptomics	0
CZA vs MEM	1_B	0	160	1	5564	0	1	0.0287563	1	peptidyl-lysine trimethylation (GO:0018023)	-	Transcriptomics	0
CZA vs MEM	1_B	0	160	1	5564	0	1	0.0287563	1	peptidyl-lysine methylation (GO:0018022)	-	Transcriptomics	0
CZA vs MEM	1_B	0	160	1	5564	0	1	0.0287563	1	keto-3-deoxy-D-manno-octulosonic acid metabolic process (GO:0046400)	-	Transcriptomics	0
CZA vs MEM	1_B	0	160	1	5564	0	1	0.0287563	1	positive regulation of glycoprotein biosynthetic process (GO:0010560)	-	Transcriptomics	0
CZA vs MEM	1_B	0	160	1	5564	0	1	0.0287563	1	cell-cell adhesion via plasma-membrane adhesion molecules (GO:0098742)	-	Transcriptomics	0
CZA vs MEM	1_B	0	160	1	5564	0	1	0.0287563	1	regulation of glycoprotein biosynthetic process (GO:0010559)	-	Transcriptomics	0
CZA vs MEM	1_B	0	160	1	5564	0	1	0.0287563	1	nitrogen fixation (GO:0009399)	-	Transcriptomics	0
CZA vs MEM	1_B	0	160	1	5564	0	1	0.0287563	1	FMN biosynthetic process (GO:0009398)	-	Transcriptomics	0
CZA vs MEM	1_B	0	160	1	5564	0	1	0.0287563	1	folic acid-containing compound catabolic process (GO:0009397)	-	Transcriptomics	0
CZA vs MEM	1_B	0	160	1	5564	0	1	0.0287563	1	ganglioside metabolic process (GO:0001573)	-	Transcriptomics	0
CZA vs MEM	1_B	0	160	1	5564	0	1	0.0287563	1	fluid transport (GO:0042044)	-	Transcriptomics	0
CZA vs MEM	1_B	0	160	1	5564	0	1	0.0287563	1	macrolide biosynthetic process (GO:0033068)	-	Transcriptomics	0
CZA vs MEM	1_B	0	160	1	5564	0	1	0.0287563	1	macrolide metabolic process (GO:0033067)	-	Transcriptomics	0
CZA vs MEM	1_B	0	160	1	5564	0	1	0.0287563	1	mRNA pseudouridine synthesis (GO:1990481)	-	Transcriptomics	0
CZA vs MEM	1_B	0	160	1	5564	0	1	0.0287563	1	regulation of mRNA stability (GO:0043488)	-	Transcriptomics	0
CZA vs MEM	1_B	0	160	1	5564	0	1	0.0287563	1	translational attenuation (GO:0009386)	-	Transcriptomics	0
CZA vs MEM	1_B	0	160	1	5564	0	1	0.0287563	1	intracellular mRNA localization (GO:0008298)	-	Transcriptomics	0
CZA vs MEM	1_B	0	160	1	5564	0	1	0.0287563	1	regulation of membrane potential (GO:0042391)	-	Transcriptomics	0
CZA vs MEM	1_B	0	160	1	5564	0	1	0.0287563	1	meiotic nuclear division (GO:0140013)	-	Transcriptomics	0
CZA vs MEM	1_B	0	160	1	5564	0	1	0.0287563	1	tryptophan catabolic process to acetyl-CoA (GO:0019442)	-	Transcriptomics	0
CZA vs MEM	1_B	0	160	1	5564	0	1	0.0287563	1	regulation of cell growth (GO:0001558)	-	Transcriptomics	0
CZA vs MEM	1_B	0	160	1	5564	0	1	0.0287563	1	regulation of organelle organization (GO:0033043)	-	Transcriptomics	0
CZA vs MEM	1_B	0	160	1	5564	0	1	0.0287563	1	extracellular matrix assembly (GO:0085029)	-	Transcriptomics	0
CZA vs MEM	1_B	0	160	1	5564	0	1	0.0287563	1	removal of superoxide radicals (GO:0019430)	-	Transcriptomics	0
CZA vs MEM	1_B	0	160	1	5564	0	1	0.0287563	1	pilus retraction (GO:0043108)	-	Transcriptomics	0
CZA vs MEM	1_B	0	160	1	5564	0	1	0.0287563	1	regulation of generation of precursor metabolites and energy (GO:0043467)	-	Transcriptomics	0
CZA vs MEM	1_B	0	160	1	5564	0	1	0.0287563	1	hypoxanthine salvage (GO:0043103)	-	Transcriptomics	0
CZA vs MEM	1_B	0	160	1	5564	0	1	0.0287563	1	regulation of ATP-dependent activity (GO:0043462)	-	Transcriptomics	0
CZA vs MEM	1_B	0	160	1	5564	0	1	0.0287563	1	negative regulation of oxidoreductase activity (GO:0051354)	-	Transcriptomics	0
CZA vs MEM	1_B	0	160	1	5564	0	1	0.0287563	1	negative regulation of lyase activity (GO:0051350)	-	Transcriptomics	0
CZA vs MEM	1_B	0	160	1	5564	0	1	0.0287563	1	negative regulation of dipeptide transport (GO:2000879)	-	Transcriptomics	0
CZA vs MEM	1_B	0	160	1	5564	0	1	0.0287563	1	negative regulation of oligopeptide transport (GO:2000877)	-	Transcriptomics	0
CZA vs MEM	1_B	0	160	1	5564	0	1	0.0287563	1	lipid import into cell (GO:0140354)	-	Transcriptomics	0
CZA vs MEM	1_B	0	160	1	5564	0	1	0.0287563	1	positive regulation of phospholipase activity (GO:0010518)	-	Transcriptomics	0
CZA vs MEM	1_B	0	160	1	5564	0	1	0.0287563	1	regulation of phospholipase activity (GO:0010517)	-	Transcriptomics	0
CZA vs MEM	1_B	0	160	1	5564	0	1	0.0287563	1	regulation of cellular respiration (GO:0043457)	-	Transcriptomics	0
CZA vs MEM	1_B	0	160	1	5564	0	1	0.0287563	1	positive regulation of lyase activity (GO:0051349)	-	Transcriptomics	0
CZA vs MEM	1_B	0	160	1	5564	0	1	0.0287563	1	DNA integration (GO:0015074)	-	Transcriptomics	0
CZA vs MEM	1_B	0	160	1	5564	0	1	0.0287563	1	positive regulation of transferase activity (GO:0051347)	-	Transcriptomics	0
CZA vs MEM	1_B	0	160	1	5564	0	1	0.0287563	1	water-soluble vitamin catabolic process (GO:0042365)	-	Transcriptomics	0
CZA vs MEM	1_B	0	160	1	5564	0	1	0.0287563	1	sulfide oxidation (GO:0019418)	-	Transcriptomics	0
CZA vs MEM	1_B	0	160	1	5564	0	1	0.0287563	1	putrescine biosynthetic process from ornithine (GO:0033387)	-	Transcriptomics	0
CZA vs MEM	1_B	0	160	1	5564	0	1	0.0287563	1	long-chain fatty acid import into cell (GO:0044539)	-	Transcriptomics	0
CZA vs MEM	1_B	0	160	1	5564	0	1	0.0287563	1	positive regulation of DNA-templated DNA replication initiation (GO:0032298)	-	Transcriptomics	0
CZA vs MEM	1_B	0	160	1	5564	0	1	0.0287563	1	negative regulation of DNA-templated DNA replication initiation (GO:0032297)	-	Transcriptomics	0
CZA vs MEM	1_B	0	160	1	5564	0	1	0.0287563	1	regulation of transferase activity (GO:0051338)	-	Transcriptomics	0
CZA vs MEM	1_B	0	160	1	5564	0	1	0.0287563	1	negative regulation of elastin catabolic process (GO:0060311)	-	Transcriptomics	0
CZA vs MEM	1_B	0	160	1	5564	0	1	0.0287563	1	selenium compound metabolic process (GO:0001887)	-	Transcriptomics	0
CZA vs MEM	1_B	0	160	1	5564	0	1	0.0287563	1	L-histidine transmembrane transport (GO:0089709)	-	Transcriptomics	0
CZA vs MEM	1_B	0	160	1	5564	0	1	0.0287563	1	regulation of translation, ncRNA-mediated (GO:0045974)	-	Transcriptomics	0
CZA vs MEM	1_B	0	160	1	5564	0	1	0.0287563	1	protein localization to outer membrane (GO:0089705)	-	Transcriptomics	0
CZA vs MEM	1_B	0	160	1	5564	0	1	0.0287563	1	'de novo' GDP-L-fucose biosynthetic process (GO:0042351)	-	Transcriptomics	0
CZA vs MEM	1_B	0	160	1	5564	0	1	0.0287563	1	GDP-L-fucose biosynthetic process (GO:0042350)	-	Transcriptomics	0
CZA vs MEM	1_B	0	160	1	5564	0	1	0.0287563	1	elastin catabolic process (GO:0060309)	-	Transcriptomics	0
CZA vs MEM	1_B	0	160	1	5564	0	1	0.0287563	1	selenocysteine incorporation (GO:0001514)	-	Transcriptomics	0
CZA vs MEM	1_B	0	160	1	5564	0	1	0.0287563	1	meiotic cell cycle (GO:0051321)	-	Transcriptomics	0
CZA vs MEM	1_B	0	160	1	5564	0	1	0.0287563	1	cytokinin biosynthetic process (GO:0009691)	-	Transcriptomics	0
CZA vs MEM	1_B	0	160	1	5564	0	1	0.0287563	1	cytokinin metabolic process (GO:0009690)	-	Transcriptomics	0
CZA vs MEM	1_B	0	160	1	5564	0	1	0.0287563	1	protein localization to organelle (GO:0033365)	-	Transcriptomics	0
CZA vs MEM	1_B	0	160	1	5564	0	1	0.0287563	1	heterophilic cell-cell adhesion via plasma membrane cell adhesion molecules (GO:0007157)	-	Transcriptomics	0
CZA vs MEM	1_B	0	160	1	5564	0	1	0.0287563	1	action potential (GO:0001508)	-	Transcriptomics	0
CZA vs MEM	1_B	0	160	1	5564	0	1	0.0287563	1	negative regulation of complement activation, lectin pathway (GO:0001869)	-	Transcriptomics	0
CZA vs MEM	1_B	0	160	1	5564	0	1	0.0287563	1	regulation of complement activation, lectin pathway (GO:0001868)	-	Transcriptomics	0
CZA vs MEM	1_B	0	160	1	5564	0	1	0.0287563	1	anthranilate metabolic process (GO:0043420)	-	Transcriptomics	0
CZA vs MEM	1_B	0	160	1	5564	0	1	0.0287563	1	neurotransmitter uptake (GO:0001504)	-	Transcriptomics	0
CZA vs MEM	1_B	0	160	1	5564	0	1	0.0287563	1	negative regulation of complement activation, classical pathway (GO:0045959)	-	Transcriptomics	0
CZA vs MEM	1_B	0	160	1	5564	0	1	0.0287563	1	glucuronate catabolic process (GO:0006064)	-	Transcriptomics	0
CZA vs MEM	1_B	0	160	1	5564	0	1	0.0287563	1	uronic acid metabolic process (GO:0006063)	-	Transcriptomics	0
CZA vs MEM	1_B	0	160	1	5564	0	1	0.0287563	1	protein localization to cell periphery (GO:1990778)	-	Transcriptomics	0
CZA vs MEM	1_B	0	160	1	5564	0	1	0.0287563	1	glucosamine-containing compound biosynthetic process (GO:1901073)	-	Transcriptomics	0
CZA vs MEM	1_B	0	160	1	5564	0	1	0.0287563	1	glucosamine-containing compound catabolic process (GO:1901072)	-	Transcriptomics	0
CZA vs MEM	1_B	0	160	1	5564	0	1	0.0287563	1	regulation of isoprenoid metabolic process (GO:0019747)	-	Transcriptomics	0
CZA vs MEM	1_B	0	160	1	5564	0	1	0.0287563	1	protein peptidyl-prolyl isomerization (GO:0000413)	-	Transcriptomics	0
CZA vs MEM	1_B	0	160	1	5564	0	1	0.0287563	1	S-adenosylmethionine cycle (GO:0033353)	-	Transcriptomics	0
CZA vs MEM	1_B	0	160	1	5564	0	1	0.0287563	1	IMP salvage (GO:0032264)	-	Transcriptomics	0
CZA vs MEM	1_B	0	160	1	5564	0	1	0.0287563	1	GMP salvage (GO:0032263)	-	Transcriptomics	0
CZA vs MEM	1_B	0	160	1	5564	0	1	0.0287563	1	positive regulation of phosphorylation (GO:0042327)	-	Transcriptomics	0
CZA vs MEM	1_B	0	160	1	5564	0	1	0.0287563	1	negative regulation of translational initiation (GO:0045947)	-	Transcriptomics	0
CZA vs MEM	1_B	0	160	1	5564	0	1	0.0287563	1	regulation of phosphorylation (GO:0042325)	-	Transcriptomics	0
CZA vs MEM	1_B	0	160	1	5564	0	1	0.0287563	1	tRNA N1-guanine methylation (GO:0002939)	-	Transcriptomics	0
CZA vs MEM	1_B	0	160	1	5564	0	1	0.0287563	1	tRNA 4-thiouridine biosynthesis (GO:0002937)	-	Transcriptomics	0
CZA vs MEM	1_B	0	160	1	5564	0	1	0.0287563	1	positive regulation of glucose transmembrane transport (GO:0010828)	-	Transcriptomics	0
CZA vs MEM	1_B	0	160	1	5564	0	1	0.0287563	1	regulation of glucose transmembrane transport (GO:0010827)	-	Transcriptomics	0
CZA vs MEM	1_B	0	160	1	5564	0	1	0.0287563	1	reciprocal meiotic recombination (GO:0007131)	-	Transcriptomics	0
CZA vs MEM	1_B	0	160	1	5564	0	1	0.0287563	1	N-acetylglucosamine catabolic process (GO:0006046)	-	Transcriptomics	0
CZA vs MEM	1_B	0	160	1	5564	0	1	0.0287563	1	N-acetylglucosamine biosynthetic process (GO:0006045)	-	Transcriptomics	0
CZA vs MEM	1_B	0	160	1	5564	0	1	0.0287563	1	meiosis I (GO:0007127)	-	Transcriptomics	0
CZA vs MEM	1_B	0	160	1	5564	0	1	0.0287563	1	negative regulation of humoral immune response mediated by circulating immunoglobulin (GO:0002924)	-	Transcriptomics	0
CZA vs MEM	1_B	0	160	1	5564	0	1	0.0287563	1	regulation of humoral immune response mediated by circulating immunoglobulin (GO:0002923)	-	Transcriptomics	0
CZA vs MEM	1_B	0	160	1	5564	0	1	0.0287563	1	regulation of hormone levels (GO:0010817)	-	Transcriptomics	0
CZA vs MEM	1_B	0	160	1	5564	0	1	0.0287563	1	response to potassium ion (GO:0035864)	-	Transcriptomics	0
CZA vs MEM	1_B	0	160	1	5564	0	1	0.0287563	1	negative regulation of humoral immune response (GO:0002921)	-	Transcriptomics	0
CZA vs MEM	1_B	0	160	1	5564	0	1	0.0287563	1	regulation of humoral immune response (GO:0002920)	-	Transcriptomics	0
CZA vs MEM	1_B	0	160	1	5564	0	1	0.0287563	1	positive regulation of growth (GO:0045927)	-	Transcriptomics	0
CZA vs MEM	1_B	0	160	1	5564	0	1	0.0287563	1	UV protection (GO:0009650)	-	Transcriptomics	0
CZA vs MEM	1_B	0	160	1	5564	0	1	0.0287563	1	negative regulation of fatty acid metabolic process (GO:0045922)	-	Transcriptomics	0
CZA vs MEM	1_B	0	160	1	5564	0	1	0.0287563	1	steroid metabolic process (GO:0008202)	-	Transcriptomics	0
CZA vs MEM	1_B	0	160	1	5564	0	1	0.0287563	1	positive regulation of transmembrane transport (GO:0034764)	-	Transcriptomics	0
CZA vs MEM	1_B	0	160	1	5564	0	1	0.0287563	1	negative regulation of complement activation (GO:0045916)	-	Transcriptomics	0
CZA vs MEM	1_B	0	160	1	5564	0	1	0.0287563	1	transcription by RNA polymerase III (GO:0006383)	-	Transcriptomics	0
CZA vs MEM	1_B	0	160	1	5564	0	1	0.0287563	1	inositol metabolic process (GO:0006020)	-	Transcriptomics	0
CZA vs MEM	1_B	0	160	1	5564	0	1	0.0287563	1	negative regulation of carbohydrate metabolic process (GO:0045912)	-	Transcriptomics	0
CZA vs MEM	1_B	0	160	1	5564	0	1	0.0287563	1	positive regulation of kinase activity (GO:0033674)	-	Transcriptomics	0
CZA vs MEM	1_B	0	160	1	5564	0	1	0.0287563	1	positive regulation of organelle assembly (GO:1902117)	-	Transcriptomics	0
CZA vs MEM	1_B	0	160	1	5564	0	1	0.0287563	1	regulation of organelle assembly (GO:1902115)	-	Transcriptomics	0
CZA vs MEM	1_B	0	160	1	5564	0	1	0.0287563	1	D-ribose metabolic process (GO:0006014)	-	Transcriptomics	0
CZA vs MEM	1_B	0	160	1	5564	0	1	0.0287563	1	galactose metabolic process (GO:0006012)	-	Transcriptomics	0
CZA vs MEM	1_B	0	160	1	5564	0	1	0.0287563	1	intracellular water homeostasis (GO:0009992)	-	Transcriptomics	0
CZA vs MEM	1_B	0	160	1	5564	0	1	0.0287563	1	negative regulation of translational elongation (GO:0045900)	-	Transcriptomics	0
CZA vs MEM	1_B	0	160	1	5564	0	1	0.0287563	1	organelle fission (GO:0048285)	-	Transcriptomics	0
CZA vs MEM	1_B	0	160	1	5564	0	1	0.0287563	1	organelle fusion (GO:0048284)	-	Transcriptomics	0
CZA vs MEM	1_B	0	160	1	5564	0	1	0.0287563	1	histamine uptake (GO:0051615)	-	Transcriptomics	0
CZA vs MEM	1_B	0	160	1	5564	0	1	0.0287563	1	fructose metabolic process (GO:0006000)	-	Transcriptomics	0
CZA vs MEM	1_B	0	160	1	5564	0	1	0.0287563	1	transcription by RNA polymerase I (GO:0006360)	-	Transcriptomics	0
CZA vs MEM	1_B	0	160	1	5564	0	1	0.0287563	1	transcription-coupled nucleotide-excision repair, DNA damage recognition (GO:0000716)	-	Transcriptomics	0
CZA vs MEM	1_B	0	160	1	5564	0	1	0.0287563	1	nucleotide-excision repair, DNA damage recognition (GO:0000715)	-	Transcriptomics	0
CZA vs MEM	1_B	0	160	1	5564	0	1	0.0287563	1	homologous recombination (GO:0035825)	-	Transcriptomics	0
CZA vs MEM	1_B	0	160	1	5564	0	1	0.0287563	1	histamine transport (GO:0051608)	-	Transcriptomics	0
CZA vs MEM	1_B	0	160	1	5564	0	1	0.0287563	1	defense response to virus (GO:0051607)	-	Transcriptomics	0
CZA vs MEM	1_B	0	160	1	5564	0	1	0.0287563	1	tRNA pseudouridine synthesis (GO:0031119)	-	Transcriptomics	0
CZA vs MEM	1_B	0	160	1	5564	0	1	0.0287563	1	response to virus (GO:0009615)	-	Transcriptomics	0
CZA vs MEM	1_B	0	160	1	5564	0	1	0.0287563	1	ubiquinone-6 biosynthetic process (GO:1901006)	-	Transcriptomics	0
CZA vs MEM	1_B	0	160	1	5564	0	1	0.0287563	1	ubiquinone-6 metabolic process (GO:1901004)	-	Transcriptomics	0
CZA vs MEM	1_B	0	160	1	5564	0	1	0.0287563	1	DNA-templated transcription termination (GO:0006353)	-	Transcriptomics	0
CZA vs MEM	1_B	0	160	1	5564	0	1	0.0287563	1	metabolite repair (GO:0110051)	-	Transcriptomics	0
CZA vs MEM	1_B	0	160	1	5564	0	1	0.0287563	1	regulation of response to salt stress (GO:1901000)	-	Transcriptomics	0
CZA vs MEM	1_B	0	160	1	5564	0	1	0.0287563	1	intracellular manganese ion homeostasis (GO:0030026)	-	Transcriptomics	0
CZA vs MEM	1_B	0	160	1	5564	0	1	0.0287563	1	fructose 1,6-bisphosphate metabolic process (GO:0030388)	-	Transcriptomics	0
CZA vs MEM	1_B	0	160	1	5564	0	1	0.0287563	1	calcium ion homeostasis (GO:0055074)	-	Transcriptomics	0
CZA vs MEM	1_B	0	160	1	5564	0	1	0.0287563	1	guanine biosynthetic process (GO:0046099)	-	Transcriptomics	0
CZA vs MEM	1_B	0	160	1	5564	0	1	0.0287563	1	manganese ion homeostasis (GO:0055071)	-	Transcriptomics	0
CZA vs MEM	1_B	0	160	1	5564	0	1	0.0287563	1	ferric-hydroxamate import into cell (GO:0015687)	-	Transcriptomics	0
CZA vs MEM	1_B	0	160	1	5564	0	1	0.0287563	1	positive regulation of amino acid transport (GO:0051957)	-	Transcriptomics	0
CZA vs MEM	1_B	0	160	1	5564	0	1	0.0287563	1	regulation of signal transduction (GO:0009966)	-	Transcriptomics	0
CZA vs MEM	1_B	0	160	1	5564	0	1	0.0287563	1	septin ring organization (GO:0031106)	-	Transcriptomics	0
CZA vs MEM	1_B	0	160	1	5564	0	1	0.0287563	1	regulation of amino acid transport (GO:0051955)	-	Transcriptomics	0
CZA vs MEM	1_B	0	160	1	5564	0	1	0.0287563	1	positive regulation of amine transport (GO:0051954)	-	Transcriptomics	0
CZA vs MEM	1_B	0	160	1	5564	0	1	0.0287563	1	regulation of amine transport (GO:0051952)	-	Transcriptomics	0
CZA vs MEM	1_B	0	160	1	5564	0	1	0.0287563	1	response to lipid (GO:0033993)	-	Transcriptomics	0
CZA vs MEM	1_B	0	160	1	5564	0	1	0.0287563	1	homoserine transport (GO:0042968)	-	Transcriptomics	0
CZA vs MEM	1_B	0	160	1	5564	0	1	0.0287563	1	dUMP metabolic process (GO:0046078)	-	Transcriptomics	0
CZA vs MEM	1_B	0	160	1	5564	0	1	0.0287563	1	dUDP metabolic process (GO:0046077)	-	Transcriptomics	0
CZA vs MEM	1_B	0	160	1	5564	0	1	0.0287563	1	dTTP catabolic process (GO:0046076)	-	Transcriptomics	0
CZA vs MEM	1_B	0	160	1	5564	0	1	0.0287563	1	mucopolysaccharide metabolic process (GO:1903510)	-	Transcriptomics	0
CZA vs MEM	1_B	0	160	1	5564	0	1	0.0287563	1	dTMP metabolic process (GO:0046073)	-	Transcriptomics	0
CZA vs MEM	1_B	0	160	1	5564	0	1	0.0287563	1	dTDP metabolic process (GO:0046072)	-	Transcriptomics	0
CZA vs MEM	1_B	0	160	1	5564	0	1	0.0287563	1	regulation of cellular component size (GO:0032535)	-	Transcriptomics	0
CZA vs MEM	1_B	0	160	1	5564	0	1	0.0287563	1	ganglioside catabolic process (GO:0006689)	-	Transcriptomics	0
CZA vs MEM	1_B	0	160	1	5564	0	1	0.0287563	1	glycosphingolipid metabolic process (GO:0006687)	-	Transcriptomics	0
CZA vs MEM	1_B	0	160	1	5564	0	1	0.0287563	1	lactone biosynthetic process (GO:1901336)	-	Transcriptomics	0
CZA vs MEM	1_B	0	160	1	5564	0	1	0.0287563	1	lactone metabolic process (GO:1901334)	-	Transcriptomics	0
CZA vs MEM	1_B	0	160	1	5564	0	1	0.0287563	1	regulation of calcium-mediated signaling (GO:0050848)	-	Transcriptomics	0
CZA vs MEM	1_B	0	160	1	5564	0	1	0.0287563	1	dATP catabolic process (GO:0046061)	-	Transcriptomics	0
CZA vs MEM	1_B	0	160	1	5564	0	1	0.0287563	1	dATP metabolic process (GO:0046060)	-	Transcriptomics	0
CZA vs MEM	1_B	0	160	1	5564	0	1	0.0287563	1	dodecyl sulfate metabolic process (GO:0018909)	-	Transcriptomics	0
CZA vs MEM	1_B	0	160	1	5564	0	1	0.0287563	1	UTP catabolic process (GO:0046052)	-	Transcriptomics	0
CZA vs MEM	1_B	0	160	1	5564	0	1	0.0287563	1	UTP metabolic process (GO:0046051)	-	Transcriptomics	0
CZA vs MEM	1_B	0	160	1	5564	0	1	0.0287563	1	DNA catabolic process (GO:0006308)	-	Transcriptomics	0
CZA vs MEM	1_B	0	160	1	5564	0	1	0.0287563	1	positive regulation of superoxide dismutase activity (GO:1901671)	-	Transcriptomics	0
CZA vs MEM	1_B	0	160	1	5564	0	1	0.0287563	1	tRNA 5'-end processing (GO:0099116)	-	Transcriptomics	0
CZA vs MEM	1_B	0	160	1	5564	0	1	0.0287563	1	UDP metabolic process (GO:0046048)	-	Transcriptomics	0
CZA vs MEM	1_B	0	160	1	5564	0	1	0.0287563	1	TTP catabolic process (GO:0046047)	-	Transcriptomics	0
CZA vs MEM	1_B	0	160	1	5564	0	1	0.0287563	1	protein stabilization (GO:0050821)	-	Transcriptomics	0
CZA vs MEM	1_B	0	160	1	5564	0	1	0.0287563	1	TTP metabolic process (GO:0046046)	-	Transcriptomics	0
CZA vs MEM	1_B	0	160	1	5564	0	1	0.0287563	1	bis(molybdopterin guanine dinucleotide)molybdenum biosynthetic process (GO:1902758)	-	Transcriptomics	0
CZA vs MEM	1_B	0	160	1	5564	0	1	0.0287563	1	bis(molybdopterin guanine dinucleotide)molybdenum metabolic process (GO:1902757)	-	Transcriptomics	0
CZA vs MEM	1_B	0	160	1	5564	0	1	0.0287563	1	ferrichrome import into cell (GO:0042928)	-	Transcriptomics	0
CZA vs MEM	1_B	0	160	1	5564	0	1	0.0287563	1	regulation of response to osmotic stress (GO:0047484)	-	Transcriptomics	0
CZA vs MEM	1_B	0	160	1	5564	0	1	0.0287563	1	GTP metabolic process (GO:0046039)	-	Transcriptomics	0
CZA vs MEM	1_B	0	160	1	5564	0	1	0.0287563	1	galacturonate catabolic process (GO:0046397)	-	Transcriptomics	0
CZA vs MEM	1_B	0	160	1	5564	0	1	0.0287563	1	D-galacturonate metabolic process (GO:0046396)	-	Transcriptomics	0
CZA vs MEM	1_B	0	160	1	5564	0	1	0.0287563	1	glycosyl compound catabolic process (GO:1901658)	-	Transcriptomics	0
CZA vs MEM	1_B	0	160	1	5564	0	1	0.0287563	1	alkanesulfonate transmembrane transport (GO:0042918)	-	Transcriptomics	0
CZA vs MEM	1_B	0	160	1	5564	0	1	0.0287563	1	establishment of protein localization to endoplasmic reticulum (GO:0072599)	-	Transcriptomics	0
CZA vs MEM	1_B	0	160	1	5564	0	1	0.0287563	1	response to peptide (GO:1901652)	-	Transcriptomics	0
CZA vs MEM	1_B	0	160	1	5564	0	1	0.0287563	1	establishment of protein localization to organelle (GO:0072594)	-	Transcriptomics	0
CZA vs MEM	1_B	0	160	1	5564	0	1	0.0287563	1	cellular response to nitrogen starvation (GO:0006995)	-	Transcriptomics	0
CZA vs MEM	1_B	0	160	1	5564	0	1	0.0287563	1	protein maturation by protein folding (GO:0022417)	-	Transcriptomics	0
CZA vs MEM	1_B	0	160	1	5564	0	1	0.0287563	1	ammonium homeostasis (GO:0097272)	-	Transcriptomics	0
CZA vs MEM	1_B	0	160	1	5564	0	1	0.0287563	1	positive regulation of cell growth (GO:0030307)	-	Transcriptomics	0
CZA vs MEM	1_B	0	160	1	5564	0	1	0.0287563	1	L-histidine import across plasma membrane (GO:1903810)	-	Transcriptomics	0
CZA vs MEM	1_B	0	160	1	5564	0	1	0.0287563	1	stringent response (GO:0015968)	-	Transcriptomics	0
CZA vs MEM	1_B	0	160	1	5564	0	1	0.0287563	1	homogentisate metabolic process (GO:1901999)	-	Transcriptomics	0
CZA vs MEM	1_B	0	160	1	5564	0	1	0.0287563	1	response to unfolded protein (GO:0006986)	-	Transcriptomics	0
CZA vs MEM	1_B	0	160	1	5564	0	1	0.0287563	1	self proteolysis (GO:0097264)	-	Transcriptomics	0
CZA vs MEM	1_B	0	160	1	5564	0	1	0.0287563	1	L-glutamine import across plasma membrane (GO:1903803)	-	Transcriptomics	0
CZA vs MEM	1_B	0	160	1	5564	0	1	0.0287563	1	GDP-L-fucose metabolic process (GO:0046368)	-	Transcriptomics	0
CZA vs MEM	1_B	0	160	1	5564	0	1	0.0287563	1	response to nitrate (GO:0010167)	-	Transcriptomics	0
CZA vs MEM	1_B	0	160	1	5564	0	1	0.0287563	1	peptide antibiotic biosynthetic process (GO:0030651)	-	Transcriptomics	0
CZA vs MEM	1_B	0	160	1	5564	0	1	0.0287563	1	peptide antibiotic metabolic process (GO:0030650)	-	Transcriptomics	0
CZA vs MEM	1_B	0	160	1	5564	0	1	0.0287563	1	cellular response to light stimulus (GO:0071482)	-	Transcriptomics	0
CZA vs MEM	1_B	0	160	1	5564	0	1	0.0287563	1	SRP-dependent cotranslational protein targeting to membrane, translocation (GO:0006616)	-	Transcriptomics	0
CZA vs MEM	1_B	0	160	1	5564	0	1	0.0287563	1	SRP-dependent cotranslational protein targeting to membrane (GO:0006614)	-	Transcriptomics	0
CZA vs MEM	1_B	0	160	1	5564	0	1	0.0287563	1	cotranslational protein targeting to membrane (GO:0006613)	-	Transcriptomics	0
CZA vs MEM	1_B	0	160	1	5564	0	1	0.0287563	1	protein targeting to membrane (GO:0006612)	-	Transcriptomics	0
CZA vs MEM	1_B	0	160	1	5564	0	1	0.0287563	1	negative regulation of ubiquitin-specific protease activity (GO:2000157)	-	Transcriptomics	0
CZA vs MEM	1_B	0	160	1	5564	0	1	0.0287563	1	regulation of ubiquitin-specific protease activity (GO:2000152)	-	Transcriptomics	0
CZA vs MEM	1_B	0	160	1	5564	0	1	0.0287563	1	cellular response to ionizing radiation (GO:0071479)	-	Transcriptomics	0
CZA vs MEM	1_B	0	160	1	5564	0	1	0.0287563	1	disaccharide catabolic process (GO:0046352)	-	Transcriptomics	0
CZA vs MEM	1_B	0	160	1	5564	0	1	0.0287563	1	formate oxidation (GO:0015944)	-	Transcriptomics	0
CZA vs MEM	1_B	0	160	1	5564	0	1	0.0287563	1	formate metabolic process (GO:0015942)	-	Transcriptomics	0
CZA vs MEM	1_B	0	160	1	5564	0	1	0.0287563	1	hemolysis in another organism (GO:0044179)	-	Transcriptomics	0
CZA vs MEM	1_B	0	160	1	5564	0	1	0.0287563	1	polyketide biosynthetic process (GO:0030639)	-	Transcriptomics	0
CZA vs MEM	1_B	0	160	1	5564	0	1	0.0287563	1	polyketide metabolic process (GO:0030638)	-	Transcriptomics	0
CZA vs MEM	1_B	0	160	1	5564	0	1	0.0287563	1	amino sugar catabolic process (GO:0046348)	-	Transcriptomics	0
CZA vs MEM	1_B	0	160	1	5564	0	1	0.0287563	1	CDP-diacylglycerol metabolic process (GO:0046341)	-	Transcriptomics	0
CZA vs MEM	1_B	0	160	1	5564	0	1	0.0287563	1	negative regulation of chloride transport (GO:2001226)	-	Transcriptomics	0
CZA vs MEM	1_B	0	160	1	5564	0	1	0.0287563	1	regulation of chloride transport (GO:2001225)	-	Transcriptomics	0
CZA vs MEM	1_B	0	160	1	5564	0	1	0.0287563	1	disruption of cell in another organism (GO:0141061)	-	Transcriptomics	0
CZA vs MEM	1_B	0	160	1	5564	0	1	0.0287563	1	disruption of anatomical structure in another organism (GO:0141060)	-	Transcriptomics	0
CZA vs MEM	1_B	0	160	1	5564	0	1	0.0287563	1	nucleobase-containing compound transport (GO:0015931)	-	Transcriptomics	0
CZA vs MEM	1_B	0	160	1	5564	0	1	0.0287563	1	defense response (GO:0006952)	-	Transcriptomics	0
CZA vs MEM	1_B	0	160	1	5564	0	1	0.0287563	1	ethanolamine catabolic process (GO:0046336)	-	Transcriptomics	0
CZA vs MEM	1_B	0	160	1	5564	0	1	0.0287563	1	cellular response to hypoxia (GO:0071456)	-	Transcriptomics	0
CZA vs MEM	1_B	0	160	1	5564	0	1	0.0287563	1	alpha-glucan catabolic process (GO:0030980)	-	Transcriptomics	0
CZA vs MEM	1_B	0	160	1	5564	0	1	0.0287563	1	cellular response to anoxia (GO:0071454)	-	Transcriptomics	0
CZA vs MEM	1_B	0	160	1	5564	0	1	0.0287563	1	cellular response to superoxide (GO:0071451)	-	Transcriptomics	0
CZA vs MEM	1_B	0	160	1	5564	0	1	0.0287563	1	cellular response to oxygen radical (GO:0071450)	-	Transcriptomics	0
CZA vs MEM	1_B	0	160	1	5564	0	1	0.0287563	1	RNA (guanine-N7)-methylation (GO:0036265)	-	Transcriptomics	0
CZA vs MEM	1_B	0	160	1	5564	0	1	0.0287563	1	alpha-glucan metabolic process (GO:0030978)	-	Transcriptomics	0
CZA vs MEM	1_B	0	160	1	5564	0	1	0.0287563	1	positive regulation of programmed cell death (GO:0043068)	-	Transcriptomics	0
CZA vs MEM	1_B	0	160	1	5564	0	1	0.0287563	1	response to copper ion (GO:0046688)	-	Transcriptomics	0
CZA vs MEM	1_B	0	160	1	5564	0	1	0.0287563	1	regulation of programmed cell death (GO:0043067)	-	Transcriptomics	0
CZA vs MEM	1_B	0	160	1	5564	0	1	0.0287563	1	galactose catabolic process (GO:0019388)	-	Transcriptomics	0
CZA vs MEM	1_B	0	160	1	5564	0	1	0.0287563	1	argininosuccinate metabolic process (GO:0000053)	-	Transcriptomics	0
CZA vs MEM	1_B	0	160	1	5564	0	1	0.0287563	1	regulation of mRNA catabolic process (GO:0061013)	-	Transcriptomics	0
CZA vs MEM	1_B	0	160	1	5564	0	1	0.0287563	1	urea cycle (GO:0000050)	-	Transcriptomics	0
CZA vs MEM	1_B	0	160	1	5564	0	1	0.0287563	1	positive regulation of peroxidase activity (GO:2000470)	-	Transcriptomics	0
CZA vs MEM	1_B	0	160	1	5564	0	1	0.0287563	1	endoplasmic reticulum unfolded protein response (GO:0030968)	-	Transcriptomics	0
CZA vs MEM	1_B	0	160	1	5564	0	1	0.0287563	1	long-chain fatty acid transport (GO:0015909)	-	Transcriptomics	0
CZA vs MEM	1_B	0	160	1	5564	0	1	0.0287563	1	fatty acid transport (GO:0015908)	-	Transcriptomics	0
CZA vs MEM	1_B	0	160	1	5564	0	1	0.0287563	1	butanediol catabolic process (GO:0034078)	-	Transcriptomics	0
CZA vs MEM	1_B	0	160	1	5564	0	1	0.0287563	1	butanediol metabolic process (GO:0034077)	-	Transcriptomics	0
CZA vs MEM	1_B	0	160	1	5564	0	1	0.0287563	1	monoatomic anion transmembrane transport (GO:0098656)	-	Transcriptomics	0
CZA vs MEM	1_B	0	160	1	5564	0	1	0.0287563	1	regulation of peroxidase activity (GO:2000468)	-	Transcriptomics	0
CZA vs MEM	1_B	0	160	1	5564	0	1	0.0287563	1	glycolipid catabolic process (GO:0019377)	-	Transcriptomics	0
CZA vs MEM	1_B	0	160	1	5564	0	1	0.0287563	1	positive regulation of DNA-templated DNA replication (GO:2000105)	-	Transcriptomics	0
CZA vs MEM	1_B	0	160	1	5564	0	1	0.0287563	1	negative regulation of DNA-templated DNA replication (GO:2000104)	-	Transcriptomics	0
CZA vs MEM	1_B	0	160	1	5564	0	1	0.0287563	1	negative regulation of peptidase activity (GO:0010466)	-	Transcriptomics	0
CZA vs MEM	1_B	0	160	1	5564	0	1	0.0287563	1	succinate transmembrane transport (GO:0071422)	-	Transcriptomics	0
CZA vs MEM	1_B	0	160	1	5564	0	1	0.0287563	1	autophagy (GO:0006914)	-	Transcriptomics	0
CZA vs MEM	1_B	0	160	1	5564	0	1	0.0287563	1	peptidyl-glutamate ADP-deribosylation (GO:0140291)	-	Transcriptomics	0
CZA vs MEM	1_B	0	160	1	5564	0	1	0.0287563	1	folic acid catabolic process (GO:0046657)	-	Transcriptomics	0
CZA vs MEM	1_B	0	160	1	5564	0	1	0.0287563	1	folic acid biosynthetic process (GO:0046656)	-	Transcriptomics	0
CZA vs MEM	1_B	0	160	1	5564	0	1	0.0287563	1	response to anoxia (GO:0034059)	-	Transcriptomics	0
CZA vs MEM	1_B	0	160	1	5564	0	1	0.0287563	1	regulation of protein binding (GO:0043393)	-	Transcriptomics	0
CZA vs MEM	1_B	0	160	1	5564	0	1	0.0287563	1	negative regulation of DNA binding (GO:0043392)	-	Transcriptomics	0
CZA vs MEM	1_B	0	160	1	5564	0	1	0.0287563	1	tRNA seleno-modification (GO:0070329)	-	Transcriptomics	0
CZA vs MEM	1_B	0	160	1	5564	0	1	0.0287563	1	ribosomal large subunit assembly (GO:0000027)	-	Transcriptomics	0
CZA vs MEM	1_B	0	160	1	5564	0	1	0.0287563	1	polyprenol biosynthetic process (GO:0016094)	-	Transcriptomics	0
CZA vs MEM	1_B	0	160	1	5564	0	1	0.0287563	1	adhesion to host cell via type IV pili (GO:0052001)	-	Transcriptomics	0
CZA vs MEM	1_B	0	160	1	5564	0	1	0.0287563	1	cellular response to organic cyclic compound (GO:0071407)	-	Transcriptomics	0
CZA vs MEM	1_B	0	160	1	5564	0	1	0.0287563	1	positive regulation of DNA binding (GO:0043388)	-	Transcriptomics	0
CZA vs MEM	1_B	0	160	1	5564	0	1	0.0287563	1	beta-glucan biosynthetic process (GO:0051274)	-	Transcriptomics	0
CZA vs MEM	1_B	0	160	1	5564	0	1	0.0287563	1	beta-glucan metabolic process (GO:0051273)	-	Transcriptomics	0
CZA vs MEM	1_B	0	160	1	5564	0	1	0.0287563	1	dolichol metabolic process (GO:0019348)	-	Transcriptomics	0
CZA vs MEM	1_B	0	160	1	5564	0	1	0.0287563	1	cysteine biosynthetic process via cystathionine (GO:0019343)	-	Transcriptomics	0
CZA vs MEM	1_B	0	160	1	5564	0	1	0.0287563	1	cellular response to hydrogen peroxide (GO:0070301)	-	Transcriptomics	0
CZA vs MEM	1_B	0	160	1	5564	0	1	0.0287563	1	phenol-containing compound catabolic process (GO:0019336)	-	Transcriptomics	0
CZA vs MEM	1_B	0	160	1	5564	0	1	0.0287563	1	D-galacturonate catabolic process (GO:0019698)	-	Transcriptomics	0
CZA vs MEM	1_B	0	160	1	5564	0	1	0.0287563	1	rRNA catabolic process (GO:0016075)	-	Transcriptomics	0
CZA vs MEM	1_B	0	160	1	5564	0	1	0.0287563	1	negative regulation of immunoglobulin mediated immune response (GO:0002890)	-	Transcriptomics	0
CZA vs MEM	1_B	0	160	1	5564	0	1	0.0287563	1	cell-cell adhesion (GO:0098609)	-	Transcriptomics	0
CZA vs MEM	1_B	0	160	1	5564	0	1	0.0287563	1	purine nucleoside metabolic process (GO:0042278)	-	Transcriptomics	0
CZA vs MEM	1_B	0	160	1	5564	0	1	0.0287563	1	error-prone translesion synthesis (GO:0042276)	-	Transcriptomics	0
CZA vs MEM	1_B	0	160	1	5564	0	1	0.0287563	1	ribosomal large subunit biogenesis (GO:0042273)	-	Transcriptomics	0
CZA vs MEM	1_B	0	160	1	5564	0	1	0.0287563	1	regulation of cellular response to phosphate starvation (GO:0140255)	-	Transcriptomics	0
CZA vs MEM	1_B	0	160	1	5564	0	1	0.0287563	1	pentose metabolic process (GO:0019321)	-	Transcriptomics	0
CZA vs MEM	1_B	0	160	1	5564	0	1	0.0287563	1	base-excision repair, AP site formation via deaminated base removal (GO:0097510)	-	Transcriptomics	0
CZA vs MEM	1_B	0	160	1	5564	0	1	0.0287563	1	hexose catabolic process (GO:0019320)	-	Transcriptomics	0
CZA vs MEM	1_B	0	160	1	5564	0	1	0.0287563	1	regulation of immunoglobulin mediated immune response (GO:0002889)	-	Transcriptomics	0
CZA vs MEM	1_B	0	160	1	5564	0	1	0.0287563	1	xyloglucan metabolic process (GO:0010411)	-	Transcriptomics	0
CZA vs MEM	1_B	0	160	1	5564	0	1	0.0287563	1	hemicellulose metabolic process (GO:0010410)	-	Transcriptomics	0
CZA vs MEM	1_B	0	160	1	5564	0	1	0.0287563	1	positive regulation of sporulation resulting in formation of a cellular spore (GO:0045881)	-	Transcriptomics	0
CZA vs MEM	1_B	0	160	1	5564	0	1	0.0287563	1	NAD catabolic process (GO:0019677)	-	Transcriptomics	0
CZA vs MEM	1_B	0	160	1	5564	0	1	0.0287563	1	stress response to metal ion (GO:0097501)	-	Transcriptomics	0
CZA vs MEM	1_B	0	160	1	5564	0	1	0.0287563	1	positive regulation of sodium ion transport (GO:0010765)	-	Transcriptomics	0
CZA vs MEM	1_B	0	160	1	5564	0	1	0.0287563	1	negative regulation of DNA replication (GO:0008156)	-	Transcriptomics	0
CZA vs MEM	1_B	0	160	1	5564	0	1	0.0287563	1	para-aminobenzoic acid biosynthetic process (GO:0008153)	-	Transcriptomics	0
CZA vs MEM	1_B	0	160	1	5564	0	1	0.0287563	1	septin cytoskeleton organization (GO:0032185)	-	Transcriptomics	0
CZA vs MEM	1_B	0	160	1	5564	0	1	0.0287563	1	protein unfolding (GO:0043335)	-	Transcriptomics	0
CZA vs MEM	1_B	0	160	1	5564	0	1	0.0287563	1	enterobactin biosynthetic process (GO:0009239)	-	Transcriptomics	0
CZA vs MEM	1_B	0	160	1	5564	0	1	0.0287563	1	enterobactin metabolic process (GO:0009238)	-	Transcriptomics	0
CZA vs MEM	1_B	0	160	1	5564	0	1	0.0287563	1	ketone body biosynthetic process (GO:0046951)	-	Transcriptomics	0
CZA vs MEM	1_B	0	160	1	5564	0	1	0.0287563	1	menaquinone biosynthetic process (GO:0009234)	-	Transcriptomics	0
CZA vs MEM	1_B	0	160	1	5564	0	1	0.0287563	1	cellular ketone body metabolic process (GO:0046950)	-	Transcriptomics	0
CZA vs MEM	1_B	0	160	1	5564	0	1	0.0287563	1	menaquinone metabolic process (GO:0009233)	-	Transcriptomics	0
CZA vs MEM	1_B	0	160	1	5564	0	1	0.0287563	1	RNA repair (GO:0042245)	-	Transcriptomics	0
CZA vs MEM	1_B	0	160	1	5564	0	1	0.0287563	1	error-free translesion synthesis (GO:0070987)	-	Transcriptomics	0
CZA vs MEM	1_B	0	160	1	5564	0	1	0.0287563	1	peptidyl-proline modification (GO:0018208)	-	Transcriptomics	0
CZA vs MEM	1_B	0	160	1	5564	0	1	0.0287563	1	fatty-acyl-CoA biosynthetic process (GO:0046949)	-	Transcriptomics	0
CZA vs MEM	1_B	0	160	1	5564	0	1	0.0287563	1	response to L-glutamate (GO:1902065)	-	Transcriptomics	0
CZA vs MEM	1_B	0	160	1	5564	0	1	0.0287563	1	acetate transmembrane transport (GO:0035433)	-	Transcriptomics	0
CZA vs MEM	1_B	0	160	1	5564	0	1	0.0287563	1	post-translational protein modification (GO:0043687)	-	Transcriptomics	0
CZA vs MEM	1_B	0	160	1	5564	0	1	0.0287563	1	peptidyl-glutamic acid modification (GO:0018200)	-	Transcriptomics	0
CZA vs MEM	1_B	0	160	1	5564	0	1	0.0287563	1	pyrimidine ribonucleotide catabolic process (GO:0009222)	-	Transcriptomics	0
CZA vs MEM	1_B	0	160	1	5564	0	1	0.0287563	1	protein localization to endoplasmic reticulum (GO:0070972)	-	Transcriptomics	0
CZA vs MEM	1_B	0	160	1	5564	0	1	0.0287563	1	anaerobic electron transport chain (GO:0019645)	-	Transcriptomics	0
CZA vs MEM	1_B	0	160	1	5564	0	1	0.0287563	1	CDP-diacylglycerol biosynthetic process (GO:0016024)	-	Transcriptomics	0
CZA vs MEM	1_B	0	160	1	5564	0	1	0.0287563	1	pyrimidine deoxyribonucleoside triphosphate biosynthetic process (GO:0009212)	-	Transcriptomics	0
CZA vs MEM	1_B	0	160	1	5564	0	1	0.0287563	1	pyrimidine ribonucleoside triphosphate catabolic process (GO:0009210)	-	Transcriptomics	0
CZA vs MEM	1_B	0	160	1	5564	0	1	0.0287563	1	response to oxygen radical (GO:0000305)	-	Transcriptomics	0
CZA vs MEM	1_B	0	160	1	5564	0	1	0.0287563	1	response to superoxide (GO:0000303)	-	Transcriptomics	0
CZA vs MEM	1_B	0	160	1	5564	0	1	0.0287563	1	meiosis I cell cycle process (GO:0061982)	-	Transcriptomics	0
CZA vs MEM	1_B	0	160	1	5564	0	1	0.0287563	1	negative regulation of response to biotic stimulus (GO:0002832)	-	Transcriptomics	0
CZA vs MEM	1_B	0	160	1	5564	0	1	0.0287563	1	regulation of response to biotic stimulus (GO:0002831)	-	Transcriptomics	0
CZA vs MEM	1_B	0	160	1	5564	0	1	0.0287563	1	ubiquinone biosynthetic process from chorismate (GO:0032150)	-	Transcriptomics	0
CZA vs MEM	1_B	0	160	1	5564	0	1	0.0287563	1	ribonucleoside triphosphate catabolic process (GO:0009203)	-	Transcriptomics	0
CZA vs MEM	1_B	0	160	1	5564	0	1	0.0287563	1	urate catabolic process (GO:0019628)	-	Transcriptomics	0
CZA vs MEM	1_B	0	160	1	5564	0	1	0.0287563	1	3-(3-hydroxy)phenylpropionate catabolic process (GO:0019622)	-	Transcriptomics	0
CZA vs MEM	1_B	0	160	1	5564	0	1	0.0287563	1	negative regulation of adaptive immune response based on somatic recombination of immune receptors built from immunoglobulin superfamily domains (GO:0002823)	-	Transcriptomics	0
CZA vs MEM	1_B	0	160	1	5564	0	1	0.0287563	1	regulation of adaptive immune response based on somatic recombination of immune receptors built from immunoglobulin superfamily domains (GO:0002822)	-	Transcriptomics	0
CZA vs MEM	1_B	0	160	1	5564	0	1	0.0287563	1	negative regulation of adaptive immune response (GO:0002820)	-	Transcriptomics	0
CZA vs MEM	1_B	0	160	1	5564	0	1	0.0287563	1	positive regulation of elastin biosynthetic process (GO:0051544)	-	Transcriptomics	0
CZA vs MEM	1_B	0	160	1	5564	0	1	0.0287563	1	regulation of elastin biosynthetic process (GO:0051543)	-	Transcriptomics	0
CZA vs MEM	1_B	0	160	1	5564	0	1	0.0287563	1	negative regulation of isoprenoid metabolic process (GO:0045827)	-	Transcriptomics	0
CZA vs MEM	1_B	0	160	1	5564	0	1	0.0287563	1	elastin biosynthetic process (GO:0051542)	-	Transcriptomics	0
CZA vs MEM	1_B	0	160	1	5564	0	1	0.0287563	1	elastin metabolic process (GO:0051541)	-	Transcriptomics	0
CZA vs MEM	1_B	0	160	1	5564	0	1	0.0287563	1	formation of translation preinitiation complex (GO:0001731)	-	Transcriptomics	0
CZA vs MEM	1_B	0	160	1	5564	0	1	0.0287563	1	negative regulation of innate immune response (GO:0045824)	-	Transcriptomics	0
CZA vs MEM	1_B	0	160	1	5564	0	1	0.0287563	1	pteridine-containing compound catabolic process (GO:0042560)	-	Transcriptomics	0
CZA vs MEM	1_B	0	160	1	5564	0	1	0.0287563	1	defense response to symbiont (GO:0140546)	-	Transcriptomics	0
CZA vs MEM	1_B	0	160	1	5564	0	1	0.0287563	1	regulation of adaptive immune response (GO:0002819)	-	Transcriptomics	0
CZA vs MEM	1_B	0	160	1	5564	0	1	0.0287563	1	L-lysine transport (GO:1902022)	-	Transcriptomics	0
CZA vs MEM	1_B	0	160	1	5564	0	1	0.0287563	1	cytoskeleton organization (GO:0007010)	-	Transcriptomics	0
CZA vs MEM	1_B	0	160	1	5564	0	1	0.0287563	1	base-excision repair, DNA ligation (GO:0006288)	-	Transcriptomics	0
CZA vs MEM	1_B	0	160	1	5564	0	1	0.0287563	1	reductive iron assimilation (GO:0033215)	-	Transcriptomics	0
CZA vs MEM	1_B	0	160	1	5564	0	1	0.0287563	1	trans-translation-dependent protein tagging (GO:0070930)	-	Transcriptomics	0
CZA vs MEM	1_B	0	160	1	5564	0	1	0.0287563	1	regulation of cilium assembly (GO:1902017)	-	Transcriptomics	0
CZA vs MEM	1_B	0	160	1	5564	0	1	0.0287563	1	modification-dependent macromolecule catabolic process (GO:0043632)	-	Transcriptomics	0
CZA vs MEM	1_B	0	160	1	5564	0	1	0.0287563	1	conversion of seryl-tRNAsec to selenocys-tRNAsec (GO:0001717)	-	Transcriptomics	0
CZA vs MEM	1_B	0	160	1	5564	0	1	0.0287563	1	nucleobase-containing small molecule catabolic process (GO:0034656)	-	Transcriptomics	0
CZA vs MEM	1_B	0	160	1	5564	0	1	0.0287563	1	negative regulation of catabolic process (GO:0009895)	-	Transcriptomics	0
CZA vs MEM	1_B	0	160	1	5564	0	1	0.0287563	1	DNA strand elongation involved in DNA replication (GO:0006271)	-	Transcriptomics	0
CZA vs MEM	1_B	0	160	1	5564	0	1	0.0287563	1	lactate catabolic process (GO:1903457)	-	Transcriptomics	0
CZA vs MEM	1_B	0	160	1	5564	0	1	0.0287563	1	reciprocal homologous recombination (GO:0140527)	-	Transcriptomics	0
CZA vs MEM	1_B	0	160	1	5564	0	1	0.0287563	1	regulation of plasma membrane bounded cell projection organization (GO:0120035)	-	Transcriptomics	0
CZA vs MEM	1_B	0	160	1	5564	0	1	0.0287563	1	sexual reproduction (GO:0019953)	-	Transcriptomics	0
CZA vs MEM	1_B	0	160	1	5564	0	1	0.0287563	1	positive regulation of plasma membrane bounded cell projection assembly (GO:0120034)	-	Transcriptomics	0
CZA vs MEM	1_B	0	160	1	5564	0	1	0.0287563	1	regulation of plasma membrane bounded cell projection assembly (GO:0120032)	-	Transcriptomics	0
CZA vs MEM	1_B	0	160	1	5564	0	1	0.0287563	1	regulation of growth (GO:0040008)	-	Transcriptomics	0
CZA vs MEM	1_B	0	160	1	5564	0	1	0.0287563	1	homogentisate catabolic process (GO:1902000)	-	Transcriptomics	0
CZA vs MEM	1_B	0	160	1	5564	0	1	0.0287563	1	DNA replication, synthesis of primer (GO:0006269)	-	Transcriptomics	0
CZA vs MEM	1_B	0	160	1	5564	0	1	0.0287563	1	DNA ligation (GO:0006266)	-	Transcriptomics	0
CZA vs MEM	1_B	0	160	1	5564	0	1	0.0287563	1	cellular response to UV (GO:0034644)	-	Transcriptomics	0
CZA vs MEM	1_B	0	160	1	5564	0	1	0.0287563	1	3'-phosphoadenosine 5'-phosphosulfate metabolic process (GO:0050427)	-	Transcriptomics	0
CZA vs MEM	1_B	0	160	1	5564	0	1	0.0287563	1	modification-dependent protein catabolic process (GO:0019941)	-	Transcriptomics	0
CZA vs MEM	1_B	0	160	1	5564	0	1	0.0287563	1	positive regulation of response to nutrient levels (GO:0032109)	-	Transcriptomics	0
CZA vs MEM	1_B	0	160	1	5564	0	1	0.0287563	1	negative regulation of immune response (GO:0050777)	-	Transcriptomics	0
CZA vs MEM	1_B	0	160	1	5564	0	1	0.0287563	1	rRNA 5'-end processing (GO:0000967)	-	Transcriptomics	0
CZA vs MEM	1_B	0	160	1	5564	0	1	0.0287563	1	regulation of immune response (GO:0050776)	-	Transcriptomics	0
CZA vs MEM	1_B	0	160	1	5564	0	1	0.0287563	1	negative regulation of monoatomic anion transport (GO:1903792)	-	Transcriptomics	0
CZA vs MEM	1_B	0	160	1	5564	0	1	0.0287563	1	N-terminal protein amino acid deamination (GO:0031363)	-	Transcriptomics	0
CZA vs MEM	1_B	0	160	1	5564	0	1	0.0287563	1	cellular response to unfolded protein (GO:0034620)	-	Transcriptomics	0
CZA vs MEM	1_B	0	160	1	5564	0	1	0.0287563	1	process utilizing autophagic mechanism (GO:0061919)	-	Transcriptomics	0
CZA vs MEM	1_B	0	160	1	5564	0	1	0.0287563	1	fluoride transmembrane transport (GO:1903424)	-	Transcriptomics	0
CZA vs MEM	1_B	0	160	1	5564	0	1	0.0287563	1	dTTP biosynthetic process (GO:0006235)	-	Transcriptomics	0
CZA vs MEM	1_B	0	160	1	5564	0	1	0.0287563	1	dTDP biosynthetic process (GO:0006233)	-	Transcriptomics	0
CZA vs MEM	1_B	0	160	1	5564	0	1	0.0287563	1	response to endoplasmic reticulum stress (GO:0034976)	-	Transcriptomics	0
CZA vs MEM	1_B	0	160	1	5564	0	1	0.0287563	1	dTMP biosynthetic process (GO:0006231)	-	Transcriptomics	0
CZA vs MEM	1_B	0	160	1	5564	0	1	0.0287563	1	ornithine catabolic process (GO:0006593)	-	Transcriptomics	0
CZA vs MEM	1_B	0	160	1	5564	0	1	0.0287563	1	ornithine biosynthetic process (GO:0006592)	-	Transcriptomics	0
CZA vs MEM	1_B	0	160	1	5564	0	1	0.0287563	1	pyochelin biosynthetic process (GO:0042864)	-	Transcriptomics	0
CZA vs MEM	1_B	0	160	1	5564	0	1	0.0287563	1	pyochelin metabolic process (GO:0042863)	-	Transcriptomics	0
CZA vs MEM	1_B	0	160	1	5564	0	1	0.0287563	1	dUDP biosynthetic process (GO:0006227)	-	Transcriptomics	0
CZA vs MEM	1_B	0	160	1	5564	0	1	0.0287563	1	dUMP biosynthetic process (GO:0006226)	-	Transcriptomics	0
CZA vs MEM	1_B	0	160	1	5564	0	1	0.0287563	1	UDP biosynthetic process (GO:0006225)	-	Transcriptomics	0
CZA vs MEM	1_B	0	160	1	5564	0	1	0.0287563	1	negative regulation of defense response (GO:0031348)	-	Transcriptomics	0
CZA vs MEM	1_B	0	160	1	5564	0	1	0.0287563	1	regulation of defense response (GO:0031347)	-	Transcriptomics	0
CZA vs MEM	1_B	0	160	1	5564	0	1	0.0287563	1	positive regulation of cell projection organization (GO:0031346)	-	Transcriptomics	0
CZA vs MEM	1_B	0	160	1	5564	0	1	0.0287563	1	ethanolamine metabolic process (GO:0006580)	-	Transcriptomics	0
CZA vs MEM	1_B	0	160	1	5564	0	1	0.0287563	1	positive regulation of sporulation (GO:0043938)	-	Transcriptomics	0
CZA vs MEM	1_B	0	160	1	5564	0	1	0.0287563	1	regulation of sporulation (GO:0043937)	-	Transcriptomics	0
CZA vs MEM	1_B	0	160	1	5564	0	1	0.0287563	1	positive regulation of ATP-dependent activity (GO:0032781)	-	Transcriptomics	0
CZA vs MEM	1_B	0	160	1	5564	0	1	0.0287563	1	pyrimidine nucleotide-sugar transmembrane transport (GO:0090481)	-	Transcriptomics	0
CZA vs MEM	1_B	0	160	1	5564	0	1	0.0287563	1	pyrimidine nucleoside metabolic process (GO:0006213)	-	Transcriptomics	0
CZA vs MEM	1_B	0	160	1	5564	0	1	0.0287563	1	response to amino acid starvation (GO:1990928)	-	Transcriptomics	0
CZA vs MEM	1_B	0	160	1	5564	0	1	0.0287563	1	glycol catabolic process (GO:0042846)	-	Transcriptomics	0
CZA vs MEM	1_B	0	160	1	5564	0	1	0.0287563	1	glycol metabolic process (GO:0042844)	-	Transcriptomics	0
CZA vs MEM	1_B	0	160	1	5564	0	1	0.0287563	1	D-glucuronate catabolic process (GO:0042840)	-	Transcriptomics	0
CZA vs MEM	1_B	0	160	1	5564	0	1	0.0287563	1	cell wall macromolecule catabolic process (GO:0016998)	-	Transcriptomics	0
CZA vs MEM	1_B	0	160	1	5564	0	1	0.0287563	1	septin ring assembly (GO:0000921)	-	Transcriptomics	0
CZA vs MEM	1_B	0	160	1	5564	0	1	0.0287563	1	D-glucuronate metabolic process (GO:0042839)	-	Transcriptomics	0
CZA vs MEM	1_B	0	160	1	5564	0	1	0.0287563	1	division septum site selection (GO:0000918)	-	Transcriptomics	0
CZA vs MEM	1_B	0	160	1	5564	0	1	0.0287563	1	positive regulation of cellular response to phosphate starvation (GO:0080040)	-	Transcriptomics	0
CZA vs MEM	1_B	0	160	1	5564	0	1	0.0287563	1	secondary alcohol metabolic process (GO:1902652)	-	Transcriptomics	0
CZA vs MEM	1_B	0	160	1	5564	0	1	0.0287563	1	S-adenosylmethionine biosynthetic process (GO:0006556)	-	Transcriptomics	0
CZA vs MEM	1_B	0	160	1	5564	0	1	0.0287563	1	lysine catabolic process (GO:0006554)	-	Transcriptomics	0
CZA vs MEM	1_B	0	160	1	5564	0	1	0.0287563	1	negative regulation of extracellular matrix assembly (GO:1901202)	-	Transcriptomics	0
CZA vs MEM	1_B	0	160	1	5564	0	1	0.0287563	1	regulation of extracellular matrix assembly (GO:1901201)	-	Transcriptomics	0
CZA vs MEM	1_B	0	160	1	5564	0	1	0.0287563	1	glycolate catabolic process (GO:0046296)	-	Transcriptomics	0
CZA vs MEM	1_B	0	160	1	5564	0	1	0.0287563	1	glutamine catabolic process (GO:0006543)	-	Transcriptomics	0
CZA vs MEM	1_B	0	160	1	5564	0	1	0.0287563	1	hyaluronan biosynthetic process (GO:0030213)	-	Transcriptomics	0
CZA vs MEM	1_B	0	160	1	5564	0	1	0.0287563	1	hyaluronan metabolic process (GO:0030212)	-	Transcriptomics	0
CZA vs MEM	1_B	0	160	1	5564	0	1	0.0287563	1	aspartate biosynthetic process (GO:0006532)	-	Transcriptomics	0
CZA vs MEM	1_B	0	160	1	5564	0	1	0.0287563	1	asparagine catabolic process (GO:0006530)	-	Transcriptomics	0
CZA vs MEM	1_B	0	160	1	5564	0	1	0.0287563	1	translation reinitiation (GO:0002188)	-	Transcriptomics	0
CZA vs MEM	1_B	0	160	1	5564	0	1	0.0287563	1	cytoplasmic translational termination (GO:0002184)	-	Transcriptomics	0
CZA vs MEM	1_B	0	160	1	5564	0	1	0.0287563	1	cytoplasmic translational initiation (GO:0002183)	-	Transcriptomics	0
CZA vs MEM	1_B	0	160	1	5564	0	1	0.0287563	1	cellular response to lipid (GO:0071396)	-	Transcriptomics	0
CZA vs MEM	1_B	0	160	1	5564	0	1	0.0287563	1	asparagine metabolic process (GO:0006528)	-	Transcriptomics	0
CZA vs MEM	1_B	0	160	1	5564	0	1	0.0287563	1	regulation of protein stability (GO:0031647)	-	Transcriptomics	0
CZA vs MEM	1_B	0	160	1	5564	0	1	0.0287563	1	cell volume homeostasis (GO:0006884)	-	Transcriptomics	0
CZA vs MEM	1_B	0	160	1	5564	0	1	0.0287563	1	killing of cells of another organism (GO:0031640)	-	Transcriptomics	0
CZA vs MEM	1_B	0	160	1	5564	0	1	0.0287563	1	uracil transport (GO:0015857)	-	Transcriptomics	0
CZA vs MEM	1_B	0	160	1	5564	0	1	0.0287563	1	pyrimidine nucleobase transport (GO:0015855)	-	Transcriptomics	0
CZA vs MEM	1_B	0	160	1	5564	0	1	0.0287563	1	intracellular copper ion homeostasis (GO:0006878)	-	Transcriptomics	0
CZA vs MEM	1_B	0	160	1	5564	0	1	0.0287563	1	glycoprotein catabolic process (GO:0006516)	-	Transcriptomics	0
CZA vs MEM	1_B	0	160	1	5564	0	1	0.0287563	1	intracellular calcium ion homeostasis (GO:0006874)	-	Transcriptomics	0
CZA vs MEM	1_B	0	160	1	5564	0	1	0.0287563	1	ubiquitin-dependent protein catabolic process (GO:0006511)	-	Transcriptomics	0
CZA vs MEM	1_B	0	160	1	5564	0	1	0.0287563	1	positive regulation of cellular component biogenesis (GO:0044089)	-	Transcriptomics	0
CZA vs MEM	1_B	0	160	1	5564	0	1	0.0287563	1	regulation of monoatomic anion transport (GO:0044070)	-	Transcriptomics	0
CZA vs MEM	1_B	0	160	1	5564	0	1	0.0287563	1	lipid-linked peptidoglycan transport (GO:0015836)	-	Transcriptomics	0
CZA vs MEM	1_B	0	160	1	5564	0	1	0.0287563	1	peptidoglycan transport (GO:0015835)	-	Transcriptomics	0
CZA vs MEM	1_B	0	160	1	5564	0	1	0.0287563	1	tryptophan transport (GO:0015827)	-	Transcriptomics	0
CZA vs MEM	1_B	0	160	1	5564	0	1	0.0287563	1	negative regulation of small molecule metabolic process (GO:0062014)	-	Transcriptomics	0
CZA vs MEM	1_B	0	160	1	5564	0	1	0.0287563	1	proline transport (GO:0015824)	-	Transcriptomics	0
CZA vs MEM	1_B	0	160	1	5564	0	1	0.0287563	1	plasma membrane acetate transport (GO:0006847)	-	Transcriptomics	0
CZA vs MEM	1_B	0	160	1	5564	0	1	0.0287563	1	acetate transport (GO:0006846)	-	Transcriptomics	0
CZA vs MEM	1_B	0	160	1	5564	0	1	0.0287563	1	positive regulation of cellular respiration (GO:1901857)	-	Transcriptomics	0
CZA vs MEM	1_B	0	160	1	5564	0	1	0.0287563	1	tricarboxylic acid transport (GO:0006842)	-	Transcriptomics	0
CZA vs MEM	1_B	0	160	1	5564	0	1	0.0287563	1	keto-3-deoxy-D-manno-octulosonic acid biosynthetic process (GO:0019294)	-	Transcriptomics	0
CZA vs MEM	1_B	0	160	1	5564	0	1	0.0287563	1	wobble position uridine ribose methylation (GO:0002132)	-	Transcriptomics	0
CZA vs MEM	1_B	0	160	1	5564	0	1	0.0287563	1	wobble position cytosine ribose methylation (GO:0002131)	-	Transcriptomics	0
CZA vs MEM	1_B	0	160	1	5564	0	1	0.0287563	1	wobble position ribose methylation (GO:0002130)	-	Transcriptomics	0
CZA vs MEM	1_B	0	160	1	5564	0	1	0.0287563	1	positive regulation of lipase activity (GO:0060193)	-	Transcriptomics	0
CZA vs MEM	1_B	0	160	1	5564	0	1	0.0287563	1	cell wall polysaccharide metabolic process (GO:0010383)	-	Transcriptomics	0
CZA vs MEM	1_B	0	160	1	5564	0	1	0.0287563	1	regulation of lipase activity (GO:0060191)	-	Transcriptomics	0
CZA vs MEM	1_B	0	160	1	5564	0	1	0.0287563	1	histidine transport (GO:0015817)	-	Transcriptomics	0
CZA vs MEM	1_B	0	160	1	5564	0	1	0.0287563	1	neurotransmitter transport (GO:0006836)	-	Transcriptomics	0
CZA vs MEM	1_B	0	160	1	5564	0	1	0.0287563	1	water transport (GO:0006833)	-	Transcriptomics	0
CZA vs MEM	1_B	0	160	1	5564	0	1	0.0287563	1	extracellular matrix disassembly (GO:0022617)	-	Transcriptomics	0
CZA vs MEM	1_B	0	160	1	5564	0	1	0.0287563	1	DNA strand elongation (GO:0022616)	-	Transcriptomics	0
CZA vs MEM	1_B	0	160	1	5564	0	1	0.0287563	1	basic amino acid transport (GO:0015802)	-	Transcriptomics	0
CZA vs MEM	1_B	0	160	1	5564	0	1	0.0287563	1	manganese ion transport (GO:0006828)	-	Transcriptomics	0
CZA vs MEM	1_B	0	160	1	5564	0	1	0.0287563	1	monoatomic anion transport (GO:0006820)	-	Transcriptomics	0
CZA vs MEM	1_B	0	160	1	5564	0	1	0.0287563	1	cyanide biosynthetic process (GO:0046202)	-	Transcriptomics	0
CZA vs MEM	1_B	0	160	1	5564	0	1	0.0287563	1	azole transmembrane transport (GO:0045117)	-	Transcriptomics	0
CZA vs MEM	1_B	0	160	1	5564	0	1	0.0287563	1	prosthetic group biosynthetic process (GO:0051191)	-	Transcriptomics	0
CZA vs MEM	1_B	0	160	1	5564	0	1	0.0287563	1	defense response to other organism (GO:0098542)	-	Transcriptomics	0
CZA vs MEM	1_B	1	160	40	5564	0.869375	1	1.15025	1	monoatomic ion transmembrane transport (GO:0034220)	-	Transcriptomics	0
CZA vs MEM	1_B	4	160	146	5564	0.95274	1	4.19842	1	response to stress (GO:0006950)	-	Transcriptomics	0
CZA vs MEM	1_B	0	160	24	5564	0	1	0.690151	1	alcohol metabolic process (GO:0006066)	-	Transcriptomics	0
CZA vs MEM	1_B	0	160	24	5564	0	1	0.690151	1	purine nucleoside bisphosphate metabolic process (GO:0034032)	-	Transcriptomics	0
CZA vs MEM	1_B	0	160	24	5564	0	1	0.690151	1	siderophore metabolic process (GO:0009237)	-	Transcriptomics	0
CZA vs MEM	1_B	0	160	24	5564	0	1	0.690151	1	ribonucleoside bisphosphate metabolic process (GO:0033875)	-	Transcriptomics	0
CZA vs MEM	1_B	0	160	24	5564	0	1	0.690151	1	nucleoside bisphosphate metabolic process (GO:0033865)	-	Transcriptomics	0
CZA vs MEM	1_B	0	160	16	5564	0	1	0.460101	1	ribonucleoside triphosphate metabolic process (GO:0009199)	-	Transcriptomics	0
CZA vs MEM	1_B	0	160	16	5564	0	1	0.460101	1	regulation of monoatomic ion transport (GO:0043269)	-	Transcriptomics	0
CZA vs MEM	1_B	0	160	16	5564	0	1	0.460101	1	purine nucleoside triphosphate metabolic process (GO:0009144)	-	Transcriptomics	0
CZA vs MEM	1_B	0	160	16	5564	0	1	0.460101	1	cellular response to oxidative stress (GO:0034599)	-	Transcriptomics	0
CZA vs MEM	1_B	0	160	16	5564	0	1	0.460101	1	alginic acid metabolic process (GO:0042120)	-	Transcriptomics	0
CZA vs MEM	1_B	0	160	16	5564	0	1	0.460101	1	protein phosphorylation (GO:0006468)	-	Transcriptomics	0
CZA vs MEM	1_B	0	160	16	5564	0	1	0.460101	1	lipid A metabolic process (GO:0046493)	-	Transcriptomics	0
CZA vs MEM	1_B	0	160	16	5564	0	1	0.460101	1	glycerophospholipid biosynthetic process (GO:0046474)	-	Transcriptomics	0
CZA vs MEM	1_B	0	160	16	5564	0	1	0.460101	1	glycerolipid biosynthetic process (GO:0045017)	-	Transcriptomics	0
CZA vs MEM	1_B	0	160	16	5564	0	1	0.460101	1	branched-chain amino acid biosynthetic process (GO:0009082)	-	Transcriptomics	0
CZA vs MEM	1_B	0	160	16	5564	0	1	0.460101	1	glutamine family amino acid catabolic process (GO:0009065)	-	Transcriptomics	0
CZA vs MEM	1_B	0	160	16	5564	0	1	0.460101	1	glycerophospholipid metabolic process (GO:0006650)	-	Transcriptomics	0
CZA vs MEM	1_B	0	160	16	5564	0	1	0.460101	1	organic hydroxy compound catabolic process (GO:1901616)	-	Transcriptomics	0
CZA vs MEM	1_B	0	160	16	5564	0	1	0.460101	1	pyridine-containing compound biosynthetic process (GO:0072525)	-	Transcriptomics	0
CZA vs MEM	1_B	0	160	16	5564	0	1	0.460101	1	nucleotide-sugar biosynthetic process (GO:0009226)	-	Transcriptomics	0
CZA vs MEM	1_B	0	160	16	5564	0	1	0.460101	1	nucleotide-sugar metabolic process (GO:0009225)	-	Transcriptomics	0
CZA vs MEM	1_B	0	160	16	5564	0	1	0.460101	1	regulation of biological quality (GO:0065008)	-	Transcriptomics	0
CZA vs MEM	1_B	0	160	20	5564	0	1	0.575126	1	negative regulation of transport (GO:0051051)	-	Transcriptomics	0
CZA vs MEM	1_B	0	160	20	5564	0	1	0.575126	1	lipopolysaccharide core region metabolic process (GO:0046401)	-	Transcriptomics	0
CZA vs MEM	1_B	0	160	20	5564	0	1	0.575126	1	rRNA processing (GO:0006364)	-	Transcriptomics	0
CZA vs MEM	1_B	0	160	20	5564	0	1	0.575126	1	pilus assembly (GO:0009297)	-	Transcriptomics	0
CZA vs MEM	1_B	0	160	20	5564	0	1	0.575126	1	lipopolysaccharide core region biosynthetic process (GO:0009244)	-	Transcriptomics	0
CZA vs MEM	1_B	0	160	20	5564	0	1	0.575126	1	phosphorylation (GO:0016310)	-	Transcriptomics	0
CZA vs MEM	1_B	0	160	3	5564	0	1	0.0862689	1	regulation of cell projection assembly (GO:0060491)	-	Transcriptomics	0
CZA vs MEM	1_B	0	160	3	5564	0	1	0.0862689	1	regulation of protein catabolic process (GO:0042176)	-	Transcriptomics	0
CZA vs MEM	1_B	0	160	3	5564	0	1	0.0862689	1	purine deoxyribonucleotide catabolic process (GO:0009155)	-	Transcriptomics	0
CZA vs MEM	1_B	0	160	3	5564	0	1	0.0862689	1	purine deoxyribonucleotide metabolic process (GO:0009151)	-	Transcriptomics	0
CZA vs MEM	1_B	0	160	3	5564	0	1	0.0862689	1	pyrimidine nucleoside triphosphate biosynthetic process (GO:0009148)	-	Transcriptomics	0
CZA vs MEM	1_B	0	160	3	5564	0	1	0.0862689	1	negative regulation of protein-containing complex disassembly (GO:0043242)	-	Transcriptomics	0
CZA vs MEM	1_B	0	160	3	5564	0	1	0.0862689	1	purine nucleoside triphosphate catabolic process (GO:0009146)	-	Transcriptomics	0
CZA vs MEM	1_B	0	160	3	5564	0	1	0.0862689	1	long-chain fatty acid metabolic process (GO:0001676)	-	Transcriptomics	0
CZA vs MEM	1_B	0	160	3	5564	0	1	0.0862689	1	nitrate assimilation (GO:0042128)	-	Transcriptomics	0
CZA vs MEM	1_B	0	160	3	5564	0	1	0.0862689	1	nitrate metabolic process (GO:0042126)	-	Transcriptomics	0
CZA vs MEM	1_B	0	160	3	5564	0	1	0.0862689	1	glycoprotein biosynthetic process (GO:0009101)	-	Transcriptomics	0
CZA vs MEM	1_B	0	160	3	5564	0	1	0.0862689	1	glycoprotein metabolic process (GO:0009100)	-	Transcriptomics	0
CZA vs MEM	1_B	0	160	3	5564	0	1	0.0862689	1	selenocysteine metabolic process (GO:0016259)	-	Transcriptomics	0
CZA vs MEM	1_B	0	160	3	5564	0	1	0.0862689	1	'de novo' IMP biosynthetic process (GO:0006189)	-	Transcriptomics	0
CZA vs MEM	1_B	0	160	3	5564	0	1	0.0862689	1	putrescine catabolic process (GO:0009447)	-	Transcriptomics	0
CZA vs MEM	1_B	0	160	3	5564	0	1	0.0862689	1	lipid translocation (GO:0034204)	-	Transcriptomics	0
CZA vs MEM	1_B	0	160	3	5564	0	1	0.0862689	1	arginine biosynthetic process via ornithine (GO:0042450)	-	Transcriptomics	0
CZA vs MEM	1_B	0	160	3	5564	0	1	0.0862689	1	negative regulation of cell division (GO:0051782)	-	Transcriptomics	0
CZA vs MEM	1_B	0	160	3	5564	0	1	0.0862689	1	tetrahydrofolate interconversion (GO:0035999)	-	Transcriptomics	0
CZA vs MEM	1_B	0	160	3	5564	0	1	0.0862689	1	AMP biosynthetic process (GO:0006167)	-	Transcriptomics	0
CZA vs MEM	1_B	0	160	3	5564	0	1	0.0862689	1	cytolysis (GO:0019835)	-	Transcriptomics	0
CZA vs MEM	1_B	0	160	3	5564	0	1	0.0862689	1	osmosensory signaling via phosphorelay pathway (GO:0007234)	-	Transcriptomics	0
CZA vs MEM	1_B	0	160	3	5564	0	1	0.0862689	1	osmosensory signaling pathway (GO:0007231)	-	Transcriptomics	0
CZA vs MEM	1_B	0	160	3	5564	0	1	0.0862689	1	purine nucleobase catabolic process (GO:0006145)	-	Transcriptomics	0
CZA vs MEM	1_B	0	160	3	5564	0	1	0.0862689	1	phosphoenolpyruvate-dependent sugar phosphotransferase system (GO:0009401)	-	Transcriptomics	0
CZA vs MEM	1_B	0	160	3	5564	0	1	0.0862689	1	transcription antitermination (GO:0031564)	-	Transcriptomics	0
CZA vs MEM	1_B	0	160	3	5564	0	1	0.0862689	1	porphyrin-containing compound catabolic process (GO:0006787)	-	Transcriptomics	0
CZA vs MEM	1_B	0	160	3	5564	0	1	0.0862689	1	protein-containing complex disassembly (GO:0032984)	-	Transcriptomics	0
CZA vs MEM	1_B	0	160	3	5564	0	1	0.0862689	1	translational termination (GO:0006415)	-	Transcriptomics	0
CZA vs MEM	1_B	0	160	3	5564	0	1	0.0862689	1	D-alanine catabolic process (GO:0055130)	-	Transcriptomics	0
CZA vs MEM	1_B	0	160	3	5564	0	1	0.0862689	1	regulation of protein targeting to membrane (GO:0090313)	-	Transcriptomics	0
CZA vs MEM	1_B	0	160	3	5564	0	1	0.0862689	1	tetrahydrobiopterin metabolic process (GO:0046146)	-	Transcriptomics	0
CZA vs MEM	1_B	0	160	3	5564	0	1	0.0862689	1	regulation of membrane lipid distribution (GO:0097035)	-	Transcriptomics	0
CZA vs MEM	1_B	0	160	3	5564	0	1	0.0862689	1	isopentenyl diphosphate metabolic process (GO:0046490)	-	Transcriptomics	0
CZA vs MEM	1_B	0	160	3	5564	0	1	0.0862689	1	regulation of cellular amino acid biosynthetic process (GO:2000282)	-	Transcriptomics	0
CZA vs MEM	1_B	0	160	3	5564	0	1	0.0862689	1	one-carbon metabolic process (GO:0006730)	-	Transcriptomics	0
CZA vs MEM	1_B	0	160	3	5564	0	1	0.0862689	1	tetrahydrobiopterin biosynthetic process (GO:0006729)	-	Transcriptomics	0
CZA vs MEM	1_B	0	160	3	5564	0	1	0.0862689	1	disaccharide metabolic process (GO:0005984)	-	Transcriptomics	0
CZA vs MEM	1_B	0	160	3	5564	0	1	0.0862689	1	zinc ion transmembrane transport (GO:0071577)	-	Transcriptomics	0
CZA vs MEM	1_B	0	160	3	5564	0	1	0.0862689	1	L-leucine biosynthetic process (GO:0009098)	-	Transcriptomics	0
CZA vs MEM	1_B	0	160	3	5564	0	1	0.0862689	1	DNA-templated DNA replication maintenance of fidelity (GO:0045005)	-	Transcriptomics	0
CZA vs MEM	1_B	0	160	3	5564	0	1	0.0862689	1	DNA replication proofreading (GO:0045004)	-	Transcriptomics	0
CZA vs MEM	1_B	0	160	3	5564	0	1	0.0862689	1	threonine biosynthetic process (GO:0009088)	-	Transcriptomics	0
CZA vs MEM	1_B	0	160	3	5564	0	1	0.0862689	1	pyruvate family amino acid biosynthetic process (GO:0009079)	-	Transcriptomics	0
CZA vs MEM	1_B	0	160	3	5564	0	1	0.0862689	1	nucleotide salvage (GO:0043173)	-	Transcriptomics	0
CZA vs MEM	1_B	0	160	3	5564	0	1	0.0862689	1	pentose-phosphate shunt, oxidative branch (GO:0009051)	-	Transcriptomics	0
CZA vs MEM	1_B	0	160	3	5564	0	1	0.0862689	1	'de novo' AMP biosynthetic process (GO:0044208)	-	Transcriptomics	0
CZA vs MEM	1_B	0	160	3	5564	0	1	0.0862689	1	regulation of protein localization to membrane (GO:1905475)	-	Transcriptomics	0
CZA vs MEM	1_B	0	160	3	5564	0	1	0.0862689	1	carbohydrate import across plasma membrane (GO:0098704)	-	Transcriptomics	0
CZA vs MEM	1_B	0	160	3	5564	0	1	0.0862689	1	negative regulation of hydrolase activity (GO:0051346)	-	Transcriptomics	0
CZA vs MEM	1_B	0	160	3	5564	0	1	0.0862689	1	putrescine biosynthetic process from arginine, using agmatinase (GO:0033389)	-	Transcriptomics	0
CZA vs MEM	1_B	0	160	3	5564	0	1	0.0862689	1	acetyl-CoA biosynthetic process from pyruvate (GO:0006086)	-	Transcriptomics	0
CZA vs MEM	1_B	0	160	3	5564	0	1	0.0862689	1	tetrapyrrole catabolic process (GO:0033015)	-	Transcriptomics	0
CZA vs MEM	1_B	0	160	3	5564	0	1	0.0862689	1	salicylic acid biosynthetic process (GO:0009697)	-	Transcriptomics	0
CZA vs MEM	1_B	0	160	3	5564	0	1	0.0862689	1	salicylic acid metabolic process (GO:0009696)	-	Transcriptomics	0
CZA vs MEM	1_B	0	160	3	5564	0	1	0.0862689	1	glycerol-3-phosphate metabolic process (GO:0006072)	-	Transcriptomics	0
CZA vs MEM	1_B	0	160	3	5564	0	1	0.0862689	1	UDP-glucuronate biosynthetic process (GO:0006065)	-	Transcriptomics	0
CZA vs MEM	1_B	0	160	3	5564	0	1	0.0862689	1	nitrogen utilization (GO:0019740)	-	Transcriptomics	0
CZA vs MEM	1_B	0	160	3	5564	0	1	0.0862689	1	urea catabolic process (GO:0043419)	-	Transcriptomics	0
CZA vs MEM	1_B	0	160	3	5564	0	1	0.0862689	1	purine nucleotide salvage (GO:0032261)	-	Transcriptomics	0
CZA vs MEM	1_B	0	160	3	5564	0	1	0.0862689	1	oligosaccharide catabolic process (GO:0009313)	-	Transcriptomics	0
CZA vs MEM	1_B	0	160	3	5564	0	1	0.0862689	1	UDP-N-acetylglucosamine biosynthetic process (GO:0006048)	-	Transcriptomics	0
CZA vs MEM	1_B	0	160	3	5564	0	1	0.0862689	1	UDP-N-acetylglucosamine metabolic process (GO:0006047)	-	Transcriptomics	0
CZA vs MEM	1_B	0	160	3	5564	0	1	0.0862689	1	positive regulation of cell-substrate adhesion (GO:0010811)	-	Transcriptomics	0
CZA vs MEM	1_B	0	160	3	5564	0	1	0.0862689	1	regulation of cell-substrate adhesion (GO:0010810)	-	Transcriptomics	0
CZA vs MEM	1_B	0	160	3	5564	0	1	0.0862689	1	cellular detoxification (GO:1990748)	-	Transcriptomics	0
CZA vs MEM	1_B	0	160	3	5564	0	1	0.0862689	1	regulation of response to reactive oxygen species (GO:1901031)	-	Transcriptomics	0
CZA vs MEM	1_B	0	160	3	5564	0	1	0.0862689	1	4-hydroxyphenylacetate metabolic process (GO:1901022)	-	Transcriptomics	0
CZA vs MEM	1_B	0	160	3	5564	0	1	0.0862689	1	alginic acid acetylation (GO:0051979)	-	Transcriptomics	0
CZA vs MEM	1_B	0	160	3	5564	0	1	0.0862689	1	3-phenylpropionate metabolic process (GO:0018962)	-	Transcriptomics	0
CZA vs MEM	1_B	0	160	3	5564	0	1	0.0862689	1	DNA-templated transcription elongation (GO:0006354)	-	Transcriptomics	0
CZA vs MEM	1_B	0	160	3	5564	0	1	0.0862689	1	regulation of protein targeting (GO:1903533)	-	Transcriptomics	0
CZA vs MEM	1_B	0	160	3	5564	0	1	0.0862689	1	guanine metabolic process (GO:0046098)	-	Transcriptomics	0
CZA vs MEM	1_B	0	160	3	5564	0	1	0.0862689	1	copper ion homeostasis (GO:0055070)	-	Transcriptomics	0
CZA vs MEM	1_B	0	160	3	5564	0	1	0.0862689	1	adenine metabolic process (GO:0046083)	-	Transcriptomics	0
CZA vs MEM	1_B	0	160	3	5564	0	1	0.0862689	1	dGTP metabolic process (GO:0046070)	-	Transcriptomics	0
CZA vs MEM	1_B	0	160	3	5564	0	1	0.0862689	1	regulation of nitric oxide metabolic process (GO:0080164)	-	Transcriptomics	0
CZA vs MEM	1_B	0	160	3	5564	0	1	0.0862689	1	DNA alkylation repair (GO:0006307)	-	Transcriptomics	0
CZA vs MEM	1_B	0	160	3	5564	0	1	0.0862689	1	UDP-glucuronate metabolic process (GO:0046398)	-	Transcriptomics	0
CZA vs MEM	1_B	0	160	3	5564	0	1	0.0862689	1	AMP metabolic process (GO:0046033)	-	Transcriptomics	0
CZA vs MEM	1_B	0	160	3	5564	0	1	0.0862689	1	reproductive process in single-celled organism (GO:0022413)	-	Transcriptomics	0
CZA vs MEM	1_B	0	160	3	5564	0	1	0.0862689	1	L-valine import across plasma membrane (GO:1903805)	-	Transcriptomics	0
CZA vs MEM	1_B	0	160	3	5564	0	1	0.0862689	1	cell septum assembly (GO:0090529)	-	Transcriptomics	0
CZA vs MEM	1_B	0	160	3	5564	0	1	0.0862689	1	cellular response to decreased oxygen levels (GO:0036294)	-	Transcriptomics	0
CZA vs MEM	1_B	0	160	3	5564	0	1	0.0862689	1	response to decreased oxygen levels (GO:0036293)	-	Transcriptomics	0
CZA vs MEM	1_B	0	160	3	5564	0	1	0.0862689	1	purine nucleobase salvage (GO:0043096)	-	Transcriptomics	0
CZA vs MEM	1_B	0	160	3	5564	0	1	0.0862689	1	FtsZ-dependent cytokinesis (GO:0043093)	-	Transcriptomics	0
CZA vs MEM	1_B	0	160	3	5564	0	1	0.0862689	1	protein targeting (GO:0006605)	-	Transcriptomics	0
CZA vs MEM	1_B	0	160	3	5564	0	1	0.0862689	1	regulation of DNA-templated transcription initiation (GO:2000142)	-	Transcriptomics	0
CZA vs MEM	1_B	0	160	3	5564	0	1	0.0862689	1	intracellular nitrogen homeostasis (GO:0141067)	-	Transcriptomics	0
CZA vs MEM	1_B	0	160	3	5564	0	1	0.0862689	1	cellular response to toxic substance (GO:0097237)	-	Transcriptomics	0
CZA vs MEM	1_B	0	160	3	5564	0	1	0.0862689	1	citrulline metabolic process (GO:0000052)	-	Transcriptomics	0
CZA vs MEM	1_B	0	160	3	5564	0	1	0.0862689	1	3-phenylpropionate catabolic process (GO:0019380)	-	Transcriptomics	0
CZA vs MEM	1_B	0	160	3	5564	0	1	0.0862689	1	folic acid metabolic process (GO:0046655)	-	Transcriptomics	0
CZA vs MEM	1_B	0	160	3	5564	0	1	0.0862689	1	GDP-mannose biosynthetic process (GO:0009298)	-	Transcriptomics	0
CZA vs MEM	1_B	0	160	3	5564	0	1	0.0862689	1	cellular response to sulfur starvation (GO:0010438)	-	Transcriptomics	0
CZA vs MEM	1_B	0	160	3	5564	0	1	0.0862689	1	purine ribonucleoside bisphosphate metabolic process (GO:0034035)	-	Transcriptomics	0
CZA vs MEM	1_B	0	160	3	5564	0	1	0.0862689	1	mRNA metabolic process (GO:0016071)	-	Transcriptomics	0
CZA vs MEM	1_B	0	160	3	5564	0	1	0.0862689	1	response to nitric oxide (GO:0071731)	-	Transcriptomics	0
CZA vs MEM	1_B	0	160	3	5564	0	1	0.0862689	1	glucan catabolic process (GO:0009251)	-	Transcriptomics	0
CZA vs MEM	1_B	0	160	3	5564	0	1	0.0862689	1	glucan biosynthetic process (GO:0009250)	-	Transcriptomics	0
CZA vs MEM	1_B	0	160	3	5564	0	1	0.0862689	1	GDP-mannose metabolic process (GO:0019673)	-	Transcriptomics	0
CZA vs MEM	1_B	0	160	3	5564	0	1	0.0862689	1	isopentenyl diphosphate biosynthetic process (GO:0009240)	-	Transcriptomics	0
CZA vs MEM	1_B	0	160	3	5564	0	1	0.0862689	1	negative regulation of termination of DNA-templated transcription (GO:0060567)	-	Transcriptomics	0
CZA vs MEM	1_B	0	160	3	5564	0	1	0.0862689	1	cellular response to phosphate starvation (GO:0016036)	-	Transcriptomics	0
CZA vs MEM	1_B	0	160	3	5564	0	1	0.0862689	1	co-translational protein modification (GO:0043686)	-	Transcriptomics	0
CZA vs MEM	1_B	0	160	3	5564	0	1	0.0862689	1	pyrimidine deoxyribonucleotide biosynthetic process (GO:0009221)	-	Transcriptomics	0
CZA vs MEM	1_B	0	160	3	5564	0	1	0.0862689	1	purine deoxyribonucleoside triphosphate catabolic process (GO:0009217)	-	Transcriptomics	0
CZA vs MEM	1_B	0	160	3	5564	0	1	0.0862689	1	purine deoxyribonucleoside triphosphate metabolic process (GO:0009215)	-	Transcriptomics	0
CZA vs MEM	1_B	0	160	3	5564	0	1	0.0862689	1	pyrimidine deoxyribonucleoside triphosphate metabolic process (GO:0009211)	-	Transcriptomics	0
CZA vs MEM	1_B	0	160	3	5564	0	1	0.0862689	1	organic phosphonate metabolic process (GO:0019634)	-	Transcriptomics	0
CZA vs MEM	1_B	0	160	3	5564	0	1	0.0862689	1	alditol phosphate metabolic process (GO:0052646)	-	Transcriptomics	0
CZA vs MEM	1_B	0	160	3	5564	0	1	0.0862689	1	pyrimidine ribonucleoside triphosphate metabolic process (GO:0009208)	-	Transcriptomics	0
CZA vs MEM	1_B	0	160	3	5564	0	1	0.0862689	1	deoxyribonucleoside triphosphate catabolic process (GO:0009204)	-	Transcriptomics	0
CZA vs MEM	1_B	0	160	3	5564	0	1	0.0862689	1	deoxyribonucleoside triphosphate metabolic process (GO:0009200)	-	Transcriptomics	0
CZA vs MEM	1_B	0	160	3	5564	0	1	0.0862689	1	intracellular transport (GO:0046907)	-	Transcriptomics	0
CZA vs MEM	1_B	0	160	3	5564	0	1	0.0862689	1	nucleotide-excision repair (GO:0006289)	-	Transcriptomics	0
CZA vs MEM	1_B	0	160	3	5564	0	1	0.0862689	1	base-excision repair, AP site formation (GO:0006285)	-	Transcriptomics	0
CZA vs MEM	1_B	0	160	3	5564	0	1	0.0862689	1	asexual reproduction (GO:0019954)	-	Transcriptomics	0
CZA vs MEM	1_B	0	160	3	5564	0	1	0.0862689	1	fatty acid beta-oxidation, unsaturated, even number, reductase/isomerase pathway (GO:0033543)	-	Transcriptomics	0
CZA vs MEM	1_B	0	160	3	5564	0	1	0.0862689	1	fatty acid beta-oxidation, unsaturated, even number (GO:0033542)	-	Transcriptomics	0
CZA vs MEM	1_B	0	160	3	5564	0	1	0.0862689	1	protein transport by the Tat complex (GO:0043953)	-	Transcriptomics	0
CZA vs MEM	1_B	0	160	3	5564	0	1	0.0862689	1	regulation of cell projection organization (GO:0031344)	-	Transcriptomics	0
CZA vs MEM	1_B	0	160	3	5564	0	1	0.0862689	1	intracellular protein transmembrane transport (GO:0065002)	-	Transcriptomics	0
CZA vs MEM	1_B	0	160	3	5564	0	1	0.0862689	1	positive regulation of transporter activity (GO:0032411)	-	Transcriptomics	0
CZA vs MEM	1_B	0	160	3	5564	0	1	0.0862689	1	dGTP catabolic process (GO:0006203)	-	Transcriptomics	0
CZA vs MEM	1_B	0	160	3	5564	0	1	0.0862689	1	proline biosynthetic process (GO:0006561)	-	Transcriptomics	0
CZA vs MEM	1_B	0	160	3	5564	0	1	0.0862689	1	division septum assembly (GO:0000917)	-	Transcriptomics	0
CZA vs MEM	1_B	0	160	3	5564	0	1	0.0862689	1	heme transport (GO:0015886)	-	Transcriptomics	0
CZA vs MEM	1_B	0	160	3	5564	0	1	0.0862689	1	intracellular protein transport (GO:0006886)	-	Transcriptomics	0
CZA vs MEM	1_B	0	160	3	5564	0	1	0.0862689	1	alanine biosynthetic process (GO:0006523)	-	Transcriptomics	0
CZA vs MEM	1_B	0	160	3	5564	0	1	0.0862689	1	organic hydroxy compound transport (GO:0015850)	-	Transcriptomics	0
CZA vs MEM	1_B	0	160	3	5564	0	1	0.0862689	1	glutamine transport (GO:0006868)	-	Transcriptomics	0
CZA vs MEM	1_B	0	160	3	5564	0	1	0.0862689	1	L-cystine transport (GO:0015811)	-	Transcriptomics	0
CZA vs MEM	1_B	0	160	3	5564	0	1	0.0862689	1	isopentenyl diphosphate biosynthetic process, methylerythritol 4-phosphate pathway (GO:0019288)	-	Transcriptomics	0
CZA vs MEM	1_B	0	160	3	5564	0	1	0.0862689	1	spermidine catabolic process (GO:0046203)	-	Transcriptomics	0
CZA vs MEM	1_B	0	160	19	5564	0	1	0.54637	1	thioester metabolic process (GO:0035383)	-	Transcriptomics	0
CZA vs MEM	1_B	0	160	19	5564	0	1	0.54637	1	modified amino acid transport (GO:0072337)	-	Transcriptomics	0
CZA vs MEM	1_B	0	160	19	5564	0	1	0.54637	1	RNA methylation (GO:0001510)	-	Transcriptomics	0
CZA vs MEM	1_B	0	160	19	5564	0	1	0.54637	1	acyl-CoA metabolic process (GO:0006637)	-	Transcriptomics	0
CZA vs MEM	1_B	0	160	19	5564	0	1	0.54637	1	sulfur amino acid metabolic process (GO:0000096)	-	Transcriptomics	0
CZA vs MEM	1_B	0	160	19	5564	0	1	0.54637	1	regulation of catabolic process (GO:0009894)	-	Transcriptomics	0
CZA vs MEM	1_B	0	160	5	5564	0	1	0.143781	1	methylglyoxal catabolic process to D-lactate via S-lactoyl-glutathione (GO:0019243)	-	Transcriptomics	0
CZA vs MEM	1_B	0	160	5	5564	0	1	0.143781	1	nucleoside biosynthetic process (GO:0009163)	-	Transcriptomics	0
CZA vs MEM	1_B	0	160	5	5564	0	1	0.143781	1	positive regulation of cell adhesion (GO:0045785)	-	Transcriptomics	0
CZA vs MEM	1_B	0	160	5	5564	0	1	0.143781	1	pyrimidine nucleoside triphosphate metabolic process (GO:0009147)	-	Transcriptomics	0
CZA vs MEM	1_B	0	160	5	5564	0	1	0.143781	1	nucleoside triphosphate catabolic process (GO:0009143)	-	Transcriptomics	0
CZA vs MEM	1_B	0	160	5	5564	0	1	0.143781	1	lipoprotein metabolic process (GO:0042157)	-	Transcriptomics	0
CZA vs MEM	1_B	0	160	5	5564	0	1	0.143781	1	ribonucleoside metabolic process (GO:0009119)	-	Transcriptomics	0
CZA vs MEM	1_B	0	160	5	5564	0	1	0.143781	1	tRNA thio-modification (GO:0034227)	-	Transcriptomics	0
CZA vs MEM	1_B	0	160	5	5564	0	1	0.143781	1	gamma-aminobutyric acid metabolic process (GO:0009448)	-	Transcriptomics	0
CZA vs MEM	1_B	0	160	5	5564	0	1	0.143781	1	ribonucleoside biosynthetic process (GO:0042455)	-	Transcriptomics	0
CZA vs MEM	1_B	0	160	5	5564	0	1	0.143781	1	regulation of cell adhesion (GO:0030155)	-	Transcriptomics	0
CZA vs MEM	1_B	0	160	5	5564	0	1	0.143781	1	signal peptide processing (GO:0006465)	-	Transcriptomics	0
CZA vs MEM	1_B	0	160	5	5564	0	1	0.143781	1	biological process involved in interaction with host (GO:0051701)	-	Transcriptomics	0
CZA vs MEM	1_B	0	160	5	5564	0	1	0.143781	1	phenol-containing compound biosynthetic process (GO:0046189)	-	Transcriptomics	0
CZA vs MEM	1_B	0	160	5	5564	0	1	0.143781	1	tricarboxylic acid metabolic process (GO:0072350)	-	Transcriptomics	0
CZA vs MEM	1_B	0	160	5	5564	0	1	0.143781	1	phosphatidic acid metabolic process (GO:0046473)	-	Transcriptomics	0
CZA vs MEM	1_B	0	160	5	5564	0	1	0.143781	1	chaperone cofactor-dependent protein refolding (GO:0051085)	-	Transcriptomics	0
CZA vs MEM	1_B	0	160	5	5564	0	1	0.143781	1	'de novo' post-translational protein folding (GO:0051084)	-	Transcriptomics	0
CZA vs MEM	1_B	0	160	5	5564	0	1	0.143781	1	lysine biosynthetic process via diaminopimelate (GO:0009089)	-	Transcriptomics	0
CZA vs MEM	1_B	0	160	5	5564	0	1	0.143781	1	lysine biosynthetic process (GO:0009085)	-	Transcriptomics	0
CZA vs MEM	1_B	0	160	5	5564	0	1	0.143781	1	D-alanine metabolic process (GO:0046436)	-	Transcriptomics	0
CZA vs MEM	1_B	0	160	5	5564	0	1	0.143781	1	positive regulation of secretion (GO:0051047)	-	Transcriptomics	0
CZA vs MEM	1_B	0	160	5	5564	0	1	0.143781	1	detoxification (GO:0098754)	-	Transcriptomics	0
CZA vs MEM	1_B	0	160	5	5564	0	1	0.143781	1	D-amino acid catabolic process (GO:0019478)	-	Transcriptomics	0
CZA vs MEM	1_B	0	160	5	5564	0	1	0.143781	1	protein refolding (GO:0042026)	-	Transcriptomics	0
CZA vs MEM	1_B	0	160	5	5564	0	1	0.143781	1	purine-containing compound salvage (GO:0043101)	-	Transcriptomics	0
CZA vs MEM	1_B	0	160	5	5564	0	1	0.143781	1	enzyme-directed rRNA pseudouridine synthesis (GO:0000455)	-	Transcriptomics	0
CZA vs MEM	1_B	0	160	5	5564	0	1	0.143781	1	regulation of oxidoreductase activity (GO:0051341)	-	Transcriptomics	0
CZA vs MEM	1_B	0	160	5	5564	0	1	0.143781	1	potassium ion transmembrane transport (GO:0071805)	-	Transcriptomics	0
CZA vs MEM	1_B	0	160	5	5564	0	1	0.143781	1	methylglyoxal catabolic process to lactate (GO:0061727)	-	Transcriptomics	0
CZA vs MEM	1_B	0	160	5	5564	0	1	0.143781	1	amino sugar metabolic process (GO:0006040)	-	Transcriptomics	0
CZA vs MEM	1_B	0	160	5	5564	0	1	0.143781	1	nucleobase-containing small molecule biosynthetic process (GO:0034404)	-	Transcriptomics	0
CZA vs MEM	1_B	0	160	5	5564	0	1	0.143781	1	negative regulation of transmembrane transport (GO:0034763)	-	Transcriptomics	0
CZA vs MEM	1_B	0	160	5	5564	0	1	0.143781	1	response to toxic substance (GO:0009636)	-	Transcriptomics	0
CZA vs MEM	1_B	0	160	5	5564	0	1	0.143781	1	rRNA pseudouridine synthesis (GO:0031118)	-	Transcriptomics	0
CZA vs MEM	1_B	0	160	5	5564	0	1	0.143781	1	positive regulation of secretion by cell (GO:1903532)	-	Transcriptomics	0
CZA vs MEM	1_B	0	160	5	5564	0	1	0.143781	1	positive regulation of establishment of protein localization (GO:1904951)	-	Transcriptomics	0
CZA vs MEM	1_B	0	160	5	5564	0	1	0.143781	1	IMP metabolic process (GO:0046040)	-	Transcriptomics	0
CZA vs MEM	1_B	0	160	5	5564	0	1	0.143781	1	phosphatidic acid biosynthetic process (GO:0006654)	-	Transcriptomics	0
CZA vs MEM	1_B	0	160	5	5564	0	1	0.143781	1	glycosyl compound biosynthetic process (GO:1901659)	-	Transcriptomics	0
CZA vs MEM	1_B	0	160	5	5564	0	1	0.143781	1	positive regulation of protein localization (GO:1903829)	-	Transcriptomics	0
CZA vs MEM	1_B	0	160	5	5564	0	1	0.143781	1	dTDP-rhamnose metabolic process (GO:0046383)	-	Transcriptomics	0
CZA vs MEM	1_B	0	160	5	5564	0	1	0.143781	1	L-isoleucine import across plasma membrane (GO:1903806)	-	Transcriptomics	0
CZA vs MEM	1_B	0	160	5	5564	0	1	0.143781	1	negative regulation of catalytic activity (GO:0043086)	-	Transcriptomics	0
CZA vs MEM	1_B	0	160	5	5564	0	1	0.143781	1	phenylacetate catabolic process (GO:0010124)	-	Transcriptomics	0
CZA vs MEM	1_B	0	160	5	5564	0	1	0.143781	1	ribosomal small subunit assembly (GO:0000028)	-	Transcriptomics	0
CZA vs MEM	1_B	0	160	5	5564	0	1	0.143781	1	negative regulation of translation (GO:0017148)	-	Transcriptomics	0
CZA vs MEM	1_B	0	160	5	5564	0	1	0.143781	1	dTDP-rhamnose biosynthetic process (GO:0019305)	-	Transcriptomics	0
CZA vs MEM	1_B	0	160	5	5564	0	1	0.143781	1	positive regulation of protein transport (GO:0051222)	-	Transcriptomics	0
CZA vs MEM	1_B	0	160	5	5564	0	1	0.143781	1	riboflavin biosynthetic process (GO:0009231)	-	Transcriptomics	0
CZA vs MEM	1_B	0	160	5	5564	0	1	0.143781	1	peptidyl-lysine modification (GO:0018205)	-	Transcriptomics	0
CZA vs MEM	1_B	0	160	5	5564	0	1	0.143781	1	biological process involved in symbiotic interaction (GO:0044403)	-	Transcriptomics	0
CZA vs MEM	1_B	0	160	5	5564	0	1	0.143781	1	pyrimidine ribonucleotide metabolic process (GO:0009218)	-	Transcriptomics	0
CZA vs MEM	1_B	0	160	5	5564	0	1	0.143781	1	protein insertion into membrane (GO:0051205)	-	Transcriptomics	0
CZA vs MEM	1_B	0	160	5	5564	0	1	0.143781	1	regulation of amine catabolic process (GO:0033241)	-	Transcriptomics	0
CZA vs MEM	1_B	0	160	5	5564	0	1	0.143781	1	mismatch repair (GO:0006298)	-	Transcriptomics	0
CZA vs MEM	1_B	0	160	5	5564	0	1	0.143781	1	regulation of developmental process (GO:0050793)	-	Transcriptomics	0
CZA vs MEM	1_B	0	160	5	5564	0	1	0.143781	1	regulation of response to external stimulus (GO:0032101)	-	Transcriptomics	0
CZA vs MEM	1_B	0	160	5	5564	0	1	0.143781	1	amide catabolic process (GO:0043605)	-	Transcriptomics	0
CZA vs MEM	1_B	0	160	5	5564	0	1	0.143781	1	septum digestion after cytokinesis (GO:0000920)	-	Transcriptomics	0
CZA vs MEM	1_B	0	160	5	5564	0	1	0.143781	1	threonine catabolic process (GO:0006567)	-	Transcriptomics	0
CZA vs MEM	1_B	0	160	5	5564	0	1	0.143781	1	proline metabolic process (GO:0006560)	-	Transcriptomics	0
CZA vs MEM	1_B	0	160	5	5564	0	1	0.143781	1	positive regulation of protein secretion (GO:0050714)	-	Transcriptomics	0
CZA vs MEM	1_B	0	160	5	5564	0	1	0.143781	1	carnitine transport (GO:0015879)	-	Transcriptomics	0
CZA vs MEM	1_B	0	160	5	5564	0	1	0.143781	1	glutamate biosynthetic process (GO:0006537)	-	Transcriptomics	0
CZA vs MEM	1_B	0	160	5	5564	0	1	0.143781	1	isoleucine transmembrane transport (GO:1903714)	-	Transcriptomics	0
CZA vs MEM	1_B	0	160	5	5564	0	1	0.143781	1	cytoplasmic translation (GO:0002181)	-	Transcriptomics	0
CZA vs MEM	1_B	0	160	5	5564	0	1	0.143781	1	regulation of cellular component biogenesis (GO:0044087)	-	Transcriptomics	0
CZA vs MEM	1_B	0	160	5	5564	0	1	0.143781	1	spermidine transport (GO:0015848)	-	Transcriptomics	0
CZA vs MEM	1_B	0	160	5	5564	0	1	0.143781	1	L-leucine transport (GO:0015820)	-	Transcriptomics	0
CZA vs MEM	1_B	4	160	158	5564	0.88038	1	4.54349	1	cellular component organization or biogenesis (GO:0071840)	-	Transcriptomics	0
CZA vs MEM	1_B	0	160	18	5564	0	1	0.517613	1	tRNA aminoacylation for protein translation (GO:0006418)	-	Transcriptomics	0
CZA vs MEM	1_B	0	160	18	5564	0	1	0.517613	1	glycerolipid metabolic process (GO:0046486)	-	Transcriptomics	0
CZA vs MEM	1_B	0	160	18	5564	0	1	0.517613	1	organophosphate catabolic process (GO:0046434)	-	Transcriptomics	0
CZA vs MEM	1_B	0	160	18	5564	0	1	0.517613	1	non-membrane-bounded organelle assembly (GO:0140694)	-	Transcriptomics	0
CZA vs MEM	1_B	0	160	18	5564	0	1	0.517613	1	response to external stimulus (GO:0009605)	-	Transcriptomics	0
CZA vs MEM	1_B	0	160	18	5564	0	1	0.517613	1	regulation of response to stimulus (GO:0048583)	-	Transcriptomics	0
CZA vs MEM	1_B	0	160	18	5564	0	1	0.517613	1	sulfur amino acid biosynthetic process (GO:0000097)	-	Transcriptomics	0
CZA vs MEM	1_B	0	160	18	5564	0	1	0.517613	1	external encapsulating structure organization (GO:0045229)	-	Transcriptomics	0
CZA vs MEM	1_B	0	160	18	5564	0	1	0.517613	1	regulation of protein transport (GO:0051223)	-	Transcriptomics	0
CZA vs MEM	1_B	0	160	18	5564	0	1	0.517613	1	organelle assembly (GO:0070925)	-	Transcriptomics	0
CZA vs MEM	1_B	0	160	18	5564	0	1	0.517613	1	carbohydrate derivative transport (GO:1901264)	-	Transcriptomics	0
CZA vs MEM	1_B	0	160	18	5564	0	1	0.517613	1	fatty acid beta-oxidation using acyl-CoA dehydrogenase (GO:0033539)	-	Transcriptomics	0
CZA vs MEM	1_B	0	160	21	5564	0	1	0.603882	1	regulation of establishment of protein localization (GO:0070201)	-	Transcriptomics	0
CZA vs MEM	1_B	0	160	21	5564	0	1	0.603882	1	cellular biogenic amine catabolic process (GO:0042402)	-	Transcriptomics	0
CZA vs MEM	1_B	0	160	21	5564	0	1	0.603882	1	pyoverdine biosynthetic process (GO:0002049)	-	Transcriptomics	0
CZA vs MEM	1_B	0	160	21	5564	0	1	0.603882	1	regulation of cellular localization (GO:0060341)	-	Transcriptomics	0
CZA vs MEM	1_B	0	160	21	5564	0	1	0.603882	1	amine catabolic process (GO:0009310)	-	Transcriptomics	0
CZA vs MEM	1_B	0	160	21	5564	0	1	0.603882	1	regulation of protein localization (GO:0032880)	-	Transcriptomics	0
CZA vs MEM	1_B	0	160	21	5564	0	1	0.603882	1	regulation of single-species biofilm formation on inanimate substrate (GO:1900231)	-	Transcriptomics	0
CZA vs MEM	1_B	0	160	21	5564	0	1	0.603882	1	import into cell (GO:0098657)	-	Transcriptomics	0
CZA vs MEM	1_B	0	160	21	5564	0	1	0.603882	1	rRNA metabolic process (GO:0016072)	-	Transcriptomics	0
CZA vs MEM	1_B	0	160	21	5564	0	1	0.603882	1	protein-containing complex assembly (GO:0065003)	-	Transcriptomics	0
CZA vs MEM	1_B	0	160	7	5564	0	1	0.201294	1	ribonucleoside diphosphate metabolic process (GO:0009185)	-	Transcriptomics	0
CZA vs MEM	1_B	0	160	7	5564	0	1	0.201294	1	sphingoid catabolic process (GO:0046521)	-	Transcriptomics	0
CZA vs MEM	1_B	0	160	7	5564	0	1	0.201294	1	glucose 6-phosphate metabolic process (GO:0051156)	-	Transcriptomics	0
CZA vs MEM	1_B	0	160	7	5564	0	1	0.201294	1	sphingoid metabolic process (GO:0046519)	-	Transcriptomics	0
CZA vs MEM	1_B	0	160	7	5564	0	1	0.201294	1	purine nucleoside triphosphate biosynthetic process (GO:0009145)	-	Transcriptomics	0
CZA vs MEM	1_B	0	160	7	5564	0	1	0.201294	1	bacterial-type flagellum-dependent swimming motility (GO:0071977)	-	Transcriptomics	0
CZA vs MEM	1_B	0	160	7	5564	0	1	0.201294	1	cell swimming (GO:0071975)	-	Transcriptomics	0
CZA vs MEM	1_B	0	160	7	5564	0	1	0.201294	1	positive regulation of amino acid metabolic process (GO:0045764)	-	Transcriptomics	0
CZA vs MEM	1_B	0	160	7	5564	0	1	0.201294	1	protein secretion by the type V secretion system (GO:0046819)	-	Transcriptomics	0
CZA vs MEM	1_B	0	160	7	5564	0	1	0.201294	1	NAD biosynthetic process (GO:0009435)	-	Transcriptomics	0
CZA vs MEM	1_B	0	160	7	5564	0	1	0.201294	1	alanine transport (GO:0032328)	-	Transcriptomics	0
CZA vs MEM	1_B	0	160	7	5564	0	1	0.201294	1	aldehyde biosynthetic process (GO:0046184)	-	Transcriptomics	0
CZA vs MEM	1_B	0	160	7	5564	0	1	0.201294	1	NADPH regeneration (GO:0006740)	-	Transcriptomics	0
CZA vs MEM	1_B	0	160	7	5564	0	1	0.201294	1	nucleic acid catabolic process (GO:0141188)	-	Transcriptomics	0
CZA vs MEM	1_B	0	160	7	5564	0	1	0.201294	1	pyruvate family amino acid catabolic process (GO:0009080)	-	Transcriptomics	0
CZA vs MEM	1_B	0	160	7	5564	0	1	0.201294	1	cell wall organization (GO:0071555)	-	Transcriptomics	0
CZA vs MEM	1_B	0	160	7	5564	0	1	0.201294	1	D-amino acid metabolic process (GO:0046416)	-	Transcriptomics	0
CZA vs MEM	1_B	0	160	7	5564	0	1	0.201294	1	DNA biosynthetic process (GO:0071897)	-	Transcriptomics	0
CZA vs MEM	1_B	0	160	7	5564	0	1	0.201294	1	2'-deoxyribonucleotide metabolic process (GO:0009394)	-	Transcriptomics	0
CZA vs MEM	1_B	0	160	7	5564	0	1	0.201294	1	isoprenoid biosynthetic process (GO:0008299)	-	Transcriptomics	0
CZA vs MEM	1_B	0	160	7	5564	0	1	0.201294	1	sulfate assimilation (GO:0000103)	-	Transcriptomics	0
CZA vs MEM	1_B	0	160	7	5564	0	1	0.201294	1	sulfur amino acid transport (GO:0000101)	-	Transcriptomics	0
CZA vs MEM	1_B	0	160	7	5564	0	1	0.201294	1	amino acid import across plasma membrane (GO:0089718)	-	Transcriptomics	0
CZA vs MEM	1_B	0	160	7	5564	0	1	0.201294	1	protein-RNA complex organization (GO:0071826)	-	Transcriptomics	0
CZA vs MEM	1_B	0	160	7	5564	0	1	0.201294	1	acetyl-CoA metabolic process (GO:0006084)	-	Transcriptomics	0
CZA vs MEM	1_B	0	160	7	5564	0	1	0.201294	1	cell death (GO:0008219)	-	Transcriptomics	0
CZA vs MEM	1_B	0	160	7	5564	0	1	0.201294	1	spermidine metabolic process (GO:0008216)	-	Transcriptomics	0
CZA vs MEM	1_B	0	160	7	5564	0	1	0.201294	1	D-alanine transmembrane transport (GO:0042941)	-	Transcriptomics	0
CZA vs MEM	1_B	0	160	7	5564	0	1	0.201294	1	reactive oxygen species metabolic process (GO:0072593)	-	Transcriptomics	0
CZA vs MEM	1_B	0	160	7	5564	0	1	0.201294	1	chaperone-mediated protein folding (GO:0061077)	-	Transcriptomics	0
CZA vs MEM	1_B	0	160	7	5564	0	1	0.201294	1	monosaccharide biosynthetic process (GO:0046364)	-	Transcriptomics	0
CZA vs MEM	1_B	0	160	7	5564	0	1	0.201294	1	amino acid activation for nonribosomal peptide biosynthetic process (GO:0043041)	-	Transcriptomics	0
CZA vs MEM	1_B	0	160	7	5564	0	1	0.201294	1	pyridine nucleotide catabolic process (GO:0019364)	-	Transcriptomics	0
CZA vs MEM	1_B	0	160	7	5564	0	1	0.201294	1	deoxyribose phosphate metabolic process (GO:0019692)	-	Transcriptomics	0
CZA vs MEM	1_B	0	160	7	5564	0	1	0.201294	1	ribonucleotide catabolic process (GO:0009261)	-	Transcriptomics	0
CZA vs MEM	1_B	0	160	7	5564	0	1	0.201294	1	ribosomal small subunit biogenesis (GO:0042274)	-	Transcriptomics	0
CZA vs MEM	1_B	0	160	7	5564	0	1	0.201294	1	cobalamin biosynthetic process (GO:0009236)	-	Transcriptomics	0
CZA vs MEM	1_B	0	160	7	5564	0	1	0.201294	1	cobalamin metabolic process (GO:0009235)	-	Transcriptomics	0
CZA vs MEM	1_B	0	160	7	5564	0	1	0.201294	1	negative regulation of proteolysis (GO:0045861)	-	Transcriptomics	0
CZA vs MEM	1_B	0	160	7	5564	0	1	0.201294	1	biological process involved in interspecies interaction between organisms (GO:0044419)	-	Transcriptomics	0
CZA vs MEM	1_B	0	160	7	5564	0	1	0.201294	1	response to reactive oxygen species (GO:0000302)	-	Transcriptomics	0
CZA vs MEM	1_B	0	160	7	5564	0	1	0.201294	1	positive regulation of amine metabolic process (GO:0033240)	-	Transcriptomics	0
CZA vs MEM	1_B	0	160	7	5564	0	1	0.201294	1	purine ribonucleoside triphosphate biosynthetic process (GO:0009206)	-	Transcriptomics	0
CZA vs MEM	1_B	0	160	7	5564	0	1	0.201294	1	diol catabolic process (GO:0034313)	-	Transcriptomics	0
CZA vs MEM	1_B	0	160	7	5564	0	1	0.201294	1	siderophore-dependent iron import into cell (GO:0033214)	-	Transcriptomics	0
CZA vs MEM	1_B	0	160	7	5564	0	1	0.201294	1	positive regulation of catabolic process (GO:0009896)	-	Transcriptomics	0
CZA vs MEM	1_B	0	160	7	5564	0	1	0.201294	1	L-leucine catabolic process (GO:0006552)	-	Transcriptomics	0
CZA vs MEM	1_B	0	160	7	5564	0	1	0.201294	1	choline transport (GO:0015871)	-	Transcriptomics	0
CZA vs MEM	1_B	0	160	7	5564	0	1	0.201294	1	alanine metabolic process (GO:0006522)	-	Transcriptomics	0
CZA vs MEM	1_B	0	160	7	5564	0	1	0.201294	1	nucleobase transport (GO:0015851)	-	Transcriptomics	0
CZA vs MEM	1_B	0	160	7	5564	0	1	0.201294	1	putrescine transport (GO:0015847)	-	Transcriptomics	0
CZA vs MEM	1_B	0	160	7	5564	0	1	0.201294	1	isoleucine transport (GO:0015818)	-	Transcriptomics	0
CZA vs MEM	1_B	0	160	7	5564	0	1	0.201294	1	protein-RNA complex assembly (GO:0022618)	-	Transcriptomics	0
CZA vs MEM	1_B	0	160	7	5564	0	1	0.201294	1	glucan metabolic process (GO:0044042)	-	Transcriptomics	0
CZA vs MEM	1_B	1	160	35	5564	0.993571	1	1.00647	1	protein maturation (GO:0051604)	-	Transcriptomics	0
CZA vs MEM	1_B	0	160	26	5564	0	1	0.747664	1	carbohydrate derivative catabolic process (GO:1901136)	-	Transcriptomics	0
CZA vs MEM	1_B	0	160	26	5564	0	1	0.747664	1	glutamine family amino acid biosynthetic process (GO:0009084)	-	Transcriptomics	0
CZA vs MEM	1_B	0	160	26	5564	0	1	0.747664	1	pilus organization (GO:0043711)	-	Transcriptomics	0
CZA vs MEM	1_B	0	160	26	5564	0	1	0.747664	1	fatty acid biosynthetic process (GO:0006633)	-	Transcriptomics	0
CZA vs MEM	1_B	0	160	14	5564	0	1	0.402588	1	nucleoside monophosphate metabolic process (GO:0009123)	-	Transcriptomics	0
CZA vs MEM	1_B	0	160	14	5564	0	1	0.402588	1	alginic acid biosynthetic process (GO:0042121)	-	Transcriptomics	0
CZA vs MEM	1_B	0	160	14	5564	0	1	0.402588	1	isoprenoid catabolic process (GO:0008300)	-	Transcriptomics	0
CZA vs MEM	1_B	0	160	14	5564	0	1	0.402588	1	protein catabolic process (GO:0030163)	-	Transcriptomics	0
CZA vs MEM	1_B	0	160	14	5564	0	1	0.402588	1	alcohol catabolic process (GO:0046164)	-	Transcriptomics	0
CZA vs MEM	1_B	0	160	14	5564	0	1	0.402588	1	monosaccharide metabolic process (GO:0005996)	-	Transcriptomics	0
CZA vs MEM	1_B	0	160	14	5564	0	1	0.402588	1	cellular response to abiotic stimulus (GO:0071214)	-	Transcriptomics	0
CZA vs MEM	1_B	0	160	14	5564	0	1	0.402588	1	positive regulation of transport (GO:0051050)	-	Transcriptomics	0
CZA vs MEM	1_B	0	160	14	5564	0	1	0.402588	1	cellular response to environmental stimulus (GO:0104004)	-	Transcriptomics	0
CZA vs MEM	1_B	0	160	14	5564	0	1	0.402588	1	quaternary ammonium group transport (GO:0015697)	-	Transcriptomics	0
CZA vs MEM	1_B	0	160	14	5564	0	1	0.402588	1	nucleoside phosphate catabolic process (GO:1901292)	-	Transcriptomics	0
CZA vs MEM	1_B	0	160	14	5564	0	1	0.402588	1	cellular response to nutrient levels (GO:0031669)	-	Transcriptomics	0
CZA vs MEM	1_B	0	160	14	5564	0	1	0.402588	1	amino-acid betaine transport (GO:0015838)	-	Transcriptomics	0
CZA vs MEM	1_B	0	160	6	5564	0	1	0.172538	1	ribonucleoside diphosphate catabolic process (GO:0009191)	-	Transcriptomics	0
CZA vs MEM	1_B	0	160	6	5564	0	1	0.172538	1	purine ribonucleoside diphosphate catabolic process (GO:0009181)	-	Transcriptomics	0
CZA vs MEM	1_B	0	160	6	5564	0	1	0.172538	1	supramolecular fiber organization (GO:0097435)	-	Transcriptomics	0
CZA vs MEM	1_B	0	160	6	5564	0	1	0.172538	1	purine ribonucleoside diphosphate metabolic process (GO:0009179)	-	Transcriptomics	0
CZA vs MEM	1_B	0	160	6	5564	0	1	0.172538	1	programmed cell death (GO:0012501)	-	Transcriptomics	0
CZA vs MEM	1_B	0	160	6	5564	0	1	0.172538	1	ketone catabolic process (GO:0042182)	-	Transcriptomics	0
CZA vs MEM	1_B	0	160	6	5564	0	1	0.172538	1	purine ribonucleotide catabolic process (GO:0009154)	-	Transcriptomics	0
CZA vs MEM	1_B	0	160	6	5564	0	1	0.172538	1	purine nucleoside diphosphate catabolic process (GO:0009137)	-	Transcriptomics	0
CZA vs MEM	1_B	0	160	6	5564	0	1	0.172538	1	purine nucleoside diphosphate metabolic process (GO:0009135)	-	Transcriptomics	0
CZA vs MEM	1_B	0	160	6	5564	0	1	0.172538	1	nucleoside diphosphate catabolic process (GO:0009134)	-	Transcriptomics	0
CZA vs MEM	1_B	0	160	6	5564	0	1	0.172538	1	nucleoside metabolic process (GO:0009116)	-	Transcriptomics	0
CZA vs MEM	1_B	0	160	6	5564	0	1	0.172538	1	cell-cell signaling (GO:0007267)	-	Transcriptomics	0
CZA vs MEM	1_B	0	160	6	5564	0	1	0.172538	1	methylglyoxal metabolic process (GO:0009438)	-	Transcriptomics	0
CZA vs MEM	1_B	0	160	6	5564	0	1	0.172538	1	carnitine metabolic process (GO:0009437)	-	Transcriptomics	0
CZA vs MEM	1_B	0	160	6	5564	0	1	0.172538	1	pyrimidine nucleobase biosynthetic process (GO:0019856)	-	Transcriptomics	0
CZA vs MEM	1_B	0	160	6	5564	0	1	0.172538	1	carnitine catabolic process (GO:0042413)	-	Transcriptomics	0
CZA vs MEM	1_B	0	160	6	5564	0	1	0.172538	1	hydrogen peroxide catabolic process (GO:0042744)	-	Transcriptomics	0
CZA vs MEM	1_B	0	160	6	5564	0	1	0.172538	1	hydrogen peroxide metabolic process (GO:0042743)	-	Transcriptomics	0
CZA vs MEM	1_B	0	160	6	5564	0	1	0.172538	1	regulation of glutamine family amino acid metabolic process (GO:0000820)	-	Transcriptomics	0
CZA vs MEM	1_B	0	160	6	5564	0	1	0.172538	1	'de novo' protein folding (GO:0006458)	-	Transcriptomics	0
CZA vs MEM	1_B	0	160	6	5564	0	1	0.172538	1	flavin-containing compound biosynthetic process (GO:0042727)	-	Transcriptomics	0
CZA vs MEM	1_B	0	160	6	5564	0	1	0.172538	1	flavin-containing compound metabolic process (GO:0042726)	-	Transcriptomics	0
CZA vs MEM	1_B	0	160	6	5564	0	1	0.172538	1	riboflavin metabolic process (GO:0006771)	-	Transcriptomics	0
CZA vs MEM	1_B	0	160	6	5564	0	1	0.172538	1	RNA catabolic process (GO:0006401)	-	Transcriptomics	0
CZA vs MEM	1_B	0	160	6	5564	0	1	0.172538	1	ATP biosynthetic process (GO:0006754)	-	Transcriptomics	0
CZA vs MEM	1_B	0	160	6	5564	0	1	0.172538	1	diaminopimelate metabolic process (GO:0046451)	-	Transcriptomics	0
CZA vs MEM	1_B	0	160	6	5564	0	1	0.172538	1	sulfur compound catabolic process (GO:0044273)	-	Transcriptomics	0
CZA vs MEM	1_B	0	160	6	5564	0	1	0.172538	1	aspartate family amino acid catabolic process (GO:0009068)	-	Transcriptomics	0
CZA vs MEM	1_B	0	160	6	5564	0	1	0.172538	1	4-hydroxyproline metabolic process (GO:0019471)	-	Transcriptomics	0
CZA vs MEM	1_B	0	160	6	5564	0	1	0.172538	1	4-hydroxyproline catabolic process (GO:0019470)	-	Transcriptomics	0
CZA vs MEM	1_B	0	160	6	5564	0	1	0.172538	1	folic acid-containing compound biosynthetic process (GO:0009396)	-	Transcriptomics	0
CZA vs MEM	1_B	0	160	6	5564	0	1	0.172538	1	quorum sensing (GO:0009372)	-	Transcriptomics	0
CZA vs MEM	1_B	0	160	6	5564	0	1	0.172538	1	pentose-phosphate shunt (GO:0006098)	-	Transcriptomics	0
CZA vs MEM	1_B	0	160	6	5564	0	1	0.172538	1	glycolytic process (GO:0006096)	-	Transcriptomics	0
CZA vs MEM	1_B	0	160	6	5564	0	1	0.172538	1	autolysis (GO:0001896)	-	Transcriptomics	0
CZA vs MEM	1_B	0	160	6	5564	0	1	0.172538	1	gluconeogenesis (GO:0006094)	-	Transcriptomics	0
CZA vs MEM	1_B	0	160	6	5564	0	1	0.172538	1	alkane catabolic process (GO:0043448)	-	Transcriptomics	0
CZA vs MEM	1_B	0	160	6	5564	0	1	0.172538	1	cellular alkane metabolic process (GO:0043446)	-	Transcriptomics	0
CZA vs MEM	1_B	0	160	6	5564	0	1	0.172538	1	acetyl-CoA biosynthetic process (GO:0006085)	-	Transcriptomics	0
CZA vs MEM	1_B	0	160	6	5564	0	1	0.172538	1	lipoprotein localization to outer membrane (GO:0044874)	-	Transcriptomics	0
CZA vs MEM	1_B	0	160	6	5564	0	1	0.172538	1	lipoprotein localization to membrane (GO:0044873)	-	Transcriptomics	0
CZA vs MEM	1_B	0	160	6	5564	0	1	0.172538	1	lipoprotein localization (GO:0044872)	-	Transcriptomics	0
CZA vs MEM	1_B	0	160	6	5564	0	1	0.172538	1	protein processing (GO:0016485)	-	Transcriptomics	0
CZA vs MEM	1_B	0	160	6	5564	0	1	0.172538	1	response to radiation (GO:0009314)	-	Transcriptomics	0
CZA vs MEM	1_B	0	160	6	5564	0	1	0.172538	1	response to salt stress (GO:0009651)	-	Transcriptomics	0
CZA vs MEM	1_B	0	160	6	5564	0	1	0.172538	1	DNA synthesis involved in DNA repair (GO:0000731)	-	Transcriptomics	0
CZA vs MEM	1_B	0	160	6	5564	0	1	0.172538	1	sphingosine metabolic process (GO:0006670)	-	Transcriptomics	0
CZA vs MEM	1_B	0	160	6	5564	0	1	0.172538	1	regulation of cellular response to stress (GO:0080135)	-	Transcriptomics	0
CZA vs MEM	1_B	0	160	6	5564	0	1	0.172538	1	ADP catabolic process (GO:0046032)	-	Transcriptomics	0
CZA vs MEM	1_B	0	160	6	5564	0	1	0.172538	1	ADP metabolic process (GO:0046031)	-	Transcriptomics	0
CZA vs MEM	1_B	0	160	6	5564	0	1	0.172538	1	proton motive force-driven ATP synthesis (GO:0015986)	-	Transcriptomics	0
CZA vs MEM	1_B	0	160	6	5564	0	1	0.172538	1	glycosyl compound metabolic process (GO:1901657)	-	Transcriptomics	0
CZA vs MEM	1_B	0	160	6	5564	0	1	0.172538	1	hyperosmotic response (GO:0006972)	-	Transcriptomics	0
CZA vs MEM	1_B	0	160	6	5564	0	1	0.172538	1	cellular hyperosmotic salinity response (GO:0071475)	-	Transcriptomics	0
CZA vs MEM	1_B	0	160	6	5564	0	1	0.172538	1	cellular hyperosmotic response (GO:0071474)	-	Transcriptomics	0
CZA vs MEM	1_B	0	160	6	5564	0	1	0.172538	1	cellular response to salt stress (GO:0071472)	-	Transcriptomics	0
CZA vs MEM	1_B	0	160	6	5564	0	1	0.172538	1	alkanesulfonate catabolic process (GO:0046306)	-	Transcriptomics	0
CZA vs MEM	1_B	0	160	6	5564	0	1	0.172538	1	detection of cell density (GO:0060245)	-	Transcriptomics	0
CZA vs MEM	1_B	0	160	6	5564	0	1	0.172538	1	amyloid fibril formation (GO:1990000)	-	Transcriptomics	0
CZA vs MEM	1_B	0	160	6	5564	0	1	0.172538	1	alkanesulfonate metabolic process (GO:0019694)	-	Transcriptomics	0
CZA vs MEM	1_B	0	160	6	5564	0	1	0.172538	1	deoxyribonucleotide biosynthetic process (GO:0009263)	-	Transcriptomics	0
CZA vs MEM	1_B	0	160	6	5564	0	1	0.172538	1	glyceraldehyde-3-phosphate metabolic process (GO:0019682)	-	Transcriptomics	0
CZA vs MEM	1_B	0	160	6	5564	0	1	0.172538	1	peptidoglycan turnover (GO:0009254)	-	Transcriptomics	0
CZA vs MEM	1_B	0	160	6	5564	0	1	0.172538	1	hexose biosynthetic process (GO:0019319)	-	Transcriptomics	0
CZA vs MEM	1_B	0	160	6	5564	0	1	0.172538	1	methylglyoxal catabolic process (GO:0051596)	-	Transcriptomics	0
CZA vs MEM	1_B	0	160	6	5564	0	1	0.172538	1	ribosome assembly (GO:0042255)	-	Transcriptomics	0
CZA vs MEM	1_B	0	160	6	5564	0	1	0.172538	1	detection of biotic stimulus (GO:0009595)	-	Transcriptomics	0
CZA vs MEM	1_B	0	160	6	5564	0	1	0.172538	1	primary alcohol metabolic process (GO:0034308)	-	Transcriptomics	0
CZA vs MEM	1_B	0	160	6	5564	0	1	0.172538	1	hyperosmotic salinity response (GO:0042538)	-	Transcriptomics	0
CZA vs MEM	1_B	0	160	6	5564	0	1	0.172538	1	sphingosine catabolic process (GO:0051872)	-	Transcriptomics	0
CZA vs MEM	1_B	0	160	6	5564	0	1	0.172538	1	establishment of protein localization to membrane (GO:0090150)	-	Transcriptomics	0
CZA vs MEM	1_B	0	160	6	5564	0	1	0.172538	1	L-valine transmembrane transport (GO:1903785)	-	Transcriptomics	0
CZA vs MEM	1_B	0	160	6	5564	0	1	0.172538	1	ornithine metabolic process (GO:0006591)	-	Transcriptomics	0
CZA vs MEM	1_B	0	160	6	5564	0	1	0.172538	1	regulation of cellular catabolic process (GO:0031329)	-	Transcriptomics	0
CZA vs MEM	1_B	0	160	6	5564	0	1	0.172538	1	L-serine biosynthetic process (GO:0006564)	-	Transcriptomics	0
CZA vs MEM	1_B	0	160	6	5564	0	1	0.172538	1	lysine metabolic process (GO:0006553)	-	Transcriptomics	0
CZA vs MEM	1_B	0	160	6	5564	0	1	0.172538	1	pyridoxal phosphate biosynthetic process (GO:0042823)	-	Transcriptomics	0
CZA vs MEM	1_B	0	160	6	5564	0	1	0.172538	1	pyridoxal phosphate metabolic process (GO:0042822)	-	Transcriptomics	0
CZA vs MEM	1_B	0	160	6	5564	0	1	0.172538	1	response to zinc ion (GO:0010043)	-	Transcriptomics	0
CZA vs MEM	1_B	0	160	6	5564	0	1	0.172538	1	L-alanine transport (GO:0015808)	-	Transcriptomics	0
CZA vs MEM	1_B	0	160	6	5564	0	1	0.172538	1	zinc ion transport (GO:0006829)	-	Transcriptomics	0
CZA vs MEM	1_B	3	160	107	5564	0.975	1	3.07692	1	alpha-amino acid biosynthetic process (GO:1901607)	-	Transcriptomics	0
CZA vs MEM	1_B	3	160	107	5564	0.975	1	3.07692	1	carbohydrate biosynthetic process (GO:0016051)	-	Transcriptomics	0
CZA vs MEM	1_B	0	160	22	5564	0	1	0.632638	1	nicotinamide nucleotide metabolic process (GO:0046496)	-	Transcriptomics	0
CZA vs MEM	1_B	0	160	22	5564	0	1	0.632638	1	isoprenoid metabolic process (GO:0006720)	-	Transcriptomics	0
CZA vs MEM	1_B	0	160	22	5564	0	1	0.632638	1	oligosaccharide biosynthetic process (GO:0009312)	-	Transcriptomics	0
CZA vs MEM	1_B	0	160	22	5564	0	1	0.632638	1	cell division (GO:0051301)	-	Transcriptomics	0
CZA vs MEM	1_B	0	160	22	5564	0	1	0.632638	1	organic hydroxy compound biosynthetic process (GO:1901617)	-	Transcriptomics	0
CZA vs MEM	1_B	0	160	22	5564	0	1	0.632638	1	pyridine nucleotide metabolic process (GO:0019362)	-	Transcriptomics	0
CZA vs MEM	1_B	0	160	22	5564	0	1	0.632638	1	tRNA aminoacylation (GO:0043039)	-	Transcriptomics	0
CZA vs MEM	1_B	0	160	22	5564	0	1	0.632638	1	nucleobase-containing compound catabolic process (GO:0034655)	-	Transcriptomics	0
CZA vs MEM	1_B	0	160	22	5564	0	1	0.632638	1	neutral amino acid transport (GO:0015804)	-	Transcriptomics	0
CZA vs MEM	1_B	0	160	28	5564	0	1	0.805176	1	nonribosomal peptide biosynthetic process (GO:0019184)	-	Transcriptomics	0
CZA vs MEM	1_B	0	160	28	5564	0	1	0.805176	1	response to nutrient levels (GO:0031667)	-	Transcriptomics	0
CZA vs MEM	1_B	0	160	28	5564	0	1	0.805176	1	arginine metabolic process (GO:0006525)	-	Transcriptomics	0
CZA vs MEM	1_B	0	160	28	5564	0	1	0.805176	1	ribonucleoprotein complex biogenesis (GO:0022613)	-	Transcriptomics	0
CZA vs MEM	1_B	1	160	41	5564	0.848171	1	1.17901	1	purine nucleotide biosynthetic process (GO:0006164)	-	Transcriptomics	0
CZA vs MEM	1_B	1	160	41	5564	0.848171	1	1.17901	1	inorganic cation transmembrane transport (GO:0098662)	-	Transcriptomics	0
CZA vs MEM	1_B	0	160	30	5564	0	1	0.862689	1	tRNA modification (GO:0006400)	-	Transcriptomics	0
CZA vs MEM	1_B	0	160	30	5564	0	1	0.862689	1	cell projection assembly (GO:0030031)	-	Transcriptomics	0
CZA vs MEM	1_B	0	160	30	5564	0	1	0.862689	1	pyridine-containing compound metabolic process (GO:0072524)	-	Transcriptomics	0
CZA vs MEM	1_B	1	160	42	5564	0.827976	1	1.20776	1	protein modification process (GO:0036211)	-	Transcriptomics	0
CZA vs MEM	1_B	1	160	43	5564	0.808721	1	1.23652	1	purine-containing compound biosynthetic process (GO:0072522)	-	Transcriptomics	0
CZA vs MEM	1_B	1	160	44	5564	0.790341	1	1.26528	1	bacterial-type flagellum-dependent cell motility (GO:0071973)	-	Transcriptomics	0
CZA vs MEM	1_B	1	160	44	5564	0.790341	1	1.26528	1	cilium or flagellum-dependent cell motility (GO:0001539)	-	Transcriptomics	0
CZA vs MEM	1_B	1	160	44	5564	0.790341	1	1.26528	1	signal transduction (GO:0007165)	-	Transcriptomics	0
CZA vs MEM	1_B	1	160	44	5564	0.790341	1	1.26528	1	cellular homeostasis (GO:0019725)	-	Transcriptomics	0
CZA vs MEM	1_B	1	160	44	5564	0.790341	1	1.26528	1	archaeal or bacterial-type flagellum-dependent cell motility (GO:0097588)	-	Transcriptomics	0
CZA vs MEM	1_B	1	160	34	5564	1.02279	1	0.977714	1	regulation of cell motility (GO:2000145)	+	Transcriptomics	0
CZA vs MEM	1_B	1	160	34	5564	1.02279	1	0.977714	1	ribonucleotide biosynthetic process (GO:0009260)	+	Transcriptomics	0
CZA vs MEM	1_B	0	160	23	5564	0	1	0.661395	1	nucleoside triphosphate metabolic process (GO:0009141)	-	Transcriptomics	0
CZA vs MEM	1_B	0	160	23	5564	0	1	0.661395	1	macromolecule methylation (GO:0043414)	-	Transcriptomics	0
CZA vs MEM	1_B	0	160	23	5564	0	1	0.661395	1	iron coordination entity transport (GO:1901678)	-	Transcriptomics	0
CZA vs MEM	1_B	0	160	23	5564	0	1	0.661395	1	siderophore biosynthetic process (GO:0019290)	-	Transcriptomics	0
CZA vs MEM	1_B	0	160	27	5564	0	1	0.77642	1	aspartate family amino acid metabolic process (GO:0009066)	-	Transcriptomics	0
CZA vs MEM	1_B	0	160	27	5564	0	1	0.77642	1	ribosome biogenesis (GO:0042254)	-	Transcriptomics	0
CZA vs MEM	1_B	0	160	2	5564	0	1	0.0575126	1	tRNA wobble adenosine to inosine editing (GO:0002100)	-	Transcriptomics	0
CZA vs MEM	1_B	0	160	2	5564	0	1	0.0575126	1	cyclic nucleotide biosynthetic process (GO:0009190)	-	Transcriptomics	0
CZA vs MEM	1_B	0	160	2	5564	0	1	0.0575126	1	osmoregulated periplasmic glucan biosynthetic process (GO:1900727)	-	Transcriptomics	0
CZA vs MEM	1_B	0	160	2	5564	0	1	0.0575126	1	osmoregulated periplasmic glucan metabolic process (GO:1900725)	-	Transcriptomics	0
CZA vs MEM	1_B	0	160	2	5564	0	1	0.0575126	1	cyclic nucleotide metabolic process (GO:0009187)	-	Transcriptomics	0
CZA vs MEM	1_B	0	160	2	5564	0	1	0.0575126	1	citrulline biosynthetic process (GO:0019240)	-	Transcriptomics	0
CZA vs MEM	1_B	0	160	2	5564	0	1	0.0575126	1	pyrimidine deoxyribonucleoside monophosphate biosynthetic process (GO:0009177)	-	Transcriptomics	0
CZA vs MEM	1_B	0	160	2	5564	0	1	0.0575126	1	pyrimidine deoxyribonucleoside monophosphate metabolic process (GO:0009176)	-	Transcriptomics	0
CZA vs MEM	1_B	0	160	2	5564	0	1	0.0575126	1	cellular response to cell envelope stress (GO:0036460)	-	Transcriptomics	0
CZA vs MEM	1_B	0	160	2	5564	0	1	0.0575126	1	negative regulation of siderophore biosynthetic process (GO:1900705)	-	Transcriptomics	0
CZA vs MEM	1_B	0	160	2	5564	0	1	0.0575126	1	regulation of siderophore biosynthetic process (GO:1900704)	-	Transcriptomics	0
CZA vs MEM	1_B	0	160	2	5564	0	1	0.0575126	1	ceramide catabolic process (GO:0046514)	-	Transcriptomics	0
CZA vs MEM	1_B	0	160	2	5564	0	1	0.0575126	1	deoxyribonucleoside monophosphate catabolic process (GO:0009159)	-	Transcriptomics	0
CZA vs MEM	1_B	0	160	2	5564	0	1	0.0575126	1	deoxyribonucleoside monophosphate biosynthetic process (GO:0009157)	-	Transcriptomics	0
CZA vs MEM	1_B	0	160	2	5564	0	1	0.0575126	1	heme catabolic process (GO:0042167)	-	Transcriptomics	0
CZA vs MEM	1_B	0	160	2	5564	0	1	0.0575126	1	cellular response to selenite ion (GO:0072715)	-	Transcriptomics	0
CZA vs MEM	1_B	0	160	2	5564	0	1	0.0575126	1	response to selenite ion (GO:0072714)	-	Transcriptomics	0
CZA vs MEM	1_B	0	160	2	5564	0	1	0.0575126	1	glycerolipid catabolic process (GO:0046503)	-	Transcriptomics	0
CZA vs MEM	1_B	0	160	2	5564	0	1	0.0575126	1	pyrimidine nucleoside triphosphate catabolic process (GO:0009149)	-	Transcriptomics	0
CZA vs MEM	1_B	0	160	2	5564	0	1	0.0575126	1	S-adenosylmethionine metabolic process (GO:0046500)	-	Transcriptomics	0
CZA vs MEM	1_B	0	160	2	5564	0	1	0.0575126	1	chaperone-mediated protein complex assembly (GO:0051131)	-	Transcriptomics	0
CZA vs MEM	1_B	0	160	2	5564	0	1	0.0575126	1	protein maturation by [4Fe-4S] cluster transfer (GO:0106035)	-	Transcriptomics	0
CZA vs MEM	1_B	0	160	2	5564	0	1	0.0575126	1	pyrimidine nucleoside diphosphate biosynthetic process (GO:0009139)	-	Transcriptomics	0
CZA vs MEM	1_B	0	160	2	5564	0	1	0.0575126	1	pyrimidine nucleoside diphosphate metabolic process (GO:0009138)	-	Transcriptomics	0
CZA vs MEM	1_B	0	160	2	5564	0	1	0.0575126	1	nucleoside diphosphate biosynthetic process (GO:0009133)	-	Transcriptomics	0
CZA vs MEM	1_B	0	160	2	5564	0	1	0.0575126	1	terpenoid biosynthetic process, mevalonate-independent (GO:0051483)	-	Transcriptomics	0
CZA vs MEM	1_B	0	160	2	5564	0	1	0.0575126	1	pyrimidine nucleoside monophosphate biosynthetic process (GO:0009130)	-	Transcriptomics	0
CZA vs MEM	1_B	0	160	2	5564	0	1	0.0575126	1	regulation of amide catabolic process (GO:0034251)	-	Transcriptomics	0
CZA vs MEM	1_B	0	160	2	5564	0	1	0.0575126	1	tRNA threonylcarbamoyladenosine metabolic process (GO:0070525)	-	Transcriptomics	0
CZA vs MEM	1_B	0	160	2	5564	0	1	0.0575126	1	peptidyl-serine phosphorylation (GO:0018105)	-	Transcriptomics	0
CZA vs MEM	1_B	0	160	2	5564	0	1	0.0575126	1	peptidoglycan-protein cross-linking (GO:0018104)	-	Transcriptomics	0
CZA vs MEM	1_B	0	160	2	5564	0	1	0.0575126	1	pyrimidine nucleoside monophosphate metabolic process (GO:0009129)	-	Transcriptomics	0
CZA vs MEM	1_B	0	160	2	5564	0	1	0.0575126	1	nucleoside monophosphate catabolic process (GO:0009125)	-	Transcriptomics	0
CZA vs MEM	1_B	0	160	2	5564	0	1	0.0575126	1	regulation of amide metabolic process (GO:0034248)	-	Transcriptomics	0
CZA vs MEM	1_B	0	160	2	5564	0	1	0.0575126	1	glycolipid transport (GO:0046836)	-	Transcriptomics	0
CZA vs MEM	1_B	0	160	2	5564	0	1	0.0575126	1	regulation of DNA binding (GO:0051101)	-	Transcriptomics	0
CZA vs MEM	1_B	0	160	2	5564	0	1	0.0575126	1	antibiotic catabolic process (GO:0017001)	-	Transcriptomics	0
CZA vs MEM	1_B	0	160	2	5564	0	1	0.0575126	1	cellular response to nitrogen levels (GO:0043562)	-	Transcriptomics	0
CZA vs MEM	1_B	0	160	2	5564	0	1	0.0575126	1	regulation of intracellular pH (GO:0051453)	-	Transcriptomics	0
CZA vs MEM	1_B	0	160	2	5564	0	1	0.0575126	1	selenocysteine biosynthetic process (GO:0016260)	-	Transcriptomics	0
CZA vs MEM	1_B	0	160	2	5564	0	1	0.0575126	1	aerotaxis (GO:0009454)	-	Transcriptomics	0
CZA vs MEM	1_B	0	160	2	5564	0	1	0.0575126	1	energy taxis (GO:0009453)	-	Transcriptomics	0
CZA vs MEM	1_B	0	160	2	5564	0	1	0.0575126	1	gamma-aminobutyric acid catabolic process (GO:0009450)	-	Transcriptomics	0
CZA vs MEM	1_B	0	160	2	5564	0	1	0.0575126	1	regulation of glycoprotein metabolic process (GO:1903018)	-	Transcriptomics	0
CZA vs MEM	1_B	0	160	2	5564	0	1	0.0575126	1	protein acylation (GO:0043543)	-	Transcriptomics	0
CZA vs MEM	1_B	0	160	2	5564	0	1	0.0575126	1	glycolipid translocation (GO:0034203)	-	Transcriptomics	0
CZA vs MEM	1_B	0	160	2	5564	0	1	0.0575126	1	cyanate catabolic process (GO:0009440)	-	Transcriptomics	0
CZA vs MEM	1_B	0	160	2	5564	0	1	0.0575126	1	cyanate metabolic process (GO:0009439)	-	Transcriptomics	0
CZA vs MEM	1_B	0	160	2	5564	0	1	0.0575126	1	glyoxylate catabolic process (GO:0009436)	-	Transcriptomics	0
CZA vs MEM	1_B	0	160	2	5564	0	1	0.0575126	1	GMP biosynthetic process (GO:0006177)	-	Transcriptomics	0
CZA vs MEM	1_B	0	160	2	5564	0	1	0.0575126	1	cAMP biosynthetic process (GO:0006171)	-	Transcriptomics	0
CZA vs MEM	1_B	0	160	2	5564	0	1	0.0575126	1	cytosine metabolic process (GO:0019858)	-	Transcriptomics	0
CZA vs MEM	1_B	0	160	2	5564	0	1	0.0575126	1	extracellular matrix organization (GO:0030198)	-	Transcriptomics	0
CZA vs MEM	1_B	0	160	2	5564	0	1	0.0575126	1	tRNA 3'-end processing (GO:0042780)	-	Transcriptomics	0
CZA vs MEM	1_B	0	160	2	5564	0	1	0.0575126	1	response to cold (GO:0009409)	-	Transcriptomics	0
CZA vs MEM	1_B	0	160	2	5564	0	1	0.0575126	1	regulation of ethanol catabolic process (GO:1900065)	-	Transcriptomics	0
CZA vs MEM	1_B	0	160	2	5564	0	1	0.0575126	1	regulation of DNA-templated DNA replication initiation (GO:0030174)	-	Transcriptomics	0
CZA vs MEM	1_B	0	160	2	5564	0	1	0.0575126	1	response to nutrient (GO:0007584)	-	Transcriptomics	0
CZA vs MEM	1_B	0	160	2	5564	0	1	0.0575126	1	protein lipidation (GO:0006497)	-	Transcriptomics	0
CZA vs MEM	1_B	0	160	2	5564	0	1	0.0575126	1	base conversion or substitution editing (GO:0016553)	-	Transcriptomics	0
CZA vs MEM	1_B	0	160	2	5564	0	1	0.0575126	1	protein N-linked glycosylation (GO:0006487)	-	Transcriptomics	0
CZA vs MEM	1_B	0	160	2	5564	0	1	0.0575126	1	protein glycosylation (GO:0006486)	-	Transcriptomics	0
CZA vs MEM	1_B	0	160	2	5564	0	1	0.0575126	1	energy reserve metabolic process (GO:0006112)	-	Transcriptomics	0
CZA vs MEM	1_B	0	160	2	5564	0	1	0.0575126	1	protein acetylation (GO:0006473)	-	Transcriptomics	0
CZA vs MEM	1_B	0	160	2	5564	0	1	0.0575126	1	protein dephosphorylation (GO:0006470)	-	Transcriptomics	0
CZA vs MEM	1_B	0	160	2	5564	0	1	0.0575126	1	regulation of cellular response to heat (GO:1900034)	-	Transcriptomics	0
CZA vs MEM	1_B	0	160	2	5564	0	1	0.0575126	1	malate metabolic process (GO:0006108)	-	Transcriptomics	0
CZA vs MEM	1_B	0	160	2	5564	0	1	0.0575126	1	citrate metabolic process (GO:0006101)	-	Transcriptomics	0
CZA vs MEM	1_B	0	160	2	5564	0	1	0.0575126	1	regulation of translational initiation (GO:0006446)	-	Transcriptomics	0
CZA vs MEM	1_B	0	160	2	5564	0	1	0.0575126	1	tRNA wobble guanine modification (GO:0002099)	-	Transcriptomics	0
CZA vs MEM	1_B	0	160	2	5564	0	1	0.0575126	1	polyphosphate catabolic process (GO:0006798)	-	Transcriptomics	0
CZA vs MEM	1_B	0	160	2	5564	0	1	0.0575126	1	polyphosphate metabolic process (GO:0006797)	-	Transcriptomics	0
CZA vs MEM	1_B	0	160	2	5564	0	1	0.0575126	1	phenylalanyl-tRNA aminoacylation (GO:0006432)	-	Transcriptomics	0
CZA vs MEM	1_B	0	160	2	5564	0	1	0.0575126	1	cellular response to zinc ion (GO:0071294)	-	Transcriptomics	0
CZA vs MEM	1_B	0	160	2	5564	0	1	0.0575126	1	N-acetylglucosamine transport (GO:0015764)	-	Transcriptomics	0
CZA vs MEM	1_B	0	160	2	5564	0	1	0.0575126	1	glutamyl-tRNA aminoacylation (GO:0006424)	-	Transcriptomics	0
CZA vs MEM	1_B	0	160	2	5564	0	1	0.0575126	1	cytochrome c biosynthetic process (GO:1903607)	-	Transcriptomics	0
CZA vs MEM	1_B	0	160	2	5564	0	1	0.0575126	1	cytochrome c metabolic process (GO:1903606)	-	Transcriptomics	0
CZA vs MEM	1_B	0	160	2	5564	0	1	0.0575126	1	cytochrome biosynthetic process (GO:1903605)	-	Transcriptomics	0
CZA vs MEM	1_B	0	160	2	5564	0	1	0.0575126	1	cytochrome metabolic process (GO:1903604)	-	Transcriptomics	0
CZA vs MEM	1_B	0	160	2	5564	0	1	0.0575126	1	glycerol-3-phosphate catabolic process (GO:0046168)	-	Transcriptomics	0
CZA vs MEM	1_B	0	160	2	5564	0	1	0.0575126	1	regulation of DNA-templated DNA replication (GO:0090329)	-	Transcriptomics	0
CZA vs MEM	1_B	0	160	2	5564	0	1	0.0575126	1	cellular response to iron(II) ion (GO:0071282)	-	Transcriptomics	0
CZA vs MEM	1_B	0	160	2	5564	0	1	0.0575126	1	cellular response to iron ion (GO:0071281)	-	Transcriptomics	0
CZA vs MEM	1_B	0	160	2	5564	0	1	0.0575126	1	translational initiation (GO:0006413)	-	Transcriptomics	0
CZA vs MEM	1_B	0	160	2	5564	0	1	0.0575126	1	inorganic ion import across plasma membrane (GO:0099587)	-	Transcriptomics	0
CZA vs MEM	1_B	0	160	2	5564	0	1	0.0575126	1	amino acid export across plasma membrane (GO:0032973)	-	Transcriptomics	0
CZA vs MEM	1_B	0	160	2	5564	0	1	0.0575126	1	D-serine catabolic process (GO:0036088)	-	Transcriptomics	0
CZA vs MEM	1_B	0	160	2	5564	0	1	0.0575126	1	mRNA catabolic process (GO:0006402)	-	Transcriptomics	0
[truncated: 66,418 more rows]
