# Supplementary material for: Multi-omics profiling of cross-resistance between ceftazidime-avibactam and meropenem identifies common and strain-specific mechanisms in Pseudomonas aeruginosa clinical isolates
Source: mBio. 2025 Jun 4;16(7):e03896-24. doi: 10.1128/mbio.03896-24 (PMC12239554; doi:10.1128/mbio.03896-24)
Supplement: Table S8bc — Additional gene ontology enrichment results. [file mbio.03896-24-s0009.xlsx]

## Sheet: SI table 8b
omics	comparison	atleast_strains	list_size	number_in_reference	ref_size	number_in_list	fold_enrichment	fdr	expected	pValue	term	plus_minus
Both	CZA vs MEM	1	650	15	5564	9	5.136	0.0221134	1.75234	1.00197e-05	antibiotic biosynthetic process (GO:0017000)	+
Both	CZA vs MEM	1	650	230	5564	49	1.82365	0.0230472	26.8692	2.08856e-05	nitrogen compound transport (GO:0071705)	+
Both	CZA vs MEM	1	650	13	5564	8	5.26769	0.0184154	1.51869	2.50322e-05	phenazine biosynthetic process (GO:0002047)	+
Both	CZA vs MEM	1	650	17	5564	9	4.53176	0.021599	1.98598	3.91464e-05	antibiotic metabolic process (GO:0016999)	+
Both	CZA vs MEM	1	650	14	5564	8	4.89143	0.023151	1.63551	5.24491e-05	branched-chain amino acid catabolic process (GO:0009083)	+
Both	CZA vs MEM	1	650	36	5564	13	3.09111	0.043868	4.20561	0.000119261	secondary metabolite biosynthetic process (GO:0044550)	+
Both	CZA vs MEM	1	650	16	5564	8	4.28	0.0571742	1.86916	0.000181341	oligopeptide transport (GO:0006857)	+
Both	CZA vs MEM	1	650	38	5564	13	2.92842	0.0617358	4.43925	0.000223782	secondary metabolic process (GO:0019748)	+
Both	CZA vs MEM	1	650	2319	5564	315	1.16274	0.0556278	270.911	0.000226846	biological_process (GO:0008150)	+
Both	CZA vs MEM	1	650	3245	5564	335	0.883698	0.050065	379.089	0.000226846	UNCLASSIFIED	-
Both	CZA vs MEM	1	650	134	5564	30	1.91642	0.0668408	15.6542	0.000333144	carbohydrate metabolic process (GO:0005975)	+
Both	CZA vs MEM	1	650	7	5564	5	6.11429	0.067665	0.817757	0.000367911	beta-L-Ara4N-lipid A biosynthetic process (GO:1901760)	+
Both	CZA vs MEM	1	650	7	5564	5	6.11429	0.06246	0.817757	0.000367911	beta-L-Ara4N-lipid A metabolic process (GO:1901759)	+
Both	CZA vs MEM	1	650	7	5564	5	6.11429	0.0579986	0.817757	0.000367911	pyruvate family amino acid catabolic process (GO:0009080)	+
Both	CZA vs MEM	1	650	7	5564	5	6.11429	0.054132	0.817757	0.000367911	L-leucine catabolic process (GO:0006552)	+
Both	CZA vs MEM	1	650	26	5564	10	3.29231	0.0562326	3.03738	0.000407667	extracellular polysaccharide metabolic process (GO:0046379)	+
Both	CZA vs MEM	1	650	26	5564	10	3.29231	0.0529248	3.03738	0.000407667	extracellular polysaccharide biosynthetic process (GO:0045226)	+
Both	CZA vs MEM	1	650	22	5564	9	3.50182	0.0571282	2.57009	0.00046593	isoprenoid metabolic process (GO:0006720)	+
Both	CZA vs MEM	1	650	462	5564	78	1.44519	0.0564869	53.972	0.000486294	transport (GO:0006810)	+
Both	CZA vs MEM	1	650	328	5564	59	1.53976	0.0566596	38.3178	0.000513453	response to stimulus (GO:0050896)	+
Both	CZA vs MEM	1	650	57	5564	16	2.40281	0.0604379	6.65888	0.000575078	proteinogenic amino acid catabolic process (GO:0170040)	+
Both	CZA vs MEM	1	650	57	5564	16	2.40281	0.0576908	6.65888	0.000575078	L-amino acid catabolic process (GO:0170035)	+
Both	CZA vs MEM	1	650	106	5564	25	2.01887	0.055621	12.3832	0.000579648	polysaccharide metabolic process (GO:0005976)	+
Both	CZA vs MEM	1	650	478	5564	80	1.43264	0.0536955	55.8411	0.000583911	localization (GO:0051179)	+
Both	CZA vs MEM	1	650	107	5564	25	2	0.0549772	12.5	0.00062276	carbohydrate biosynthetic process (GO:0016051)	+
Both	CZA vs MEM	1	650	122	5564	27	1.89443	0.0734359	14.2523	0.000865126	secretion (GO:0046903)	+
Both	CZA vs MEM	1	650	469	5564	78	1.42362	0.0737338	54.7897	0.000902044	establishment of localization (GO:0051234)	+
Both	CZA vs MEM	1	650	116	5564	26	1.91862	0.0823373	13.5514	0.00104461	secretion by cell (GO:0032940)	+
Both	CZA vs MEM	1	650	116	5564	26	1.91862	0.0794981	13.5514	0.00104461	establishment of protein localization to extracellular region (GO:0035592)	+
Both	CZA vs MEM	1	650	116	5564	26	1.91862	0.0768481	13.5514	0.00104461	protein secretion (GO:0009306)	+
Both	CZA vs MEM	1	650	116	5564	26	1.91862	0.0743691	13.5514	0.00104461	protein localization to extracellular region (GO:0071692)	+
Both	CZA vs MEM	1	650	20	5564	8	3.424	0.0798353	2.33645	0.00115756	amide transport (GO:0042886)	+
Both	CZA vs MEM	1	650	16	5564	7	3.745	0.0850642	1.86916	0.00127192	protein transport by the Sec complex (GO:0043952)	+
Both	CZA vs MEM	1	650	100	5564	23	1.9688	0.085587	11.6822	0.00131851	polysaccharide biosynthetic process (GO:0000271)	+
Both	CZA vs MEM	1	650	120	5564	26	1.85467	0.0888648	14.0187	0.00140927	export from cell (GO:0140352)	+
Both	CZA vs MEM	1	650	90	5564	21	1.99733	0.088551	10.514	0.00144442	amino acid catabolic process (GO:0009063)	+
Both	CZA vs MEM	1	650	112	5564	25	1.91071	0.0871037	13.0841	0.00146028	protein transmembrane transport (GO:0071806)	+
Both	CZA vs MEM	1	650	85	5564	20	2.01412	0.103364	9.92991	0.00177971	alpha-amino acid catabolic process (GO:1901606)	+
Both	CZA vs MEM	1	650	220	5564	12	0.466909	0.103831	25.7009	0.0018348	gene expression (GO:0010467)	-
Both	CZA vs MEM	1	650	128	5564	27	1.80563	0.105962	14.9533	0.00192046	protein transport (GO:0015031)	+
Both	CZA vs MEM	1	650	75	5564	18	2.0544	0.157072	8.76168	0.00291796	single-species biofilm formation (GO:0044010)	+
Both	CZA vs MEM	1	650	75	5564	18	2.0544	0.153332	8.76168	0.00291796	biological process involved in intraspecies interaction between organisms (GO:0051703)	+
Both	CZA vs MEM	1	650	38	5564	11	2.47789	0.161369	4.43925	0.00314403	protein secretion by the type II secretion system (GO:0015628)	+
Both	CZA vs MEM	1	650	76	5564	18	2.02737	0.158426	8.8785	0.00315846	biofilm formation (GO:0042710)	+
Both	CZA vs MEM	1	650	76	5564	18	2.02737	0.154905	8.8785	0.00315846	aggregation of unicellular organisms (GO:0098630)	+
Both	CZA vs MEM	1	650	14	5564	6	3.66857	0.15648	1.63551	0.00326148	isoprenoid catabolic process (GO:0008300)	+
Both	CZA vs MEM	1	650	14	5564	6	3.66857	0.153151	1.63551	0.00326148	protein catabolic process (GO:0030163)	+
Both	CZA vs MEM	1	650	10	5564	5	4.28	0.150052	1.16822	0.00326348	pyruvate family amino acid metabolic process (GO:0009078)	+
Both	CZA vs MEM	1	650	10	5564	5	4.28	0.14699	1.16822	0.00326348	L-leucine metabolic process (GO:0006551)	+
Both	CZA vs MEM	1	650	77	5564	18	2.00104	0.152602	8.99533	0.00345722	cell aggregation (GO:0098743)	+
Both	CZA vs MEM	1	650	135	5564	27	1.712	0.179519	15.771	0.00414837	establishment of protein localization (GO:0045184)	+
Both	CZA vs MEM	1	650	45	5564	12	2.28267	0.185713	5.25701	0.00437566	protein transport across the cell outer membrane (GO:0098776)	+
Both	CZA vs MEM	1	650	154	5564	30	1.66753	0.194118	17.9907	0.00466165	carboxylic acid catabolic process (GO:0046395)	+
Both	CZA vs MEM	1	650	7	5564	4	4.89143	0.197462	0.817757	0.00483141	amino acid activation for nonribosomal peptide biosynthetic process (GO:0043041)	+
Both	CZA vs MEM	1	650	15	5564	6	3.424	0.196862	1.75234	0.00490593	response to osmotic stress (GO:0006970)	+
Both	CZA vs MEM	1	650	142	5564	28	1.68789	0.195669	16.5888	0.00496487	cellular macromolecule localization (GO:0070727)	+
Both	CZA vs MEM	1	650	156	5564	30	1.64615	0.196476	18.2243	0.00507436	cellular localization (GO:0051641)	+
Both	CZA vs MEM	1	650	1294	5564	180	1.19073	0.21372	151.168	0.00561655	metabolic process (GO:0008152)	+
Both	CZA vs MEM	1	650	30	5564	9	2.568	0.212346	3.50467	0.00567666	branched-chain amino acid metabolic process (GO:0009081)	+
Both	CZA vs MEM	1	650	4	5564	3	6.42	0.213238	0.46729	0.00579713	fatty acid derivative biosynthetic process (GO:1901570)	+
Both	CZA vs MEM	1	650	164	5564	31	1.61805	0.22356	19.1589	0.00617906	macromolecule localization (GO:0033036)	+
Both	CZA vs MEM	1	650	270	5564	18	0.570667	0.228871	31.5421	0.00642955	regulation of RNA metabolic process (GO:0051252)	-
Both	CZA vs MEM	1	650	36	5564	10	2.37778	0.231463	4.20561	0.00660725	macromolecule catabolic process (GO:0009057)	+
Both	CZA vs MEM	1	650	80	5564	2	0.214	0.25159	9.34579	0.00729578	translation (GO:0006412)	-
Both	CZA vs MEM	1	650	141	5564	27	1.63915	0.26288	16.472	0.00774226	protein localization (GO:0008104)	+
Both	CZA vs MEM	1	650	264	5564	45	1.45909	0.26099	30.8411	0.00780485	transmembrane transport (GO:0055085)	+
Both	CZA vs MEM	1	650	160	5564	30	1.605	0.268912	18.6916	0.00816361	organic acid catabolic process (GO:0016054)	+
Both	CZA vs MEM	1	650	267	5564	18	0.577079	0.265141	31.1916	0.00816926	regulation of DNA-templated transcription (GO:0006355)	-
Both	CZA vs MEM	1	650	268	5564	18	0.574925	0.262358	31.3084	0.00820241	regulation of RNA biosynthetic process (GO:2001141)	-
Both	CZA vs MEM	1	650	12	5564	5	3.56667	0.264818	1.40187	0.0083993	proteolysis involved in protein catabolic process (GO:0051603)	+
Both	CZA vs MEM	1	650	12	5564	5	3.56667	0.261088	1.40187	0.0083993	cellular response to osmotic stress (GO:0071470)	+
Both	CZA vs MEM	1	650	294	5564	21	0.611429	0.352214	34.3458	0.0114904	regulation of gene expression (GO:0010468)	-
Both	CZA vs MEM	1	650	274	5564	19	0.593577	0.354994	32.0093	0.011742	regulation of nucleobase-containing compound metabolic process (GO:0019219)	-
Both	CZA vs MEM	1	650	28	5564	8	2.44571	0.365572	3.27103	0.0122575	cellular response to chemical stress (GO:0062197)	+
Both	CZA vs MEM	1	650	302	5564	22	0.623576	0.372923	35.2804	0.0126729	regulation of cellular biosynthetic process (GO:0031326)	-
Both	CZA vs MEM	1	650	301	5564	22	0.625648	0.36816	35.1636	0.0126779	regulation of macromolecule biosynthetic process (GO:0010556)	-
Both	CZA vs MEM	1	650	5	5564	3	5.136	0.379377	0.584112	0.0132361	vitamin transport (GO:0051180)	+
Both	CZA vs MEM	1	650	5	5564	3	5.136	0.374513	0.584112	0.0132361	phenol-containing compound biosynthetic process (GO:0046189)	+
Both	CZA vs MEM	1	650	34	5564	9	2.26588	0.379943	3.97196	0.0136001	proteolysis (GO:0006508)	+
Both	CZA vs MEM	1	650	2	5564	2	8.56	0.375988	0.233645	0.0136289	energy reserve metabolic process (GO:0006112)	+
Both	CZA vs MEM	1	650	2	5564	2	8.56	0.371346	0.233645	0.0136289	malate metabolic process (GO:0006108)	+
Both	CZA vs MEM	1	650	2	5564	2	8.56	0.366818	0.233645	0.0136289	glycogen metabolic process (GO:0005977)	+
Both	CZA vs MEM	1	650	2	5564	2	8.56	0.362398	0.233645	0.0136289	phospholipid homeostasis (GO:0055091)	+
Both	CZA vs MEM	1	650	2	5564	2	8.56	0.358084	0.233645	0.0136289	lipid homeostasis (GO:0055088)	+
Both	CZA vs MEM	1	650	2	5564	2	8.56	0.353871	0.233645	0.0136289	proline catabolic process to glutamate (GO:0010133)	+
Both	CZA vs MEM	1	650	2	5564	2	8.56	0.349756	0.233645	0.0136289	cellular response to iron ion starvation (GO:0010106)	+
Both	CZA vs MEM	1	650	2	5564	2	8.56	0.345736	0.233645	0.0136289	tyrosine catabolic process (GO:0006572)	+
Both	CZA vs MEM	1	650	2	5564	2	8.56	0.341807	0.233645	0.0136289	proline catabolic process (GO:0006562)	+
Both	CZA vs MEM	1	650	312	5564	23	0.631026	0.346676	36.4486	0.0139801	regulation of cellular metabolic process (GO:0031323)	-
Both	CZA vs MEM	1	650	9	5564	4	3.80444	0.351982	1.0514	0.0143536	phenol-containing compound metabolic process (GO:0018958)	+
Both	CZA vs MEM	1	650	9	5564	4	3.80444	0.348114	1.0514	0.0143536	potassium ion transport (GO:0006813)	+
Both	CZA vs MEM	1	650	320	5564	24	0.642	0.365582	37.3832	0.0152395	regulation of biosynthetic process (GO:0009889)	-
Both	CZA vs MEM	1	650	209	5564	36	1.47445	0.362235	24.4159	0.0152641	cellular response to stimulus (GO:0051716)	+
Both	CZA vs MEM	1	650	1622	5564	216	1.13993	0.396413	189.486	0.0168839	cellular process (GO:0009987)	+
Both	CZA vs MEM	1	650	14	5564	5	3.05714	0.404496	1.63551	0.0174115	cellular response to abiotic stimulus (GO:0071214)	+
Both	CZA vs MEM	1	650	14	5564	5	3.05714	0.400282	1.63551	0.0174115	cellular response to environmental stimulus (GO:0104004)	+
Both	CZA vs MEM	1	650	46	5564	11	2.04696	0.406788	5.37383	0.0178788	response to abiotic stimulus (GO:0009628)	+
Both	CZA vs MEM	1	650	37	5564	0	0	0.406719	4.32243	0.01806	cell projection organization (GO:0030030)	-
Both	CZA vs MEM	1	650	225	5564	38	1.44569	0.425962	26.285	0.0191075	lipid metabolic process (GO:0006629)	+
Both	CZA vs MEM	1	650	185	5564	32	1.48065	0.433449	21.6121	0.0196397	small molecule catabolic process (GO:0044282)	+
Both	CZA vs MEM	1	650	328	5564	52	1.35707	0.454208	38.3178	0.0207861	catabolic process (GO:0009056)	+
Both	CZA vs MEM	1	650	304	5564	23	0.647632	0.460812	35.514	0.0212972	regulation of primary metabolic process (GO:0080090)	-
Both	CZA vs MEM	1	650	10	5564	4	3.424	0.465977	1.16822	0.021747	dipeptide transport (GO:0042938)	+
Both	CZA vs MEM	1	650	156	5564	28	1.53641	0.462687	18.2243	0.0218031	cellular lipid metabolic process (GO:0044255)	+
Both	CZA vs MEM	1	650	311	5564	24	0.660579	0.484048	36.3318	0.023029	regulation of macromolecule metabolic process (GO:0060255)	-
Both	CZA vs MEM	1	650	159	5564	28	1.50742	0.491089	18.5748	0.0235865	response to chemical (GO:0042221)	+
Both	CZA vs MEM	1	650	6	5564	3	4.28	0.498974	0.700935	0.0241913	regulation of beta-lactamase activity (GO:0033252)	+
Both	CZA vs MEM	1	650	146	5564	26	1.52438	0.525055	17.0561	0.0256937	response to stress (GO:0006950)	+
Both	CZA vs MEM	1	650	32	5564	8	2.14	0.552997	3.73832	0.0273116	protein secretion by the type VI secretion system (GO:0033103)	+
Both	CZA vs MEM	1	650	75	5564	15	1.712	0.599528	8.76168	0.0298813	monoatomic ion transport (GO:0006811)	+
Both	CZA vs MEM	1	650	121	5564	22	1.55636	0.617621	14.1355	0.0310629	cellular response to stress (GO:0033554)	+
Both	CZA vs MEM	1	650	11	5564	4	3.11273	0.612453	1.28505	0.0310805	carbohydrate transport (GO:0008643)	+
Both	CZA vs MEM	1	650	16	5564	5	2.675	0.609359	1.86916	0.0311996	nucleotide-sugar biosynthetic process (GO:0009226)	+
Both	CZA vs MEM	1	650	16	5564	5	2.675	0.604014	1.86916	0.0311996	nucleotide-sugar metabolic process (GO:0009225)	+
Both	CZA vs MEM	1	650	44	5564	10	1.94545	0.605695	5.14019	0.0315609	signal transduction (GO:0007165)	+
Both	CZA vs MEM	1	650	68	5564	14	1.76235	0.641563	7.94393	0.0337206	monoatomic cation transport (GO:0006812)	+
Both	CZA vs MEM	1	650	22	5564	6	2.33455	0.678452	2.57009	0.0359669	phosphorelay signal transduction system (GO:0000160)	+
Both	CZA vs MEM	1	650	343	5564	28	0.698776	0.691321	40.0701	0.0369623	regulation of metabolic process (GO:0019222)	-
Both	CZA vs MEM	1	650	3	5564	2	5.70667	0.699399	0.350467	0.0377111	glycoprotein biosynthetic process (GO:0009101)	+
Both	CZA vs MEM	1	650	3	5564	2	5.70667	0.69357	0.350467	0.0377111	glycoprotein metabolic process (GO:0009100)	+
Both	CZA vs MEM	1	650	3	5564	2	5.70667	0.687838	0.350467	0.0377111	thymine metabolic process (GO:0019859)	+
Both	CZA vs MEM	1	650	3	5564	2	5.70667	0.6822	0.350467	0.0377111	osmosensory signaling via phosphorelay pathway (GO:0007234)	+
Both	CZA vs MEM	1	650	3	5564	2	5.70667	0.676654	0.350467	0.0377111	osmosensory signaling pathway (GO:0007231)	+
Both	CZA vs MEM	1	650	3	5564	2	5.70667	0.671197	0.350467	0.0377111	salicylic acid biosynthetic process (GO:0009697)	+
Both	CZA vs MEM	1	650	3	5564	2	5.70667	0.665828	0.350467	0.0377111	salicylic acid metabolic process (GO:0009696)	+
Both	CZA vs MEM	1	650	3	5564	2	5.70667	0.660543	0.350467	0.0377111	GDP-mannose biosynthetic process (GO:0009298)	+
Both	CZA vs MEM	1	650	3	5564	2	5.70667	0.655342	0.350467	0.0377111	glucan catabolic process (GO:0009251)	+
Both	CZA vs MEM	1	650	3	5564	2	5.70667	0.650222	0.350467	0.0377111	GDP-mannose metabolic process (GO:0019673)	+
Both	CZA vs MEM	1	650	3	5564	2	5.70667	0.645182	0.350467	0.0377111	thymine catabolic process (GO:0006210)	+
Both	CZA vs MEM	1	650	3	5564	2	5.70667	0.640219	0.350467	0.0377111	tyrosine metabolic process (GO:0006570)	+
Both	CZA vs MEM	1	650	3	5564	2	5.70667	0.635332	0.350467	0.0377111	thiamine transport (GO:0015888)	+
Both	CZA vs MEM	1	650	28	5564	7	2.14	0.634653	3.27103	0.0379584	nonribosomal peptide biosynthetic process (GO:0019184)	+
Both	CZA vs MEM	1	650	28	5564	7	2.14	0.629881	3.27103	0.0379584	response to nutrient levels (GO:0031667)	+
Both	CZA vs MEM	1	650	7	5564	3	3.66857	0.63758	0.817757	0.0387112	amino acid import across plasma membrane (GO:0089718)	+
Both	CZA vs MEM	1	650	7	5564	3	3.66857	0.632857	0.817757	0.0387112	microcin transport (GO:0042884)	+
Both	CZA vs MEM	1	650	7	5564	3	3.66857	0.628204	0.817757	0.0387112	glucan metabolic process (GO:0044042)	+
Both	CZA vs MEM	1	650	17	5564	5	2.51765	0.645648	1.98598	0.0400787	taxis (GO:0042330)	+
Both	CZA vs MEM	1	650	17	5564	5	2.51765	0.640969	1.98598	0.0400787	chemotaxis (GO:0006935)	+
Both	CZA vs MEM	1	650	17	5564	5	2.51765	0.636358	1.98598	0.0400787	locomotion (GO:0040011)	+
Both	CZA vs MEM	1	650	12	5564	4	2.85333	0.668739	1.40187	0.0424211	electron transport coupled proton transport (GO:0015990)	+
Both	CZA vs MEM	1	650	12	5564	4	2.85333	0.663996	1.40187	0.0424211	energy coupled proton transmembrane transport, against electrochemical gradient (GO:0015988)	+
Both	CZA vs MEM	1	650	12	5564	4	2.85333	0.65932	1.40187	0.0424211	proton transmembrane transport (GO:1902600)	+
Both	CZA vs MEM	1	650	30	5564	0	0	0.656554	3.50467	0.0425407	cell projection assembly (GO:0030031)	-
Both	CZA vs MEM	1	650	23	5564	6	2.23304	0.674729	2.68692	0.044024	lipooligosaccharide biosynthetic process (GO:1901271)	+
Both	CZA vs MEM	1	650	139	5564	24	1.47799	0.674874	16.2383	0.0443393	lipid biosynthetic process (GO:0008610)	+
Both	CZA vs MEM	1	650	188	5564	31	1.41149	0.731994	21.9626	0.0484237	organonitrogen compound catabolic process (GO:1901565)	+
Both	CZA vs MEM	1	650	18	5564	5	2.37778	0.755782	2.1028	0.0503398	respiratory electron transport chain (GO:0022904)	+
Both	CZA vs MEM	1	650	18	5564	5	2.37778	0.750675	2.1028	0.0503398	response to external stimulus (GO:0009605)	+
Both	CZA vs MEM	1	650	53	5564	11	1.7766	0.746338	6.19159	0.0503871	energy derivation by oxidation of organic compounds (GO:0015980)	+
Both	CZA vs MEM	1	650	24	5564	6	2.14	0.781612	2.80374	0.0531227	intracellular signal transduction (GO:0035556)	+
Both	CZA vs MEM	1	650	24	5564	6	2.14	0.776436	2.80374	0.0531227	lipooligosaccharide metabolic process (GO:1901269)	+
Both	CZA vs MEM	1	650	13	5564	4	2.63385	0.809948	1.51869	0.0557826	anaerobic respiration (GO:0009061)	+
Both	CZA vs MEM	1	650	13	5564	4	2.63385	0.804654	1.51869	0.0557826	regulation of hydrolase activity (GO:0051336)	+
Both	CZA vs MEM	1	650	8	5564	3	3.21	0.812181	0.934579	0.0566724	carbon utilization (GO:0015976)	+
Both	CZA vs MEM	1	650	70	5564	3	0.366857	0.835922	8.17757	0.0587077	negative regulation of metabolic process (GO:0009892)	-
Both	CZA vs MEM	1	650	46	5564	10	1.86087	0.840694	5.37383	0.0594238	organic cation transport (GO:0015695)	+
Both	CZA vs MEM	1	650	396	5564	58	1.25374	0.867414	46.2617	0.0617055	oxoacid metabolic process (GO:0043436)	+
Both	CZA vs MEM	1	650	19	5564	5	2.25263	0.866013	2.21963	0.0619982	heme biosynthetic process (GO:0006783)	+
Both	CZA vs MEM	1	650	19	5564	5	2.25263	0.860566	2.21963	0.0619982	pigment biosynthetic process (GO:0046148)	+
Both	CZA vs MEM	1	650	87	5564	16	1.57425	0.85618	10.1636	0.0620701	liposaccharide metabolic process (GO:1903509)	+
Both	CZA vs MEM	1	650	47	5564	10	1.82128	0.854097	5.49065	0.0623062	response to antibiotic (GO:0046677)	+
Both	CZA vs MEM	1	650	25	5564	6	2.0544	0.862089	2.92056	0.0632798	aromatic amino acid family catabolic process (GO:0009074)	+
Both	CZA vs MEM	1	650	25	5564	6	2.0544	0.8568	2.92056	0.0632798	oligosaccharide metabolic process (GO:0009311)	+
Both	CZA vs MEM	1	650	214	5564	34	1.36	0.860646	25	0.0639538	cellular catabolic process (GO:0044248)	+
Both	CZA vs MEM	1	650	26	5564	0	0	0.871204	3.03738	0.0651331	glutamine family amino acid biosynthetic process (GO:0009084)	-
Both	CZA vs MEM	1	650	26	5564	0	0	0.865956	3.03738	0.0651331	pilus organization (GO:0043711)	-
Both	CZA vs MEM	1	650	74	5564	14	1.61946	0.866965	8.64486	0.0656018	generation of precursor metabolites and energy (GO:0006091)	+
Both	CZA vs MEM	1	650	4	5564	2	4.28	0.914659	0.46729	0.0696251	polysaccharide catabolic process (GO:0000272)	+
Both	CZA vs MEM	1	650	4	5564	2	4.28	0.909246	0.46729	0.0696251	homocysteine metabolic process (GO:0050667)	+
Both	CZA vs MEM	1	650	4	5564	2	4.28	0.903898	0.46729	0.0696251	pantothenate biosynthetic process (GO:0015940)	+
Both	CZA vs MEM	1	650	4	5564	2	4.28	0.898612	0.46729	0.0696251	pantothenate metabolic process (GO:0015939)	+
Both	CZA vs MEM	1	650	4	5564	2	4.28	0.893387	0.46729	0.0696251	valine catabolic process (GO:0006574)	+
Both	CZA vs MEM	1	650	4	5564	2	4.28	0.888223	0.46729	0.0696251	cysteine biosynthetic process from serine (GO:0006535)	+
Both	CZA vs MEM	1	650	37	5564	8	1.85081	0.884043	4.32243	0.069698	dicarboxylic acid metabolic process (GO:0043648)	+
Both	CZA vs MEM	1	650	29	5564	7	2.06621	0.910231	3.38785	0.0721751	peptide biosynthetic process (GO:0043043)	+
Both	CZA vs MEM	1	650	29	5564	7	2.06621	0.905059	3.38785	0.0721751	glycolipid biosynthetic process (GO:0009247)	+
Both	CZA vs MEM	1	650	20	5564	5	2.14	0.935766	2.33645	0.0750478	electron transport chain (GO:0022900)	+
Both	CZA vs MEM	1	650	20	5564	5	2.14	0.930509	2.33645	0.0750478	carbohydrate catabolic process (GO:0016052)	+
Both	CZA vs MEM	1	650	50	5564	10	1.712	0.927331	5.84112	0.0752117	signaling (GO:0023052)	+
Both	CZA vs MEM	1	650	50	5564	10	1.712	0.922179	5.84112	0.0752117	cell communication (GO:0007154)	+
Both	CZA vs MEM	1	650	79	5564	4	0.433418	0.921291	9.22897	0.0755567	proteinogenic amino acid biosynthetic process (GO:0170038)	-
Both	CZA vs MEM	1	650	79	5564	4	0.433418	0.916229	9.22897	0.0755567	L-amino acid biosynthetic process (GO:0170034)	-
Both	CZA vs MEM	1	650	158	5564	26	1.40861	0.928136	18.4579	0.0769592	carbohydrate derivative biosynthetic process (GO:1901137)	+
Both	CZA vs MEM	1	650	206	5564	16	0.664854	0.924349	24.0654	0.077064	nucleic acid metabolic process (GO:0090304)	-
Both	CZA vs MEM	1	650	9	5564	3	2.85333	0.928512	1.0514	0.0778318	fatty acid derivative metabolic process (GO:1901568)	+
Both	CZA vs MEM	1	650	31	5564	7	1.9329	0.986753	3.6215	0.0831609	glycolipid metabolic process (GO:0006664)	+
Both	CZA vs MEM	1	650	31	5564	7	1.9329	0.981476	3.6215	0.0831609	regulation of molecular function (GO:0065009)	+
Both	CZA vs MEM	1	650	385	5564	56	1.24509	0.981135	44.9766	0.0835765	carboxylic acid metabolic process (GO:0019752)	+
Both	CZA vs MEM	1	650	43	5564	9	1.79163	1	5.02336	0.0883516	phospholipid biosynthetic process (GO:0008654)	+
Both	CZA vs MEM	1	650	15	5564	4	2.28267	1	1.75234	0.0883916	response to temperature stimulus (GO:0009266)	+
Both	CZA vs MEM	1	650	15	5564	4	2.28267	1	1.75234	0.0883916	siderophore transport (GO:0015891)	+
Both	CZA vs MEM	1	650	21	5564	5	2.0381	1	2.45327	0.089462	porphyrin-containing compound biosynthetic process (GO:0006779)	+
Both	CZA vs MEM	1	650	21	5564	5	2.0381	1	2.45327	0.089462	regulation of catalytic activity (GO:0050790)	+
Both	CZA vs MEM	1	650	32	5564	7	1.8725	1	3.73832	0.090443	membrane lipid biosynthetic process (GO:0046467)	+
Both	CZA vs MEM	1	650	404	5564	58	1.22891	1	47.1963	0.0907889	organic acid metabolic process (GO:0006082)	+
Both	CZA vs MEM	1	650	111	5564	7	0.53982	1	12.9673	0.0982111	cellular component biogenesis (GO:0044085)	-
Both	CZA vs MEM	1	650	22	5564	0	0	1	2.57009	0.100631	tRNA aminoacylation (GO:0043039)	-
Both	CZA vs MEM	1	650	10	5564	3	2.568	1	1.16822	0.101868	cysteine biosynthetic process (GO:0019344)	+
Both	CZA vs MEM	1	650	10	5564	3	2.568	1	1.16822	0.101868	negative regulation of molecular function (GO:0044092)	+
Both	CZA vs MEM	1	650	46	5564	9	1.67478	1	5.37383	0.104239	phospholipid metabolic process (GO:0006644)	+
Both	CZA vs MEM	1	650	5	5564	2	3.424	1	0.584112	0.107218	positive regulation of lipid biosynthetic process (GO:0046889)	+
Both	CZA vs MEM	1	650	5	5564	2	3.424	1	0.584112	0.107218	protoporphyrinogen IX metabolic process (GO:0046501)	+
Both	CZA vs MEM	1	650	5	5564	2	3.424	1	0.584112	0.107218	DNA geometric change (GO:0032392)	+
Both	CZA vs MEM	1	650	5	5564	2	3.424	1	0.584112	0.107218	protoporphyrinogen IX biosynthetic process (GO:0006782)	+
Both	CZA vs MEM	1	650	5	5564	2	3.424	1	0.584112	0.107218	phosphatidic acid metabolic process (GO:0046473)	+
Both	CZA vs MEM	1	650	5	5564	2	3.424	1	0.584112	0.107218	potassium ion transmembrane transport (GO:0071805)	+
Both	CZA vs MEM	1	650	5	5564	2	3.424	1	0.584112	0.107218	DNA duplex unwinding (GO:0032508)	+
Both	CZA vs MEM	1	650	5	5564	2	3.424	1	0.584112	0.107218	IMP metabolic process (GO:0046040)	+
Both	CZA vs MEM	1	650	5	5564	2	3.424	1	0.584112	0.107218	phosphatidic acid biosynthetic process (GO:0006654)	+
Both	CZA vs MEM	1	650	5	5564	2	3.424	1	0.584112	0.107218	dTDP-rhamnose metabolic process (GO:0046383)	+
Both	CZA vs MEM	1	650	5	5564	2	3.424	1	0.584112	0.107218	dTDP-rhamnose biosynthetic process (GO:0019305)	+
Both	CZA vs MEM	1	650	5	5564	2	3.424	1	0.584112	0.107218	positive regulation of lipid metabolic process (GO:0045834)	+
Both	CZA vs MEM	1	650	5	5564	2	3.424	1	0.584112	0.107218	proline metabolic process (GO:0006560)	+
Both	CZA vs MEM	1	650	60	5564	11	1.56933	1	7.00935	0.107363	carboxylic acid transport (GO:0046942)	+
Both	CZA vs MEM	1	650	16	5564	4	2.14	1	1.86916	0.107456	glutamine family amino acid catabolic process (GO:0009065)	+
Both	CZA vs MEM	1	650	16	5564	4	2.14	1	1.86916	0.107456	organic hydroxy compound catabolic process (GO:1901616)	+
Both	CZA vs MEM	1	650	25	5564	0	0	1	2.92056	0.107752	type IV pilus-dependent motility (GO:0043107)	-
Both	CZA vs MEM	1	650	141	5564	10	0.607092	1	16.472	0.10918	RNA metabolic process (GO:0016070)	-
Both	CZA vs MEM	1	650	63	5564	3	0.407619	1	7.35981	0.111134	negative regulation of biosynthetic process (GO:0009890)	-
Both	CZA vs MEM	1	650	568	5564	78	1.17549	1	66.3551	0.112798	small molecule metabolic process (GO:0044281)	+
Both	CZA vs MEM	1	650	1	5564	1	8.56	1	0.116822	0.116822	sulfide oxidation, using sulfide:quinone oxidoreductase (GO:0070221)	+
Both	CZA vs MEM	1	650	1	5564	1	8.56	1	0.116822	0.116822	superoxide metabolic process (GO:0006801)	+
Both	CZA vs MEM	1	650	1	5564	1	8.56	1	0.116822	0.116822	nuclear division (GO:0000280)	+
Both	CZA vs MEM	1	650	1	5564	1	8.56	1	0.116822	0.116822	Kdo2-lipid A biosynthetic process (GO:0036104)	+
Both	CZA vs MEM	1	650	1	5564	1	8.56	1	0.116822	0.116822	Kdo2-lipid A metabolic process (GO:0036103)	+
Both	CZA vs MEM	1	650	1	5564	1	8.56	1	0.116822	0.116822	cellular oxidant detoxification (GO:0098869)	+
Both	CZA vs MEM	1	650	1	5564	1	8.56	1	0.116822	0.116822	nucleoside catabolic process (GO:0009164)	+
Both	CZA vs MEM	1	650	1	5564	1	8.56	1	0.116822	0.116822	positive regulation of nitric oxide biosynthetic process (GO:0045429)	+
Both	CZA vs MEM	1	650	1	5564	1	8.56	1	0.116822	0.116822	regulation of nitric oxide biosynthetic process (GO:0045428)	+
Both	CZA vs MEM	1	650	1	5564	1	8.56	1	0.116822	0.116822	negative regulation of protein binding (GO:0032091)	+
Both	CZA vs MEM	1	650	1	5564	1	8.56	1	0.116822	0.116822	meiotic cell cycle process (GO:1903046)	+
Both	CZA vs MEM	1	650	1	5564	1	8.56	1	0.116822	0.116822	catechol-containing siderophore biosynthetic process (GO:0019540)	+
Both	CZA vs MEM	1	650	1	5564	1	8.56	1	0.116822	0.116822	negative regulation of binding (GO:0051100)	+
Both	CZA vs MEM	1	650	1	5564	1	8.56	1	0.116822	0.116822	D-gluconate metabolic process (GO:0019521)	+
Both	CZA vs MEM	1	650	1	5564	1	8.56	1	0.116822	0.116822	aldonic acid metabolic process (GO:0019520)	+
Both	CZA vs MEM	1	650	1	5564	1	8.56	1	0.116822	0.116822	diaminopimelate biosynthetic process (GO:0019877)	+
Both	CZA vs MEM	1	650	1	5564	1	8.56	1	0.116822	0.116822	multicellular organism development (GO:0007275)	+
Both	CZA vs MEM	1	650	1	5564	1	8.56	1	0.116822	0.116822	mitochondrial respiratory chain complex assembly (GO:0033108)	+
Both	CZA vs MEM	1	650	1	5564	1	8.56	1	0.116822	0.116822	response to nitrosative stress (GO:0051409)	+
Both	CZA vs MEM	1	650	1	5564	1	8.56	1	0.116822	0.116822	purine nucleoside catabolic process (GO:0006152)	+
Both	CZA vs MEM	1	650	1	5564	1	8.56	1	0.116822	0.116822	vasculature development (GO:0001944)	+
Both	CZA vs MEM	1	650	1	5564	1	8.56	1	0.116822	0.116822	proton motive force-driven plasma membrane ATP synthesis (GO:0042777)	+
Both	CZA vs MEM	1	650	1	5564	1	8.56	1	0.116822	0.116822	positive regulation of nitric oxide metabolic process (GO:1904407)	+
Both	CZA vs MEM	1	650	1	5564	1	8.56	1	0.116822	0.116822	oligosaccharide-lipid intermediate biosynthetic process (GO:0006490)	+
Both	CZA vs MEM	1	650	1	5564	1	8.56	1	0.116822	0.116822	ketone body metabolic process (GO:1902224)	+
Both	CZA vs MEM	1	650	1	5564	1	8.56	1	0.116822	0.116822	regulation of glucose metabolic process (GO:0010906)	+
Both	CZA vs MEM	1	650	1	5564	1	8.56	1	0.116822	0.116822	dolichol-linked oligosaccharide biosynthetic process (GO:0006488)	+
Both	CZA vs MEM	1	650	1	5564	1	8.56	1	0.116822	0.116822	fumarate metabolic process (GO:0006106)	+
Both	CZA vs MEM	1	650	1	5564	1	8.56	1	0.116822	0.116822	glycerol transmembrane transport (GO:0015793)	+
Both	CZA vs MEM	1	650	1	5564	1	8.56	1	0.116822	0.116822	polyol transmembrane transport (GO:0015791)	+
Both	CZA vs MEM	1	650	1	5564	1	8.56	1	0.116822	0.116822	catechol-containing compound biosynthetic process (GO:0009713)	+
Both	CZA vs MEM	1	650	1	5564	1	8.56	1	0.116822	0.116822	catechol-containing compound metabolic process (GO:0009712)	+
Both	CZA vs MEM	1	650	1	5564	1	8.56	1	0.116822	0.116822	D-gluconate catabolic process (GO:0046177)	+
Both	CZA vs MEM	1	650	1	5564	1	8.56	1	0.116822	0.116822	aldonic acid catabolic process (GO:0046176)	+
Both	CZA vs MEM	1	650	1	5564	1	8.56	1	0.116822	0.116822	mitochondrial respiratory chain complex I assembly (GO:0032981)	+
Both	CZA vs MEM	1	650	1	5564	1	8.56	1	0.116822	0.116822	citrate transport (GO:0015746)	+
Both	CZA vs MEM	1	650	1	5564	1	8.56	1	0.116822	0.116822	RNA localization (GO:0006403)	+
Both	CZA vs MEM	1	650	1	5564	1	8.56	0.99933	0.116822	0.116822	circulatory system development (GO:0072359)	+
Both	CZA vs MEM	1	650	1	5564	1	8.56	0.995471	0.116822	0.116822	L-homocysteine biosynthetic process (GO:0071269)	+
Both	CZA vs MEM	1	650	1	5564	1	8.56	0.991643	0.116822	0.116822	homocysteine biosynthetic process (GO:0071268)	+
Both	CZA vs MEM	1	650	1	5564	1	8.56	0.987843	0.116822	0.116822	anatomical structure formation involved in morphogenesis (GO:0048646)	+
Both	CZA vs MEM	1	650	1	5564	1	8.56	0.984073	0.116822	0.116822	trehalose biosynthetic process (GO:0005992)	+
Both	CZA vs MEM	1	650	1	5564	1	8.56	0.980331	0.116822	0.116822	NADH dehydrogenase complex assembly (GO:0010257)	+
Both	CZA vs MEM	1	650	1	5564	1	8.56	0.976618	0.116822	0.116822	glycogen catabolic process (GO:0005980)	+
Both	CZA vs MEM	1	650	1	5564	1	8.56	0.972932	0.116822	0.116822	double-strand break repair via synthesis-dependent strand annealing (GO:0045003)	+
Both	CZA vs MEM	1	650	1	5564	1	8.56	0.969275	0.116822	0.116822	glycogen biosynthetic process (GO:0005978)	+
Both	CZA vs MEM	1	650	1	5564	1	8.56	0.965645	0.116822	0.116822	tube development (GO:0035295)	+
Both	CZA vs MEM	1	650	1	5564	1	8.56	0.962041	0.116822	0.116822	biofilm matrix disassembly (GO:0098786)	+
Both	CZA vs MEM	1	650	1	5564	1	8.56	0.958465	0.116822	0.116822	biofilm matrix organization (GO:0098784)	+
Both	CZA vs MEM	1	650	1	5564	1	8.56	0.954915	0.116822	0.116822	3-(3-hydroxy)phenylpropionate metabolic process (GO:0046435)	+
Both	CZA vs MEM	1	650	1	5564	1	8.56	0.951392	0.116822	0.116822	keto-3-deoxy-D-manno-octulosonic acid metabolic process (GO:0046400)	+
Both	CZA vs MEM	1	650	1	5564	1	8.56	0.947894	0.116822	0.116822	nitrogen fixation (GO:0009399)	+
Both	CZA vs MEM	1	650	1	5564	1	8.56	0.944422	0.116822	0.116822	macrolide biosynthetic process (GO:0033068)	+
Both	CZA vs MEM	1	650	1	5564	1	8.56	0.940975	0.116822	0.116822	macrolide metabolic process (GO:0033067)	+
Both	CZA vs MEM	1	650	1	5564	1	8.56	0.937553	0.116822	0.116822	tube morphogenesis (GO:0035239)	+
Both	CZA vs MEM	1	650	1	5564	1	8.56	0.934156	0.116822	0.116822	blood vessel development (GO:0001568)	+
Both	CZA vs MEM	1	650	1	5564	1	8.56	0.930784	0.116822	0.116822	cellular response to nitrosative stress (GO:0071500)	+
Both	CZA vs MEM	1	650	1	5564	1	8.56	0.927436	0.116822	0.116822	intracellular mRNA localization (GO:0008298)	+
Both	CZA vs MEM	1	650	1	5564	1	8.56	0.924111	0.116822	0.116822	meiotic nuclear division (GO:0140013)	+
Both	CZA vs MEM	1	650	1	5564	1	8.56	0.920811	0.116822	0.116822	removal of superoxide radicals (GO:0019430)	+
Both	CZA vs MEM	1	650	1	5564	1	8.56	0.917534	0.116822	0.116822	positive regulation of lyase activity (GO:0051349)	+
Both	CZA vs MEM	1	650	1	5564	1	8.56	0.914281	0.116822	0.116822	sulfide oxidation (GO:0019418)	+
Both	CZA vs MEM	1	650	1	5564	1	8.56	0.91105	0.116822	0.116822	angiogenesis (GO:0001525)	+
Both	CZA vs MEM	1	650	1	5564	1	8.56	0.907842	0.116822	0.116822	L-histidine transmembrane transport (GO:0089709)	+
Both	CZA vs MEM	1	650	1	5564	1	8.56	0.904657	0.116822	0.116822	'de novo' GDP-L-fucose biosynthetic process (GO:0042351)	+
Both	CZA vs MEM	1	650	1	5564	1	8.56	0.901493	0.116822	0.116822	GDP-L-fucose biosynthetic process (GO:0042350)	+
Both	CZA vs MEM	1	650	1	5564	1	8.56	0.898352	0.116822	0.116822	elastin catabolic process (GO:0060309)	+
Both	CZA vs MEM	1	650	1	5564	1	8.56	0.895233	0.116822	0.116822	meiotic cell cycle (GO:0051321)	+
Both	CZA vs MEM	1	650	1	5564	1	8.56	0.892135	0.116822	0.116822	tRNA N1-guanine methylation (GO:0002939)	+
Both	CZA vs MEM	1	650	1	5564	1	8.56	0.889059	0.116822	0.116822	reciprocal meiotic recombination (GO:0007131)	+
Both	CZA vs MEM	1	650	1	5564	1	8.56	0.886004	0.116822	0.116822	meiosis I (GO:0007127)	+
Both	CZA vs MEM	1	650	1	5564	1	8.56	0.88297	0.116822	0.116822	anatomical structure morphogenesis (GO:0009653)	+
Both	CZA vs MEM	1	650	1	5564	1	8.56	0.879956	0.116822	0.116822	telomere maintenance (GO:0000723)	+
Both	CZA vs MEM	1	650	1	5564	1	8.56	0.876963	0.116822	0.116822	organelle fission (GO:0048285)	+
Both	CZA vs MEM	1	650	1	5564	1	8.56	0.87399	0.116822	0.116822	homologous recombination (GO:0035825)	+
Both	CZA vs MEM	1	650	1	5564	1	8.56	0.871038	0.116822	0.116822	telomere organization (GO:0032200)	+
Both	CZA vs MEM	1	650	1	5564	1	8.56	0.868105	0.116822	0.116822	tRNA pseudouridine synthesis (GO:0031119)	+
Both	CZA vs MEM	1	650	1	5564	1	8.56	0.865192	0.116822	0.116822	dTMP metabolic process (GO:0046073)	+
Both	CZA vs MEM	1	650	1	5564	1	8.56	0.862298	0.116822	0.116822	lactone biosynthetic process (GO:1901336)	+
Both	CZA vs MEM	1	650	1	5564	1	8.56	0.859424	0.116822	0.116822	lactone metabolic process (GO:1901334)	+
Both	CZA vs MEM	1	650	1	5564	1	8.56	0.856568	0.116822	0.116822	developmental process (GO:0032502)	+
Both	CZA vs MEM	1	650	1	5564	1	8.56	0.853732	0.116822	0.116822	multicellular organismal process (GO:0032501)	+
Both	CZA vs MEM	1	650	1	5564	1	8.56	0.850915	0.116822	0.116822	glycosyl compound catabolic process (GO:1901658)	+
Both	CZA vs MEM	1	650	1	5564	1	8.56	0.848115	0.116822	0.116822	L-histidine import across plasma membrane (GO:1903810)	+
Both	CZA vs MEM	1	650	1	5564	1	8.56	0.845335	0.116822	0.116822	homogentisate metabolic process (GO:1901999)	+
Both	CZA vs MEM	1	650	1	5564	1	8.56	0.842572	0.116822	0.116822	L-glutamine import across plasma membrane (GO:1903803)	+
Both	CZA vs MEM	1	650	1	5564	1	8.56	0.839828	0.116822	0.116822	GDP-L-fucose metabolic process (GO:0046368)	+
Both	CZA vs MEM	1	650	1	5564	1	8.56	0.837101	0.116822	0.116822	polyketide biosynthetic process (GO:0030639)	+
Both	CZA vs MEM	1	650	1	5564	1	8.56	0.834392	0.116822	0.116822	polyketide metabolic process (GO:0030638)	+
Both	CZA vs MEM	1	650	1	5564	1	8.56	0.8317	0.116822	0.116822	CDP-diacylglycerol metabolic process (GO:0046341)	+
Both	CZA vs MEM	1	650	1	5564	1	8.56	0.829026	0.116822	0.116822	blood vessel morphogenesis (GO:0048514)	+
Both	CZA vs MEM	1	650	1	5564	1	8.56	0.826369	0.116822	0.116822	alpha-glucan catabolic process (GO:0030980)	+
Both	CZA vs MEM	1	650	1	5564	1	8.56	0.823729	0.116822	0.116822	cellular response to superoxide (GO:0071451)	+
Both	CZA vs MEM	1	650	1	5564	1	8.56	0.821105	0.116822	0.116822	cellular response to oxygen radical (GO:0071450)	+
Both	CZA vs MEM	1	650	1	5564	1	8.56	0.818499	0.116822	0.116822	alpha-glucan metabolic process (GO:0030978)	+
Both	CZA vs MEM	1	650	1	5564	1	8.56	0.815909	0.116822	0.116822	anatomical structure development (GO:0048856)	+
Both	CZA vs MEM	1	650	1	5564	1	8.56	0.813335	0.116822	0.116822	regulation of protein binding (GO:0043393)	+
Both	CZA vs MEM	1	650	1	5564	1	8.56	0.810777	0.116822	0.116822	negative regulation of DNA binding (GO:0043392)	+
Both	CZA vs MEM	1	650	1	5564	1	8.56	0.808235	0.116822	0.116822	dolichol metabolic process (GO:0019348)	+
Both	CZA vs MEM	1	650	1	5564	1	8.56	0.80571	0.116822	0.116822	cysteine biosynthetic process via cystathionine (GO:0019343)	+
Both	CZA vs MEM	1	650	1	5564	1	8.56	0.8032	0.116822	0.116822	phenol-containing compound catabolic process (GO:0019336)	+
Both	CZA vs MEM	1	650	1	5564	1	8.56	0.800705	0.116822	0.116822	purine nucleoside metabolic process (GO:0042278)	+
Both	CZA vs MEM	1	650	1	5564	1	8.56	0.798226	0.116822	0.116822	enterobactin biosynthetic process (GO:0009239)	+
Both	CZA vs MEM	1	650	1	5564	1	8.56	0.795763	0.116822	0.116822	enterobactin metabolic process (GO:0009238)	+
Both	CZA vs MEM	1	650	1	5564	1	8.56	0.793314	0.116822	0.116822	ketone body biosynthetic process (GO:0046951)	+
Both	CZA vs MEM	1	650	1	5564	1	8.56	0.790881	0.116822	0.116822	cellular ketone body metabolic process (GO:0046950)	+
Both	CZA vs MEM	1	650	1	5564	1	8.56	0.788462	0.116822	0.116822	RNA repair (GO:0042245)	+
Both	CZA vs MEM	1	650	1	5564	1	8.56	0.786058	0.116822	0.116822	acetate transmembrane transport (GO:0035433)	+
Both	CZA vs MEM	1	650	1	5564	1	8.56	0.783669	0.116822	0.116822	anaerobic electron transport chain (GO:0019645)	+
Both	CZA vs MEM	1	650	1	5564	1	8.56	0.781294	0.116822	0.116822	CDP-diacylglycerol biosynthetic process (GO:0016024)	+
Both	CZA vs MEM	1	650	1	5564	1	8.56	0.778934	0.116822	0.116822	response to oxygen radical (GO:0000305)	+
Both	CZA vs MEM	1	650	1	5564	1	8.56	0.776588	0.116822	0.116822	response to superoxide (GO:0000303)	+
Both	CZA vs MEM	1	650	1	5564	1	8.56	0.774256	0.116822	0.116822	meiosis I cell cycle process (GO:0061982)	+
Both	CZA vs MEM	1	650	1	5564	1	8.56	0.771937	0.116822	0.116822	3-(3-hydroxy)phenylpropionate catabolic process (GO:0019622)	+
Both	CZA vs MEM	1	650	1	5564	1	8.56	0.769633	0.116822	0.116822	elastin biosynthetic process (GO:0051542)	+
Both	CZA vs MEM	1	650	1	5564	1	8.56	0.767343	0.116822	0.116822	elastin metabolic process (GO:0051541)	+
Both	CZA vs MEM	1	650	1	5564	1	8.56	0.765066	0.116822	0.116822	nucleobase-containing small molecule catabolic process (GO:0034656)	+
Both	CZA vs MEM	1	650	1	5564	1	8.56	0.762802	0.116822	0.116822	lactate catabolic process (GO:1903457)	+
Both	CZA vs MEM	1	650	1	5564	1	8.56	0.760552	0.116822	0.116822	reciprocal homologous recombination (GO:0140527)	+
Both	CZA vs MEM	1	650	1	5564	1	8.56	0.758315	0.116822	0.116822	sexual reproduction (GO:0019953)	+
Both	CZA vs MEM	1	650	1	5564	1	8.56	0.756091	0.116822	0.116822	homogentisate catabolic process (GO:1902000)	+
Both	CZA vs MEM	1	650	1	5564	1	8.56	0.75388	0.116822	0.116822	dTMP biosynthetic process (GO:0006231)	+
Both	CZA vs MEM	1	650	1	5564	1	8.56	0.751683	0.116822	0.116822	S-adenosylmethionine biosynthetic process (GO:0006556)	+
Both	CZA vs MEM	1	650	1	5564	1	8.56	0.749497	0.116822	0.116822	response to nitrite (GO:0080033)	+
Both	CZA vs MEM	1	650	1	5564	1	8.56	0.747325	0.116822	0.116822	asparagine catabolic process (GO:0006530)	+
Both	CZA vs MEM	1	650	1	5564	1	8.56	0.745165	0.116822	0.116822	asparagine metabolic process (GO:0006528)	+
Both	CZA vs MEM	1	650	1	5564	1	8.56	0.743018	0.116822	0.116822	glycoprotein catabolic process (GO:0006516)	+
Both	CZA vs MEM	1	650	1	5564	1	8.56	0.740882	0.116822	0.116822	proline transport (GO:0015824)	+
Both	CZA vs MEM	1	650	1	5564	1	8.56	0.73876	0.116822	0.116822	plasma membrane acetate transport (GO:0006847)	+
Both	CZA vs MEM	1	650	1	5564	1	8.56	0.736649	0.116822	0.116822	acetate transport (GO:0006846)	+
Both	CZA vs MEM	1	650	1	5564	1	8.56	0.73455	0.116822	0.116822	tricarboxylic acid transport (GO:0006842)	+
Both	CZA vs MEM	1	650	1	5564	1	8.56	0.732463	0.116822	0.116822	keto-3-deoxy-D-manno-octulosonic acid biosynthetic process (GO:0019294)	+
Both	CZA vs MEM	1	650	1	5564	1	8.56	0.730388	0.116822	0.116822	extracellular matrix disassembly (GO:0022617)	+
Both	CZA vs MEM	1	650	1	5564	1	8.56	0.728325	0.116822	0.116822	nitric oxide catabolic process (GO:0046210)	+
Both	CZA vs MEM	1	650	1	5564	1	8.56	0.726274	0.116822	0.116822	nitric oxide metabolic process (GO:0046209)	+
Both	CZA vs MEM	1	650	1	5564	1	8.56	0.724233	0.116822	0.116822	azole transmembrane transport (GO:0045117)	+
Both	CZA vs MEM	1	650	1	5564	1	8.56	0.722205	0.116822	0.116822	system development (GO:0048731)	+
Both	CZA vs MEM	1	650	39	5564	8	1.7559	0.773697	4.55607	0.125502	monoatomic cation transmembrane transport (GO:0098655)	+
Both	CZA vs MEM	1	650	107	5564	7	0.56	0.775	12.5	0.126065	alpha-amino acid biosynthetic process (GO:1901607)	-
Both	CZA vs MEM	1	650	11	5564	3	2.33455	0.787246	1.28505	0.128413	nucleoside monophosphate biosynthetic process (GO:0009124)	+
Both	CZA vs MEM	1	650	11	5564	3	2.33455	0.785065	1.28505	0.128413	terpene metabolic process (GO:0042214)	+
Both	CZA vs MEM	1	650	11	5564	3	2.33455	0.782896	1.28505	0.128413	cysteine metabolic process (GO:0006534)	+
Both	CZA vs MEM	1	650	11	5564	3	2.33455	0.780739	1.28505	0.128413	terpene catabolic process (GO:0046247)	+
Both	CZA vs MEM	1	650	28	5564	6	1.83429	0.792273	3.27103	0.130669	tetrapyrrole biosynthetic process (GO:0033014)	+
Both	CZA vs MEM	1	650	40	5564	8	1.712	0.790647	4.6729	0.13076	monoatomic ion transmembrane transport (GO:0034220)	+
Both	CZA vs MEM	1	650	41	5564	8	1.67024	0.827171	4.78972	0.137175	inorganic cation transmembrane transport (GO:0098662)	+
Both	CZA vs MEM	1	650	113	5564	8	0.606018	0.837671	13.2009	0.139295	amino acid biosynthetic process (GO:0008652)	-
Both	CZA vs MEM	1	650	113	5564	8	0.606018	0.835394	13.2009	0.139295	nucleic acid biosynthetic process (GO:0141187)	-
Both	CZA vs MEM	1	650	56	5564	10	1.52857	0.86518	6.54206	0.144654	metal ion transport (GO:0030001)	+
Both	CZA vs MEM	1	650	6	5564	2	2.85333	0.887161	0.700935	0.148731	carnitine metabolic process (GO:0009437)	+
Both	CZA vs MEM	1	650	6	5564	2	2.85333	0.884769	0.700935	0.148731	carnitine catabolic process (GO:0042413)	+
Both	CZA vs MEM	1	650	6	5564	2	2.85333	0.882391	0.700935	0.148731	glycine decarboxylation via glycine cleavage system (GO:0019464)	+
Both	CZA vs MEM	1	650	6	5564	2	2.85333	0.880025	0.700935	0.148731	response to salt stress (GO:0009651)	+
Both	CZA vs MEM	1	650	6	5564	2	2.85333	0.877672	0.700935	0.148731	hyperosmotic response (GO:0006972)	+
Both	CZA vs MEM	1	650	6	5564	2	2.85333	0.875332	0.700935	0.148731	cellular hyperosmotic salinity response (GO:0071475)	+
Both	CZA vs MEM	1	650	6	5564	2	2.85333	0.873004	0.700935	0.148731	cellular hyperosmotic response (GO:0071474)	+
Both	CZA vs MEM	1	650	6	5564	2	2.85333	0.870688	0.700935	0.148731	cellular response to salt stress (GO:0071472)	+
Both	CZA vs MEM	1	650	6	5564	2	2.85333	0.868385	0.700935	0.148731	positive regulation of proteolysis (GO:0045862)	+
Both	CZA vs MEM	1	650	6	5564	2	2.85333	0.866094	0.700935	0.148731	hyperosmotic salinity response (GO:0042538)	+
Both	CZA vs MEM	1	650	6	5564	2	2.85333	0.863814	0.700935	0.148731	pyrimidine nucleobase catabolic process (GO:0006208)	+
Both	CZA vs MEM	1	650	57	5564	3	0.450526	0.863891	6.65888	0.149136	negative regulation of macromolecule metabolic process (GO:0010605)	-
Both	CZA vs MEM	1	650	18	5564	4	1.90222	0.869102	2.1028	0.150429	benzene-containing compound metabolic process (GO:0042537)	+
Both	CZA vs MEM	1	650	18	5564	4	1.90222	0.866833	2.1028	0.150429	intracellular iron ion homeostasis (GO:0006879)	+
Both	CZA vs MEM	1	650	18	5564	4	1.90222	0.864576	2.1028	0.150429	dicarboxylic acid transport (GO:0006835)	+
Both	CZA vs MEM	1	650	61	5564	11	1.54361	0.892611	7.12617	0.155712	lipopolysaccharide biosynthetic process (GO:0009103)	+
Both	CZA vs MEM	1	650	61	5564	11	1.54361	0.890299	7.12617	0.155712	lipopolysaccharide metabolic process (GO:0008653)	+
Both	CZA vs MEM	1	650	61	5564	11	1.54361	0.887999	7.12617	0.155712	organic acid transport (GO:0015849)	+
Both	CZA vs MEM	1	650	12	5564	3	2.14	0.89348	1.40187	0.157078	sulfur compound transport (GO:0072348)	+
Both	CZA vs MEM	1	650	12	5564	3	2.14	0.891183	1.40187	0.157078	import across plasma membrane (GO:0098739)	+
Both	CZA vs MEM	1	650	12	5564	3	2.14	0.888898	1.40187	0.157078	L-alpha-amino acid transmembrane transport (GO:1902475)	+
Both	CZA vs MEM	1	650	12	5564	3	2.14	0.886624	1.40187	0.157078	glycine metabolic process (GO:0006544)	+
Both	CZA vs MEM	1	650	20	5564	0	0	0.889735	2.33645	0.158032	pilus assembly (GO:0009297)	-
Both	CZA vs MEM	1	650	254	5564	37	1.24693	0.901653	29.6729	0.160557	amino acid metabolic process (GO:0006520)	+
Both	CZA vs MEM	1	650	21	5564	0	0	0.911461	2.45327	0.162717	cellular biogenic amine catabolic process (GO:0042402)	-
Both	CZA vs MEM	1	650	21	5564	0	0	0.909153	2.45327	0.162717	amine catabolic process (GO:0009310)	-
Both	CZA vs MEM	1	650	31	5564	6	1.65677	0.930416	3.6215	0.166944	tetrapyrrole metabolic process (GO:0033013)	+
Both	CZA vs MEM	1	650	31	5564	6	1.65677	0.928072	3.6215	0.166944	iron ion transport (GO:0006826)	+
Both	CZA vs MEM	1	650	84	5564	14	1.42667	0.932686	9.81308	0.168196	cellular response to chemical stimulus (GO:0070887)	+
Both	CZA vs MEM	1	650	22	5564	5	1.94545	0.939553	2.57009	0.16986	heme metabolic process (GO:0042168)	+
Both	CZA vs MEM	1	650	22	5564	5	1.94545	0.937204	2.57009	0.16986	pigment metabolic process (GO:0042440)	+
Both	CZA vs MEM	1	650	22	5564	5	1.94545	0.934867	2.57009	0.16986	oligosaccharide biosynthetic process (GO:0009312)	+
Both	CZA vs MEM	1	650	35	5564	7	1.712	0.979636	4.08879	0.178438	O antigen metabolic process (GO:0046402)	+
Both	CZA vs MEM	1	650	35	5564	7	1.712	0.977205	4.08879	0.178438	O antigen biosynthetic process (GO:0009243)	+
Both	CZA vs MEM	1	650	35	5564	7	1.712	0.974787	4.08879	0.178438	peptide metabolic process (GO:0006518)	+
Both	CZA vs MEM	1	650	66	5564	4	0.518788	0.976476	7.71028	0.17919	cellular component assembly (GO:0022607)	-
Both	CZA vs MEM	1	650	203	5564	30	1.26502	0.980472	23.715	0.180368	alpha-amino acid metabolic process (GO:1901605)	+
Both	CZA vs MEM	1	650	138	5564	21	1.30261	0.982295	16.1215	0.181148	proteinogenic amino acid metabolic process (GO:0170039)	+
Both	CZA vs MEM	1	650	138	5564	21	1.30261	0.979887	16.1215	0.181148	L-amino acid metabolic process (GO:0170033)	+
Both	CZA vs MEM	1	650	51	5564	9	1.51059	1	5.95794	0.186702	cellular respiration (GO:0045333)	+
Both	CZA vs MEM	1	650	974	5564	126	1.10735	1	113.785	0.187415	primary metabolic process (GO:0044238)	+
Both	CZA vs MEM	1	650	13	5564	3	1.97538	1	1.51869	0.187466	response to heat (GO:0009408)	+
Both	CZA vs MEM	1	650	13	5564	3	1.97538	1	1.51869	0.187466	erythrose 4-phosphate/phosphoenolpyruvate family amino acid catabolic process (GO:1902222)	+
Both	CZA vs MEM	1	650	13	5564	3	1.97538	1	1.51869	0.187466	negative regulation of bacterial-type flagellum-dependent cell motility (GO:1902201)	+
Both	CZA vs MEM	1	650	13	5564	3	1.97538	0.999366	1.51869	0.187466	cellular modified amino acid biosynthetic process (GO:0042398)	+
Both	CZA vs MEM	1	650	13	5564	3	1.97538	0.996958	1.51869	0.187466	cell surface receptor signaling pathway (GO:0007166)	+
Both	CZA vs MEM	1	650	13	5564	3	1.97538	0.994561	1.51869	0.187466	glycine betaine transport (GO:0031460)	+
Both	CZA vs MEM	1	650	13	5564	3	1.97538	0.992176	1.51869	0.187466	D-amino acid transport (GO:0042940)	+
Both	CZA vs MEM	1	650	24	5564	5	1.78333	1	2.80374	0.190747	porphyrin-containing compound metabolic process (GO:0006778)	+
Both	CZA vs MEM	1	650	7	5564	2	2.44571	1	0.817757	0.192739	regulation of lipid biosynthetic process (GO:0046890)	+
Both	CZA vs MEM	1	650	7	5564	2	2.44571	1	0.817757	0.192739	isoprenoid biosynthetic process (GO:0008299)	+
Both	CZA vs MEM	1	650	7	5564	2	2.44571	1	0.817757	0.192739	double-strand break repair (GO:0006302)	+
Both	CZA vs MEM	1	650	7	5564	2	2.44571	1	0.817757	0.192739	monosaccharide biosynthetic process (GO:0046364)	+
Both	CZA vs MEM	1	650	7	5564	2	2.44571	1	0.817757	0.192739	glycine catabolic process (GO:0006546)	+
Both	CZA vs MEM	1	650	7	5564	2	2.44571	1	0.817757	0.192739	putrescine transport (GO:0015847)	+
Both	CZA vs MEM	1	650	72	5564	12	1.42667	1	8.41121	0.19389	cellular lipid catabolic process (GO:0044242)	+
Both	CZA vs MEM	1	650	72	5564	12	1.42667	1	8.41121	0.19389	lipid catabolic process (GO:0016042)	+
Both	CZA vs MEM	1	650	1050	5564	135	1.10057	1	122.664	0.200387	cellular metabolic process (GO:0044237)	+
Both	CZA vs MEM	1	650	53	5564	3	0.484528	1	6.19159	0.201682	DNA-templated transcription (GO:0006351)	-
Both	CZA vs MEM	1	650	235	5564	21	0.764936	1	27.4533	0.21244	small molecule biosynthetic process (GO:0044283)	-
Both	CZA vs MEM	1	650	196	5564	17	0.742449	1	22.8972	0.212586	protein metabolic process (GO:0019538)	-
Both	CZA vs MEM	1	650	14	5564	3	1.83429	1	1.63551	0.219194	nucleoside monophosphate metabolic process (GO:0009123)	+
Both	CZA vs MEM	1	650	14	5564	3	1.83429	1	1.63551	0.219194	monosaccharide metabolic process (GO:0005996)	+
Both	CZA vs MEM	1	650	14	5564	3	1.83429	1	1.63551	0.219194	quaternary ammonium group transport (GO:0015697)	+
Both	CZA vs MEM	1	650	14	5564	3	1.83429	1	1.63551	0.219194	valine metabolic process (GO:0006573)	+
Both	CZA vs MEM	1	650	14	5564	3	1.83429	1	1.63551	0.219194	cellular response to nutrient levels (GO:0031669)	+
Both	CZA vs MEM	1	650	14	5564	3	1.83429	1	1.63551	0.219194	amino-acid betaine transport (GO:0015838)	+
Both	CZA vs MEM	1	650	2	5564	1	4.28	1	0.233645	0.220016	pyrimidine deoxyribonucleoside monophosphate biosynthetic process (GO:0009177)	+
Both	CZA vs MEM	1	650	2	5564	1	4.28	1	0.233645	0.220016	pyrimidine deoxyribonucleoside monophosphate metabolic process (GO:0009176)	+
Both	CZA vs MEM	1	650	2	5564	1	4.28	1	0.233645	0.220016	deoxyribonucleoside monophosphate biosynthetic process (GO:0009157)	+
Both	CZA vs MEM	1	650	2	5564	1	4.28	1	0.233645	0.220016	S-adenosylmethionine metabolic process (GO:0046500)	+
Both	CZA vs MEM	1	650	2	5564	1	4.28	1	0.233645	0.220016	pyrimidine nucleoside monophosphate biosynthetic process (GO:0009130)	+
Both	CZA vs MEM	1	650	2	5564	1	4.28	1	0.233645	0.220016	regulation of amide catabolic process (GO:0034251)	+
Both	CZA vs MEM	1	650	2	5564	1	4.28	1	0.233645	0.220016	peptidyl-serine phosphorylation (GO:0018105)	+
Both	CZA vs MEM	1	650	2	5564	1	4.28	1	0.233645	0.220016	pyrimidine nucleoside monophosphate metabolic process (GO:0009129)	+
Both	CZA vs MEM	1	650	2	5564	1	4.28	1	0.233645	0.220016	regulation of amide metabolic process (GO:0034248)	+
Both	CZA vs MEM	1	650	2	5564	1	4.28	1	0.233645	0.220016	glycolipid transport (GO:0046836)	+
Both	CZA vs MEM	1	650	2	5564	1	4.28	1	0.233645	0.220016	regulation of DNA binding (GO:0051101)	+
Both	CZA vs MEM	1	650	2	5564	1	4.28	1	0.233645	0.220016	oligopeptide transmembrane transport (GO:0035672)	+
Both	CZA vs MEM	1	650	2	5564	1	4.28	1	0.233645	0.220016	aerotaxis (GO:0009454)	+
Both	CZA vs MEM	1	650	2	5564	1	4.28	1	0.233645	0.220016	energy taxis (GO:0009453)	+
Both	CZA vs MEM	1	650	2	5564	1	4.28	1	0.233645	0.220016	glycolipid translocation (GO:0034203)	+
Both	CZA vs MEM	1	650	2	5564	1	4.28	1	0.233645	0.220016	extracellular matrix organization (GO:0030198)	+
Both	CZA vs MEM	1	650	2	5564	1	4.28	1	0.233645	0.220016	response to cold (GO:0009409)	+
Both	CZA vs MEM	1	650	2	5564	1	4.28	1	0.233645	0.220016	regulation of ethanol catabolic process (GO:1900065)	+
Both	CZA vs MEM	1	650	2	5564	1	4.28	1	0.233645	0.220016	response to nutrient (GO:0007584)	+
Both	CZA vs MEM	1	650	2	5564	1	4.28	1	0.233645	0.220016	protein N-linked glycosylation (GO:0006487)	+
Both	CZA vs MEM	1	650	2	5564	1	4.28	1	0.233645	0.220016	protein glycosylation (GO:0006486)	+
Both	CZA vs MEM	1	650	2	5564	1	4.28	1	0.233645	0.220016	citrate metabolic process (GO:0006101)	+
Both	CZA vs MEM	1	650	2	5564	1	4.28	1	0.233645	0.220016	regulation of translational initiation (GO:0006446)	+
Both	CZA vs MEM	1	650	2	5564	1	4.28	1	0.233645	0.220016	glycerol-3-phosphate catabolic process (GO:0046168)	+
Both	CZA vs MEM	1	650	2	5564	1	4.28	1	0.233645	0.220016	trehalose metabolic process (GO:0005991)	+
Both	CZA vs MEM	1	650	2	5564	1	4.28	1	0.233645	0.220016	regulation of binding (GO:0051098)	+
Both	CZA vs MEM	1	650	2	5564	1	4.28	1	0.233645	0.220016	detection of phosphate ion (GO:0010247)	+
Both	CZA vs MEM	1	650	2	5564	1	4.28	1	0.233645	0.220016	DNA replication, removal of RNA primer (GO:0043137)	+
Both	CZA vs MEM	1	650	2	5564	1	4.28	1	0.233645	0.220016	translocation of peptides or proteins into host (GO:0042000)	+
Both	CZA vs MEM	1	650	2	5564	1	4.28	1	0.233645	0.220016	regulation of lyase activity (GO:0051339)	+
Both	CZA vs MEM	1	650	2	5564	1	4.28	1	0.233645	0.220016	acetate metabolic process (GO:0006083)	+
Both	CZA vs MEM	1	650	2	5564	1	4.28	1	0.233645	0.220016	macromolecule glycosylation (GO:0043413)	+
Both	CZA vs MEM	1	650	2	5564	1	4.28	1	0.233645	0.220016	5-phosphoribose 1-diphosphate biosynthetic process (GO:0006015)	+
Both	CZA vs MEM	1	650	2	5564	1	4.28	1	0.233645	0.220016	double-strand break repair via homologous recombination (GO:0000724)	+
Both	CZA vs MEM	1	650	2	5564	1	4.28	1	0.233645	0.220016	glycine betaine biosynthetic process (GO:0031456)	+
Both	CZA vs MEM	1	650	2	5564	1	4.28	1	0.233645	0.220016	glycosylation (GO:0070085)	+
Both	CZA vs MEM	1	650	2	5564	1	4.28	1	0.233645	0.220016	5-phosphoribose 1-diphosphate metabolic process (GO:0046391)	+
Both	CZA vs MEM	1	650	2	5564	1	4.28	1	0.233645	0.220016	GDP-D-rhamnose metabolic process (GO:0046382)	+
Both	CZA vs MEM	1	650	2	5564	1	4.28	1	0.233645	0.220016	disaccharide biosynthetic process (GO:0046351)	+
Both	CZA vs MEM	1	650	2	5564	1	4.28	1	0.233645	0.220016	extracellular structure organization (GO:0043062)	+
Both	CZA vs MEM	1	650	2	5564	1	4.28	1	0.233645	0.220016	polyprenol metabolic process (GO:0016093)	+
Both	CZA vs MEM	1	650	2	5564	1	4.28	1	0.233645	0.220016	regulation of DNA recombination (GO:0000018)	+
Both	CZA vs MEM	1	650	2	5564	1	4.28	1	0.233645	0.220016	transsulfuration (GO:0019346)	+
Both	CZA vs MEM	1	650	2	5564	1	4.28	1	0.233645	0.220016	denitrification pathway (GO:0019333)	+
Both	CZA vs MEM	1	650	2	5564	1	4.28	1	0.233645	0.220016	GDP-D-rhamnose biosynthetic process (GO:0019306)	+
Both	CZA vs MEM	1	650	2	5564	1	4.28	1	0.233645	0.220016	detection of chemical stimulus (GO:0009593)	+
Both	CZA vs MEM	1	650	2	5564	1	4.28	1	0.233645	0.220016	translocation of molecules into host (GO:0044417)	+
Both	CZA vs MEM	1	650	2	5564	1	4.28	1	0.233645	0.220016	peptidyl-serine modification (GO:0018209)	+
Both	CZA vs MEM	1	650	2	5564	1	4.28	1	0.233645	0.220016	transcription-coupled nucleotide-excision repair (GO:0006283)	+
Both	CZA vs MEM	1	650	2	5564	1	4.28	0.999126	0.233645	0.220016	mitochondrion organization (GO:0007005)	+
Both	CZA vs MEM	1	650	2	5564	1	4.28	0.997074	0.233645	0.220016	'de novo' NAD biosynthetic process from aspartate (GO:0034628)	+
Both	CZA vs MEM	1	650	2	5564	1	4.28	0.995031	0.233645	0.220016	'de novo' NAD biosynthetic process (GO:0034627)	+
Both	CZA vs MEM	1	650	2	5564	1	4.28	0.992996	0.233645	0.220016	cellular response to reactive oxygen species (GO:0034614)	+
Both	CZA vs MEM	1	650	2	5564	1	4.28	0.99097	0.233645	0.220016	amino-acid betaine biosynthetic process (GO:0006578)	+
Both	CZA vs MEM	1	650	2	5564	1	4.28	0.988951	0.233645	0.220016	D-methionine transmembrane transport (GO:0048473)	+
Both	CZA vs MEM	1	650	2	5564	1	4.28	0.986941	0.233645	0.220016	cobalamin transport (GO:0015889)	+
Both	CZA vs MEM	1	650	2	5564	1	4.28	0.984939	0.233645	0.220016	response to iron(III) ion (GO:0010041)	+
Both	CZA vs MEM	1	650	2	5564	1	4.28	0.982946	0.233645	0.220016	regulation of cellular alcohol catabolic process (GO:1900419)	+
Both	CZA vs MEM	1	650	2	5564	1	4.28	0.98096	0.233645	0.220016	methionine transport (GO:0015821)	+
Both	CZA vs MEM	1	650	2	5564	1	4.28	0.978982	0.233645	0.220016	glycine betaine biosynthetic process from choline (GO:0019285)	+
Both	CZA vs MEM	1	650	2	5564	1	4.28	0.977012	0.233645	0.220016	aromatic amino acid transport (GO:0015801)	+
Both	CZA vs MEM	1	650	106	5564	8	0.646038	0.981063	12.3832	0.221373	RNA biosynthetic process (GO:0032774)	-
Both	CZA vs MEM	1	650	40	5564	7	1.498	0.984474	4.6729	0.222588	membrane lipid metabolic process (GO:0006643)	+
Both	CZA vs MEM	1	650	208	5564	30	1.23462	0.993665	24.2991	0.225117	carbohydrate derivative metabolic process (GO:1901135)	+
Both	CZA vs MEM	1	650	8	5564	2	2.14	1	0.934579	0.238095	purine ribonucleoside monophosphate biosynthetic process (GO:0009168)	+
Both	CZA vs MEM	1	650	8	5564	2	2.14	1	0.934579	0.238095	purine ribonucleoside monophosphate metabolic process (GO:0009167)	+
Both	CZA vs MEM	1	650	8	5564	2	2.14	1	0.934579	0.238095	purine nucleoside monophosphate biosynthetic process (GO:0009127)	+
Both	CZA vs MEM	1	650	8	5564	2	2.14	1	0.934579	0.238095	purine nucleoside monophosphate metabolic process (GO:0009126)	+
Both	CZA vs MEM	1	650	8	5564	2	2.14	1	0.934579	0.238095	imidazole-containing compound catabolic process (GO:0052805)	+
Both	CZA vs MEM	1	650	8	5564	2	2.14	1	0.934579	0.238095	putrescine biosynthetic process from arginine (GO:0033388)	+
Both	CZA vs MEM	1	650	8	5564	2	2.14	1	0.934579	0.238095	recombinational repair (GO:0000725)	+
Both	CZA vs MEM	1	650	8	5564	2	2.14	1	0.934579	0.238095	negative regulation of single-species biofilm formation on inanimate substrate (GO:1900232)	+
Both	CZA vs MEM	1	650	8	5564	2	2.14	1	0.934579	0.238095	cellular component disassembly (GO:0022411)	+
Both	CZA vs MEM	1	650	8	5564	2	2.14	1	0.934579	0.238095	pyrimidine-containing compound catabolic process (GO:0072529)	+
Both	CZA vs MEM	1	650	8	5564	2	2.14	1	0.934579	0.238095	L-histidine catabolic process (GO:0006548)	+
Both	CZA vs MEM	1	650	15	5564	0	0	1	1.75234	0.243143	regulation of metal ion transport (GO:0010959)	-
Both	CZA vs MEM	1	650	15	5564	0	0	1	1.75234	0.243143	lipid A biosynthetic process (GO:0009245)	-
Both	CZA vs MEM	1	650	16	5564	0	0	1	1.86916	0.24408	regulation of monoatomic ion transport (GO:0043269)	-
Both	CZA vs MEM	1	650	16	5564	0	0	1	1.86916	0.24408	lipid A metabolic process (GO:0046493)	-
Both	CZA vs MEM	1	650	46	5564	8	1.4887	1	5.37383	0.244106	inorganic ion transmembrane transport (GO:0098660)	+
Both	CZA vs MEM	1	650	17	5564	0	0	1	1.98598	0.248804	aspartate family amino acid biosynthetic process (GO:0009067)	-
Both	CZA vs MEM	1	650	47	5564	8	1.45702	1	5.49065	0.251765	amide biosynthetic process (GO:0043604)	+
Both	CZA vs MEM	1	650	18	5564	0	0	1	2.1028	0.256912	tRNA aminoacylation for protein translation (GO:0006418)	-
Both	CZA vs MEM	1	650	69	5564	11	1.36464	1	8.06075	0.257814	organic anion transport (GO:0015711)	+
Both	CZA vs MEM	1	650	405	5564	40	0.845432	1	47.3131	0.261074	organonitrogen compound biosynthetic process (GO:1901566)	-
Both	CZA vs MEM	1	650	19	5564	4	1.80211	1	2.21963	0.268014	modified amino acid transport (GO:0072337)	+
Both	CZA vs MEM	1	650	50	5564	3	0.5136	1	5.84112	0.270528	negative regulation of cellular metabolic process (GO:0031324)	-
Both	CZA vs MEM	1	650	34	5564	6	1.51059	1	3.97196	0.279394	regulation of cell motility (GO:2000145)	+
Both	CZA vs MEM	1	650	34	5564	6	1.51059	1	3.97196	0.279394	chemical homeostasis (GO:0048878)	+
Both	CZA vs MEM	1	650	20	5564	4	1.712	1	2.33645	0.281735	lipopolysaccharide core region metabolic process (GO:0046401)	+
Both	CZA vs MEM	1	650	20	5564	4	1.712	1	2.33645	0.281735	carboxylic acid transmembrane transport (GO:1905039)	+
Both	CZA vs MEM	1	650	20	5564	4	1.712	1	2.33645	0.281735	lipopolysaccharide core region biosynthetic process (GO:0009244)	+
Both	CZA vs MEM	1	650	9	5564	2	1.90222	1	1.0514	0.283884	ribonucleoside monophosphate metabolic process (GO:0009161)	+
Both	CZA vs MEM	1	650	9	5564	2	1.90222	1	1.0514	0.283884	ribonucleoside monophosphate biosynthetic process (GO:0009156)	+
Both	CZA vs MEM	1	650	9	5564	2	1.90222	1	1.0514	0.283884	regulation of lipid metabolic process (GO:0019216)	+
Both	CZA vs MEM	1	650	9	5564	2	1.90222	1	1.0514	0.283884	biotin biosynthetic process (GO:0009102)	+
Both	CZA vs MEM	1	650	9	5564	2	1.90222	1	1.0514	0.283884	biotin metabolic process (GO:0006768)	+
Both	CZA vs MEM	1	650	9	5564	2	1.90222	1	1.0514	0.283884	nucleobase catabolic process (GO:0046113)	+
Both	CZA vs MEM	1	650	9	5564	2	1.90222	1	1.0514	0.283884	DNA conformation change (GO:0071103)	+
Both	CZA vs MEM	1	650	9	5564	2	1.90222	1	1.0514	0.283884	positive regulation of protein metabolic process (GO:0051247)	+
Both	CZA vs MEM	1	650	55	5564	9	1.40073	1	6.42523	0.288011	organic hydroxy compound metabolic process (GO:1901615)	+
Both	CZA vs MEM	1	650	143	5564	21	1.25706	1	16.7056	0.289628	monocarboxylic acid metabolic process (GO:0032787)	+
Both	CZA vs MEM	1	650	35	5564	6	1.46743	1	4.08879	0.291015	aerobic respiration (GO:0009060)	+
Both	CZA vs MEM	1	650	112	5564	9	0.687857	1	13.0841	0.296473	negative regulation of biological process (GO:0048519)	-
Both	CZA vs MEM	1	650	21	5564	4	1.63048	1	2.45327	0.297721	regulation of establishment of protein localization (GO:0070201)	+
Both	CZA vs MEM	1	650	21	5564	4	1.63048	1	2.45327	0.297721	cellular response to antibiotic (GO:0071236)	+
Both	CZA vs MEM	1	650	21	5564	4	1.63048	1	2.45327	0.297721	single-species submerged biofilm formation (GO:0090609)	+
Both	CZA vs MEM	1	650	21	5564	4	1.63048	1	2.45327	0.297721	submerged biofilm formation (GO:0090605)	+
Both	CZA vs MEM	1	650	21	5564	4	1.63048	1	2.45327	0.297721	regulation of cellular localization (GO:0060341)	+
Both	CZA vs MEM	1	650	21	5564	4	1.63048	1	2.45327	0.297721	regulation of protein localization (GO:0032880)	+
Both	CZA vs MEM	1	650	21	5564	4	1.63048	1	2.45327	0.297721	organic acid transmembrane transport (GO:1903825)	+
Both	CZA vs MEM	1	650	409	5564	41	0.858093	1	47.7804	0.299163	regulation of cellular process (GO:0050794)	-
Both	CZA vs MEM	1	650	36	5564	6	1.42667	1	4.20561	0.303931	organelle organization (GO:0006996)	+
Both	CZA vs MEM	1	650	36	5564	6	1.42667	1	4.20561	0.303931	regulation of locomotion (GO:0040012)	+
Both	CZA vs MEM	1	650	117	5564	17	1.24376	1	13.6682	0.310149	organophosphate biosynthetic process (GO:0090407)	+
Both	CZA vs MEM	1	650	3	5564	1	2.85333	1	0.350467	0.311168	propionate catabolic process (GO:0019543)	+
Both	CZA vs MEM	1	650	3	5564	1	2.85333	1	0.350467	0.311168	'de novo' IMP biosynthetic process (GO:0006189)	+
Both	CZA vs MEM	1	650	3	5564	1	2.85333	1	0.350467	0.311168	lipid translocation (GO:0034204)	+
Both	CZA vs MEM	1	650	3	5564	1	2.85333	1	0.350467	0.311168	AMP biosynthetic process (GO:0006167)	+
Both	CZA vs MEM	1	650	3	5564	1	2.85333	1	0.350467	0.311168	kynurenine metabolic process (GO:0070189)	+
Both	CZA vs MEM	1	650	3	5564	1	2.85333	1	0.350467	0.311168	regulation of protein targeting to membrane (GO:0090313)	+
Both	CZA vs MEM	1	650	3	5564	1	2.85333	1	0.350467	0.311168	regulation of membrane lipid distribution (GO:0097035)	+
Both	CZA vs MEM	1	650	3	5564	1	2.85333	1	0.350467	0.311168	disaccharide metabolic process (GO:0005984)	+
Both	CZA vs MEM	1	650	3	5564	1	2.85333	1	0.350467	0.311168	pentose-phosphate shunt, oxidative branch (GO:0009051)	+
Both	CZA vs MEM	1	650	3	5564	1	2.85333	1	0.350467	0.311168	'de novo' AMP biosynthetic process (GO:0044208)	+
Both	CZA vs MEM	1	650	3	5564	1	2.85333	1	0.350467	0.311168	tryptophan catabolic process to kynurenine (GO:0019441)	+
Both	CZA vs MEM	1	650	3	5564	1	2.85333	1	0.350467	0.311168	regulation of protein localization to membrane (GO:1905475)	+
Both	CZA vs MEM	1	650	3	5564	1	2.85333	1	0.350467	0.311168	negative regulation of hydrolase activity (GO:0051346)	+
Both	CZA vs MEM	1	650	3	5564	1	2.85333	1	0.350467	0.311168	putrescine biosynthetic process from arginine, using agmatinase (GO:0033389)	+
Both	CZA vs MEM	1	650	3	5564	1	2.85333	1	0.350467	0.311168	glycerol-3-phosphate metabolic process (GO:0006072)	+
Both	CZA vs MEM	1	650	3	5564	1	2.85333	1	0.350467	0.311168	oligosaccharide catabolic process (GO:0009313)	+
Both	CZA vs MEM	1	650	3	5564	1	2.85333	1	0.350467	0.311168	cellular detoxification (GO:1990748)	+
Both	CZA vs MEM	1	650	3	5564	1	2.85333	1	0.350467	0.311168	regulation of protein targeting (GO:1903533)	+
Both	CZA vs MEM	1	650	3	5564	1	2.85333	1	0.350467	0.311168	regulation of nitric oxide metabolic process (GO:0080164)	+
Both	CZA vs MEM	1	650	3	5564	1	2.85333	1	0.350467	0.311168	AMP metabolic process (GO:0046033)	+
Both	CZA vs MEM	1	650	3	5564	1	2.85333	1	0.350467	0.311168	L-valine import across plasma membrane (GO:1903805)	+
Both	CZA vs MEM	1	650	3	5564	1	2.85333	1	0.350467	0.311168	cellular response to toxic substance (GO:0097237)	+
Both	CZA vs MEM	1	650	3	5564	1	2.85333	1	0.350467	0.311168	citrulline metabolic process (GO:0000052)	+
Both	CZA vs MEM	1	650	3	5564	1	2.85333	1	0.350467	0.311168	glucan biosynthetic process (GO:0009250)	+
Both	CZA vs MEM	1	650	3	5564	1	2.85333	1	0.350467	0.311168	pyrimidine deoxyribonucleotide biosynthetic process (GO:0009221)	+
Both	CZA vs MEM	1	650	3	5564	1	2.85333	1	0.350467	0.311168	alditol phosphate metabolic process (GO:0052646)	+
Both	CZA vs MEM	1	650	3	5564	1	2.85333	1	0.350467	0.311168	propionate catabolic process, 2-methylcitrate cycle (GO:0019629)	+
Both	CZA vs MEM	1	650	3	5564	1	2.85333	1	0.350467	0.311168	short-chain fatty acid catabolic process (GO:0019626)	+
Both	CZA vs MEM	1	650	3	5564	1	2.85333	1	0.350467	0.311168	intracellular transport (GO:0046907)	+
Both	CZA vs MEM	1	650	3	5564	1	2.85333	1	0.350467	0.311168	nucleotide-excision repair (GO:0006289)	+
Both	CZA vs MEM	1	650	3	5564	1	2.85333	1	0.350467	0.311168	intracellular protein transmembrane transport (GO:0065002)	+
Both	CZA vs MEM	1	650	3	5564	1	2.85333	1	0.350467	0.311168	positive regulation of phospholipid biosynthetic process (GO:0071073)	+
Both	CZA vs MEM	1	650	3	5564	1	2.85333	1	0.350467	0.311168	regulation of phospholipid biosynthetic process (GO:0071071)	+
Both	CZA vs MEM	1	650	3	5564	1	2.85333	1	0.350467	0.311168	heme transport (GO:0015886)	+
Both	CZA vs MEM	1	650	3	5564	1	2.85333	1	0.350467	0.311168	positive regulation of phospholipid metabolic process (GO:1903727)	+
Both	CZA vs MEM	1	650	3	5564	1	2.85333	1	0.350467	0.311168	regulation of phospholipid metabolic process (GO:1903725)	+
Both	CZA vs MEM	1	650	3	5564	1	2.85333	1	0.350467	0.311168	intracellular protein transport (GO:0006886)	+
Both	CZA vs MEM	1	650	3	5564	1	2.85333	1	0.350467	0.311168	organic hydroxy compound transport (GO:0015850)	+
Both	CZA vs MEM	1	650	3	5564	1	2.85333	1	0.350467	0.311168	glutamine transport (GO:0006868)	+
Both	CZA vs MEM	1	650	3	5564	1	2.85333	1	0.350467	0.311168	glycine biosynthetic process from serine (GO:0019264)	+
Both	CZA vs MEM	1	650	158	5564	14	0.758481	1	18.4579	0.314538	cellular component organization or biogenesis (GO:0071840)	-
Both	CZA vs MEM	1	650	22	5564	4	1.55636	1	2.57009	0.315635	organic hydroxy compound biosynthetic process (GO:1901617)	+
Both	CZA vs MEM	1	650	62	5564	10	1.38065	1	7.24299	0.315997	monocarboxylic acid catabolic process (GO:0072329)	+
Both	CZA vs MEM	1	650	10	5564	2	1.712	1	1.16822	0.329388	nitrogen cycle metabolic process (GO:0071941)	+
Both	CZA vs MEM	1	650	10	5564	2	1.712	1	1.16822	0.329388	putrescine biosynthetic process (GO:0009446)	+
Both	CZA vs MEM	1	650	10	5564	2	1.712	1	1.16822	0.329388	regulation of carbohydrate metabolic process (GO:0006109)	+
Both	CZA vs MEM	1	650	10	5564	2	1.712	1	1.16822	0.329388	tRNA methylation (GO:0030488)	+
Both	CZA vs MEM	1	650	10	5564	2	1.712	1	1.16822	0.329388	glucose metabolic process (GO:0006006)	+
Both	CZA vs MEM	1	650	10	5564	2	1.712	1	1.16822	0.329388	chromosome organization (GO:0051276)	+
Both	CZA vs MEM	1	650	10	5564	2	1.712	1	1.16822	0.329388	cellular response to heat (GO:0034605)	+
Both	CZA vs MEM	1	650	10	5564	2	1.712	1	1.16822	0.329388	glutamate metabolic process (GO:0006536)	+
Both	CZA vs MEM	1	650	760	5564	97	1.09253	1	88.785	0.330737	biosynthetic process (GO:0009058)	+
Both	CZA vs MEM	1	650	65	5564	10	1.31692	1	7.59346	0.331592	DNA damage response (GO:0006974)	+
Both	CZA vs MEM	1	650	335	5564	33	0.843224	1	39.1355	0.333964	nucleobase-containing compound metabolic process (GO:0006139)	-
Both	CZA vs MEM	1	650	23	5564	4	1.4887	1	2.68692	0.335163	iron coordination entity transport (GO:1901678)	+
Both	CZA vs MEM	1	650	23	5564	4	1.4887	1	2.68692	0.335163	siderophore biosynthetic process (GO:0019290)	+
Both	CZA vs MEM	1	650	44	5564	7	1.36182	1	5.14019	0.347418	sulfur compound biosynthetic process (GO:0044272)	+
Both	CZA vs MEM	1	650	24	5564	1	0.356667	1	2.80374	0.35145	purine nucleoside bisphosphate metabolic process (GO:0034032)	-
Both	CZA vs MEM	1	650	24	5564	1	0.356667	1	2.80374	0.35145	ribonucleoside bisphosphate metabolic process (GO:0033875)	-
Both	CZA vs MEM	1	650	24	5564	1	0.356667	1	2.80374	0.35145	nucleoside bisphosphate metabolic process (GO:0033865)	-
Both	CZA vs MEM	1	650	186	5564	17	0.782366	1	21.729	0.351792	carboxylic acid biosynthetic process (GO:0046394)	-
Both	CZA vs MEM	1	650	186	5564	17	0.782366	1	21.729	0.351792	organic acid biosynthetic process (GO:0016053)	-
Both	CZA vs MEM	1	650	26	5564	1	0.329231	1	3.03738	0.354848	fatty acid biosynthetic process (GO:0006633)	-
Both	CZA vs MEM	1	650	45	5564	7	1.33156	1	5.25701	0.357982	monocarboxylic acid biosynthetic process (GO:0072330)	+
Both	CZA vs MEM	1	650	451	5564	46	0.873082	1	52.6869	0.358442	regulation of biological process (GO:0050789)	-
Both	CZA vs MEM	1	650	49	5564	3	0.524082	1	5.7243	0.366804	negative regulation of macromolecule biosynthetic process (GO:0010558)	-
Both	CZA vs MEM	1	650	49	5564	3	0.524082	1	5.7243	0.366804	negative regulation of cellular biosynthetic process (GO:0031327)	-
Both	CZA vs MEM	1	650	11	5564	2	1.55636	1	1.28505	0.374049	serine family amino acid catabolic process (GO:0009071)	+
Both	CZA vs MEM	1	650	11	5564	2	1.55636	1	1.28505	0.374049	hexose metabolic process (GO:0019318)	+
Both	CZA vs MEM	1	650	11	5564	2	1.55636	1	1.28505	0.374049	siderophore transmembrane transport (GO:0044718)	+
Both	CZA vs MEM	1	650	11	5564	2	1.55636	1	1.28505	0.374049	polyamine transport (GO:0015846)	+
Both	CZA vs MEM	1	650	12	5564	0	0	1	1.40187	0.381928	protein localization to membrane (GO:0072657)	-
Both	CZA vs MEM	1	650	12	5564	0	0	1	1.40187	0.381928	localization within membrane (GO:0051668)	-
Both	CZA vs MEM	1	650	12	5564	0	0	1	1.40187	0.381928	bacterial-type flagellum organization (GO:0044781)	-
Both	CZA vs MEM	1	650	12	5564	0	0	1	1.40187	0.381928	dephosphorylation (GO:0016311)	-
Both	CZA vs MEM	1	650	12	5564	0	0	1	1.40187	0.381928	glutamine metabolic process (GO:0006541)	-
Both	CZA vs MEM	1	650	13	5564	0	0	1	1.51869	0.385992	ketone biosynthetic process (GO:0042181)	-
Both	CZA vs MEM	1	650	13	5564	0	0	1	1.51869	0.385992	negative regulation of protein metabolic process (GO:0051248)	-
Both	CZA vs MEM	1	650	13	5564	0	0	1	1.51869	0.385992	type IV pilus assembly (GO:0043683)	-
Both	CZA vs MEM	1	650	13	5564	0	0	1	1.51869	0.385992	DNA-templated DNA replication (GO:0006261)	-
Both	CZA vs MEM	1	650	4	5564	1	2.14	1	0.46729	0.391683	single-species biofilm formation on inanimate substrate (GO:0044011)	+
Both	CZA vs MEM	1	650	4	5564	1	2.14	1	0.46729	0.391683	deoxyribonucleoside monophosphate metabolic process (GO:0009162)	+
Both	CZA vs MEM	1	650	4	5564	1	2.14	1	0.46729	0.391683	glycerol catabolic process (GO:0019563)	+
Both	CZA vs MEM	1	650	4	5564	1	2.14	1	0.46729	0.391683	propionate metabolic process (GO:0019541)	+
Both	CZA vs MEM	1	650	4	5564	1	2.14	1	0.46729	0.391683	hydroxyproline transport (GO:0034589)	+
Both	CZA vs MEM	1	650	4	5564	1	2.14	1	0.46729	0.391683	carbohydrate transmembrane transport (GO:0034219)	+
Both	CZA vs MEM	1	650	4	5564	1	2.14	1	0.46729	0.391683	IMP biosynthetic process (GO:0006188)	+
Both	CZA vs MEM	1	650	4	5564	1	2.14	1	0.46729	0.391683	organelle disassembly (GO:1903008)	+
Both	CZA vs MEM	1	650	4	5564	1	2.14	1	0.46729	0.391683	indole-containing compound catabolic process (GO:0042436)	+
Both	CZA vs MEM	1	650	4	5564	1	2.14	1	0.46729	0.391683	polysaccharide transport (GO:0015774)	+
Both	CZA vs MEM	1	650	4	5564	1	2.14	1	0.46729	0.391683	reactive nitrogen species metabolic process (GO:2001057)	+
Both	CZA vs MEM	1	650	4	5564	1	2.14	1	0.46729	0.391683	cellular response to calcium ion (GO:0071277)	+
Both	CZA vs MEM	1	650	4	5564	1	2.14	1	0.46729	0.391683	positive chemotaxis (GO:0050918)	+
Both	CZA vs MEM	1	650	4	5564	1	2.14	1	0.46729	0.391683	monocarboxylic acid transport (GO:0015718)	+
Both	CZA vs MEM	1	650	4	5564	1	2.14	1	0.46729	0.391683	short-chain fatty acid metabolic process (GO:0046459)	+
Both	CZA vs MEM	1	650	4	5564	1	2.14	1	0.46729	0.391683	homoserine metabolic process (GO:0009092)	+
Both	CZA vs MEM	1	650	4	5564	1	2.14	1	0.46729	0.391683	regulation of DNA metabolic process (GO:0051052)	+
Both	CZA vs MEM	1	650	4	5564	1	2.14	1	0.46729	0.391683	polysaccharide localization (GO:0033037)	+
Both	CZA vs MEM	1	650	4	5564	1	2.14	1	0.46729	0.391683	alditol catabolic process (GO:0019405)	+
Both	CZA vs MEM	1	650	4	5564	1	2.14	1	0.46729	0.391683	alditol metabolic process (GO:0019400)	+
Both	CZA vs MEM	1	650	4	5564	1	2.14	1	0.46729	0.391683	glycerol metabolic process (GO:0006071)	+
Both	CZA vs MEM	1	650	4	5564	1	2.14	1	0.46729	0.391683	maintenance of location in cell (GO:0051651)	+
Both	CZA vs MEM	1	650	4	5564	1	2.14	1	0.46729	0.391683	deoxyribose phosphate biosynthetic process (GO:0046385)	+
Both	CZA vs MEM	1	650	4	5564	1	2.14	1	0.46729	0.391683	reproductive process (GO:0022414)	+
Both	CZA vs MEM	1	650	4	5564	1	2.14	1	0.46729	0.391683	phospholipid transport (GO:0015914)	+
Both	CZA vs MEM	1	650	4	5564	1	2.14	1	0.46729	0.391683	sequestering of iron ion (GO:0097577)	+
Both	CZA vs MEM	1	650	4	5564	1	2.14	1	0.46729	0.391683	2'-deoxyribonucleotide biosynthetic process (GO:0009265)	+
Both	CZA vs MEM	1	650	4	5564	1	2.14	1	0.46729	0.391683	sequestering of metal ion (GO:0051238)	+
Both	CZA vs MEM	1	650	4	5564	1	2.14	1	0.46729	0.391683	maintenance of location (GO:0051235)	+
Both	CZA vs MEM	1	650	4	5564	1	2.14	1	0.46729	0.391683	response to calcium ion (GO:0051592)	+
Both	CZA vs MEM	1	650	4	5564	1	2.14	1	0.46729	0.391683	pyrimidine deoxyribonucleotide metabolic process (GO:0009219)	+
Both	CZA vs MEM	1	650	4	5564	1	2.14	1	0.46729	0.391683	epigenetic regulation of gene expression (GO:0040029)	+
Both	CZA vs MEM	1	650	4	5564	1	2.14	1	0.46729	0.391683	ribosome disassembly (GO:0032790)	+
Both	CZA vs MEM	1	650	4	5564	1	2.14	1	0.46729	0.391683	negative regulation of transporter activity (GO:0032410)	+
Both	CZA vs MEM	1	650	4	5564	1	2.14	1	0.46729	0.391683	tryptophan catabolic process (GO:0006569)	+
Both	CZA vs MEM	1	650	4	5564	1	2.14	1	0.46729	0.391683	aspartate metabolic process (GO:0006531)	+
Both	CZA vs MEM	1	650	4	5564	1	2.14	1	0.46729	0.391683	intracellular sequestering of iron ion (GO:0006880)	+
Both	CZA vs MEM	1	650	4	5564	1	2.14	1	0.46729	0.391683	protein quality control for misfolded or incompletely synthesized proteins (GO:0006515)	+
Both	CZA vs MEM	1	650	4	5564	1	2.14	1	0.46729	0.391683	carnitine transmembrane transport (GO:1902603)	+
Both	CZA vs MEM	1	650	4	5564	1	2.14	1	0.46729	0.391683	response to iron ion (GO:0010039)	+
Both	CZA vs MEM	1	650	4	5564	1	2.14	1	0.46729	0.391683	ornithine transport (GO:0015822)	+
Both	CZA vs MEM	1	650	4	5564	1	2.14	1	0.46729	0.391683	regulation of cellular response to oxidative stress (GO:1900407)	+
Both	CZA vs MEM	1	650	14	5564	0	0	1	1.63551	0.394473	negative regulation of secondary metabolite biosynthetic process (GO:1900377)	-
Both	CZA vs MEM	1	650	14	5564	0	0	1	1.63551	0.394473	nucleoside phosphate catabolic process (GO:1901292)	-
Both	CZA vs MEM	1	650	87	5564	7	0.688736	1	10.1636	0.398142	macromolecule modification (GO:0043412)	-
Both	CZA vs MEM	1	650	54	5564	4	0.634074	1	6.30841	0.400283	ribonucleotide metabolic process (GO:0009259)	-
Both	CZA vs MEM	1	650	56	5564	4	0.611429	1	6.54206	0.40158	tRNA metabolic process (GO:0006399)	-
Both	CZA vs MEM	1	650	15	5564	3	1.712	1	1.75234	0.406646	DNA recombination (GO:0006310)	+
Both	CZA vs MEM	1	650	15	5564	3	1.712	1	1.75234	0.406646	negative regulation of cell motility (GO:2000146)	+
Both	CZA vs MEM	1	650	15	5564	3	1.712	1	1.75234	0.406646	regulation of bacterial-type flagellum-dependent cell motility (GO:1902021)	+
Both	CZA vs MEM	1	650	16	5564	3	1.605	1	1.86916	0.42185	erythrose 4-phosphate/phosphoenolpyruvate family amino acid metabolic process (GO:1902221)	+
Both	CZA vs MEM	1	650	16	5564	3	1.605	1	1.86916	0.42185	glycerophospholipid biosynthetic process (GO:0046474)	+
Both	CZA vs MEM	1	650	16	5564	3	1.605	1	1.86916	0.42185	glycerolipid biosynthetic process (GO:0045017)	+
Both	CZA vs MEM	1	650	16	5564	3	1.605	1	1.86916	0.42185	glycerophospholipid metabolic process (GO:0006650)	+
Both	CZA vs MEM	1	650	16	5564	3	1.605	1	1.86916	0.42185	negative regulation of locomotion (GO:0040013)	+
Both	CZA vs MEM	1	650	35	5564	2	0.489143	1	4.08879	0.425371	protein maturation (GO:0051604)	-
Both	CZA vs MEM	1	650	37	5564	6	1.38811	1	4.32243	0.435206	transition metal ion transport (GO:0000041)	+
Both	CZA vs MEM	1	650	17	5564	3	1.51059	1	1.98598	0.439495	indole-containing compound metabolic process (GO:0042430)	+
Both	CZA vs MEM	1	650	17	5564	3	1.51059	1	1.98598	0.439495	hydrocarbon catabolic process (GO:0120253)	+
Both	CZA vs MEM	1	650	17	5564	3	1.51059	1	1.98598	0.439495	hydrocarbon metabolic process (GO:0120252)	+
Both	CZA vs MEM	1	650	17	5564	3	1.51059	1	1.98598	0.439495	regulation of secretion (GO:0051046)	+
Both	CZA vs MEM	1	650	17	5564	3	1.51059	1	1.98598	0.439495	regulation of secretion by cell (GO:1903530)	+
Both	CZA vs MEM	1	650	17	5564	3	1.51059	1	1.98598	0.439495	indolalkylamine metabolic process (GO:0006586)	+
Both	CZA vs MEM	1	650	17	5564	3	1.51059	1	1.98598	0.439495	tryptophan metabolic process (GO:0006568)	+
Both	CZA vs MEM	1	650	17	5564	3	1.51059	1	1.98598	0.439495	L-serine metabolic process (GO:0006563)	+
Both	CZA vs MEM	1	650	17	5564	3	1.51059	1	1.98598	0.439495	regulation of protein secretion (GO:0050708)	+
Both	CZA vs MEM	1	650	17	5564	3	1.51059	1	1.98598	0.439495	regulation of small molecule metabolic process (GO:0062012)	+
Both	CZA vs MEM	1	650	38	5564	6	1.35158	1	4.43925	0.442315	vitamin biosynthetic process (GO:0009110)	+
Both	CZA vs MEM	1	650	38	5564	6	1.35158	1	4.43925	0.442315	serine family amino acid metabolic process (GO:0009069)	+
Both	CZA vs MEM	1	650	38	5564	6	1.35158	1	4.43925	0.442315	water-soluble vitamin biosynthetic process (GO:0042364)	+
Both	CZA vs MEM	1	650	18	5564	3	1.42667	1	2.1028	0.45905	cell-substrate adhesion (GO:0031589)	+
Both	CZA vs MEM	1	650	18	5564	3	1.42667	1	2.1028	0.45905	glycerolipid metabolic process (GO:0046486)	+
Both	CZA vs MEM	1	650	18	5564	3	1.42667	1	2.1028	0.45905	cell adhesion involved in single-species biofilm formation (GO:0043709)	+
Both	CZA vs MEM	1	650	18	5564	3	1.42667	1	2.1028	0.45905	cell adhesion involved in biofilm formation (GO:0043708)	+
Both	CZA vs MEM	1	650	18	5564	3	1.42667	1	2.1028	0.45905	sulfur amino acid biosynthetic process (GO:0000097)	+
Both	CZA vs MEM	1	650	18	5564	3	1.42667	1	2.1028	0.45905	regulation of protein transport (GO:0051223)	+
Both	CZA vs MEM	1	650	40	5564	6	1.284	1	4.6729	0.460295	positive regulation of biosynthetic process (GO:0009891)	+
Both	CZA vs MEM	1	650	5	5564	1	1.712	1	0.584112	0.462799	regulation of phosphorus metabolic process (GO:0051174)	+
Both	CZA vs MEM	1	650	5	5564	1	1.712	1	0.584112	0.462799	regulation of phosphate metabolic process (GO:0019220)	+
Both	CZA vs MEM	1	650	5	5564	1	1.712	1	0.584112	0.462799	positive regulation of cell adhesion (GO:0045785)	+
Both	CZA vs MEM	1	650	5	5564	1	1.712	1	0.584112	0.462799	regulation of cell adhesion (GO:0030155)	+
Both	CZA vs MEM	1	650	5	5564	1	1.712	1	0.584112	0.462799	biological process involved in interaction with host (GO:0051701)	+
Both	CZA vs MEM	1	650	5	5564	1	1.712	1	0.584112	0.462799	organophosphate ester transport (GO:0015748)	+
Both	CZA vs MEM	1	650	5	5564	1	1.712	1	0.584112	0.462799	tricarboxylic acid metabolic process (GO:0072350)	+
Both	CZA vs MEM	1	650	5	5564	1	1.712	1	0.584112	0.462799	positive regulation of secretion (GO:0051047)	+
Both	CZA vs MEM	1	650	5	5564	1	1.712	1	0.584112	0.462799	detoxification (GO:0098754)	+
Both	CZA vs MEM	1	650	5	5564	1	1.712	1	0.584112	0.462799	positive regulation of phosphorus metabolic process (GO:0010562)	+
Both	CZA vs MEM	1	650	5	5564	1	1.712	1	0.584112	0.462799	protein-DNA complex organization (GO:0071824)	+
Both	CZA vs MEM	1	650	5	5564	1	1.712	1	0.584112	0.462799	positive regulation of phosphate metabolic process (GO:0045937)	+
Both	CZA vs MEM	1	650	5	5564	1	1.712	1	0.584112	0.462799	response to toxic substance (GO:0009636)	+
Both	CZA vs MEM	1	650	5	5564	1	1.712	1	0.584112	0.462799	positive regulation of secretion by cell (GO:1903532)	+
Both	CZA vs MEM	1	650	5	5564	1	1.712	1	0.584112	0.462799	chromatin remodeling (GO:0006338)	+
Both	CZA vs MEM	1	650	5	5564	1	1.712	1	0.584112	0.462799	L-glutamate import (GO:0051938)	+
Both	CZA vs MEM	1	650	5	5564	1	1.712	1	0.584112	0.462799	chromatin organization (GO:0006325)	+
Both	CZA vs MEM	1	650	5	5564	1	1.712	1	0.584112	0.462799	positive regulation of establishment of protein localization (GO:1904951)	+
Both	CZA vs MEM	1	650	5	5564	1	1.712	1	0.584112	0.462799	positive regulation of protein localization (GO:1903829)	+
Both	CZA vs MEM	1	650	5	5564	1	1.712	1	0.584112	0.462799	L-isoleucine import across plasma membrane (GO:1903806)	+
Both	CZA vs MEM	1	650	5	5564	1	1.712	1	0.584112	0.462799	negative regulation of catalytic activity (GO:0043086)	+
Both	CZA vs MEM	1	650	5	5564	1	1.712	1	0.584112	0.462799	ribosomal small subunit assembly (GO:0000028)	+
Both	CZA vs MEM	1	650	5	5564	1	1.712	1	0.584112	0.462799	positive regulation of protein transport (GO:0051222)	+
Both	CZA vs MEM	1	650	5	5564	1	1.712	1	0.584112	0.462799	biological process involved in symbiotic interaction (GO:0044403)	+
Both	CZA vs MEM	1	650	5	5564	1	1.712	1	0.584112	0.462799	amide catabolic process (GO:0043605)	+
Both	CZA vs MEM	1	650	5	5564	1	1.712	1	0.584112	0.462799	septum digestion after cytokinesis (GO:0000920)	+
Both	CZA vs MEM	1	650	5	5564	1	1.712	1	0.584112	0.462799	positive regulation of protein secretion (GO:0050714)	+
Both	CZA vs MEM	1	650	5	5564	1	1.712	1	0.584112	0.462799	glycine biosynthetic process (GO:0006545)	+
Both	CZA vs MEM	1	650	5	5564	1	1.712	1	0.584112	0.462799	carnitine transport (GO:0015879)	+
Both	CZA vs MEM	1	650	5	5564	1	1.712	1	0.584112	0.462799	isoleucine transmembrane transport (GO:1903714)	+
Both	CZA vs MEM	1	650	5	5564	1	1.712	1	0.584112	0.462799	cytoplasmic translation (GO:0002181)	+
Both	CZA vs MEM	1	650	5	5564	1	1.712	1	0.584112	0.462799	acidic amino acid transport (GO:0015800)	+
Both	CZA vs MEM	1	650	41	5564	6	1.25268	1	4.78972	0.47092	purine nucleotide biosynthetic process (GO:0006164)	+
Both	CZA vs MEM	1	650	41	5564	6	1.25268	1	4.78972	0.47092	water-soluble vitamin metabolic process (GO:0006767)	+
Both	CZA vs MEM	1	650	41	5564	6	1.25268	1	4.78972	0.47092	vitamin metabolic process (GO:0006766)	+
Both	CZA vs MEM	1	650	42	5564	3	0.611429	1	4.90654	0.473557	negative regulation of nucleobase-containing compound metabolic process (GO:0045934)	-
Both	CZA vs MEM	1	650	42	5564	3	0.611429	1	4.90654	0.473557	protein modification process (GO:0036211)	-
Both	CZA vs MEM	1	650	19	5564	3	1.35158	1	2.21963	0.48005	RNA methylation (GO:0001510)	+
Both	CZA vs MEM	1	650	19	5564	3	1.35158	1	2.21963	0.48005	sulfur amino acid metabolic process (GO:0000096)	+
Both	CZA vs MEM	1	650	19	5564	3	1.35158	1	2.21963	0.48005	amino-acid betaine metabolic process (GO:0006577)	+
Both	CZA vs MEM	1	650	469	5564	50	0.91258	1	54.7897	0.49985	biological regulation (GO:0065007)	-
Both	CZA vs MEM	1	650	21	5564	1	0.407619	1	2.45327	0.502038	rRNA metabolic process (GO:0016072)	-
Both	CZA vs MEM	1	650	20	5564	3	1.284	1	2.33645	0.502083	negative regulation of transport (GO:0051051)	+
Both	CZA vs MEM	1	650	20	5564	3	1.284	1	2.33645	0.502083	phosphorylation (GO:0016310)	+
Both	CZA vs MEM	1	650	22	5564	1	0.389091	1	2.57009	0.50462	cellular ketone metabolic process (GO:0042180)	-
Both	CZA vs MEM	1	650	22	5564	1	0.389091	1	2.57009	0.50462	cell division (GO:0051301)	-
Both	CZA vs MEM	1	650	49	5564	7	1.22286	1	5.7243	0.505598	homeostatic process (GO:0042592)	+
Both	CZA vs MEM	1	650	49	5564	7	1.22286	1	5.7243	0.505598	DNA repair (GO:0006281)	+
Both	CZA vs MEM	1	650	23	5564	1	0.372174	1	2.68692	0.509601	nucleoside triphosphate metabolic process (GO:0009141)	-
Both	CZA vs MEM	1	650	24	5564	4	1.42667	1	2.80374	0.516714	serine family amino acid biosynthetic process (GO:0009070)	+
Both	CZA vs MEM	1	650	24	5564	4	1.42667	1	2.80374	0.516714	siderophore metabolic process (GO:0009237)	+
Both	CZA vs MEM	1	650	54	5564	8	1.26815	1	6.30841	0.519728	aromatic amino acid metabolic process (GO:0009072)	+
Both	CZA vs MEM	1	650	6	5564	1	1.42667	1	0.700935	0.525613	supramolecular fiber organization (GO:0097435)	+
Both	CZA vs MEM	1	650	6	5564	1	1.42667	1	0.700935	0.525613	programmed cell death (GO:0012501)	+
Both	CZA vs MEM	1	650	6	5564	1	1.42667	1	0.700935	0.525613	nucleoside metabolic process (GO:0009116)	+
Both	CZA vs MEM	1	650	6	5564	1	1.42667	1	0.700935	0.525613	positive regulation of gene expression (GO:0010628)	+
Both	CZA vs MEM	1	650	6	5564	1	1.42667	1	0.700935	0.525613	RNA catabolic process (GO:0006401)	+
Both	CZA vs MEM	1	650	6	5564	1	1.42667	1	0.700935	0.525613	ATP biosynthetic process (GO:0006754)	+
Both	CZA vs MEM	1	650	6	5564	1	1.42667	1	0.700935	0.525613	diaminopimelate metabolic process (GO:0046451)	+
Both	CZA vs MEM	1	650	6	5564	1	1.42667	1	0.700935	0.525613	aspartate family amino acid catabolic process (GO:0009068)	+
Both	CZA vs MEM	1	650	6	5564	1	1.42667	1	0.700935	0.525613	4-hydroxyproline metabolic process (GO:0019471)	+
Both	CZA vs MEM	1	650	6	5564	1	1.42667	1	0.700935	0.525613	4-hydroxyproline catabolic process (GO:0019470)	+
Both	CZA vs MEM	1	650	6	5564	1	1.42667	1	0.700935	0.525613	pentose-phosphate shunt (GO:0006098)	+
Both	CZA vs MEM	1	650	6	5564	1	1.42667	1	0.700935	0.525613	autolysis (GO:0001896)	+
Both	CZA vs MEM	1	650	6	5564	1	1.42667	1	0.700935	0.525613	gluconeogenesis (GO:0006094)	+
Both	CZA vs MEM	1	650	6	5564	1	1.42667	1	0.700935	0.525613	acetyl-CoA biosynthetic process (GO:0006085)	+
Both	CZA vs MEM	1	650	6	5564	1	1.42667	1	0.700935	0.525613	regulation of cellular response to stress (GO:0080135)	+
Both	CZA vs MEM	1	650	6	5564	1	1.42667	1	0.700935	0.525613	proton motive force-driven ATP synthesis (GO:0015986)	+
Both	CZA vs MEM	1	650	6	5564	1	1.42667	1	0.700935	0.525613	glycosyl compound metabolic process (GO:1901657)	+
Both	CZA vs MEM	1	650	6	5564	1	1.42667	1	0.700935	0.525613	amyloid fibril formation (GO:1990000)	+
Both	CZA vs MEM	1	650	6	5564	1	1.42667	1	0.700935	0.525613	deoxyribonucleotide biosynthetic process (GO:0009263)	+
Both	CZA vs MEM	1	650	6	5564	1	1.42667	1	0.700935	0.525613	peptidoglycan turnover (GO:0009254)	+
Both	CZA vs MEM	1	650	6	5564	1	1.42667	1	0.700935	0.525613	hexose biosynthetic process (GO:0019319)	+
Both	CZA vs MEM	1	650	6	5564	1	1.42667	1	0.700935	0.525613	ribosome assembly (GO:0042255)	+
Both	CZA vs MEM	1	650	6	5564	1	1.42667	1	0.700935	0.525613	L-valine transmembrane transport (GO:1903785)	+
Both	CZA vs MEM	1	650	6	5564	1	1.42667	1	0.700935	0.525613	pyridoxal phosphate biosynthetic process (GO:0042823)	+
Both	CZA vs MEM	1	650	6	5564	1	1.42667	1	0.700935	0.525613	pyridoxal phosphate metabolic process (GO:0042822)	+
Both	CZA vs MEM	1	650	6	5564	1	1.42667	1	0.700935	0.525613	L-alanine transport (GO:0015808)	+
Both	CZA vs MEM	1	650	25	5564	4	1.3696	1	2.92056	0.525696	inorganic ion homeostasis (GO:0098771)	+
Both	CZA vs MEM	1	650	25	5564	4	1.3696	1	2.92056	0.525696	methylation (GO:0032259)	+
Both	CZA vs MEM	1	650	25	5564	4	1.3696	1	2.92056	0.525696	intracellular monoatomic cation homeostasis (GO:0030003)	+
Both	CZA vs MEM	1	650	25	5564	4	1.3696	1	2.92056	0.525696	intracellular monoatomic ion homeostasis (GO:0006873)	+
Both	CZA vs MEM	1	650	98	5564	9	0.786122	1	11.4486	0.526854	nucleoside phosphate metabolic process (GO:0006753)	-
Both	CZA vs MEM	1	650	26	5564	4	1.31692	1	3.03738	0.536295	carbohydrate derivative catabolic process (GO:1901136)	+
Both	CZA vs MEM	1	650	59	5564	5	0.725424	1	6.89252	0.544684	amine metabolic process (GO:0009308)	-
Both	CZA vs MEM	1	650	606	5564	66	0.932277	1	70.7944	0.547204	cellular biosynthetic process (GO:0044249)	-
Both	CZA vs MEM	1	650	27	5564	4	1.26815	1	3.15421	0.548268	positive regulation of macromolecule metabolic process (GO:0010604)	+
Both	CZA vs MEM	1	650	27	5564	4	1.26815	1	3.15421	0.548268	monoatomic cation homeostasis (GO:0055080)	+
Both	CZA vs MEM	1	650	27	5564	4	1.26815	1	3.15421	0.548268	monoatomic ion homeostasis (GO:0050801)	+
Both	CZA vs MEM	1	650	62	5564	5	0.690323	1	7.24299	0.548447	cell motility (GO:0048870)	-
Both	CZA vs MEM	1	650	118	5564	11	0.797966	1	13.785	0.56102	cellular component organization (GO:0016043)	-
Both	CZA vs MEM	1	650	30	5564	2	0.570667	1	3.50467	0.57087	regulation of secondary metabolite biosynthetic process (GO:1900376)	-
Both	CZA vs MEM	1	650	30	5564	2	0.570667	1	3.50467	0.57087	cell wall organization or biogenesis (GO:0071554)	-
Both	CZA vs MEM	1	650	30	5564	2	0.570667	1	3.50467	0.57087	aromatic amino acid family biosynthetic process (GO:0009073)	-
Both	CZA vs MEM	1	650	31	5564	2	0.552258	1	3.6215	0.573064	regulation of secondary metabolic process (GO:0043455)	-
Both	CZA vs MEM	1	650	7	5564	1	1.22286	1	0.817757	0.581091	glucose 6-phosphate metabolic process (GO:0051156)	+
Both	CZA vs MEM	1	650	7	5564	1	1.22286	1	0.817757	0.581091	purine nucleoside triphosphate biosynthetic process (GO:0009145)	+
Both	CZA vs MEM	1	650	7	5564	1	1.22286	1	0.817757	0.581091	protein secretion by the type V secretion system (GO:0046819)	+
Both	CZA vs MEM	1	650	7	5564	1	1.22286	1	0.817757	0.581091	NAD biosynthetic process (GO:0009435)	+
Both	CZA vs MEM	1	650	7	5564	1	1.22286	1	0.817757	0.581091	alanine transport (GO:0032328)	+
Both	CZA vs MEM	1	650	7	5564	1	1.22286	1	0.817757	0.581091	aldehyde biosynthetic process (GO:0046184)	+
Both	CZA vs MEM	1	650	7	5564	1	1.22286	1	0.817757	0.581091	NADPH regeneration (GO:0006740)	+
Both	CZA vs MEM	1	650	7	5564	1	1.22286	1	0.817757	0.581091	nucleic acid catabolic process (GO:0141188)	+
Both	CZA vs MEM	1	650	7	5564	1	1.22286	1	0.817757	0.581091	2'-deoxyribonucleotide metabolic process (GO:0009394)	+
Both	CZA vs MEM	1	650	7	5564	1	1.22286	1	0.817757	0.581091	sulfur amino acid transport (GO:0000101)	+
Both	CZA vs MEM	1	650	7	5564	1	1.22286	1	0.817757	0.581091	protein-RNA complex organization (GO:0071826)	+
Both	CZA vs MEM	1	650	7	5564	1	1.22286	1	0.817757	0.581091	acetyl-CoA metabolic process (GO:0006084)	+
Both	CZA vs MEM	1	650	7	5564	1	1.22286	1	0.817757	0.581091	cell death (GO:0008219)	+
Both	CZA vs MEM	1	650	7	5564	1	1.22286	1	0.817757	0.581091	response to nitrogen compound (GO:1901698)	+
Both	CZA vs MEM	1	650	7	5564	1	1.22286	1	0.817757	0.581091	D-alanine transmembrane transport (GO:0042941)	+
Both	CZA vs MEM	1	650	7	5564	1	1.22286	1	0.817757	0.581091	reactive oxygen species metabolic process (GO:0072593)	+
Both	CZA vs MEM	1	650	7	5564	1	1.22286	1	0.817757	0.581091	deoxyribose phosphate metabolic process (GO:0019692)	+
Both	CZA vs MEM	1	650	7	5564	1	1.22286	1	0.817757	0.581091	ribosomal small subunit biogenesis (GO:0042274)	+
Both	CZA vs MEM	1	650	7	5564	1	1.22286	1	0.817757	0.581091	cobalamin biosynthetic process (GO:0009236)	+
Both	CZA vs MEM	1	650	7	5564	1	1.22286	1	0.817757	0.581091	cobalamin metabolic process (GO:0009235)	+
Both	CZA vs MEM	1	650	7	5564	1	1.22286	1	0.817757	0.581091	biological process involved in interspecies interaction between organisms (GO:0044419)	+
Both	CZA vs MEM	1	650	7	5564	1	1.22286	1	0.817757	0.581091	response to reactive oxygen species (GO:0000302)	+
Both	CZA vs MEM	1	650	7	5564	1	1.22286	1	0.817757	0.581091	purine ribonucleoside triphosphate biosynthetic process (GO:0009206)	+
Both	CZA vs MEM	1	650	7	5564	1	1.22286	1	0.817757	0.581091	choline transport (GO:0015871)	+
Both	CZA vs MEM	1	650	7	5564	1	1.22286	1	0.817757	0.581091	isoleucine transport (GO:0015818)	+
Both	CZA vs MEM	1	650	7	5564	1	1.22286	1	0.817757	0.581091	protein-RNA complex assembly (GO:0022618)	+
Both	CZA vs MEM	1	650	131	5564	17	1.11084	1	15.3037	0.584002	nucleobase-containing small molecule metabolic process (GO:0055086)	+
Both	CZA vs MEM	1	650	36	5564	5	1.18889	1	4.20561	0.604443	bacterial-type flagellum-dependent swarming motility (GO:0071978)	+
Both	CZA vs MEM	1	650	36	5564	5	1.18889	1	4.20561	0.604443	ribose phosphate biosynthetic process (GO:0046390)	+
Both	CZA vs MEM	1	650	8	5564	0	0	1	0.934579	0.608004	xenobiotic catabolic process (GO:0042178)	-
Both	CZA vs MEM	1	650	8	5564	0	0	1	0.934579	0.608004	negative regulation of gene expression (GO:0010629)	-
Both	CZA vs MEM	1	650	8	5564	0	0	1	0.934579	0.608004	molybdopterin cofactor metabolic process (GO:0043545)	-
Both	CZA vs MEM	1	650	8	5564	0	0	1	0.934579	0.608004	molybdopterin cofactor biosynthetic process (GO:0032324)	-
Both	CZA vs MEM	1	650	8	5564	0	0	1	0.934579	0.608004	sphingolipid catabolic process (GO:0030149)	-
Both	CZA vs MEM	1	650	8	5564	0	0	1	0.934579	0.608004	membrane lipid catabolic process (GO:0046466)	-
Both	CZA vs MEM	1	650	8	5564	0	0	1	0.934579	0.608004	methionine biosynthetic process (GO:0009086)	-
Both	CZA vs MEM	1	650	8	5564	0	0	1	0.934579	0.608004	L-histidine biosynthetic process (GO:0000105)	-
Both	CZA vs MEM	1	650	8	5564	0	0	1	0.934579	0.608004	response to biotic stimulus (GO:0009607)	-
Both	CZA vs MEM	1	650	8	5564	0	0	1	0.934579	0.608004	sphingolipid metabolic process (GO:0006665)	-
Both	CZA vs MEM	1	650	8	5564	0	0	1	0.934579	0.608004	pyridine-containing compound catabolic process (GO:0072526)	-
Both	CZA vs MEM	1	650	8	5564	0	0	1	0.934579	0.608004	sodium ion transmembrane transport (GO:0035725)	-
Both	CZA vs MEM	1	650	8	5564	0	0	1	0.934579	0.608004	threonine metabolic process (GO:0006566)	-
Both	CZA vs MEM	1	650	8	5564	0	0	1	0.934579	0.608004	cytokinesis (GO:0000910)	-
Both	CZA vs MEM	1	650	8	5564	0	0	1	0.934579	0.608004	glutamine biosynthetic process (GO:0006542)	-
Both	CZA vs MEM	1	650	8	5564	0	0	1	0.934579	0.608004	sodium ion transport (GO:0006814)	-
Both	CZA vs MEM	1	650	354	5564	38	0.91887	1	41.3551	0.608695	macromolecule biosynthetic process (GO:0009059)	-
Both	CZA vs MEM	1	650	9	5564	0	0	1	1.0514	0.610517	prosthetic group metabolic process (GO:0051189)	-
Both	CZA vs MEM	1	650	9	5564	0	0	1	1.0514	0.610517	xenobiotic metabolic process (GO:0006805)	-
Both	CZA vs MEM	1	650	9	5564	0	0	1	1.0514	0.610517	regulation of cellular component organization (GO:0051128)	-
Both	CZA vs MEM	1	650	9	5564	0	0	1	1.0514	0.610517	nucleoside diphosphate metabolic process (GO:0009132)	-
Both	CZA vs MEM	1	650	9	5564	0	0	1	1.0514	0.610517	response to xenobiotic stimulus (GO:0009410)	-
Both	CZA vs MEM	1	650	9	5564	0	0	1	1.0514	0.610517	choline catabolic process (GO:0042426)	-
Both	CZA vs MEM	1	650	9	5564	0	0	1	1.0514	0.610517	fatty acid elongation (GO:0030497)	-
Both	CZA vs MEM	1	650	9	5564	0	0	1	1.0514	0.610517	alcohol biosynthetic process (GO:0046165)	-
Both	CZA vs MEM	1	650	9	5564	0	0	1	1.0514	0.610517	cellular response to xenobiotic stimulus (GO:0071466)	-
Both	CZA vs MEM	1	650	9	5564	0	0	1	1.0514	0.610517	pteridine-containing compound biosynthetic process (GO:0042559)	-
Both	CZA vs MEM	1	650	9	5564	0	0	1	1.0514	0.610517	methionine metabolic process (GO:0006555)	-
Both	CZA vs MEM	1	650	10	5564	0	0	1	1.16822	0.617801	purine nucleotide catabolic process (GO:0006195)	-
Both	CZA vs MEM	1	650	10	5564	0	0	1	1.16822	0.617801	aldehyde catabolic process (GO:0046185)	-
Both	CZA vs MEM	1	650	10	5564	0	0	1	1.16822	0.617801	glutathione metabolic process (GO:0006749)	-
Both	CZA vs MEM	1	650	10	5564	0	0	1	1.16822	0.617801	nucleobase biosynthetic process (GO:0046112)	-
Both	CZA vs MEM	1	650	10	5564	0	0	1	1.16822	0.617801	cellular metabolic compound salvage (GO:0043094)	-
Both	CZA vs MEM	1	650	10	5564	0	0	1	1.16822	0.617801	diol metabolic process (GO:0034311)	-
Both	CZA vs MEM	1	650	10	5564	0	0	1	1.16822	0.617801	arginine biosynthetic process (GO:0006526)	-
Both	CZA vs MEM	1	650	41	5564	3	0.626341	1	4.78972	0.622285	negative regulation of RNA metabolic process (GO:0051253)	-
Both	CZA vs MEM	1	650	41	5564	3	0.626341	1	4.78972	0.622285	negative regulation of DNA-templated transcription (GO:0045892)	-
Both	CZA vs MEM	1	650	41	5564	3	0.626341	1	4.78972	0.622285	negative regulation of RNA biosynthetic process (GO:1902679)	-
Both	CZA vs MEM	1	650	93	5564	9	0.828387	1	10.8645	0.628043	negative regulation of cellular process (GO:0048523)	-
Both	CZA vs MEM	1	650	11	5564	0	0	1	1.28505	0.628708	nucleotide catabolic process (GO:0009166)	-
Both	CZA vs MEM	1	650	11	5564	0	0	1	1.28505	0.628708	ubiquinone biosynthetic process (GO:0006744)	-
Both	CZA vs MEM	1	650	11	5564	0	0	1	1.28505	0.628708	ubiquinone metabolic process (GO:0006743)	-
Both	CZA vs MEM	1	650	11	5564	0	0	1	1.28505	0.628708	regulation of iron ion transport (GO:0034756)	-
Both	CZA vs MEM	1	650	11	5564	0	0	1	1.28505	0.628708	glycine betaine catabolic process (GO:0031457)	-
Both	CZA vs MEM	1	650	11	5564	0	0	1	1.28505	0.628708	quinone biosynthetic process (GO:1901663)	-
Both	CZA vs MEM	1	650	11	5564	0	0	1	1.28505	0.628708	quinone metabolic process (GO:1901661)	-
Both	CZA vs MEM	1	650	11	5564	0	0	1	1.28505	0.628708	lipopolysaccharide transport (GO:0015920)	-
Both	CZA vs MEM	1	650	11	5564	0	0	1	1.28505	0.628708	bacterial-type flagellum assembly (GO:0044780)	-
Both	CZA vs MEM	1	650	11	5564	0	0	1	1.28505	0.628708	polyamine catabolic process (GO:0006598)	-
Both	CZA vs MEM	1	650	43	5564	6	1.19442	1	5.02336	0.631417	purine-containing compound biosynthetic process (GO:0072522)	+
Both	CZA vs MEM	1	650	12	5564	2	1.42667	1	1.40187	0.642294	negative regulation of secretion (GO:0051048)	+
Both	CZA vs MEM	1	650	12	5564	2	1.42667	1	1.40187	0.642294	tricarboxylic acid cycle (GO:0006099)	+
Both	CZA vs MEM	1	650	12	5564	2	1.42667	1	1.40187	0.642294	negative regulation of secretion by cell (GO:1903531)	+
Both	CZA vs MEM	1	650	12	5564	2	1.42667	1	1.40187	0.642294	cellular response to starvation (GO:0009267)	+
Both	CZA vs MEM	1	650	12	5564	2	1.42667	1	1.40187	0.642294	dicarboxylic acid biosynthetic process (GO:0043650)	+
Both	CZA vs MEM	1	650	12	5564	2	1.42667	1	1.40187	0.642294	pyrimidine nucleobase metabolic process (GO:0006206)	+
Both	CZA vs MEM	1	650	12	5564	2	1.42667	1	1.40187	0.642294	L-phenylalanine catabolic process (GO:0006559)	+
Both	CZA vs MEM	1	650	12	5564	2	1.42667	1	1.40187	0.642294	negative regulation of protein secretion (GO:0050709)	+
Both	CZA vs MEM	1	650	192	5564	20	0.891667	1	22.4299	0.64822	nucleobase-containing compound biosynthetic process (GO:0034654)	-
Both	CZA vs MEM	1	650	48	5564	4	0.713333	1	5.60748	0.651177	purine ribonucleotide metabolic process (GO:0009150)	-
Both	CZA vs MEM	1	650	13	5564	2	1.31692	1	1.51869	0.657783	putrescine metabolic process (GO:0009445)	+
Both	CZA vs MEM	1	650	13	5564	2	1.31692	1	1.51869	0.657783	indole-containing compound biosynthetic process (GO:0042435)	+
Both	CZA vs MEM	1	650	13	5564	2	1.31692	1	1.51869	0.657783	regulation of proteolysis (GO:0030162)	+
Both	CZA vs MEM	1	650	13	5564	2	1.31692	1	1.51869	0.657783	positive regulation of secondary metabolite biosynthetic process (GO:1900378)	+
Both	CZA vs MEM	1	650	13	5564	2	1.31692	1	1.51869	0.657783	tryptophan biosynthetic process (GO:0000162)	+
Both	CZA vs MEM	1	650	13	5564	2	1.31692	1	1.51869	0.657783	establishment of localization in cell (GO:0051649)	+
Both	CZA vs MEM	1	650	13	5564	2	1.31692	1	1.51869	0.657783	iron ion transmembrane transport (GO:0034755)	+
Both	CZA vs MEM	1	650	13	5564	2	1.31692	1	1.51869	0.657783	negative regulation of establishment of protein localization (GO:1904950)	+
Both	CZA vs MEM	1	650	13	5564	2	1.31692	1	1.51869	0.657783	negative regulation of protein localization (GO:1903828)	+
Both	CZA vs MEM	1	650	13	5564	2	1.31692	1	1.51869	0.657783	negative regulation of protein transport (GO:0051224)	+
Both	CZA vs MEM	1	650	13	5564	2	1.31692	1	1.51869	0.657783	response to starvation (GO:0042594)	+
Both	CZA vs MEM	1	650	13	5564	2	1.31692	1	1.51869	0.657783	indolalkylamine biosynthetic process (GO:0046219)	+
Both	CZA vs MEM	1	650	208	5564	26	1.07	1	24.2991	0.661038	phosphorus metabolic process (GO:0006793)	+
Both	CZA vs MEM	1	650	14	5564	2	1.22286	1	1.63551	0.674547	alcohol catabolic process (GO:0046164)	+
Both	CZA vs MEM	1	650	14	5564	2	1.22286	1	1.63551	0.674547	positive regulation of RNA metabolic process (GO:0051254)	+
Both	CZA vs MEM	1	650	14	5564	2	1.22286	1	1.63551	0.674547	positive regulation of DNA-templated transcription (GO:0045893)	+
Both	CZA vs MEM	1	650	14	5564	2	1.22286	1	1.63551	0.674547	positive regulation of RNA biosynthetic process (GO:1902680)	+
Both	CZA vs MEM	1	650	58	5564	5	0.737931	1	6.7757	0.679261	ribose phosphate metabolic process (GO:0019693)	-
Both	CZA vs MEM	1	650	15	5564	2	1.14133	1	1.75234	0.692076	response to amino acid (GO:0043200)	+
Both	CZA vs MEM	1	650	15	5564	2	1.14133	1	1.75234	0.692076	positive regulation of nucleobase-containing compound metabolic process (GO:0045935)	+
Both	CZA vs MEM	1	650	15	5564	2	1.14133	1	1.75234	0.692076	positive regulation of cell motility (GO:2000147)	+
Both	CZA vs MEM	1	650	15	5564	2	1.14133	1	1.75234	0.692076	membrane organization (GO:0061024)	+
Both	CZA vs MEM	1	650	15	5564	2	1.14133	1	1.75234	0.692076	response to acid chemical (GO:0001101)	+
Both	CZA vs MEM	1	650	15	5564	2	1.14133	1	1.75234	0.692076	negative regulation of single-species biofilm formation (GO:1900191)	+
Both	CZA vs MEM	1	650	15	5564	2	1.14133	1	1.75234	0.692076	polyamine biosynthetic process (GO:0006596)	+
Both	CZA vs MEM	1	650	15	5564	2	1.14133	1	1.75234	0.692076	L-phenylalanine metabolic process (GO:0006558)	+
Both	CZA vs MEM	1	650	16	5564	2	1.07	1	1.86916	0.709963	cellular response to oxidative stress (GO:0034599)	+
Both	CZA vs MEM	1	650	16	5564	2	1.07	1	1.86916	0.709963	imidazole-containing compound metabolic process (GO:0052803)	+
Both	CZA vs MEM	1	650	16	5564	2	1.07	1	1.86916	0.709963	protein phosphorylation (GO:0006468)	+
Both	CZA vs MEM	1	650	16	5564	2	1.07	1	1.86916	0.709963	protein folding (GO:0006457)	+
Both	CZA vs MEM	1	650	16	5564	2	1.07	1	1.86916	0.709963	pyridine-containing compound biosynthetic process (GO:0072525)	+
Both	CZA vs MEM	1	650	16	5564	2	1.07	1	1.86916	0.709963	L-histidine metabolic process (GO:0006547)	+
Both	CZA vs MEM	1	650	17	5564	1	0.503529	1	1.98598	0.71161	peptidoglycan biosynthetic process (GO:0009252)	-
Both	CZA vs MEM	1	650	18	5564	1	0.475556	1	2.1028	0.713462	organophosphate catabolic process (GO:0046434)	-
Both	CZA vs MEM	1	650	18	5564	1	0.475556	1	2.1028	0.713462	non-membrane-bounded organelle assembly (GO:0140694)	-
Both	CZA vs MEM	1	650	18	5564	1	0.475556	1	2.1028	0.713462	glycosaminoglycan biosynthetic process (GO:0006024)	-
Both	CZA vs MEM	1	650	18	5564	1	0.475556	1	2.1028	0.713462	aminoglycan biosynthetic process (GO:0006023)	-
Both	CZA vs MEM	1	650	18	5564	1	0.475556	1	2.1028	0.713462	regulation of response to stimulus (GO:0048583)	-
Both	CZA vs MEM	1	650	18	5564	1	0.475556	1	2.1028	0.713462	organelle assembly (GO:0070925)	-
Both	CZA vs MEM	1	650	18	5564	1	0.475556	1	2.1028	0.713462	carbohydrate derivative transport (GO:1901264)	-
Both	CZA vs MEM	1	650	19	5564	1	0.450526	1	2.21963	0.71717	thioester metabolic process (GO:0035383)	-
Both	CZA vs MEM	1	650	19	5564	1	0.450526	1	2.21963	0.71717	acyl-CoA metabolic process (GO:0006637)	-
Both	CZA vs MEM	1	650	19	5564	1	0.450526	1	2.21963	0.71717	cell wall macromolecule biosynthetic process (GO:0044038)	-
Both	CZA vs MEM	1	650	20	5564	1	0.428	1	2.33645	0.722469	non-proteinogenic amino acid catabolic process (GO:0170044)	-
Both	CZA vs MEM	1	650	20	5564	1	0.428	1	2.33645	0.722469	rRNA processing (GO:0006364)	-
Both	CZA vs MEM	1	650	21	5564	3	1.22286	1	2.45327	0.729108	nucleobase metabolic process (GO:0009112)	+
Both	CZA vs MEM	1	650	21	5564	3	1.22286	1	2.45327	0.729108	pyoverdine biosynthetic process (GO:0002049)	+
Both	CZA vs MEM	1	650	21	5564	3	1.22286	1	2.45327	0.729108	positive regulation of macromolecule biosynthetic process (GO:0010557)	+
Both	CZA vs MEM	1	650	21	5564	3	1.22286	1	2.45327	0.729108	regulation of single-species biofilm formation on inanimate substrate (GO:1900231)	+
Both	CZA vs MEM	1	650	21	5564	3	1.22286	1	2.45327	0.729108	import into cell (GO:0098657)	+
Both	CZA vs MEM	1	650	21	5564	3	1.22286	1	2.45327	0.729108	protein-containing complex assembly (GO:0065003)	+
Both	CZA vs MEM	1	650	22	5564	3	1.16727	1	2.57009	0.736854	cell adhesion (GO:0007155)	+
Both	CZA vs MEM	1	650	22	5564	3	1.16727	1	2.57009	0.736854	positive regulation of cellular biosynthetic process (GO:0031328)	+
Both	CZA vs MEM	1	650	22	5564	3	1.16727	1	2.57009	0.736854	neutral amino acid transport (GO:0015804)	+
Both	CZA vs MEM	1	650	91	5564	9	0.846593	1	10.6308	0.741808	nucleotide metabolic process (GO:0009117)	-
Both	CZA vs MEM	1	650	23	5564	3	1.11652	1	2.68692	0.745492	macromolecule methylation (GO:0043414)	+
Both	CZA vs MEM	1	650	23	5564	3	1.11652	1	2.68692	0.745492	pyrimidine-containing compound metabolic process (GO:0072527)	+
Both	CZA vs MEM	1	650	24	5564	3	1.07	1	2.80374	0.754824	alcohol metabolic process (GO:0006066)	+
Both	CZA vs MEM	1	650	24	5564	3	1.07	1	2.80374	0.754824	amino acid transmembrane transport (GO:0003333)	+
Both	CZA vs MEM	1	650	24	5564	3	1.07	1	2.80374	0.754824	L-amino acid transport (GO:0015807)	+
Both	CZA vs MEM	1	650	25	5564	2	0.6848	1	2.92056	0.76102	cellular aldehyde metabolic process (GO:0006081)	-
Both	CZA vs MEM	1	650	27	5564	2	0.634074	1	3.15421	0.762939	peptidoglycan metabolic process (GO:0000270)	-
Both	CZA vs MEM	1	650	27	5564	2	0.634074	1	3.15421	0.762939	aspartate family amino acid metabolic process (GO:0009066)	-
Both	CZA vs MEM	1	650	27	5564	2	0.634074	1	3.15421	0.762939	ribosome biogenesis (GO:0042254)	-
Both	CZA vs MEM	1	650	28	5564	2	0.611429	1	3.27103	0.765517	aminoglycan metabolic process (GO:0006022)	-
Both	CZA vs MEM	1	650	28	5564	2	0.611429	1	3.27103	0.765517	polyamine metabolic process (GO:0006595)	-
Both	CZA vs MEM	1	650	28	5564	2	0.611429	1	3.27103	0.765517	glycosaminoglycan metabolic process (GO:0030203)	-
Both	CZA vs MEM	1	650	28	5564	2	0.611429	1	3.27103	0.765517	ribonucleoprotein complex biogenesis (GO:0022613)	-
Both	CZA vs MEM	1	650	29	5564	4	1.18069	1	3.38785	0.769027	purine ribonucleotide biosynthetic process (GO:0009152)	+
Both	CZA vs MEM	1	650	29	5564	4	1.18069	1	3.38785	0.769027	biogenic amine biosynthetic process (GO:0042401)	+
Both	CZA vs MEM	1	650	29	5564	4	1.18069	1	3.38785	0.769027	amine biosynthetic process (GO:0009309)	+
Both	CZA vs MEM	1	650	29	5564	4	1.18069	1	3.38785	0.769027	intracellular chemical homeostasis (GO:0055082)	+
Both	CZA vs MEM	1	650	29	5564	4	1.18069	1	3.38785	0.769027	amino acid activation (GO:0043038)	+
Both	CZA vs MEM	1	650	29	5564	4	1.18069	1	3.38785	0.769027	protein secretion by the type III secretion system (GO:0030254)	+
Both	CZA vs MEM	1	650	29	5564	4	1.18069	1	3.38785	0.769027	protein-containing complex organization (GO:0043933)	+
Both	CZA vs MEM	1	650	30	5564	4	1.14133	1	3.50467	0.773363	positive regulation of cellular metabolic process (GO:0031325)	+
Both	CZA vs MEM	1	650	33	5564	4	1.03758	1	3.85514	0.790271	tRNA processing (GO:0008033)	+
Both	CZA vs MEM	1	650	39	5564	5	1.09744	1	4.55607	0.801311	fatty acid beta-oxidation (GO:0006635)	+
Both	CZA vs MEM	1	650	39	5564	5	1.09744	1	4.55607	0.801311	fatty acid oxidation (GO:0019395)	+
Both	CZA vs MEM	1	650	162	5564	20	1.05679	1	18.9252	0.803563	organophosphate metabolic process (GO:0019637)	+
Both	CZA vs MEM	1	650	40	5564	5	1.07	1	4.6729	0.805047	lipid oxidation (GO:0034440)	+
Both	CZA vs MEM	1	650	40	5564	5	1.07	1	4.6729	0.805047	lipid modification (GO:0030258)	+
Both	CZA vs MEM	1	650	42	5564	4	0.815238	1	4.90654	0.812571	glutamine family amino acid metabolic process (GO:0009064)	-
Both	CZA vs MEM	1	650	45	5564	4	0.760889	1	5.25701	0.814561	RNA modification (GO:0009451)	-
Both	CZA vs MEM	1	650	48	5564	6	1.07	1	5.60748	0.821005	fatty acid catabolic process (GO:0009062)	+
Both	CZA vs MEM	1	650	52	5564	5	0.823077	1	6.07477	0.828554	RNA processing (GO:0006396)	-
Both	CZA vs MEM	1	650	57	5564	7	1.05123	1	6.65888	0.835847	nucleotide biosynthetic process (GO:0009165)	+
Both	CZA vs MEM	1	650	61	5564	6	0.841967	1	7.12617	0.841005	amino acid transport (GO:0006865)	-
Both	CZA vs MEM	1	650	65	5564	8	1.05354	1	7.59346	0.845674	positive regulation of cellular process (GO:0048522)	+
Both	CZA vs MEM	1	650	82	5564	10	1.0439	1	9.57944	0.862244	sulfur compound metabolic process (GO:0006790)	+
Both	CZA vs MEM	1	650	194	5564	23	1.01485	1	22.6636	0.909493	phosphate-containing compound metabolic process (GO:0006796)	+
Both	CZA vs MEM	1	650	513	5564	59	0.984483	1	59.9299	0.942558	macromolecule metabolic process (GO:0043170)	-
Both	CZA vs MEM	1	650	59	5564	7	1.01559	1	6.89252	1	nucleoside phosphate biosynthetic process (GO:1901293)	+
Both	CZA vs MEM	1	650	59	5564	7	1.01559	1	6.89252	1	cellular modified amino acid metabolic process (GO:0006575)	+
Both	CZA vs MEM	1	650	54	5564	6	0.951111	1	6.30841	1	positive regulation of metabolic process (GO:0009893)	-
Both	CZA vs MEM	1	650	44	5564	5	0.972727	1	5.14019	1	bacterial-type flagellum-dependent cell motility (GO:0071973)	-
Both	CZA vs MEM	1	650	44	5564	5	0.972727	1	5.14019	1	cilium or flagellum-dependent cell motility (GO:0001539)	-
Both	CZA vs MEM	1	650	44	5564	5	0.972727	1	5.14019	1	cellular homeostasis (GO:0019725)	-
Both	CZA vs MEM	1	650	44	5564	5	0.972727	1	5.14019	1	archaeal or bacterial-type flagellum-dependent cell motility (GO:0097588)	-
Both	CZA vs MEM	1	650	34	5564	4	1.00706	1	3.97196	1	ribonucleotide biosynthetic process (GO:0009260)	+
Both	CZA vs MEM	1	650	43	5564	5	0.995349	1	5.02336	1	non-proteinogenic amino acid metabolic process (GO:0170041)	-
Both	CZA vs MEM	1	650	53	5564	6	0.969057	1	6.19159	1	regulation of localization (GO:0032879)	-
Both	CZA vs MEM	1	650	47	5564	5	0.910638	1	5.49065	1	biogenic amine metabolic process (GO:0006576)	-
Both	CZA vs MEM	1	650	50	5564	5	0.856	1	5.84112	1	regulation of transport (GO:0051049)	-
Both	CZA vs MEM	1	650	81	5564	9	0.951111	1	9.46262	1	purine-containing compound metabolic process (GO:0072521)	-
Both	CZA vs MEM	1	650	24	5564	2	0.713333	1	2.80374	1	cell wall biogenesis (GO:0042546)	-
Both	CZA vs MEM	1	650	12	5564	1	0.713333	1	1.40187	1	nucleoside triphosphate biosynthetic process (GO:0009142)	-
Both	CZA vs MEM	1	650	12	5564	1	0.713333	1	1.40187	1	post-transcriptional regulation of gene expression (GO:0010608)	-
Both	CZA vs MEM	1	650	12	5564	1	0.713333	1	1.40187	1	protein autophosphorylation (GO:0046777)	-
Both	CZA vs MEM	1	650	12	5564	1	0.713333	1	1.40187	1	ATP metabolic process (GO:0046034)	-
Both	CZA vs MEM	1	650	12	5564	1	0.713333	1	1.40187	1	choline metabolic process (GO:0019695)	-
Both	CZA vs MEM	1	650	12	5564	1	0.713333	1	1.40187	1	regulation of amine metabolic process (GO:0033238)	-
Both	CZA vs MEM	1	650	12	5564	1	0.713333	1	1.40187	1	arginine catabolic process (GO:0006527)	-
Both	CZA vs MEM	1	650	12	5564	1	0.713333	1	1.40187	1	regulation of cellular amino acid metabolic process (GO:0006521)	-
Both	CZA vs MEM	1	650	12	5564	1	0.713333	1	1.40187	1	ammonium ion metabolic process (GO:0097164)	-
Both	CZA vs MEM	1	650	28	5564	3	0.917143	1	3.27103	1	arginine metabolic process (GO:0006525)	-
Both	CZA vs MEM	1	650	79	5564	9	0.97519	1	9.22897	1	fatty acid metabolic process (GO:0006631)	-
Both	CZA vs MEM	1	650	14	5564	1	0.611429	1	1.63551	1	alginic acid biosynthetic process (GO:0042121)	-
Both	CZA vs MEM	1	650	14	5564	1	0.611429	1	1.63551	1	positive regulation of transport (GO:0051050)	-
Both	CZA vs MEM	1	650	25	5564	3	1.0272	1	2.92056	1	response to oxidative stress (GO:0006979)	+
Both	CZA vs MEM	1	650	8	5564	1	1.07	1	0.934579	1	regulation of carbohydrate biosynthetic process (GO:0043255)	+
Both	CZA vs MEM	1	650	8	5564	1	1.07	1	0.934579	1	regulation of response to oxidative stress (GO:1902882)	+
Both	CZA vs MEM	1	650	8	5564	1	1.07	1	0.934579	1	cellular response to metal ion (GO:0071248)	+
Both	CZA vs MEM	1	650	8	5564	1	1.07	1	0.934579	1	Gram-negative-bacterium-type cell outer membrane assembly (GO:0043165)	+
Both	CZA vs MEM	1	650	8	5564	1	1.07	1	0.934579	1	chorismate metabolic process (GO:0046417)	+
Both	CZA vs MEM	1	650	8	5564	1	1.07	1	0.934579	1	pseudouridine synthesis (GO:0001522)	+
Both	CZA vs MEM	1	650	8	5564	1	1.07	1	0.934579	1	regulation of transmembrane transport (GO:0034762)	+
Both	CZA vs MEM	1	650	8	5564	1	1.07	1	0.934579	1	detection of stimulus (GO:0051606)	+
Both	CZA vs MEM	1	650	8	5564	1	1.07	1	0.934579	1	regulation of polysaccharide biosynthetic process (GO:0032885)	+
Both	CZA vs MEM	1	650	8	5564	1	1.07	1	0.934579	1	regulation of polysaccharide metabolic process (GO:0032881)	+
Both	CZA vs MEM	1	650	8	5564	1	1.07	1	0.934579	1	pyridine nucleotide biosynthetic process (GO:0019363)	+
Both	CZA vs MEM	1	650	8	5564	1	1.07	1	0.934579	1	nicotinamide nucleotide biosynthetic process (GO:0019359)	+
Both	CZA vs MEM	1	650	8	5564	1	1.07	1	0.934579	1	NAD metabolic process (GO:0019674)	+
Both	CZA vs MEM	1	650	8	5564	1	1.07	1	0.934579	1	membrane assembly (GO:0071709)	+
Both	CZA vs MEM	1	650	8	5564	1	1.07	1	0.934579	1	base-excision repair (GO:0006284)	+
Both	CZA vs MEM	1	650	8	5564	1	1.07	1	0.934579	1	regulation of transporter activity (GO:0032409)	+
Both	CZA vs MEM	1	650	8	5564	1	1.07	1	0.934579	1	vitamin B6 biosynthetic process (GO:0042819)	+
Both	CZA vs MEM	1	650	8	5564	1	1.07	1	0.934579	1	vitamin B6 metabolic process (GO:0042816)	+
Both	CZA vs MEM	1	650	8	5564	1	1.07	1	0.934579	1	membrane biogenesis (GO:0044091)	+
Both	CZA vs MEM	1	650	8	5564	1	1.07	1	0.934579	1	valine transport (GO:0015829)	+
Both	CZA vs MEM	1	650	30	5564	3	0.856	1	3.50467	1	tRNA modification (GO:0006400)	-
Both	CZA vs MEM	1	650	30	5564	3	0.856	1	3.50467	1	pyridine-containing compound metabolic process (GO:0072524)	-
Both	CZA vs MEM	1	650	30	5564	3	0.856	1	3.50467	1	cellular modified amino acid catabolic process (GO:0042219)	-
Both	CZA vs MEM	1	650	72	5564	8	0.951111	1	8.41121	1	DNA metabolic process (GO:0006259)	-
Both	CZA vs MEM	1	650	19	5564	2	0.901053	1	2.21963	1	lipid localization (GO:0010876)	-
Both	CZA vs MEM	1	650	19	5564	2	0.901053	1	2.21963	1	peptidoglycan-based cell wall biogenesis (GO:0009273)	-
Both	CZA vs MEM	1	650	19	5564	2	0.901053	1	2.21963	1	regulation of catabolic process (GO:0009894)	-
Both	CZA vs MEM	1	650	19	5564	2	0.901053	1	2.21963	1	lipid transport (GO:0006869)	-
Both	CZA vs MEM	1	650	19	5564	2	0.901053	1	2.21963	1	response to metal ion (GO:0010038)	-
Both	CZA vs MEM	1	650	13	5564	1	0.658462	1	1.51869	1	tRNA wobble base modification (GO:0002097)	-
Both	CZA vs MEM	1	650	13	5564	1	0.658462	1	1.51869	1	C4-dicarboxylate transport (GO:0015740)	-
Both	CZA vs MEM	1	650	13	5564	1	0.658462	1	1.51869	1	folic acid-containing compound metabolic process (GO:0006760)	-
Both	CZA vs MEM	1	650	13	5564	1	0.658462	1	1.51869	1	isoleucine biosynthetic process (GO:0009097)	-
Both	CZA vs MEM	1	650	13	5564	1	0.658462	1	1.51869	1	regulation of cellular ketone metabolic process (GO:0010565)	-
Both	CZA vs MEM	1	650	13	5564	1	0.658462	1	1.51869	1	glycine betaine metabolic process (GO:0031455)	-
Both	CZA vs MEM	1	650	13	5564	1	0.658462	1	1.51869	1	purine ribonucleoside triphosphate metabolic process (GO:0009205)	-
Both	CZA vs MEM	1	650	13	5564	1	0.658462	1	1.51869	1	pyrimidine nucleotide metabolic process (GO:0006220)	-
Both	CZA vs MEM	1	650	13	5564	1	0.658462	1	1.51869	1	isoleucine metabolic process (GO:0006549)	-
Both	CZA vs MEM	1	650	76	5564	9	1.01368	1	8.8785	1	amide metabolic process (GO:0043603)	+
Both	CZA vs MEM	1	650	40	5564	4	0.856	1	4.6729	1	regulation of single-species biofilm formation (GO:1900190)	-
Both	CZA vs MEM	1	650	22	5564	2	0.778182	1	2.57009	1	nicotinamide nucleotide metabolic process (GO:0046496)	-
Both	CZA vs MEM	1	650	22	5564	2	0.778182	1	2.57009	1	pyridine nucleotide metabolic process (GO:0019362)	-
Both	CZA vs MEM	1	650	22	5564	2	0.778182	1	2.57009	1	nucleobase-containing compound catabolic process (GO:0034655)	-
Both	CZA vs MEM	1	650	16	5564	1	0.535	1	1.86916	1	ribonucleoside triphosphate metabolic process (GO:0009199)	-
Both	CZA vs MEM	1	650	16	5564	1	0.535	1	1.86916	1	purine nucleoside triphosphate metabolic process (GO:0009144)	-
Both	CZA vs MEM	1	650	16	5564	1	0.535	1	1.86916	1	alginic acid metabolic process (GO:0042120)	-
Both	CZA vs MEM	1	650	16	5564	1	0.535	1	1.86916	1	branched-chain amino acid biosynthetic process (GO:0009082)	-
Both	CZA vs MEM	1	650	16	5564	1	0.535	1	1.86916	1	pteridine-containing compound metabolic process (GO:0042558)	-
Both	CZA vs MEM	1	650	16	5564	1	0.535	1	1.86916	1	regulation of biological quality (GO:0065008)	-
Both	CZA vs MEM	1	650	92	5564	10	0.930435	1	10.7477	1	positive regulation of biological process (GO:0048518)	-
Both	CZA vs MEM	1	650	18	5564	2	0.951111	1	2.1028	1	external encapsulating structure organization (GO:0045229)	-
Both	CZA vs MEM	1	650	18	5564	2	0.951111	1	2.1028	1	DNA replication (GO:0006260)	-
Both	CZA vs MEM	1	650	18	5564	2	0.951111	1	2.1028	1	fatty acid beta-oxidation using acyl-CoA dehydrogenase (GO:0033539)	-
Both	CZA vs MEM	1	650	6	5564	0	0	1	0.700935	1	ribonucleoside diphosphate catabolic process (GO:0009191)	-
Both	CZA vs MEM	1	650	6	5564	0	0	1	0.700935	1	purine ribonucleoside diphosphate catabolic process (GO:0009181)	-
Both	CZA vs MEM	1	650	6	5564	0	0	1	0.700935	1	purine ribonucleoside diphosphate metabolic process (GO:0009179)	-
Both	CZA vs MEM	1	650	6	5564	0	0	1	0.700935	1	ketone catabolic process (GO:0042182)	-
Both	CZA vs MEM	1	650	6	5564	0	0	1	0.700935	1	purine ribonucleotide catabolic process (GO:0009154)	-
Both	CZA vs MEM	1	650	6	5564	0	0	1	0.700935	1	purine nucleoside diphosphate catabolic process (GO:0009137)	-
Both	CZA vs MEM	1	650	6	5564	0	0	1	0.700935	1	purine nucleoside diphosphate metabolic process (GO:0009135)	-
Both	CZA vs MEM	1	650	6	5564	0	0	1	0.700935	1	nucleoside diphosphate catabolic process (GO:0009134)	-
Both	CZA vs MEM	1	650	6	5564	0	0	1	0.700935	1	cell-cell signaling (GO:0007267)	-
Both	CZA vs MEM	1	650	6	5564	0	0	1	0.700935	1	methylglyoxal metabolic process (GO:0009438)	-
Both	CZA vs MEM	1	650	6	5564	0	0	1	0.700935	1	pyrimidine nucleobase biosynthetic process (GO:0019856)	-
Both	CZA vs MEM	1	650	6	5564	0	0	1	0.700935	1	oxidative phosphorylation (GO:0006119)	-
Both	CZA vs MEM	1	650	6	5564	0	0	1	0.700935	1	hydrogen peroxide catabolic process (GO:0042744)	-
Both	CZA vs MEM	1	650	6	5564	0	0	1	0.700935	1	hydrogen peroxide metabolic process (GO:0042743)	-
Both	CZA vs MEM	1	650	6	5564	0	0	1	0.700935	1	regulation of glutamine family amino acid metabolic process (GO:0000820)	-
Both	CZA vs MEM	1	650	6	5564	0	0	1	0.700935	1	'de novo' protein folding (GO:0006458)	-
Both	CZA vs MEM	1	650	6	5564	0	0	1	0.700935	1	flavin-containing compound biosynthetic process (GO:0042727)	-
Both	CZA vs MEM	1	650	6	5564	0	0	1	0.700935	1	flavin-containing compound metabolic process (GO:0042726)	-
Both	CZA vs MEM	1	650	6	5564	0	0	1	0.700935	1	riboflavin metabolic process (GO:0006771)	-
Both	CZA vs MEM	1	650	6	5564	0	0	1	0.700935	1	sulfur compound catabolic process (GO:0044273)	-
Both	CZA vs MEM	1	650	6	5564	0	0	1	0.700935	1	folic acid-containing compound biosynthetic process (GO:0009396)	-
Both	CZA vs MEM	1	650	6	5564	0	0	1	0.700935	1	quorum sensing (GO:0009372)	-
Both	CZA vs MEM	1	650	6	5564	0	0	1	0.700935	1	glycolytic process (GO:0006096)	-
Both	CZA vs MEM	1	650	6	5564	0	0	1	0.700935	1	alkane catabolic process (GO:0043448)	-
Both	CZA vs MEM	1	650	6	5564	0	0	1	0.700935	1	cellular alkane metabolic process (GO:0043446)	-
Both	CZA vs MEM	1	650	6	5564	0	0	1	0.700935	1	lipoprotein localization to outer membrane (GO:0044874)	-
Both	CZA vs MEM	1	650	6	5564	0	0	1	0.700935	1	lipoprotein localization to membrane (GO:0044873)	-
Both	CZA vs MEM	1	650	6	5564	0	0	1	0.700935	1	lipoprotein localization (GO:0044872)	-
Both	CZA vs MEM	1	650	6	5564	0	0	1	0.700935	1	protein processing (GO:0016485)	-
Both	CZA vs MEM	1	650	6	5564	0	0	1	0.700935	1	response to radiation (GO:0009314)	-
Both	CZA vs MEM	1	650	6	5564	0	0	1	0.700935	1	sarcosine catabolic process (GO:1901053)	-
Both	CZA vs MEM	1	650	6	5564	0	0	1	0.700935	1	sarcosine metabolic process (GO:1901052)	-
Both	CZA vs MEM	1	650	6	5564	0	0	1	0.700935	1	DNA synthesis involved in DNA repair (GO:0000731)	-
Both	CZA vs MEM	1	650	6	5564	0	0	1	0.700935	1	inorganic anion transport (GO:0015698)	-
Both	CZA vs MEM	1	650	6	5564	0	0	1	0.700935	1	sphingosine metabolic process (GO:0006670)	-
Both	CZA vs MEM	1	650	6	5564	0	0	1	0.700935	1	ADP catabolic process (GO:0046032)	-
Both	CZA vs MEM	1	650	6	5564	0	0	1	0.700935	1	ADP metabolic process (GO:0046031)	-
Both	CZA vs MEM	1	650	6	5564	0	0	1	0.700935	1	alkanesulfonate catabolic process (GO:0046306)	-
Both	CZA vs MEM	1	650	6	5564	0	0	1	0.700935	1	detection of cell density (GO:0060245)	-
Both	CZA vs MEM	1	650	6	5564	0	0	1	0.700935	1	alkanesulfonate metabolic process (GO:0019694)	-
Both	CZA vs MEM	1	650	6	5564	0	0	1	0.700935	1	glyceraldehyde-3-phosphate metabolic process (GO:0019682)	-
Both	CZA vs MEM	1	650	6	5564	0	0	1	0.700935	1	methylglyoxal catabolic process (GO:0051596)	-
Both	CZA vs MEM	1	650	6	5564	0	0	1	0.700935	1	detection of biotic stimulus (GO:0009595)	-
Both	CZA vs MEM	1	650	6	5564	0	0	1	0.700935	1	primary alcohol metabolic process (GO:0034308)	-
Both	CZA vs MEM	1	650	6	5564	0	0	1	0.700935	1	sphingosine catabolic process (GO:0051872)	-
Both	CZA vs MEM	1	650	6	5564	0	0	1	0.700935	1	establishment of protein localization to membrane (GO:0090150)	-
Both	CZA vs MEM	1	650	6	5564	0	0	1	0.700935	1	ornithine metabolic process (GO:0006591)	-
Both	CZA vs MEM	1	650	6	5564	0	0	1	0.700935	1	regulation of cellular catabolic process (GO:0031329)	-
Both	CZA vs MEM	1	650	6	5564	0	0	1	0.700935	1	L-serine biosynthetic process (GO:0006564)	-
Both	CZA vs MEM	1	650	6	5564	0	0	1	0.700935	1	lysine metabolic process (GO:0006553)	-
Both	CZA vs MEM	1	650	6	5564	0	0	1	0.700935	1	response to zinc ion (GO:0010043)	-
Both	CZA vs MEM	1	650	6	5564	0	0	1	0.700935	1	zinc ion transport (GO:0006829)	-
Both	CZA vs MEM	1	650	15	5564	1	0.570667	1	1.75234	1	cell redox homeostasis (GO:0045454)	-
Both	CZA vs MEM	1	650	15	5564	1	0.570667	1	1.75234	1	rRNA modification (GO:0000154)	-
Both	CZA vs MEM	1	650	15	5564	1	0.570667	1	1.75234	1	polyol metabolic process (GO:0019751)	-
Both	CZA vs MEM	1	650	15	5564	1	0.570667	1	1.75234	1	pyrimidine-containing compound biosynthetic process (GO:0072528)	-
Both	CZA vs MEM	1	650	15	5564	1	0.570667	1	1.75234	1	purine-containing compound catabolic process (GO:0072523)	-
Both	CZA vs MEM	1	650	15	5564	1	0.570667	1	1.75234	1	positive regulation of molecular function (GO:0044093)	-
Both	CZA vs MEM	1	650	17	5564	2	1.00706	1	1.98598	1	positive regulation of locomotion (GO:0040017)	+
Both	CZA vs MEM	1	650	17	5564	2	1.00706	1	1.98598	1	positive regulation of single-species biofilm formation (GO:1900192)	+
Both	CZA vs MEM	1	650	17	5564	2	1.00706	1	1.98598	1	amino-acid betaine catabolic process (GO:0006579)	+
Both	CZA vs MEM	1	650	26	5564	3	0.987692	1	3.03738	1	regulation of protein metabolic process (GO:0051246)	-
Both	CZA vs MEM	1	650	2	5564	0	0	1	0.233645	1	tRNA wobble adenosine to inosine editing (GO:0002100)	-
Both	CZA vs MEM	1	650	2	5564	0	0	1	0.233645	1	protein nucleotidylation (GO:0018175)	-
Both	CZA vs MEM	1	650	2	5564	0	0	1	0.233645	1	cyclic nucleotide biosynthetic process (GO:0009190)	-
Both	CZA vs MEM	1	650	2	5564	0	0	1	0.233645	1	osmoregulated periplasmic glucan biosynthetic process (GO:1900727)	-
Both	CZA vs MEM	1	650	2	5564	0	0	1	0.233645	1	osmoregulated periplasmic glucan metabolic process (GO:1900725)	-
Both	CZA vs MEM	1	650	2	5564	0	0	1	0.233645	1	cyclic nucleotide metabolic process (GO:0009187)	-
Both	CZA vs MEM	1	650	2	5564	0	0	1	0.233645	1	citrulline biosynthetic process (GO:0019240)	-
Both	CZA vs MEM	1	650	2	5564	0	0	1	0.233645	1	cellular response to cell envelope stress (GO:0036460)	-
Both	CZA vs MEM	1	650	2	5564	0	0	1	0.233645	1	negative regulation of siderophore biosynthetic process (GO:1900705)	-
Both	CZA vs MEM	1	650	2	5564	0	0	1	0.233645	1	regulation of siderophore biosynthetic process (GO:1900704)	-
Both	CZA vs MEM	1	650	2	5564	0	0	1	0.233645	1	ceramide catabolic process (GO:0046514)	-
Both	CZA vs MEM	1	650	2	5564	0	0	1	0.233645	1	deoxyribonucleoside monophosphate catabolic process (GO:0009159)	-
Both	CZA vs MEM	1	650	2	5564	0	0	1	0.233645	1	heme catabolic process (GO:0042167)	-
Both	CZA vs MEM	1	650	2	5564	0	0	1	0.233645	1	cellular response to selenite ion (GO:0072715)	-
Both	CZA vs MEM	1	650	2	5564	0	0	1	0.233645	1	response to selenite ion (GO:0072714)	-
Both	CZA vs MEM	1	650	2	5564	0	0	1	0.233645	1	glycerolipid catabolic process (GO:0046503)	-
Both	CZA vs MEM	1	650	2	5564	0	0	1	0.233645	1	pyrimidine nucleoside triphosphate catabolic process (GO:0009149)	-
Both	CZA vs MEM	1	650	2	5564	0	0	1	0.233645	1	chaperone-mediated protein complex assembly (GO:0051131)	-
Both	CZA vs MEM	1	650	2	5564	0	0	1	0.233645	1	protein maturation by [4Fe-4S] cluster transfer (GO:0106035)	-
Both	CZA vs MEM	1	650	2	5564	0	0	1	0.233645	1	protein adenylylation (GO:0018117)	-
Both	CZA vs MEM	1	650	2	5564	0	0	1	0.233645	1	pyrimidine nucleoside diphosphate biosynthetic process (GO:0009139)	-
Both	CZA vs MEM	1	650	2	5564	0	0	1	0.233645	1	pyrimidine nucleoside diphosphate metabolic process (GO:0009138)	-
Both	CZA vs MEM	1	650	2	5564	0	0	1	0.233645	1	nucleoside diphosphate biosynthetic process (GO:0009133)	-
Both	CZA vs MEM	1	650	2	5564	0	0	1	0.233645	1	terpenoid biosynthetic process, mevalonate-independent (GO:0051483)	-
Both	CZA vs MEM	1	650	2	5564	0	0	1	0.233645	1	tRNA threonylcarbamoyladenosine metabolic process (GO:0070525)	-
Both	CZA vs MEM	1	650	2	5564	0	0	1	0.233645	1	peptidoglycan-protein cross-linking (GO:0018104)	-
Both	CZA vs MEM	1	650	2	5564	0	0	1	0.233645	1	nucleoside monophosphate catabolic process (GO:0009125)	-
Both	CZA vs MEM	1	650	2	5564	0	0	1	0.233645	1	antibiotic catabolic process (GO:0017001)	-
Both	CZA vs MEM	1	650	2	5564	0	0	1	0.233645	1	cellular response to nitrogen levels (GO:0043562)	-
Both	CZA vs MEM	1	650	2	5564	0	0	1	0.233645	1	regulation of intracellular pH (GO:0051453)	-
Both	CZA vs MEM	1	650	2	5564	0	0	1	0.233645	1	selenocysteine biosynthetic process (GO:0016260)	-
Both	CZA vs MEM	1	650	2	5564	0	0	1	0.233645	1	gamma-aminobutyric acid catabolic process (GO:0009450)	-
Both	CZA vs MEM	1	650	2	5564	0	0	1	0.233645	1	regulation of glycoprotein metabolic process (GO:1903018)	-
Both	CZA vs MEM	1	650	2	5564	0	0	1	0.233645	1	protein acylation (GO:0043543)	-
Both	CZA vs MEM	1	650	2	5564	0	0	1	0.233645	1	cyanate catabolic process (GO:0009440)	-
Both	CZA vs MEM	1	650	2	5564	0	0	1	0.233645	1	cyanate metabolic process (GO:0009439)	-
Both	CZA vs MEM	1	650	2	5564	0	0	1	0.233645	1	glyoxylate catabolic process (GO:0009436)	-
Both	CZA vs MEM	1	650	2	5564	0	0	1	0.233645	1	GMP biosynthetic process (GO:0006177)	-
Both	CZA vs MEM	1	650	2	5564	0	0	1	0.233645	1	cAMP biosynthetic process (GO:0006171)	-
Both	CZA vs MEM	1	650	2	5564	0	0	1	0.233645	1	cytosine metabolic process (GO:0019858)	-
Both	CZA vs MEM	1	650	2	5564	0	0	1	0.233645	1	tRNA 3'-end processing (GO:0042780)	-
Both	CZA vs MEM	1	650	2	5564	0	0	1	0.233645	1	ATP synthesis coupled electron transport (GO:0042773)	-
Both	CZA vs MEM	1	650	2	5564	0	0	1	0.233645	1	regulation of DNA-templated DNA replication initiation (GO:0030174)	-
Both	CZA vs MEM	1	650	2	5564	0	0	1	0.233645	1	protein lipidation (GO:0006497)	-
Both	CZA vs MEM	1	650	2	5564	0	0	1	0.233645	1	base conversion or substitution editing (GO:0016553)	-
Both	CZA vs MEM	1	650	2	5564	0	0	1	0.233645	1	protein acetylation (GO:0006473)	-
Both	CZA vs MEM	1	650	2	5564	0	0	1	0.233645	1	protein dephosphorylation (GO:0006470)	-
Both	CZA vs MEM	1	650	2	5564	0	0	1	0.233645	1	regulation of cellular response to heat (GO:1900034)	-
Both	CZA vs MEM	1	650	2	5564	0	0	1	0.233645	1	tRNA wobble guanine modification (GO:0002099)	-
Both	CZA vs MEM	1	650	2	5564	0	0	1	0.233645	1	polyphosphate catabolic process (GO:0006798)	-
Both	CZA vs MEM	1	650	2	5564	0	0	1	0.233645	1	polyphosphate metabolic process (GO:0006797)	-
Both	CZA vs MEM	1	650	2	5564	0	0	1	0.233645	1	phenylalanyl-tRNA aminoacylation (GO:0006432)	-
Both	CZA vs MEM	1	650	2	5564	0	0	1	0.233645	1	cellular response to zinc ion (GO:0071294)	-
Both	CZA vs MEM	1	650	2	5564	0	0	1	0.233645	1	N-acetylglucosamine transport (GO:0015764)	-
Both	CZA vs MEM	1	650	2	5564	0	0	1	0.233645	1	glutamyl-tRNA aminoacylation (GO:0006424)	-
Both	CZA vs MEM	1	650	2	5564	0	0	1	0.233645	1	cytochrome c biosynthetic process (GO:1903607)	-
Both	CZA vs MEM	1	650	2	5564	0	0	1	0.233645	1	cytochrome c metabolic process (GO:1903606)	-
Both	CZA vs MEM	1	650	2	5564	0	0	1	0.233645	1	cytochrome biosynthetic process (GO:1903605)	-
Both	CZA vs MEM	1	650	2	5564	0	0	1	0.233645	1	cytochrome metabolic process (GO:1903604)	-
Both	CZA vs MEM	1	650	2	5564	0	0	1	0.233645	1	regulation of DNA-templated DNA replication (GO:0090329)	-
Both	CZA vs MEM	1	650	2	5564	0	0	1	0.233645	1	cellular response to iron(II) ion (GO:0071282)	-
Both	CZA vs MEM	1	650	2	5564	0	0	1	0.233645	1	cellular response to iron ion (GO:0071281)	-
Both	CZA vs MEM	1	650	2	5564	0	0	1	0.233645	1	translational initiation (GO:0006413)	-
Both	CZA vs MEM	1	650	2	5564	0	0	1	0.233645	1	inorganic ion import across plasma membrane (GO:0099587)	-
Both	CZA vs MEM	1	650	2	5564	0	0	1	0.233645	1	amino acid export across plasma membrane (GO:0032973)	-
Both	CZA vs MEM	1	650	2	5564	0	0	1	0.233645	1	fumarate transport (GO:0015741)	-
Both	CZA vs MEM	1	650	2	5564	0	0	1	0.233645	1	D-serine catabolic process (GO:0036088)	-
Both	CZA vs MEM	1	650	2	5564	0	0	1	0.233645	1	mRNA catabolic process (GO:0006402)	-
Both	CZA vs MEM	1	650	2	5564	0	0	1	0.233645	1	tricarboxylic acid biosynthetic process (GO:0072351)	-
Both	CZA vs MEM	1	650	2	5564	0	0	1	0.233645	1	pigment catabolic process (GO:0046149)	-
Both	CZA vs MEM	1	650	2	5564	0	0	1	0.233645	1	positive regulation of chemotaxis (GO:0050921)	-
Both	CZA vs MEM	1	650	2	5564	0	0	1	0.233645	1	D-serine metabolic process (GO:0070178)	-
Both	CZA vs MEM	1	650	2	5564	0	0	1	0.233645	1	lactam catabolic process (GO:0072340)	-
Both	CZA vs MEM	1	650	2	5564	0	0	1	0.233645	1	lactam metabolic process (GO:0072338)	-
Both	CZA vs MEM	1	650	2	5564	0	0	1	0.233645	1	positive regulation of amino acid biosynthetic process (GO:2000284)	-
Both	CZA vs MEM	1	650	2	5564	0	0	1	0.233645	1	phosphatidylinositol metabolic process (GO:0046488)	-
Both	CZA vs MEM	1	650	2	5564	0	0	1	0.233645	1	cellular response to chromate (GO:0071247)	-
Both	CZA vs MEM	1	650	2	5564	0	0	1	0.233645	1	cellular response to amino acid stimulus (GO:0071230)	-
Both	CZA vs MEM	1	650	2	5564	0	0	1	0.233645	1	terpenoid metabolic process (GO:0006721)	-
Both	CZA vs MEM	1	650	2	5564	0	0	1	0.233645	1	cellular response to acid chemical (GO:0071229)	-
Both	CZA vs MEM	1	650	2	5564	0	0	1	0.233645	1	hypoxanthine metabolic process (GO:0046100)	-
Both	CZA vs MEM	1	650	2	5564	0	0	1	0.233645	1	response to organonitrogen compound (GO:0010243)	-
Both	CZA vs MEM	1	650	2	5564	0	0	1	0.233645	1	D-amino acid biosynthetic process (GO:0046437)	-
Both	CZA vs MEM	1	650	2	5564	0	0	1	0.233645	1	negative regulation of lipid biosynthetic process (GO:0051055)	-
Both	CZA vs MEM	1	650	2	5564	0	0	1	0.233645	1	positive regulation of proline metabolic process (GO:2000216)	-
Both	CZA vs MEM	1	650	2	5564	0	0	1	0.233645	1	regulation of proline metabolic process (GO:2000214)	-
Both	CZA vs MEM	1	650	2	5564	0	0	1	0.233645	1	positive regulation of glutamate metabolic process (GO:2000213)	-
Both	CZA vs MEM	1	650	2	5564	0	0	1	0.233645	1	regulation of glutamate metabolic process (GO:2000211)	-
Both	CZA vs MEM	1	650	2	5564	0	0	1	0.233645	1	response to ionizing radiation (GO:0010212)	-
Both	CZA vs MEM	1	650	2	5564	0	0	1	0.233645	1	pentose-phosphate shunt, non-oxidative branch (GO:0009052)	-
Both	CZA vs MEM	1	650	2	5564	0	0	1	0.233645	1	phospholipid catabolic process (GO:0009395)	-
Both	CZA vs MEM	1	650	2	5564	0	0	1	0.233645	1	regulation of RNA stability (GO:0043487)	-
Both	CZA vs MEM	1	650	2	5564	0	0	1	0.233645	1	peptidyl-glutamine methylation (GO:0018364)	-
Both	CZA vs MEM	1	650	2	5564	0	0	1	0.233645	1	sodium ion import across plasma membrane (GO:0098719)	-
Both	CZA vs MEM	1	650	2	5564	0	0	1	0.233645	1	regulation of elastin catabolic process (GO:0060310)	-
Both	CZA vs MEM	1	650	2	5564	0	0	1	0.233645	1	cellular response to reactive nitrogen species (GO:1902170)	-
Both	CZA vs MEM	1	650	2	5564	0	0	1	0.233645	1	glucosamine-containing compound metabolic process (GO:1901071)	-
Both	CZA vs MEM	1	650	2	5564	0	0	1	0.233645	1	tRNA threonylcarbamoyladenosine modification (GO:0002949)	-
Both	CZA vs MEM	1	650	2	5564	0	0	1	0.233645	1	protein repair (GO:0030091)	-
Both	CZA vs MEM	1	650	2	5564	0	0	1	0.233645	1	terpenoid biosynthetic process (GO:0016114)	-
Both	CZA vs MEM	1	650	2	5564	0	0	1	0.233645	1	N-acetylglucosamine metabolic process (GO:0006044)	-
Both	CZA vs MEM	1	650	2	5564	0	0	1	0.233645	1	cellular response to aldehyde (GO:0110096)	-
Both	CZA vs MEM	1	650	2	5564	0	0	1	0.233645	1	cellular detoxification of aldehyde (GO:0110095)	-
Both	CZA vs MEM	1	650	2	5564	0	0	1	0.233645	1	adenosine to inosine editing (GO:0006382)	-
Both	CZA vs MEM	1	650	2	5564	0	0	1	0.233645	1	organic phosphonate catabolic process (GO:0019700)	-
Both	CZA vs MEM	1	650	2	5564	0	0	1	0.233645	1	fructose 6-phosphate metabolic process (GO:0006002)	-
Both	CZA vs MEM	1	650	2	5564	0	0	1	0.233645	1	RNA 3'-end processing (GO:0031123)	-
Both	CZA vs MEM	1	650	2	5564	0	0	1	0.233645	1	magnesium ion transport (GO:0015693)	-
Both	CZA vs MEM	1	650	2	5564	0	0	1	0.233645	1	cellular response to sulfate starvation (GO:0009970)	-
Both	CZA vs MEM	1	650	2	5564	0	0	1	0.233645	1	adenine biosynthetic process (GO:0046084)	-
Both	CZA vs MEM	1	650	2	5564	0	0	1	0.233645	1	dUTP catabolic process (GO:0046081)	-
Both	CZA vs MEM	1	650	2	5564	0	0	1	0.233645	1	dUTP metabolic process (GO:0046080)	-
Both	CZA vs MEM	1	650	2	5564	0	0	1	0.233645	1	dTTP metabolic process (GO:0046075)	-
Both	CZA vs MEM	1	650	2	5564	0	0	1	0.233645	1	positive regulation of organic acid transport (GO:0032892)	-
Both	CZA vs MEM	1	650	2	5564	0	0	1	0.233645	1	regulation of organic acid transport (GO:0032890)	-
Both	CZA vs MEM	1	650	2	5564	0	0	1	0.233645	1	cellular response to nitrogen compound (GO:1901699)	-
Both	CZA vs MEM	1	650	2	5564	0	0	1	0.233645	1	ceramide metabolic process (GO:0006672)	-
Both	CZA vs MEM	1	650	2	5564	0	0	1	0.233645	1	cAMP metabolic process (GO:0046058)	-
Both	CZA vs MEM	1	650	2	5564	0	0	1	0.233645	1	malonyl-CoA biosynthetic process (GO:2001295)	-
Both	CZA vs MEM	1	650	2	5564	0	0	1	0.233645	1	negative regulation of response to stimulus (GO:0048585)	-
Both	CZA vs MEM	1	650	2	5564	0	0	1	0.233645	1	malonyl-CoA metabolic process (GO:2001293)	-
Both	CZA vs MEM	1	650	2	5564	0	0	1	0.233645	1	postreplication repair (GO:0006301)	-
Both	CZA vs MEM	1	650	2	5564	0	0	1	0.233645	1	phosphatidylinositol biosynthetic process (GO:0006661)	-
Both	CZA vs MEM	1	650	2	5564	0	0	1	0.233645	1	enterobactin transport (GO:0042930)	-
Both	CZA vs MEM	1	650	2	5564	0	0	1	0.233645	1	regulation of superoxide dismutase activity (GO:1901668)	-
Both	CZA vs MEM	1	650	2	5564	0	0	1	0.233645	1	GMP metabolic process (GO:0046037)	-
Both	CZA vs MEM	1	650	2	5564	0	0	1	0.233645	1	CTP metabolic process (GO:0046036)	-
Both	CZA vs MEM	1	650	2	5564	0	0	1	0.233645	1	oxylipin biosynthetic process (GO:0031408)	-
Both	CZA vs MEM	1	650	2	5564	0	0	1	0.233645	1	phosphatidylethanolamine biosynthetic process (GO:0006646)	-
Both	CZA vs MEM	1	650	2	5564	0	0	1	0.233645	1	oxylipin metabolic process (GO:0031407)	-
Both	CZA vs MEM	1	650	2	5564	0	0	1	0.233645	1	CAAX-box protein maturation (GO:0080120)	-
Both	CZA vs MEM	1	650	2	5564	0	0	1	0.233645	1	unsaturated fatty acid biosynthetic process (GO:0006636)	-
Both	CZA vs MEM	1	650	2	5564	0	0	1	0.233645	1	xenobiotic transport (GO:0042908)	-
Both	CZA vs MEM	1	650	2	5564	0	0	1	0.233645	1	guanosine tetraphosphate metabolic process (GO:0015969)	-
Both	CZA vs MEM	1	650	2	5564	0	0	1	0.233645	1	beta-lactam antibiotic catabolic process (GO:0030655)	-
Both	CZA vs MEM	1	650	2	5564	0	0	1	0.233645	1	L-leucine import across plasma membrane (GO:1903801)	-
Both	CZA vs MEM	1	650	2	5564	0	0	1	0.233645	1	beta-lactam antibiotic metabolic process (GO:0030653)	-
Both	CZA vs MEM	1	650	2	5564	0	0	1	0.233645	1	monosaccharide catabolic process (GO:0046365)	-
Both	CZA vs MEM	1	650	2	5564	0	0	1	0.233645	1	positive regulation of cilium-dependent cell motility (GO:2000155)	-
Both	CZA vs MEM	1	650	2	5564	0	0	1	0.233645	1	cellular response to radiation (GO:0071478)	-
Both	CZA vs MEM	1	650	2	5564	0	0	1	0.233645	1	regulation of cellular pH (GO:0030641)	-
Both	CZA vs MEM	1	650	2	5564	0	0	1	0.233645	1	nucleobase-containing small molecule interconversion (GO:0015949)	-
Both	CZA vs MEM	1	650	2	5564	0	0	1	0.233645	1	negative regulation of DNA-templated transcription initiation (GO:2000143)	-
Both	CZA vs MEM	1	650	2	5564	0	0	1	0.233645	1	D-alanine biosynthetic process (GO:0030632)	-
Both	CZA vs MEM	1	650	2	5564	0	0	1	0.233645	1	coenzyme A biosynthetic process (GO:0015937)	-
Both	CZA vs MEM	1	650	2	5564	0	0	1	0.233645	1	coenzyme A metabolic process (GO:0015936)	-
Both	CZA vs MEM	1	650	2	5564	0	0	1	0.233645	1	phosphatidylethanolamine metabolic process (GO:0046337)	-
Both	CZA vs MEM	1	650	2	5564	0	0	1	0.233645	1	response to chromate (GO:0046687)	-
Both	CZA vs MEM	1	650	2	5564	0	0	1	0.233645	1	response to arsenic-containing substance (GO:0046685)	-
Both	CZA vs MEM	1	650	2	5564	0	0	1	0.233645	1	inorganic cation import across plasma membrane (GO:0098659)	-
Both	CZA vs MEM	1	650	2	5564	0	0	1	0.233645	1	pyridine nucleotide salvage (GO:0019365)	-
Both	CZA vs MEM	1	650	2	5564	0	0	1	0.233645	1	glutaminyl-tRNAGln biosynthesis via transamidation (GO:0070681)	-
Both	CZA vs MEM	1	650	2	5564	0	0	1	0.233645	1	protoporphyrinogen IX biosynthetic process from glutamate (GO:0019353)	-
Both	CZA vs MEM	1	650	2	5564	0	0	1	0.233645	1	xenobiotic export from cell (GO:0046618)	-
Both	CZA vs MEM	1	650	2	5564	0	0	1	0.233645	1	cellular response to nitric oxide (GO:0071732)	-
Both	CZA vs MEM	1	650	2	5564	0	0	1	0.233645	1	ammonia assimilation cycle (GO:0019676)	-
Both	CZA vs MEM	1	650	2	5564	0	0	1	0.233645	1	NAD salvage (GO:0034355)	-
Both	CZA vs MEM	1	650	2	5564	0	0	1	0.233645	1	chromosome segregation (GO:0007059)	-
Both	CZA vs MEM	1	650	2	5564	0	0	1	0.233645	1	peptidyl-methionine modification (GO:0018206)	-
Both	CZA vs MEM	1	650	2	5564	0	0	1	0.233645	1	pyrimidine deoxyribonucleotide catabolic process (GO:0009223)	-
Both	CZA vs MEM	1	650	2	5564	0	0	1	0.233645	1	adhesion of symbiont to host (GO:0044406)	-
Both	CZA vs MEM	1	650	2	5564	0	0	1	0.233645	1	cyclic purine nucleotide metabolic process (GO:0052652)	-
Both	CZA vs MEM	1	650	2	5564	0	0	1	0.233645	1	pyrimidine deoxyribonucleoside triphosphate catabolic process (GO:0009213)	-
Both	CZA vs MEM	1	650	2	5564	0	0	1	0.233645	1	positive regulation of amine catabolic process (GO:0033243)	-
Both	CZA vs MEM	1	650	2	5564	0	0	1	0.233645	1	quinate catabolic process (GO:0019631)	-
Both	CZA vs MEM	1	650	2	5564	0	0	1	0.233645	1	quinate metabolic process (GO:0019630)	-
Both	CZA vs MEM	1	650	2	5564	0	0	1	0.233645	1	polyamine transmembrane transport (GO:1902047)	-
Both	CZA vs MEM	1	650	2	5564	0	0	1	0.233645	1	pyrimidine ribonucleoside triphosphate biosynthetic process (GO:0009209)	-
Both	CZA vs MEM	1	650	2	5564	0	0	1	0.233645	1	charged-tRNA amino acid modification (GO:0019988)	-
Both	CZA vs MEM	1	650	2	5564	0	0	1	0.233645	1	translesion synthesis (GO:0019985)	-
Both	CZA vs MEM	1	650	2	5564	0	0	1	0.233645	1	primary alcohol catabolic process (GO:0034310)	-
Both	CZA vs MEM	1	650	2	5564	0	0	1	0.233645	1	cysteine export across plasma membrane (GO:0033228)	-
Both	CZA vs MEM	1	650	2	5564	0	0	1	0.233645	1	L-phenylalanine biosynthetic process from chorismate via phenylpyruvate (GO:0033585)	-
Both	CZA vs MEM	1	650	2	5564	0	0	1	0.233645	1	dicarboxylic acid catabolic process (GO:0043649)	-
Both	CZA vs MEM	1	650	2	5564	0	0	1	0.233645	1	regulation of cilium-dependent cell motility (GO:1902019)	-
Both	CZA vs MEM	1	650	2	5564	0	0	1	0.233645	1	benzoate catabolic process (GO:0043639)	-
Both	CZA vs MEM	1	650	2	5564	0	0	1	0.233645	1	benzoate metabolic process (GO:0018874)	-
Both	CZA vs MEM	1	650	2	5564	0	0	1	0.233645	1	regulation of DNA replication (GO:0006275)	-
Both	CZA vs MEM	1	650	2	5564	0	0	1	0.233645	1	DNA unwinding involved in DNA replication (GO:0006268)	-
Both	CZA vs MEM	1	650	2	5564	0	0	1	0.233645	1	unsaturated fatty acid metabolic process (GO:0033559)	-
Both	CZA vs MEM	1	650	2	5564	0	0	1	0.233645	1	positive regulation of cell adhesion involved in single-species biofilm formation (GO:1900189)	-
Both	CZA vs MEM	1	650	2	5564	0	0	1	0.233645	1	regulation of cell adhesion involved in single-species biofilm formation (GO:1900187)	-
Both	CZA vs MEM	1	650	2	5564	0	0	1	0.233645	1	positive regulation of response to external stimulus (GO:0032103)	-
Both	CZA vs MEM	1	650	2	5564	0	0	1	0.233645	1	negative regulation of response to external stimulus (GO:0032102)	-
Both	CZA vs MEM	1	650	2	5564	0	0	1	0.233645	1	cysteine transport (GO:0042883)	-
Both	CZA vs MEM	1	650	2	5564	0	0	1	0.233645	1	xenobiotic detoxification by transmembrane export across the plasma membrane (GO:1990961)	-
Both	CZA vs MEM	1	650	2	5564	0	0	1	0.233645	1	RNA 5'-end processing (GO:0000966)	-
Both	CZA vs MEM	1	650	2	5564	0	0	1	0.233645	1	intermembrane phospholipid transfer (GO:0120010)	-
Both	CZA vs MEM	1	650	2	5564	0	0	1	0.233645	1	regulation of carbon utilization (GO:0043609)	-
Both	CZA vs MEM	1	650	2	5564	0	0	1	0.233645	1	pyrimidine nucleotide catabolic process (GO:0006244)	-
Both	CZA vs MEM	1	650	2	5564	0	0	1	0.233645	1	CTP biosynthetic process (GO:0006241)	-
Both	CZA vs MEM	1	650	2	5564	0	0	1	0.233645	1	intermembrane lipid transfer (GO:0120009)	-
Both	CZA vs MEM	1	650	2	5564	0	0	1	0.233645	1	pyruvate biosynthetic process (GO:0042866)	-
Both	CZA vs MEM	1	650	2	5564	0	0	1	0.233645	1	tetrapyrrole biosynthetic process from glutamate (GO:0033526)	-
Both	CZA vs MEM	1	650	2	5564	0	0	1	0.233645	1	positive regulation of cellular catabolic process (GO:0031331)	-
Both	CZA vs MEM	1	650	2	5564	0	0	1	0.233645	1	cytosine catabolic process (GO:0006209)	-
Both	CZA vs MEM	1	650	2	5564	0	0	1	0.233645	1	formaldehyde catabolic process (GO:0046294)	-
Both	CZA vs MEM	1	650	2	5564	0	0	1	0.233645	1	formaldehyde metabolic process (GO:0046292)	-
Both	CZA vs MEM	1	650	2	5564	0	0	1	0.233645	1	ammonium transmembrane transport (GO:0072488)	-
Both	CZA vs MEM	1	650	2	5564	0	0	1	0.233645	1	cysteine transmembrane transport (GO:1903712)	-
Both	CZA vs MEM	1	650	2	5564	0	0	1	0.233645	1	spermidine transmembrane transport (GO:1903711)	-
Both	CZA vs MEM	1	650	2	5564	0	0	1	0.233645	1	positive regulation of proline catabolic process to glutamate (GO:2001158)	-
Both	CZA vs MEM	1	650	2	5564	0	0	1	0.233645	1	regulation of proline catabolic process to glutamate (GO:2001156)	-
Both	CZA vs MEM	1	650	2	5564	0	0	1	0.233645	1	regulation of pH (GO:0006885)	-
Both	CZA vs MEM	1	650	2	5564	0	0	1	0.233645	1	intracellular zinc ion homeostasis (GO:0006882)	-
Both	CZA vs MEM	1	650	2	5564	0	0	1	0.233645	1	response to hypochlorite (GO:1901530)	-
Both	CZA vs MEM	1	650	2	5564	0	0	1	0.233645	1	GPI anchor biosynthetic process (GO:0006506)	-
Both	CZA vs MEM	1	650	2	5564	0	0	1	0.233645	1	GPI anchor metabolic process (GO:0006505)	-
Both	CZA vs MEM	1	650	2	5564	0	0	1	0.233645	1	response to iron(II) ion (GO:0010040)	-
Both	CZA vs MEM	1	650	2	5564	0	0	1	0.233645	1	positive regulation of small molecule metabolic process (GO:0062013)	-
Both	CZA vs MEM	1	650	2	5564	0	0	1	0.233645	1	phenylalanine transport (GO:0015823)	-
Both	CZA vs MEM	1	650	2	5564	0	0	1	0.233645	1	tRNA nucleoside ribose methylation (GO:0002128)	-
Both	CZA vs MEM	1	650	2	5564	0	0	1	0.233645	1	cell wall macromolecule metabolic process (GO:0044036)	-
Both	CZA vs MEM	1	650	2	5564	0	0	1	0.233645	1	pyrroloquinoline quinone biosynthetic process (GO:0018189)	-
Both	CZA vs MEM	1	650	73	5564	8	0.938082	1	8.52804	1	purine nucleotide metabolic process (GO:0006163)	-
Both	CZA vs MEM	1	650	5	5564	0	0	1	0.584112	1	methylglyoxal catabolic process to D-lactate via S-lactoyl-glutathione (GO:0019243)	-
Both	CZA vs MEM	1	650	5	5564	0	0	1	0.584112	1	nucleoside biosynthetic process (GO:0009163)	-
Both	CZA vs MEM	1	650	5	5564	0	0	1	0.584112	1	pyrimidine nucleoside triphosphate metabolic process (GO:0009147)	-
Both	CZA vs MEM	1	650	5	5564	0	0	1	0.584112	1	nucleoside triphosphate catabolic process (GO:0009143)	-
Both	CZA vs MEM	1	650	5	5564	0	0	1	0.584112	1	lipoprotein metabolic process (GO:0042157)	-
Both	CZA vs MEM	1	650	5	5564	0	0	1	0.584112	1	ribonucleoside metabolic process (GO:0009119)	-
Both	CZA vs MEM	1	650	5	5564	0	0	1	0.584112	1	tRNA thio-modification (GO:0034227)	-
Both	CZA vs MEM	1	650	5	5564	0	0	1	0.584112	1	gamma-aminobutyric acid metabolic process (GO:0009448)	-
Both	CZA vs MEM	1	650	5	5564	0	0	1	0.584112	1	ribonucleoside biosynthetic process (GO:0042455)	-
Both	CZA vs MEM	1	650	5	5564	0	0	1	0.584112	1	signal peptide processing (GO:0006465)	-
Both	CZA vs MEM	1	650	5	5564	0	0	1	0.584112	1	chaperone cofactor-dependent protein refolding (GO:0051085)	-
Both	CZA vs MEM	1	650	5	5564	0	0	1	0.584112	1	'de novo' post-translational protein folding (GO:0051084)	-
Both	CZA vs MEM	1	650	5	5564	0	0	1	0.584112	1	lysine biosynthetic process via diaminopimelate (GO:0009089)	-
Both	CZA vs MEM	1	650	5	5564	0	0	1	0.584112	1	lysine biosynthetic process (GO:0009085)	-
Both	CZA vs MEM	1	650	5	5564	0	0	1	0.584112	1	D-alanine metabolic process (GO:0046436)	-
Both	CZA vs MEM	1	650	5	5564	0	0	1	0.584112	1	D-amino acid catabolic process (GO:0019478)	-
Both	CZA vs MEM	1	650	5	5564	0	0	1	0.584112	1	protein refolding (GO:0042026)	-
Both	CZA vs MEM	1	650	5	5564	0	0	1	0.584112	1	purine-containing compound salvage (GO:0043101)	-
Both	CZA vs MEM	1	650	5	5564	0	0	1	0.584112	1	enzyme-directed rRNA pseudouridine synthesis (GO:0000455)	-
Both	CZA vs MEM	1	650	5	5564	0	0	1	0.584112	1	regulation of oxidoreductase activity (GO:0051341)	-
Both	CZA vs MEM	1	650	5	5564	0	0	1	0.584112	1	methylglyoxal catabolic process to lactate (GO:0061727)	-
Both	CZA vs MEM	1	650	5	5564	0	0	1	0.584112	1	amino sugar metabolic process (GO:0006040)	-
Both	CZA vs MEM	1	650	5	5564	0	0	1	0.584112	1	nucleobase-containing small molecule biosynthetic process (GO:0034404)	-
Both	CZA vs MEM	1	650	5	5564	0	0	1	0.584112	1	negative regulation of transmembrane transport (GO:0034763)	-
Both	CZA vs MEM	1	650	5	5564	0	0	1	0.584112	1	rRNA pseudouridine synthesis (GO:0031118)	-
Both	CZA vs MEM	1	650	5	5564	0	0	1	0.584112	1	glycosyl compound biosynthetic process (GO:1901659)	-
Both	CZA vs MEM	1	650	5	5564	0	0	1	0.584112	1	phenylacetate catabolic process (GO:0010124)	-
Both	CZA vs MEM	1	650	5	5564	0	0	1	0.584112	1	inorganic anion transmembrane transport (GO:0098661)	-
Both	CZA vs MEM	1	650	5	5564	0	0	1	0.584112	1	negative regulation of translation (GO:0017148)	-
Both	CZA vs MEM	1	650	5	5564	0	0	1	0.584112	1	riboflavin biosynthetic process (GO:0009231)	-
Both	CZA vs MEM	1	650	5	5564	0	0	1	0.584112	1	peptidyl-lysine modification (GO:0018205)	-
Both	CZA vs MEM	1	650	5	5564	0	0	1	0.584112	1	pyrimidine ribonucleotide metabolic process (GO:0009218)	-
Both	CZA vs MEM	1	650	5	5564	0	0	1	0.584112	1	protein insertion into membrane (GO:0051205)	-
Both	CZA vs MEM	1	650	5	5564	0	0	1	0.584112	1	regulation of amine catabolic process (GO:0033241)	-
Both	CZA vs MEM	1	650	5	5564	0	0	1	0.584112	1	mismatch repair (GO:0006298)	-
Both	CZA vs MEM	1	650	5	5564	0	0	1	0.584112	1	regulation of developmental process (GO:0050793)	-
Both	CZA vs MEM	1	650	5	5564	0	0	1	0.584112	1	regulation of response to external stimulus (GO:0032101)	-
Both	CZA vs MEM	1	650	5	5564	0	0	1	0.584112	1	threonine catabolic process (GO:0006567)	-
Both	CZA vs MEM	1	650	5	5564	0	0	1	0.584112	1	glutamate biosynthetic process (GO:0006537)	-
Both	CZA vs MEM	1	650	5	5564	0	0	1	0.584112	1	regulation of cellular component biogenesis (GO:0044087)	-
Both	CZA vs MEM	1	650	5	5564	0	0	1	0.584112	1	spermidine transport (GO:0015848)	-
Both	CZA vs MEM	1	650	5	5564	0	0	1	0.584112	1	L-leucine transport (GO:0015820)	-
Both	CZA vs MEM	1	650	7	5564	0	0	1	0.817757	1	ribonucleoside diphosphate metabolic process (GO:0009185)	-
Both	CZA vs MEM	1	650	7	5564	0	0	1	0.817757	1	sphingoid catabolic process (GO:0046521)	-
Both	CZA vs MEM	1	650	7	5564	0	0	1	0.817757	1	sphingoid metabolic process (GO:0046519)	-
Both	CZA vs MEM	1	650	7	5564	0	0	1	0.817757	1	bacterial-type flagellum-dependent swimming motility (GO:0071977)	-
Both	CZA vs MEM	1	650	7	5564	0	0	1	0.817757	1	cell swimming (GO:0071975)	-
Both	CZA vs MEM	1	650	7	5564	0	0	1	0.817757	1	positive regulation of amino acid metabolic process (GO:0045764)	-
Both	CZA vs MEM	1	650	7	5564	0	0	1	0.817757	1	Mo-molybdopterin cofactor biosynthetic process (GO:0006777)	-
Both	CZA vs MEM	1	650	7	5564	0	0	1	0.817757	1	cell wall organization (GO:0071555)	-
Both	CZA vs MEM	1	650	7	5564	0	0	1	0.817757	1	D-amino acid metabolic process (GO:0046416)	-
Both	CZA vs MEM	1	650	7	5564	0	0	1	0.817757	1	DNA biosynthetic process (GO:0071897)	-
Both	CZA vs MEM	1	650	7	5564	0	0	1	0.817757	1	sulfate assimilation (GO:0000103)	-
Both	CZA vs MEM	1	650	7	5564	0	0	1	0.817757	1	spermidine metabolic process (GO:0008216)	-
Both	CZA vs MEM	1	650	7	5564	0	0	1	0.817757	1	Mo-molybdopterin cofactor metabolic process (GO:0019720)	-
Both	CZA vs MEM	1	650	7	5564	0	0	1	0.817757	1	chaperone-mediated protein folding (GO:0061077)	-
Both	CZA vs MEM	1	650	7	5564	0	0	1	0.817757	1	pyridine nucleotide catabolic process (GO:0019364)	-
Both	CZA vs MEM	1	650	7	5564	0	0	1	0.817757	1	ribonucleotide catabolic process (GO:0009261)	-
Both	CZA vs MEM	1	650	7	5564	0	0	1	0.817757	1	negative regulation of proteolysis (GO:0045861)	-
Both	CZA vs MEM	1	650	7	5564	0	0	1	0.817757	1	positive regulation of amine metabolic process (GO:0033240)	-
Both	CZA vs MEM	1	650	7	5564	0	0	1	0.817757	1	diol catabolic process (GO:0034313)	-
Both	CZA vs MEM	1	650	7	5564	0	0	1	0.817757	1	siderophore-dependent iron import into cell (GO:0033214)	-
Both	CZA vs MEM	1	650	7	5564	0	0	1	0.817757	1	positive regulation of catabolic process (GO:0009896)	-
Both	CZA vs MEM	1	650	7	5564	0	0	1	0.817757	1	alanine metabolic process (GO:0006522)	-
Both	CZA vs MEM	1	650	7	5564	0	0	1	0.817757	1	nucleobase transport (GO:0015851)	-
Both	CZA vs MEM	1	650	684	5564	80	1.00117	1	79.9065	1	organonitrogen compound metabolic process (GO:1901564)	+
Both	CZA vs MEM	1	650	1	5564	0	0	1	0.116822	1	pyrimidine deoxyribonucleoside diphosphate biosynthetic process (GO:0009197)	-
Both	CZA vs MEM	1	650	1	5564	0	0	1	0.116822	1	pyrimidine deoxyribonucleoside diphosphate metabolic process (GO:0009196)	-
Both	CZA vs MEM	1	650	1	5564	0	0	1	0.116822	1	pyrimidine ribonucleoside diphosphate biosynthetic process (GO:0009194)	-
Both	CZA vs MEM	1	650	1	5564	0	0	1	0.116822	1	pyrimidine ribonucleoside diphosphate metabolic process (GO:0009193)	-
Both	CZA vs MEM	1	650	1	5564	0	0	1	0.116822	1	regulation of nitrogen utilization (GO:0006808)	-
Both	CZA vs MEM	1	650	1	5564	0	0	1	0.116822	1	deoxyribonucleoside diphosphate biosynthetic process (GO:0009189)	-
Both	CZA vs MEM	1	650	1	5564	0	0	1	0.116822	1	ribonucleoside diphosphate biosynthetic process (GO:0009188)	-
Both	CZA vs MEM	1	650	1	5564	0	0	1	0.116822	1	deoxyribonucleoside diphosphate metabolic process (GO:0009186)	-
Both	CZA vs MEM	1	650	1	5564	0	0	1	0.116822	1	response to gamma radiation (GO:0010332)	-
Both	CZA vs MEM	1	650	1	5564	0	0	1	0.116822	1	negative regulation of monoatomic ion transport (GO:0043271)	-
Both	CZA vs MEM	1	650	1	5564	0	0	1	0.116822	1	positive regulation of monoatomic ion transport (GO:0043270)	-
Both	CZA vs MEM	1	650	1	5564	0	0	1	0.116822	1	sphingoid biosynthetic process (GO:0046520)	-
Both	CZA vs MEM	1	650	1	5564	0	0	1	0.116822	1	negative regulation of protein catabolic process (GO:0042177)	-
Both	CZA vs MEM	1	650	1	5564	0	0	1	0.116822	1	regulation of sporulation resulting in formation of a cellular spore (GO:0042173)	-
Both	CZA vs MEM	1	650	1	5564	0	0	1	0.116822	1	positive regulation of transcription regulatory region DNA binding (GO:2000679)	-
Both	CZA vs MEM	1	650	1	5564	0	0	1	0.116822	1	regulation of transcription regulatory region DNA binding (GO:2000677)	-
Both	CZA vs MEM	1	650	1	5564	0	0	1	0.116822	1	galacturonate metabolic process (GO:0019586)	-
Both	CZA vs MEM	1	650	1	5564	0	0	1	0.116822	1	response to hydroperoxide (GO:0033194)	-
Both	CZA vs MEM	1	650	1	5564	0	0	1	0.116822	1	glucuronate metabolic process (GO:0019585)	-
Both	CZA vs MEM	1	650	1	5564	0	0	1	0.116822	1	sphingosine biosynthetic process (GO:0046512)	-
Both	CZA vs MEM	1	650	1	5564	0	0	1	0.116822	1	quinolinate metabolic process (GO:0046874)	-
Both	CZA vs MEM	1	650	1	5564	0	0	1	0.116822	1	oxazole or thiazole biosynthetic process (GO:0018131)	-
Both	CZA vs MEM	1	650	1	5564	0	0	1	0.116822	1	regulation of fatty acid metabolic process (GO:0019217)	-
Both	CZA vs MEM	1	650	1	5564	0	0	1	0.116822	1	lipoprotein modification (GO:0042160)	-
Both	CZA vs MEM	1	650	1	5564	0	0	1	0.116822	1	positive regulation of cellular component organization (GO:0051130)	-
Both	CZA vs MEM	1	650	1	5564	0	0	1	0.116822	1	tRNA 5'-leader removal (GO:0001682)	-
Both	CZA vs MEM	1	650	1	5564	0	0	1	0.116822	1	mitochondrial fusion (GO:0008053)	-
Both	CZA vs MEM	1	650	1	5564	0	0	1	0.116822	1	cellular response to sodium dodecyl sulfate (GO:0072707)	-
Both	CZA vs MEM	1	650	1	5564	0	0	1	0.116822	1	response to sodium dodecyl sulfate (GO:0072706)	-
Both	CZA vs MEM	1	650	1	5564	0	0	1	0.116822	1	isopentenyl diphosphate biosynthetic process, methylerythritol 4-phosphate pathway involved in terpenoid biosynthetic process (GO:0051484)	-
Both	CZA vs MEM	1	650	1	5564	0	0	1	0.116822	1	negative regulation of extracellular matrix organization (GO:1903054)	-
Both	CZA vs MEM	1	650	1	5564	0	0	1	0.116822	1	regulation of extracellular matrix organization (GO:1903053)	-
Both	CZA vs MEM	1	650	1	5564	0	0	1	0.116822	1	fatty-acyl-CoA metabolic process (GO:0035337)	-
Both	CZA vs MEM	1	650	1	5564	0	0	1	0.116822	1	purine ribonucleotide salvage (GO:0106380)	-
Both	CZA vs MEM	1	650	1	5564	0	0	1	0.116822	1	regulation of cell communication (GO:0010646)	-
Both	CZA vs MEM	1	650	1	5564	0	0	1	0.116822	1	response to hypoxia (GO:0001666)	-
Both	CZA vs MEM	1	650	1	5564	0	0	1	0.116822	1	positive regulation of organelle organization (GO:0010638)	-
Both	CZA vs MEM	1	650	1	5564	0	0	1	0.116822	1	DNA ligation involved in DNA repair (GO:0051103)	-
Both	CZA vs MEM	1	650	1	5564	0	0	1	0.116822	1	conversion of methionyl-tRNA to N-formyl-methionyl-tRNA (GO:0071951)	-
Both	CZA vs MEM	1	650	1	5564	0	0	1	0.116822	1	vitamin catabolic process (GO:0009111)	-
Both	CZA vs MEM	1	650	1	5564	0	0	1	0.116822	1	alginic acid catabolic process (GO:0042122)	-
Both	CZA vs MEM	1	650	1	5564	0	0	1	0.116822	1	positive regulation of DNA replication (GO:0045740)	-
Both	CZA vs MEM	1	650	1	5564	0	0	1	0.116822	1	regulation of peptidase activity (GO:0052547)	-
Both	CZA vs MEM	1	650	1	5564	0	0	1	0.116822	1	adhesion of symbiont to host cell (GO:0044650)	-
Both	CZA vs MEM	1	650	1	5564	0	0	1	0.116822	1	response to external biotic stimulus (GO:0043207)	-
Both	CZA vs MEM	1	650	1	5564	0	0	1	0.116822	1	response to L-leucine (GO:0043201)	-
Both	CZA vs MEM	1	650	1	5564	0	0	1	0.116822	1	positive regulation of protein catabolic process (GO:0045732)	-
Both	CZA vs MEM	1	650	1	5564	0	0	1	0.116822	1	galactose catabolic process via UDP-galactose (GO:0033499)	-
Both	CZA vs MEM	1	650	1	5564	0	0	1	0.116822	1	positive regulation of glycoprotein metabolic process (GO:1903020)	-
Both	CZA vs MEM	1	650	1	5564	0	0	1	0.116822	1	positive regulation of dephosphorylation (GO:0035306)	-
Both	CZA vs MEM	1	650	1	5564	0	0	1	0.116822	1	regulation of dephosphorylation (GO:0035303)	-
Both	CZA vs MEM	1	650	1	5564	0	0	1	0.116822	1	positive regulation of translation (GO:0045727)	-
Both	CZA vs MEM	1	650	1	5564	0	0	1	0.116822	1	quinolinate catabolic process (GO:0034213)	-
Both	CZA vs MEM	1	650	1	5564	0	0	1	0.116822	1	positive regulation of cilium assembly (GO:0045724)	-
Both	CZA vs MEM	1	650	1	5564	0	0	1	0.116822	1	negative regulation of glycoprotein metabolic process (GO:1903019)	-
Both	CZA vs MEM	1	650	1	5564	0	0	1	0.116822	1	cyclic threonylcarbamoyladenosine biosynthetic process (GO:0061504)	-
Both	CZA vs MEM	1	650	1	5564	0	0	1	0.116822	1	regulation of cell size (GO:0008361)	-
Both	CZA vs MEM	1	650	1	5564	0	0	1	0.116822	1	regulation of kinase activity (GO:0043549)	-
Both	CZA vs MEM	1	650	1	5564	0	0	1	0.116822	1	negative regulation of B cell mediated immunity (GO:0002713)	-
Both	CZA vs MEM	1	650	1	5564	0	0	1	0.116822	1	regulation of B cell mediated immunity (GO:0002712)	-
Both	CZA vs MEM	1	650	1	5564	0	0	1	0.116822	1	pyridoxal 5'-phosphate salvage (GO:0009443)	-
Both	CZA vs MEM	1	650	1	5564	0	0	1	0.116822	1	regulation of signaling (GO:0023051)	-
Both	CZA vs MEM	1	650	1	5564	0	0	1	0.116822	1	GTP biosynthetic process (GO:0006183)	-
Both	CZA vs MEM	1	650	1	5564	0	0	1	0.116822	1	glycolate metabolic process (GO:0009441)	-
Both	CZA vs MEM	1	650	1	5564	0	0	1	0.116822	1	response to organic cyclic compound (GO:0014070)	-
Both	CZA vs MEM	1	650	1	5564	0	0	1	0.116822	1	negative regulation of lymphocyte mediated immunity (GO:0002707)	-
Both	CZA vs MEM	1	650	1	5564	0	0	1	0.116822	1	regulation of lymphocyte mediated immunity (GO:0002706)	-
Both	CZA vs MEM	1	650	1	5564	0	0	1	0.116822	1	negative regulation of leukocyte mediated immunity (GO:0002704)	-
Both	CZA vs MEM	1	650	1	5564	0	0	1	0.116822	1	regulation of leukocyte mediated immunity (GO:0002703)	-
Both	CZA vs MEM	1	650	1	5564	0	0	1	0.116822	1	regulation of dipeptide transport (GO:0090089)	-
Both	CZA vs MEM	1	650	1	5564	0	0	1	0.116822	1	regulation of oligopeptide transport (GO:0090088)	-
Both	CZA vs MEM	1	650	1	5564	0	0	1	0.116822	1	guanine salvage (GO:0006178)	-
Both	CZA vs MEM	1	650	1	5564	0	0	1	0.116822	1	hormone biosynthetic process (GO:0042446)	-
Both	CZA vs MEM	1	650	1	5564	0	0	1	0.116822	1	hormone metabolic process (GO:0042445)	-
Both	CZA vs MEM	1	650	1	5564	0	0	1	0.116822	1	protein arginylation (GO:0016598)	-
Both	CZA vs MEM	1	650	1	5564	0	0	1	0.116822	1	adenine salvage (GO:0006168)	-
Both	CZA vs MEM	1	650	1	5564	0	0	1	0.116822	1	negative regulation of ribosome biogenesis (GO:0090071)	-
Both	CZA vs MEM	1	650	1	5564	0	0	1	0.116822	1	ethanolamine-containing compound metabolic process (GO:0042439)	-
Both	CZA vs MEM	1	650	1	5564	0	0	1	0.116822	1	hydrogen sulfide metabolic process (GO:0070813)	-
Both	CZA vs MEM	1	650	1	5564	0	0	1	0.116822	1	regulation of ribosome biogenesis (GO:0090069)	-
Both	CZA vs MEM	1	650	1	5564	0	0	1	0.116822	1	regulation of anatomical structure size (GO:0090066)	-
Both	CZA vs MEM	1	650	1	5564	0	0	1	0.116822	1	choline biosynthetic process (GO:0042425)	-
Both	CZA vs MEM	1	650	1	5564	0	0	1	0.116822	1	primary amino compound catabolic process (GO:1901161)	-
Both	CZA vs MEM	1	650	1	5564	0	0	1	0.116822	1	primary amino compound metabolic process (GO:1901160)	-
Both	CZA vs MEM	1	650	1	5564	0	0	1	0.116822	1	regulation of arginine biosynthetic process (GO:1900079)	-
Both	CZA vs MEM	1	650	1	5564	0	0	1	0.116822	1	protein side chain deglutamylation (GO:0035610)	-
Both	CZA vs MEM	1	650	1	5564	0	0	1	0.116822	1	positive regulation of phosphatase activity (GO:0010922)	-
Both	CZA vs MEM	1	650	1	5564	0	0	1	0.116822	1	regulation of phosphatase activity (GO:0010921)	-
Both	CZA vs MEM	1	650	1	5564	0	0	1	0.116822	1	adenine catabolic process (GO:0006146)	-
Both	CZA vs MEM	1	650	1	5564	0	0	1	0.116822	1	toxin metabolic process (GO:0009404)	-
Both	CZA vs MEM	1	650	1	5564	0	0	1	0.116822	1	thiazole metabolic process (GO:0052838)	-
Both	CZA vs MEM	1	650	1	5564	0	0	1	0.116822	1	thiazole biosynthetic process (GO:0052837)	-
Both	CZA vs MEM	1	650	1	5564	0	0	1	0.116822	1	protein deglutamylation (GO:0035608)	-
Both	CZA vs MEM	1	650	1	5564	0	0	1	0.116822	1	cellular response to topologically incorrect protein (GO:0035967)	-
Both	CZA vs MEM	1	650	1	5564	0	0	1	0.116822	1	response to topologically incorrect protein (GO:0035966)	-
Both	CZA vs MEM	1	650	1	5564	0	0	1	0.116822	1	tRNA methylthiolation (GO:0035600)	-
Both	CZA vs MEM	1	650	1	5564	0	0	1	0.116822	1	regulation of nitrogen cycle metabolic process (GO:1903314)	-
Both	CZA vs MEM	1	650	1	5564	0	0	1	0.116822	1	mRNA modification (GO:0016556)	-
Both	CZA vs MEM	1	650	1	5564	0	0	1	0.116822	1	regulation of mRNA metabolic process (GO:1903311)	-
Both	CZA vs MEM	1	650	1	5564	0	0	1	0.116822	1	ferredoxin metabolic process (GO:0006124)	-
Both	CZA vs MEM	1	650	1	5564	0	0	1	0.116822	1	long-chain fatty acid biosynthetic process (GO:0042759)	-
Both	CZA vs MEM	1	650	1	5564	0	0	1	0.116822	1	long-chain fatty acid catabolic process (GO:0042758)	-
Both	CZA vs MEM	1	650	1	5564	0	0	1	0.116822	1	N-terminal protein amino acid methylation (GO:0006480)	-
Both	CZA vs MEM	1	650	1	5564	0	0	1	0.116822	1	bacteriocin immunity (GO:0030153)	-
Both	CZA vs MEM	1	650	1	5564	0	0	1	0.116822	1	serine transport (GO:0032329)	-
Both	CZA vs MEM	1	650	1	5564	0	0	1	0.116822	1	protein autoprocessing (GO:0016540)	-
Both	CZA vs MEM	1	650	1	5564	0	0	1	0.116822	1	heme O biosynthetic process (GO:0048034)	-
Both	CZA vs MEM	1	650	1	5564	0	0	1	0.116822	1	heme O metabolic process (GO:0048033)	-
Both	CZA vs MEM	1	650	1	5564	0	0	1	0.116822	1	protein de-ADP-ribosylation (GO:0051725)	-
Both	CZA vs MEM	1	650	1	5564	0	0	1	0.116822	1	sphingolipid biosynthetic process (GO:0030148)	-
Both	CZA vs MEM	1	650	1	5564	0	0	1	0.116822	1	positive regulation of cellular response to heat (GO:1900036)	-
Both	CZA vs MEM	1	650	1	5564	0	0	1	0.116822	1	positive regulation of melanin biosynthetic process (GO:0048023)	-
Both	CZA vs MEM	1	650	1	5564	0	0	1	0.116822	1	oxaloacetate metabolic process (GO:0006107)	-
Both	CZA vs MEM	1	650	1	5564	0	0	1	0.116822	1	regulation of melanin biosynthetic process (GO:0048021)	-
Both	CZA vs MEM	1	650	1	5564	0	0	1	0.116822	1	cytolysis in another organism (GO:0051715)	-
Both	CZA vs MEM	1	650	1	5564	0	0	1	0.116822	1	cell killing (GO:0001906)	-
Both	CZA vs MEM	1	650	1	5564	0	0	1	0.116822	1	succinate metabolic process (GO:0006105)	-
Both	CZA vs MEM	1	650	1	5564	0	0	1	0.116822	1	succinyl-CoA metabolic process (GO:0006104)	-
Both	CZA vs MEM	1	650	1	5564	0	0	1	0.116822	1	maturation of SSU-rRNA (GO:0030490)	-
Both	CZA vs MEM	1	650	1	5564	0	0	1	0.116822	1	regulation of ornithine metabolic process (GO:0090368)	-
Both	CZA vs MEM	1	650	1	5564	0	0	1	0.116822	1	response to other organism (GO:0051707)	-
Both	CZA vs MEM	1	650	1	5564	0	0	1	0.116822	1	glycerol-3-phosphate transmembrane transport (GO:0015794)	-
Both	CZA vs MEM	1	650	1	5564	0	0	1	0.116822	1	RNA decapping (GO:0110154)	-
Both	CZA vs MEM	1	650	1	5564	0	0	1	0.116822	1	translational readthrough (GO:0006451)	-
Both	CZA vs MEM	1	650	1	5564	0	0	1	0.116822	1	regulation of translational fidelity (GO:0006450)	-
Both	CZA vs MEM	1	650	1	5564	0	0	1	0.116822	1	UDP-glucose transmembrane transport (GO:0015786)	-
Both	CZA vs MEM	1	650	1	5564	0	0	1	0.116822	1	regulation of translational elongation (GO:0006448)	-
Both	CZA vs MEM	1	650	1	5564	0	0	1	0.116822	1	regulation of nitrate assimilation (GO:0090352)	-
Both	CZA vs MEM	1	650	1	5564	0	0	1	0.116822	1	nucleotide-sugar transmembrane transport (GO:0015780)	-
Both	CZA vs MEM	1	650	1	5564	0	0	1	0.116822	1	regulation of intracellular signal transduction (GO:1902531)	-
Both	CZA vs MEM	1	650	1	5564	0	0	1	0.116822	1	valyl-tRNA aminoacylation (GO:0006438)	-
Both	CZA vs MEM	1	650	1	5564	0	0	1	0.116822	1	tryptophanyl-tRNA aminoacylation (GO:0006436)	-
Both	CZA vs MEM	1	650	1	5564	0	0	1	0.116822	1	threonyl-tRNA aminoacylation (GO:0006435)	-
Both	CZA vs MEM	1	650	1	5564	0	0	1	0.116822	1	prolyl-tRNA aminoacylation (GO:0006433)	-
Both	CZA vs MEM	1	650	1	5564	0	0	1	0.116822	1	methionyl-tRNA aminoacylation (GO:0006431)	-
Both	CZA vs MEM	1	650	1	5564	0	0	1	0.116822	1	lysyl-tRNA aminoacylation (GO:0006430)	-
Both	CZA vs MEM	1	650	1	5564	0	0	1	0.116822	1	positive regulation of response to oxidative stress (GO:1902884)	-
Both	CZA vs MEM	1	650	1	5564	0	0	1	0.116822	1	regulation of innate immune response (GO:0045088)	-
Both	CZA vs MEM	1	650	1	5564	0	0	1	0.116822	1	leucyl-tRNA aminoacylation (GO:0006429)	-
Both	CZA vs MEM	1	650	1	5564	0	0	1	0.116822	1	isoleucyl-tRNA aminoacylation (GO:0006428)	-
Both	CZA vs MEM	1	650	1	5564	0	0	1	0.116822	1	histidyl-tRNA aminoacylation (GO:0006427)	-
Both	CZA vs MEM	1	650	1	5564	0	0	1	0.116822	1	heme oxidation (GO:0006788)	-
Both	CZA vs MEM	1	650	1	5564	0	0	1	0.116822	1	glutaminyl-tRNA aminoacylation (GO:0006425)	-
Both	CZA vs MEM	1	650	1	5564	0	0	1	0.116822	1	glucose-6-phosphate transport (GO:0015760)	-
Both	CZA vs MEM	1	650	1	5564	0	0	1	0.116822	1	regulation of toluene metabolic process (GO:1901437)	-
Both	CZA vs MEM	1	650	1	5564	0	0	1	0.116822	1	cysteinyl-tRNA aminoacylation (GO:0006423)	-
Both	CZA vs MEM	1	650	1	5564	0	0	1	0.116822	1	aspartyl-tRNA aminoacylation (GO:0006422)	-
Both	CZA vs MEM	1	650	1	5564	0	0	1	0.116822	1	regulation of toluene catabolic process (GO:1901434)	-
Both	CZA vs MEM	1	650	1	5564	0	0	1	0.116822	1	arginyl-tRNA aminoacylation (GO:0006420)	-
Both	CZA vs MEM	1	650	1	5564	0	0	1	0.116822	1	glyceraldehyde-3-phosphate biosynthetic process (GO:0046166)	-
Both	CZA vs MEM	1	650	1	5564	0	0	1	0.116822	1	regulation of complement activation, classical pathway (GO:0030450)	-
Both	CZA vs MEM	1	650	1	5564	0	0	1	0.116822	1	alanyl-tRNA aminoacylation (GO:0006419)	-
Both	CZA vs MEM	1	650	1	5564	0	0	1	0.116822	1	regulation of complement activation (GO:0030449)	-
Both	CZA vs MEM	1	650	1	5564	0	0	1	0.116822	1	protein insertion into membrane from inner side (GO:0032978)	-
Both	CZA vs MEM	1	650	1	5564	0	0	1	0.116822	1	succinate transport (GO:0015744)	-
Both	CZA vs MEM	1	650	1	5564	0	0	1	0.116822	1	L-proline biosynthetic process (GO:0055129)	-
Both	CZA vs MEM	1	650	1	5564	0	0	1	0.116822	1	negative regulation of positive chemotaxis (GO:0050928)	-
Both	CZA vs MEM	1	650	1	5564	0	0	1	0.116822	1	regulation of positive chemotaxis (GO:0050926)	-
Both	CZA vs MEM	1	650	1	5564	0	0	1	0.116822	1	negative regulation of chemotaxis (GO:0050922)	-
Both	CZA vs MEM	1	650	1	5564	0	0	1	0.116822	1	carbapenem catabolic process (GO:1901768)	-
Both	CZA vs MEM	1	650	1	5564	0	0	1	0.116822	1	carbapenem metabolic process (GO:1901767)	-
Both	CZA vs MEM	1	650	1	5564	0	0	1	0.116822	1	glutathione biosynthetic process (GO:0006750)	-
Both	CZA vs MEM	1	650	1	5564	0	0	1	0.116822	1	regulation of transmembrane transporter activity (GO:0022898)	-
Both	CZA vs MEM	1	650	1	5564	0	0	1	0.116822	1	rescue of stalled ribosome (GO:0072344)	-
Both	CZA vs MEM	1	650	1	5564	0	0	1	0.116822	1	pyrimidine nucleoside biosynthetic process (GO:0046134)	-
Both	CZA vs MEM	1	650	1	5564	0	0	1	0.116822	1	pyrimidine ribonucleoside biosynthetic process (GO:0046132)	-
Both	CZA vs MEM	1	650	1	5564	0	0	1	0.116822	1	pyrimidine ribonucleoside metabolic process (GO:0046131)	-
Both	CZA vs MEM	1	650	1	5564	0	0	1	0.116822	1	L-methylmalonyl-CoA metabolic process (GO:0046491)	-
Both	CZA vs MEM	1	650	1	5564	0	0	1	0.116822	1	protein targeting to ER (GO:0045047)	-
Both	CZA vs MEM	1	650	1	5564	0	0	1	0.116822	1	formate transport (GO:0015724)	-
Both	CZA vs MEM	1	650	1	5564	0	0	1	0.116822	1	NADP catabolic process (GO:0006742)	-
Both	CZA vs MEM	1	650	1	5564	0	0	1	0.116822	1	NADP biosynthetic process (GO:0006741)	-
Both	CZA vs MEM	1	650	1	5564	0	0	1	0.116822	1	response to lead ion (GO:0010288)	-
Both	CZA vs MEM	1	650	1	5564	0	0	1	0.116822	1	oxazole or thiazole metabolic process (GO:0046484)	-
Both	CZA vs MEM	1	650	1	5564	0	0	1	0.116822	1	para-aminobenzoic acid metabolic process (GO:0046482)	-
Both	CZA vs MEM	1	650	1	5564	0	0	1	0.116822	1	hexose phosphate transport (GO:0015712)	-
Both	CZA vs MEM	1	650	1	5564	0	0	1	0.116822	1	NADH metabolic process (GO:0006734)	-
Both	CZA vs MEM	1	650	1	5564	0	0	1	0.116822	1	regulation of sodium ion transport (GO:0002028)	-
Both	CZA vs MEM	1	650	1	5564	0	0	1	0.116822	1	glycosphingolipid catabolic process (GO:0046479)	-
Both	CZA vs MEM	1	650	1	5564	0	0	1	0.116822	1	arsenite transport (GO:0015700)	-
Both	CZA vs MEM	1	650	1	5564	0	0	1	0.116822	1	trehalose catabolic process (GO:0005993)	-
Both	CZA vs MEM	1	650	1	5564	0	0	1	0.116822	1	hypoxanthine biosynthetic process (GO:0046101)	-
Both	CZA vs MEM	1	650	1	5564	0	0	1	0.116822	1	positive regulation of binding (GO:0051099)	-
Both	CZA vs MEM	1	650	1	5564	0	0	1	0.116822	1	positive regulation of helicase activity (GO:0051096)	-
Both	CZA vs MEM	1	650	1	5564	0	0	1	0.116822	1	regulation of helicase activity (GO:0051095)	-
Both	CZA vs MEM	1	650	1	5564	0	0	1	0.116822	1	positive regulation of developmental process (GO:0051094)	-
Both	CZA vs MEM	1	650	1	5564	0	0	1	0.116822	1	sucrose biosynthetic process (GO:0005986)	-
Both	CZA vs MEM	1	650	1	5564	0	0	1	0.116822	1	sucrose metabolic process (GO:0005985)	-
Both	CZA vs MEM	1	650	1	5564	0	0	1	0.116822	1	regulation of zinc ion transport (GO:0071579)	-
Both	CZA vs MEM	1	650	1	5564	0	0	1	0.116822	1	dihydrofolate metabolic process (GO:0046452)	-
Both	CZA vs MEM	1	650	1	5564	0	0	1	0.116822	1	polyamine acetylation (GO:0032917)	-
Both	CZA vs MEM	1	650	1	5564	0	0	1	0.116822	1	'de novo' cotranslational protein folding (GO:0051083)	-
Both	CZA vs MEM	1	650	1	5564	0	0	1	0.116822	1	homoserine biosynthetic process (GO:0009090)	-
Both	CZA vs MEM	1	650	1	5564	0	0	1	0.116822	1	FMN metabolic process (GO:0046444)	-
Both	CZA vs MEM	1	650	1	5564	0	0	1	0.116822	1	cellular response to amino acid starvation (GO:0034198)	-
Both	CZA vs MEM	1	650	1	5564	0	0	1	0.116822	1	stress response to copper ion (GO:1990169)	-
Both	CZA vs MEM	1	650	1	5564	0	0	1	0.116822	1	cyanide metabolic process (GO:0019499)	-
Both	CZA vs MEM	1	650	1	5564	0	0	1	0.116822	1	'de novo' pyridoxal 5'-phosphate biosynthetic process (GO:0036001)	-
Both	CZA vs MEM	1	650	1	5564	0	0	1	0.116822	1	negative regulation of immune effector process (GO:0002698)	-
Both	CZA vs MEM	1	650	1	5564	0	0	1	0.116822	1	regulation of immune effector process (GO:0002697)	-
Both	CZA vs MEM	1	650	1	5564	0	0	1	0.116822	1	Gram-negative-bacterium-type cell wall biogenesis (GO:0043164)	-
Both	CZA vs MEM	1	650	1	5564	0	0	1	0.116822	1	positive regulation of DNA metabolic process (GO:0051054)	-
Both	CZA vs MEM	1	650	1	5564	0	0	1	0.116822	1	negative regulation of DNA metabolic process (GO:0051053)	-
Both	CZA vs MEM	1	650	1	5564	0	0	1	0.116822	1	urate metabolic process (GO:0046415)	-
Both	CZA vs MEM	1	650	1	5564	0	0	1	0.116822	1	negative regulation of immune system process (GO:0002683)	-
Both	CZA vs MEM	1	650	1	5564	0	0	1	0.116822	1	regulation of immune system process (GO:0002682)	-
Both	CZA vs MEM	1	650	1	5564	0	0	1	0.116822	1	peptidyl-lysine trimethylation (GO:0018023)	-
Both	CZA vs MEM	1	650	1	5564	0	0	1	0.116822	1	peptidyl-lysine methylation (GO:0018022)	-
Both	CZA vs MEM	1	650	1	5564	0	0	1	0.116822	1	positive regulation of glycoprotein biosynthetic process (GO:0010560)	-
Both	CZA vs MEM	1	650	1	5564	0	0	1	0.116822	1	cell-cell adhesion via plasma-membrane adhesion molecules (GO:0098742)	-
Both	CZA vs MEM	1	650	1	5564	0	0	1	0.116822	1	regulation of glycoprotein biosynthetic process (GO:0010559)	-
Both	CZA vs MEM	1	650	1	5564	0	0	1	0.116822	1	FMN biosynthetic process (GO:0009398)	-
Both	CZA vs MEM	1	650	1	5564	0	0	1	0.116822	1	folic acid-containing compound catabolic process (GO:0009397)	-
Both	CZA vs MEM	1	650	1	5564	0	0	1	0.116822	1	ganglioside metabolic process (GO:0001573)	-
Both	CZA vs MEM	1	650	1	5564	0	0	1	0.116822	1	fluid transport (GO:0042044)	-
Both	CZA vs MEM	1	650	1	5564	0	0	1	0.116822	1	mRNA pseudouridine synthesis (GO:1990481)	-
Both	CZA vs MEM	1	650	1	5564	0	0	1	0.116822	1	regulation of mRNA stability (GO:0043488)	-
Both	CZA vs MEM	1	650	1	5564	0	0	1	0.116822	1	translational attenuation (GO:0009386)	-
Both	CZA vs MEM	1	650	1	5564	0	0	1	0.116822	1	regulation of membrane potential (GO:0042391)	-
Both	CZA vs MEM	1	650	1	5564	0	0	1	0.116822	1	tryptophan catabolic process to acetyl-CoA (GO:0019442)	-
Both	CZA vs MEM	1	650	1	5564	0	0	1	0.116822	1	regulation of cell growth (GO:0001558)	-
Both	CZA vs MEM	1	650	1	5564	0	0	1	0.116822	1	regulation of organelle organization (GO:0033043)	-
Both	CZA vs MEM	1	650	1	5564	0	0	1	0.116822	1	extracellular matrix assembly (GO:0085029)	-
Both	CZA vs MEM	1	650	1	5564	0	0	1	0.116822	1	pilus retraction (GO:0043108)	-
Both	CZA vs MEM	1	650	1	5564	0	0	1	0.116822	1	regulation of generation of precursor metabolites and energy (GO:0043467)	-
Both	CZA vs MEM	1	650	1	5564	0	0	1	0.116822	1	hypoxanthine salvage (GO:0043103)	-
Both	CZA vs MEM	1	650	1	5564	0	0	1	0.116822	1	regulation of ATP-dependent activity (GO:0043462)	-
Both	CZA vs MEM	1	650	1	5564	0	0	1	0.116822	1	negative regulation of oxidoreductase activity (GO:0051354)	-
Both	CZA vs MEM	1	650	1	5564	0	0	1	0.116822	1	negative regulation of lyase activity (GO:0051350)	-
Both	CZA vs MEM	1	650	1	5564	0	0	1	0.116822	1	negative regulation of dipeptide transport (GO:2000879)	-
Both	CZA vs MEM	1	650	1	5564	0	0	1	0.116822	1	negative regulation of oligopeptide transport (GO:2000877)	-
Both	CZA vs MEM	1	650	1	5564	0	0	1	0.116822	1	lipid import into cell (GO:0140354)	-
Both	CZA vs MEM	1	650	1	5564	0	0	1	0.116822	1	sulfate transport (GO:0008272)	-
Both	CZA vs MEM	1	650	1	5564	0	0	1	0.116822	1	positive regulation of phospholipase activity (GO:0010518)	-
Both	CZA vs MEM	1	650	1	5564	0	0	1	0.116822	1	regulation of phospholipase activity (GO:0010517)	-
Both	CZA vs MEM	1	650	1	5564	0	0	1	0.116822	1	regulation of cellular respiration (GO:0043457)	-
Both	CZA vs MEM	1	650	1	5564	0	0	1	0.116822	1	DNA integration (GO:0015074)	-
Both	CZA vs MEM	1	650	1	5564	0	0	1	0.116822	1	positive regulation of transferase activity (GO:0051347)	-
Both	CZA vs MEM	1	650	1	5564	0	0	1	0.116822	1	water-soluble vitamin catabolic process (GO:0042365)	-
Both	CZA vs MEM	1	650	1	5564	0	0	1	0.116822	1	putrescine biosynthetic process from ornithine (GO:0033387)	-
Both	CZA vs MEM	1	650	1	5564	0	0	1	0.116822	1	long-chain fatty acid import into cell (GO:0044539)	-
Both	CZA vs MEM	1	650	1	5564	0	0	1	0.116822	1	positive regulation of DNA-templated DNA replication initiation (GO:0032298)	-
Both	CZA vs MEM	1	650	1	5564	0	0	1	0.116822	1	negative regulation of DNA-templated DNA replication initiation (GO:0032297)	-
Both	CZA vs MEM	1	650	1	5564	0	0	1	0.116822	1	regulation of transferase activity (GO:0051338)	-
Both	CZA vs MEM	1	650	1	5564	0	0	1	0.116822	1	negative regulation of elastin catabolic process (GO:0060311)	-
Both	CZA vs MEM	1	650	1	5564	0	0	1	0.116822	1	selenium compound metabolic process (GO:0001887)	-
Both	CZA vs MEM	1	650	1	5564	0	0	1	0.116822	1	regulation of translation, ncRNA-mediated (GO:0045974)	-
Both	CZA vs MEM	1	650	1	5564	0	0	1	0.116822	1	protein localization to outer membrane (GO:0089705)	-
Both	CZA vs MEM	1	650	1	5564	0	0	1	0.116822	1	selenocysteine incorporation (GO:0001514)	-
Both	CZA vs MEM	1	650	1	5564	0	0	1	0.116822	1	cytokinin biosynthetic process (GO:0009691)	-
Both	CZA vs MEM	1	650	1	5564	0	0	1	0.116822	1	cytokinin metabolic process (GO:0009690)	-
Both	CZA vs MEM	1	650	1	5564	0	0	1	0.116822	1	protein localization to organelle (GO:0033365)	-
Both	CZA vs MEM	1	650	1	5564	0	0	1	0.116822	1	heterophilic cell-cell adhesion via plasma membrane cell adhesion molecules (GO:0007157)	-
Both	CZA vs MEM	1	650	1	5564	0	0	1	0.116822	1	action potential (GO:0001508)	-
Both	CZA vs MEM	1	650	1	5564	0	0	1	0.116822	1	negative regulation of complement activation, lectin pathway (GO:0001869)	-
Both	CZA vs MEM	1	650	1	5564	0	0	1	0.116822	1	regulation of complement activation, lectin pathway (GO:0001868)	-
Both	CZA vs MEM	1	650	1	5564	0	0	1	0.116822	1	anthranilate metabolic process (GO:0043420)	-
Both	CZA vs MEM	1	650	1	5564	0	0	1	0.116822	1	neurotransmitter uptake (GO:0001504)	-
Both	CZA vs MEM	1	650	1	5564	0	0	1	0.116822	1	negative regulation of complement activation, classical pathway (GO:0045959)	-
Both	CZA vs MEM	1	650	1	5564	0	0	1	0.116822	1	glucuronate catabolic process (GO:0006064)	-
Both	CZA vs MEM	1	650	1	5564	0	0	1	0.116822	1	uronic acid metabolic process (GO:0006063)	-
Both	CZA vs MEM	1	650	1	5564	0	0	1	0.116822	1	protein localization to cell periphery (GO:1990778)	-
Both	CZA vs MEM	1	650	1	5564	0	0	1	0.116822	1	glucosamine-containing compound biosynthetic process (GO:1901073)	-
Both	CZA vs MEM	1	650	1	5564	0	0	1	0.116822	1	glucosamine-containing compound catabolic process (GO:1901072)	-
Both	CZA vs MEM	1	650	1	5564	0	0	1	0.116822	1	regulation of isoprenoid metabolic process (GO:0019747)	-
Both	CZA vs MEM	1	650	1	5564	0	0	1	0.116822	1	protein peptidyl-prolyl isomerization (GO:0000413)	-
Both	CZA vs MEM	1	650	1	5564	0	0	1	0.116822	1	S-adenosylmethionine cycle (GO:0033353)	-
Both	CZA vs MEM	1	650	1	5564	0	0	1	0.116822	1	IMP salvage (GO:0032264)	-
Both	CZA vs MEM	1	650	1	5564	0	0	1	0.116822	1	GMP salvage (GO:0032263)	-
Both	CZA vs MEM	1	650	1	5564	0	0	1	0.116822	1	positive regulation of phosphorylation (GO:0042327)	-
Both	CZA vs MEM	1	650	1	5564	0	0	1	0.116822	1	negative regulation of translational initiation (GO:0045947)	-
Both	CZA vs MEM	1	650	1	5564	0	0	1	0.116822	1	regulation of phosphorylation (GO:0042325)	-
Both	CZA vs MEM	1	650	1	5564	0	0	1	0.116822	1	tRNA 4-thiouridine biosynthesis (GO:0002937)	-
Both	CZA vs MEM	1	650	1	5564	0	0	1	0.116822	1	positive regulation of glucose transmembrane transport (GO:0010828)	-
Both	CZA vs MEM	1	650	1	5564	0	0	1	0.116822	1	regulation of glucose transmembrane transport (GO:0010827)	-
Both	CZA vs MEM	1	650	1	5564	0	0	1	0.116822	1	N-acetylglucosamine catabolic process (GO:0006046)	-
Both	CZA vs MEM	1	650	1	5564	0	0	1	0.116822	1	N-acetylglucosamine biosynthetic process (GO:0006045)	-
Both	CZA vs MEM	1	650	1	5564	0	0	1	0.116822	1	negative regulation of humoral immune response mediated by circulating immunoglobulin (GO:0002924)	-
Both	CZA vs MEM	1	650	1	5564	0	0	1	0.116822	1	regulation of humoral immune response mediated by circulating immunoglobulin (GO:0002923)	-
Both	CZA vs MEM	1	650	1	5564	0	0	1	0.116822	1	regulation of hormone levels (GO:0010817)	-
Both	CZA vs MEM	1	650	1	5564	0	0	1	0.116822	1	response to potassium ion (GO:0035864)	-
Both	CZA vs MEM	1	650	1	5564	0	0	1	0.116822	1	negative regulation of humoral immune response (GO:0002921)	-
Both	CZA vs MEM	1	650	1	5564	0	0	1	0.116822	1	regulation of humoral immune response (GO:0002920)	-
Both	CZA vs MEM	1	650	1	5564	0	0	1	0.116822	1	positive regulation of growth (GO:0045927)	-
Both	CZA vs MEM	1	650	1	5564	0	0	1	0.116822	1	UV protection (GO:0009650)	-
Both	CZA vs MEM	1	650	1	5564	0	0	1	0.116822	1	negative regulation of fatty acid metabolic process (GO:0045922)	-
Both	CZA vs MEM	1	650	1	5564	0	0	1	0.116822	1	steroid metabolic process (GO:0008202)	-
Both	CZA vs MEM	1	650	1	5564	0	0	1	0.116822	1	positive regulation of transmembrane transport (GO:0034764)	-
Both	CZA vs MEM	1	650	1	5564	0	0	1	0.116822	1	negative regulation of complement activation (GO:0045916)	-
Both	CZA vs MEM	1	650	1	5564	0	0	1	0.116822	1	transcription by RNA polymerase III (GO:0006383)	-
Both	CZA vs MEM	1	650	1	5564	0	0	1	0.116822	1	inositol metabolic process (GO:0006020)	-
Both	CZA vs MEM	1	650	1	5564	0	0	1	0.116822	1	negative regulation of carbohydrate metabolic process (GO:0045912)	-
Both	CZA vs MEM	1	650	1	5564	0	0	1	0.116822	1	positive regulation of kinase activity (GO:0033674)	-
Both	CZA vs MEM	1	650	1	5564	0	0	1	0.116822	1	positive regulation of organelle assembly (GO:1902117)	-
Both	CZA vs MEM	1	650	1	5564	0	0	1	0.116822	1	regulation of organelle assembly (GO:1902115)	-
Both	CZA vs MEM	1	650	1	5564	0	0	1	0.116822	1	D-ribose metabolic process (GO:0006014)	-
Both	CZA vs MEM	1	650	1	5564	0	0	1	0.116822	1	galactose metabolic process (GO:0006012)	-
Both	CZA vs MEM	1	650	1	5564	0	0	1	0.116822	1	intracellular water homeostasis (GO:0009992)	-
Both	CZA vs MEM	1	650	1	5564	0	0	1	0.116822	1	negative regulation of translational elongation (GO:0045900)	-
Both	CZA vs MEM	1	650	1	5564	0	0	1	0.116822	1	organelle fusion (GO:0048284)	-
Both	CZA vs MEM	1	650	1	5564	0	0	1	0.116822	1	histamine uptake (GO:0051615)	-
Both	CZA vs MEM	1	650	1	5564	0	0	1	0.116822	1	fructose metabolic process (GO:0006000)	-
Both	CZA vs MEM	1	650	1	5564	0	0	1	0.116822	1	transcription by RNA polymerase I (GO:0006360)	-
Both	CZA vs MEM	1	650	1	5564	0	0	1	0.116822	1	transcription-coupled nucleotide-excision repair, DNA damage recognition (GO:0000716)	-
Both	CZA vs MEM	1	650	1	5564	0	0	1	0.116822	1	nucleotide-excision repair, DNA damage recognition (GO:0000715)	-
Both	CZA vs MEM	1	650	1	5564	0	0	1	0.116822	1	histamine transport (GO:0051608)	-
Both	CZA vs MEM	1	650	1	5564	0	0	1	0.116822	1	defense response to virus (GO:0051607)	-
Both	CZA vs MEM	1	650	1	5564	0	0	1	0.116822	1	response to virus (GO:0009615)	-
Both	CZA vs MEM	1	650	1	5564	0	0	1	0.116822	1	ubiquinone-6 biosynthetic process (GO:1901006)	-
Both	CZA vs MEM	1	650	1	5564	0	0	1	0.116822	1	ubiquinone-6 metabolic process (GO:1901004)	-
Both	CZA vs MEM	1	650	1	5564	0	0	1	0.116822	1	DNA-templated transcription termination (GO:0006353)	-
Both	CZA vs MEM	1	650	1	5564	0	0	1	0.116822	1	metabolite repair (GO:0110051)	-
Both	CZA vs MEM	1	650	1	5564	0	0	1	0.116822	1	regulation of response to salt stress (GO:1901000)	-
Both	CZA vs MEM	1	650	1	5564	0	0	1	0.116822	1	intracellular manganese ion homeostasis (GO:0030026)	-
Both	CZA vs MEM	1	650	1	5564	0	0	1	0.116822	1	fructose 1,6-bisphosphate metabolic process (GO:0030388)	-
Both	CZA vs MEM	1	650	1	5564	0	0	1	0.116822	1	calcium ion homeostasis (GO:0055074)	-
Both	CZA vs MEM	1	650	1	5564	0	0	1	0.116822	1	guanine biosynthetic process (GO:0046099)	-
Both	CZA vs MEM	1	650	1	5564	0	0	1	0.116822	1	manganese ion homeostasis (GO:0055071)	-
Both	CZA vs MEM	1	650	1	5564	0	0	1	0.116822	1	ferric-hydroxamate import into cell (GO:0015687)	-
Both	CZA vs MEM	1	650	1	5564	0	0	1	0.116822	1	positive regulation of amino acid transport (GO:0051957)	-
Both	CZA vs MEM	1	650	1	5564	0	0	1	0.116822	1	regulation of signal transduction (GO:0009966)	-
Both	CZA vs MEM	1	650	1	5564	0	0	1	0.116822	1	septin ring organization (GO:0031106)	-
Both	CZA vs MEM	1	650	1	5564	0	0	1	0.116822	1	regulation of amino acid transport (GO:0051955)	-
Both	CZA vs MEM	1	650	1	5564	0	0	1	0.116822	1	positive regulation of amine transport (GO:0051954)	-
Both	CZA vs MEM	1	650	1	5564	0	0	1	0.116822	1	regulation of amine transport (GO:0051952)	-
Both	CZA vs MEM	1	650	1	5564	0	0	1	0.116822	1	response to lipid (GO:0033993)	-
Both	CZA vs MEM	1	650	1	5564	0	0	1	0.116822	1	homoserine transport (GO:0042968)	-
Both	CZA vs MEM	1	650	1	5564	0	0	1	0.116822	1	dUMP metabolic process (GO:0046078)	-
Both	CZA vs MEM	1	650	1	5564	0	0	1	0.116822	1	dUDP metabolic process (GO:0046077)	-
Both	CZA vs MEM	1	650	1	5564	0	0	1	0.116822	1	dTTP catabolic process (GO:0046076)	-
Both	CZA vs MEM	1	650	1	5564	0	0	1	0.116822	1	mucopolysaccharide metabolic process (GO:1903510)	-
Both	CZA vs MEM	1	650	1	5564	0	0	1	0.116822	1	dTDP metabolic process (GO:0046072)	-
Both	CZA vs MEM	1	650	1	5564	0	0	1	0.116822	1	regulation of cellular component size (GO:0032535)	-
Both	CZA vs MEM	1	650	1	5564	0	0	1	0.116822	1	ganglioside catabolic process (GO:0006689)	-
Both	CZA vs MEM	1	650	1	5564	0	0	1	0.116822	1	glycosphingolipid metabolic process (GO:0006687)	-
Both	CZA vs MEM	1	650	1	5564	0	0	1	0.116822	1	regulation of calcium-mediated signaling (GO:0050848)	-
Both	CZA vs MEM	1	650	1	5564	0	0	1	0.116822	1	dATP catabolic process (GO:0046061)	-
Both	CZA vs MEM	1	650	1	5564	0	0	1	0.116822	1	dATP metabolic process (GO:0046060)	-
Both	CZA vs MEM	1	650	1	5564	0	0	1	0.116822	1	dodecyl sulfate metabolic process (GO:0018909)	-
Both	CZA vs MEM	1	650	1	5564	0	0	1	0.116822	1	UTP catabolic process (GO:0046052)	-
Both	CZA vs MEM	1	650	1	5564	0	0	1	0.116822	1	UTP metabolic process (GO:0046051)	-
Both	CZA vs MEM	1	650	1	5564	0	0	1	0.116822	1	DNA catabolic process (GO:0006308)	-
Both	CZA vs MEM	1	650	1	5564	0	0	1	0.116822	1	positive regulation of superoxide dismutase activity (GO:1901671)	-
Both	CZA vs MEM	1	650	1	5564	0	0	1	0.116822	1	tRNA 5'-end processing (GO:0099116)	-
Both	CZA vs MEM	1	650	1	5564	0	0	1	0.116822	1	UDP metabolic process (GO:0046048)	-
Both	CZA vs MEM	1	650	1	5564	0	0	1	0.116822	1	TTP catabolic process (GO:0046047)	-
Both	CZA vs MEM	1	650	1	5564	0	0	1	0.116822	1	protein stabilization (GO:0050821)	-
Both	CZA vs MEM	1	650	1	5564	0	0	1	0.116822	1	TTP metabolic process (GO:0046046)	-
Both	CZA vs MEM	1	650	1	5564	0	0	1	0.116822	1	bis(molybdopterin guanine dinucleotide)molybdenum biosynthetic process (GO:1902758)	-
Both	CZA vs MEM	1	650	1	5564	0	0	1	0.116822	1	bis(molybdopterin guanine dinucleotide)molybdenum metabolic process (GO:1902757)	-
Both	CZA vs MEM	1	650	1	5564	0	0	1	0.116822	1	ferrichrome import into cell (GO:0042928)	-
Both	CZA vs MEM	1	650	1	5564	0	0	1	0.116822	1	regulation of response to osmotic stress (GO:0047484)	-
Both	CZA vs MEM	1	650	1	5564	0	0	1	0.116822	1	GTP metabolic process (GO:0046039)	-
Both	CZA vs MEM	1	650	1	5564	0	0	1	0.116822	1	galacturonate catabolic process (GO:0046397)	-
Both	CZA vs MEM	1	650	1	5564	0	0	1	0.116822	1	D-galacturonate metabolic process (GO:0046396)	-
Both	CZA vs MEM	1	650	1	5564	0	0	1	0.116822	1	alkanesulfonate transmembrane transport (GO:0042918)	-
Both	CZA vs MEM	1	650	1	5564	0	0	1	0.116822	1	establishment of protein localization to endoplasmic reticulum (GO:0072599)	-
Both	CZA vs MEM	1	650	1	5564	0	0	1	0.116822	1	response to peptide (GO:1901652)	-
Both	CZA vs MEM	1	650	1	5564	0	0	1	0.116822	1	establishment of protein localization to organelle (GO:0072594)	-
Both	CZA vs MEM	1	650	1	5564	0	0	1	0.116822	1	cellular response to nitrogen starvation (GO:0006995)	-
Both	CZA vs MEM	1	650	1	5564	0	0	1	0.116822	1	protein maturation by protein folding (GO:0022417)	-
Both	CZA vs MEM	1	650	1	5564	0	0	1	0.116822	1	ammonium homeostasis (GO:0097272)	-
Both	CZA vs MEM	1	650	1	5564	0	0	1	0.116822	1	positive regulation of cell growth (GO:0030307)	-
Both	CZA vs MEM	1	650	1	5564	0	0	1	0.116822	1	stringent response (GO:0015968)	-
Both	CZA vs MEM	1	650	1	5564	0	0	1	0.116822	1	response to unfolded protein (GO:0006986)	-
Both	CZA vs MEM	1	650	1	5564	0	0	1	0.116822	1	self proteolysis (GO:0097264)	-
Both	CZA vs MEM	1	650	1	5564	0	0	1	0.116822	1	response to nitrate (GO:0010167)	-
Both	CZA vs MEM	1	650	1	5564	0	0	1	0.116822	1	peptide antibiotic biosynthetic process (GO:0030651)	-
Both	CZA vs MEM	1	650	1	5564	0	0	1	0.116822	1	peptide antibiotic metabolic process (GO:0030650)	-
Both	CZA vs MEM	1	650	1	5564	0	0	1	0.116822	1	cellular response to light stimulus (GO:0071482)	-
Both	CZA vs MEM	1	650	1	5564	0	0	1	0.116822	1	SRP-dependent cotranslational protein targeting to membrane, translocation (GO:0006616)	-
Both	CZA vs MEM	1	650	1	5564	0	0	1	0.116822	1	SRP-dependent cotranslational protein targeting to membrane (GO:0006614)	-
Both	CZA vs MEM	1	650	1	5564	0	0	1	0.116822	1	cotranslational protein targeting to membrane (GO:0006613)	-
Both	CZA vs MEM	1	650	1	5564	0	0	1	0.116822	1	protein targeting to membrane (GO:0006612)	-
Both	CZA vs MEM	1	650	1	5564	0	0	1	0.116822	1	negative regulation of ubiquitin-specific protease activity (GO:2000157)	-
Both	CZA vs MEM	1	650	1	5564	0	0	1	0.116822	1	regulation of ubiquitin-specific protease activity (GO:2000152)	-
Both	CZA vs MEM	1	650	1	5564	0	0	1	0.116822	1	cellular response to ionizing radiation (GO:0071479)	-
Both	CZA vs MEM	1	650	1	5564	0	0	1	0.116822	1	disaccharide catabolic process (GO:0046352)	-
Both	CZA vs MEM	1	650	1	5564	0	0	1	0.116822	1	formate oxidation (GO:0015944)	-
Both	CZA vs MEM	1	650	1	5564	0	0	1	0.116822	1	formate metabolic process (GO:0015942)	-
Both	CZA vs MEM	1	650	1	5564	0	0	1	0.116822	1	hemolysis in another organism (GO:0044179)	-
Both	CZA vs MEM	1	650	1	5564	0	0	1	0.116822	1	amino sugar catabolic process (GO:0046348)	-
Both	CZA vs MEM	1	650	1	5564	0	0	1	0.116822	1	negative regulation of chloride transport (GO:2001226)	-
Both	CZA vs MEM	1	650	1	5564	0	0	1	0.116822	1	regulation of chloride transport (GO:2001225)	-
Both	CZA vs MEM	1	650	1	5564	0	0	1	0.116822	1	disruption of cell in another organism (GO:0141061)	-
Both	CZA vs MEM	1	650	1	5564	0	0	1	0.116822	1	disruption of anatomical structure in another organism (GO:0141060)	-
Both	CZA vs MEM	1	650	1	5564	0	0	1	0.116822	1	nucleobase-containing compound transport (GO:0015931)	-
Both	CZA vs MEM	1	650	1	5564	0	0	1	0.116822	1	defense response (GO:0006952)	-
Both	CZA vs MEM	1	650	1	5564	0	0	1	0.116822	1	ethanolamine catabolic process (GO:0046336)	-
Both	CZA vs MEM	1	650	1	5564	0	0	1	0.116822	1	cellular response to hypoxia (GO:0071456)	-
Both	CZA vs MEM	1	650	1	5564	0	0	1	0.116822	1	cellular response to anoxia (GO:0071454)	-
Both	CZA vs MEM	1	650	1	5564	0	0	1	0.116822	1	RNA (guanine-N7)-methylation (GO:0036265)	-
Both	CZA vs MEM	1	650	1	5564	0	0	1	0.116822	1	response to mercury ion (GO:0046689)	-
Both	CZA vs MEM	1	650	1	5564	0	0	1	0.116822	1	positive regulation of programmed cell death (GO:0043068)	-
Both	CZA vs MEM	1	650	1	5564	0	0	1	0.116822	1	response to copper ion (GO:0046688)	-
Both	CZA vs MEM	1	650	1	5564	0	0	1	0.116822	1	regulation of programmed cell death (GO:0043067)	-
Both	CZA vs MEM	1	650	1	5564	0	0	1	0.116822	1	galactose catabolic process (GO:0019388)	-
Both	CZA vs MEM	1	650	1	5564	0	0	1	0.116822	1	argininosuccinate metabolic process (GO:0000053)	-
Both	CZA vs MEM	1	650	1	5564	0	0	1	0.116822	1	regulation of mRNA catabolic process (GO:0061013)	-
Both	CZA vs MEM	1	650	1	5564	0	0	1	0.116822	1	urea cycle (GO:0000050)	-
Both	CZA vs MEM	1	650	1	5564	0	0	1	0.116822	1	positive regulation of peroxidase activity (GO:2000470)	-
Both	CZA vs MEM	1	650	1	5564	0	0	1	0.116822	1	endoplasmic reticulum unfolded protein response (GO:0030968)	-
Both	CZA vs MEM	1	650	1	5564	0	0	1	0.116822	1	long-chain fatty acid transport (GO:0015909)	-
Both	CZA vs MEM	1	650	1	5564	0	0	1	0.116822	1	fatty acid transport (GO:0015908)	-
Both	CZA vs MEM	1	650	1	5564	0	0	1	0.116822	1	butanediol catabolic process (GO:0034078)	-
Both	CZA vs MEM	1	650	1	5564	0	0	1	0.116822	1	butanediol metabolic process (GO:0034077)	-
Both	CZA vs MEM	1	650	1	5564	0	0	1	0.116822	1	monoatomic anion transmembrane transport (GO:0098656)	-
Both	CZA vs MEM	1	650	1	5564	0	0	1	0.116822	1	regulation of peroxidase activity (GO:2000468)	-
Both	CZA vs MEM	1	650	1	5564	0	0	1	0.116822	1	glycolipid catabolic process (GO:0019377)	-
Both	CZA vs MEM	1	650	1	5564	0	0	1	0.116822	1	positive regulation of DNA-templated DNA replication (GO:2000105)	-
Both	CZA vs MEM	1	650	1	5564	0	0	1	0.116822	1	negative regulation of DNA-templated DNA replication (GO:2000104)	-
Both	CZA vs MEM	1	650	1	5564	0	0	1	0.116822	1	negative regulation of peptidase activity (GO:0010466)	-
Both	CZA vs MEM	1	650	1	5564	0	0	1	0.116822	1	succinate transmembrane transport (GO:0071422)	-
Both	CZA vs MEM	1	650	1	5564	0	0	1	0.116822	1	autophagy (GO:0006914)	-
Both	CZA vs MEM	1	650	1	5564	0	0	1	0.116822	1	peptidyl-glutamate ADP-deribosylation (GO:0140291)	-
Both	CZA vs MEM	1	650	1	5564	0	0	1	0.116822	1	folic acid catabolic process (GO:0046657)	-
Both	CZA vs MEM	1	650	1	5564	0	0	1	0.116822	1	folic acid biosynthetic process (GO:0046656)	-
Both	CZA vs MEM	1	650	1	5564	0	0	1	0.116822	1	response to anoxia (GO:0034059)	-
Both	CZA vs MEM	1	650	1	5564	0	0	1	0.116822	1	tRNA seleno-modification (GO:0070329)	-
Both	CZA vs MEM	1	650	1	5564	0	0	1	0.116822	1	ribosomal large subunit assembly (GO:0000027)	-
Both	CZA vs MEM	1	650	1	5564	0	0	1	0.116822	1	polyprenol biosynthetic process (GO:0016094)	-
Both	CZA vs MEM	1	650	1	5564	0	0	1	0.116822	1	adhesion to host cell via type IV pili (GO:0052001)	-
Both	CZA vs MEM	1	650	1	5564	0	0	1	0.116822	1	cellular response to organic cyclic compound (GO:0071407)	-
Both	CZA vs MEM	1	650	1	5564	0	0	1	0.116822	1	positive regulation of DNA binding (GO:0043388)	-
Both	CZA vs MEM	1	650	1	5564	0	0	1	0.116822	1	beta-glucan biosynthetic process (GO:0051274)	-
Both	CZA vs MEM	1	650	1	5564	0	0	1	0.116822	1	beta-glucan metabolic process (GO:0051273)	-
Both	CZA vs MEM	1	650	1	5564	0	0	1	0.116822	1	cellular response to hydrogen peroxide (GO:0070301)	-
Both	CZA vs MEM	1	650	1	5564	0	0	1	0.116822	1	D-galacturonate catabolic process (GO:0019698)	-
Both	CZA vs MEM	1	650	1	5564	0	0	1	0.116822	1	rRNA catabolic process (GO:0016075)	-
Both	CZA vs MEM	1	650	1	5564	0	0	1	0.116822	1	negative regulation of immunoglobulin mediated immune response (GO:0002890)	-
Both	CZA vs MEM	1	650	1	5564	0	0	1	0.116822	1	cell-cell adhesion (GO:0098609)	-
Both	CZA vs MEM	1	650	1	5564	0	0	1	0.116822	1	error-prone translesion synthesis (GO:0042276)	-
Both	CZA vs MEM	1	650	1	5564	0	0	1	0.116822	1	ribosomal large subunit biogenesis (GO:0042273)	-
Both	CZA vs MEM	1	650	1	5564	0	0	1	0.116822	1	regulation of cellular response to phosphate starvation (GO:0140255)	-
Both	CZA vs MEM	1	650	1	5564	0	0	1	0.116822	1	pentose metabolic process (GO:0019321)	-
Both	CZA vs MEM	1	650	1	5564	0	0	1	0.116822	1	base-excision repair, AP site formation via deaminated base removal (GO:0097510)	-
Both	CZA vs MEM	1	650	1	5564	0	0	1	0.116822	1	hexose catabolic process (GO:0019320)	-
Both	CZA vs MEM	1	650	1	5564	0	0	1	0.116822	1	regulation of immunoglobulin mediated immune response (GO:0002889)	-
Both	CZA vs MEM	1	650	1	5564	0	0	1	0.116822	1	xyloglucan metabolic process (GO:0010411)	-
Both	CZA vs MEM	1	650	1	5564	0	0	1	0.116822	1	hemicellulose metabolic process (GO:0010410)	-
Both	CZA vs MEM	1	650	1	5564	0	0	1	0.116822	1	positive regulation of sporulation resulting in formation of a cellular spore (GO:0045881)	-
Both	CZA vs MEM	1	650	1	5564	0	0	1	0.116822	1	propionate metabolic process, methylcitrate cycle (GO:0019679)	-
Both	CZA vs MEM	1	650	1	5564	0	0	1	0.116822	1	NAD catabolic process (GO:0019677)	-
Both	CZA vs MEM	1	650	1	5564	0	0	1	0.116822	1	stress response to metal ion (GO:0097501)	-
Both	CZA vs MEM	1	650	1	5564	0	0	1	0.116822	1	positive regulation of sodium ion transport (GO:0010765)	-
Both	CZA vs MEM	1	650	1	5564	0	0	1	0.116822	1	negative regulation of DNA replication (GO:0008156)	-
Both	CZA vs MEM	1	650	1	5564	0	0	1	0.116822	1	para-aminobenzoic acid biosynthetic process (GO:0008153)	-
Both	CZA vs MEM	1	650	1	5564	0	0	1	0.116822	1	septin cytoskeleton organization (GO:0032185)	-
Both	CZA vs MEM	1	650	1	5564	0	0	1	0.116822	1	protein unfolding (GO:0043335)	-
Both	CZA vs MEM	1	650	1	5564	0	0	1	0.116822	1	menaquinone biosynthetic process (GO:0009234)	-
Both	CZA vs MEM	1	650	1	5564	0	0	1	0.116822	1	menaquinone metabolic process (GO:0009233)	-
Both	CZA vs MEM	1	650	1	5564	0	0	1	0.116822	1	error-free translesion synthesis (GO:0070987)	-
Both	CZA vs MEM	1	650	1	5564	0	0	1	0.116822	1	peptidyl-proline modification (GO:0018208)	-
Both	CZA vs MEM	1	650	1	5564	0	0	1	0.116822	1	fatty-acyl-CoA biosynthetic process (GO:0046949)	-
Both	CZA vs MEM	1	650	1	5564	0	0	1	0.116822	1	response to L-glutamate (GO:1902065)	-
Both	CZA vs MEM	1	650	1	5564	0	0	1	0.116822	1	post-translational protein modification (GO:0043687)	-
Both	CZA vs MEM	1	650	1	5564	0	0	1	0.116822	1	peptidyl-glutamic acid modification (GO:0018200)	-
Both	CZA vs MEM	1	650	1	5564	0	0	1	0.116822	1	pyrimidine ribonucleotide catabolic process (GO:0009222)	-
Both	CZA vs MEM	1	650	1	5564	0	0	1	0.116822	1	protein localization to endoplasmic reticulum (GO:0070972)	-
Both	CZA vs MEM	1	650	1	5564	0	0	1	0.116822	1	gluconate transmembrane transport (GO:0035429)	-
Both	CZA vs MEM	1	650	1	5564	0	0	1	0.116822	1	pyrimidine deoxyribonucleoside triphosphate biosynthetic process (GO:0009212)	-
Both	CZA vs MEM	1	650	1	5564	0	0	1	0.116822	1	pyrimidine ribonucleoside triphosphate catabolic process (GO:0009210)	-
Both	CZA vs MEM	1	650	1	5564	0	0	1	0.116822	1	negative regulation of response to biotic stimulus (GO:0002832)	-
Both	CZA vs MEM	1	650	1	5564	0	0	1	0.116822	1	regulation of response to biotic stimulus (GO:0002831)	-
Both	CZA vs MEM	1	650	1	5564	0	0	1	0.116822	1	ubiquinone biosynthetic process from chorismate (GO:0032150)	-
Both	CZA vs MEM	1	650	1	5564	0	0	1	0.116822	1	ribonucleoside triphosphate catabolic process (GO:0009203)	-
Both	CZA vs MEM	1	650	1	5564	0	0	1	0.116822	1	urate catabolic process (GO:0019628)	-
Both	CZA vs MEM	1	650	1	5564	0	0	1	0.116822	1	negative regulation of adaptive immune response based on somatic recombination of immune receptors built from immunoglobulin superfamily domains (GO:0002823)	-
Both	CZA vs MEM	1	650	1	5564	0	0	1	0.116822	1	regulation of adaptive immune response based on somatic recombination of immune receptors built from immunoglobulin superfamily domains (GO:0002822)	-
Both	CZA vs MEM	1	650	1	5564	0	0	1	0.116822	1	negative regulation of adaptive immune response (GO:0002820)	-
Both	CZA vs MEM	1	650	1	5564	0	0	1	0.116822	1	positive regulation of elastin biosynthetic process (GO:0051544)	-
Both	CZA vs MEM	1	650	1	5564	0	0	1	0.116822	1	regulation of elastin biosynthetic process (GO:0051543)	-
Both	CZA vs MEM	1	650	1	5564	0	0	1	0.116822	1	negative regulation of isoprenoid metabolic process (GO:0045827)	-
Both	CZA vs MEM	1	650	1	5564	0	0	1	0.116822	1	formation of translation preinitiation complex (GO:0001731)	-
Both	CZA vs MEM	1	650	1	5564	0	0	1	0.116822	1	negative regulation of innate immune response (GO:0045824)	-
Both	CZA vs MEM	1	650	1	5564	0	0	1	0.116822	1	pteridine-containing compound catabolic process (GO:0042560)	-
Both	CZA vs MEM	1	650	1	5564	0	0	1	0.116822	1	defense response to symbiont (GO:0140546)	-
Both	CZA vs MEM	1	650	1	5564	0	0	1	0.116822	1	regulation of adaptive immune response (GO:0002819)	-
Both	CZA vs MEM	1	650	1	5564	0	0	1	0.116822	1	L-lysine transport (GO:1902022)	-
Both	CZA vs MEM	1	650	1	5564	0	0	1	0.116822	1	cytoskeleton organization (GO:0007010)	-
Both	CZA vs MEM	1	650	1	5564	0	0	1	0.116822	1	base-excision repair, DNA ligation (GO:0006288)	-
Both	CZA vs MEM	1	650	1	5564	0	0	1	0.116822	1	reductive iron assimilation (GO:0033215)	-
Both	CZA vs MEM	1	650	1	5564	0	0	1	0.116822	1	trans-translation-dependent protein tagging (GO:0070930)	-
Both	CZA vs MEM	1	650	1	5564	0	0	1	0.116822	1	regulation of cilium assembly (GO:1902017)	-
Both	CZA vs MEM	1	650	1	5564	0	0	1	0.116822	1	modification-dependent macromolecule catabolic process (GO:0043632)	-
Both	CZA vs MEM	1	650	1	5564	0	0	1	0.116822	1	conversion of seryl-tRNAsec to selenocys-tRNAsec (GO:0001717)	-
Both	CZA vs MEM	1	650	1	5564	0	0	1	0.116822	1	negative regulation of catabolic process (GO:0009895)	-
Both	CZA vs MEM	1	650	1	5564	0	0	1	0.116822	1	DNA strand elongation involved in DNA replication (GO:0006271)	-
Both	CZA vs MEM	1	650	1	5564	0	0	1	0.116822	1	regulation of plasma membrane bounded cell projection organization (GO:0120035)	-
Both	CZA vs MEM	1	650	1	5564	0	0	1	0.116822	1	positive regulation of plasma membrane bounded cell projection assembly (GO:0120034)	-
Both	CZA vs MEM	1	650	1	5564	0	0	1	0.116822	1	regulation of plasma membrane bounded cell projection assembly (GO:0120032)	-
Both	CZA vs MEM	1	650	1	5564	0	0	1	0.116822	1	regulation of growth (GO:0040008)	-
Both	CZA vs MEM	1	650	1	5564	0	0	1	0.116822	1	DNA replication, synthesis of primer (GO:0006269)	-
Both	CZA vs MEM	1	650	1	5564	0	0	1	0.116822	1	DNA ligation (GO:0006266)	-
Both	CZA vs MEM	1	650	1	5564	0	0	1	0.116822	1	cellular response to UV (GO:0034644)	-
Both	CZA vs MEM	1	650	1	5564	0	0	1	0.116822	1	3'-phosphoadenosine 5'-phosphosulfate metabolic process (GO:0050427)	-
Both	CZA vs MEM	1	650	1	5564	0	0	1	0.116822	1	modification-dependent protein catabolic process (GO:0019941)	-
Both	CZA vs MEM	1	650	1	5564	0	0	1	0.116822	1	positive regulation of response to nutrient levels (GO:0032109)	-
Both	CZA vs MEM	1	650	1	5564	0	0	1	0.116822	1	negative regulation of immune response (GO:0050777)	-
Both	CZA vs MEM	1	650	1	5564	0	0	1	0.116822	1	rRNA 5'-end processing (GO:0000967)	-
Both	CZA vs MEM	1	650	1	5564	0	0	1	0.116822	1	regulation of immune response (GO:0050776)	-
Both	CZA vs MEM	1	650	1	5564	0	0	1	0.116822	1	negative regulation of monoatomic anion transport (GO:1903792)	-
Both	CZA vs MEM	1	650	1	5564	0	0	1	0.116822	1	N-terminal protein amino acid deamination (GO:0031363)	-
Both	CZA vs MEM	1	650	1	5564	0	0	1	0.116822	1	cellular response to unfolded protein (GO:0034620)	-
Both	CZA vs MEM	1	650	1	5564	0	0	1	0.116822	1	aldonate transmembrane transport (GO:0042873)	-
Both	CZA vs MEM	1	650	1	5564	0	0	1	0.116822	1	process utilizing autophagic mechanism (GO:0061919)	-
Both	CZA vs MEM	1	650	1	5564	0	0	1	0.116822	1	fluoride transmembrane transport (GO:1903424)	-
Both	CZA vs MEM	1	650	1	5564	0	0	1	0.116822	1	dTTP biosynthetic process (GO:0006235)	-
Both	CZA vs MEM	1	650	1	5564	0	0	1	0.116822	1	dTDP biosynthetic process (GO:0006233)	-
Both	CZA vs MEM	1	650	1	5564	0	0	1	0.116822	1	response to endoplasmic reticulum stress (GO:0034976)	-
Both	CZA vs MEM	1	650	1	5564	0	0	1	0.116822	1	ornithine catabolic process (GO:0006593)	-
Both	CZA vs MEM	1	650	1	5564	0	0	1	0.116822	1	ornithine biosynthetic process (GO:0006592)	-
Both	CZA vs MEM	1	650	1	5564	0	0	1	0.116822	1	pyochelin biosynthetic process (GO:0042864)	-
Both	CZA vs MEM	1	650	1	5564	0	0	1	0.116822	1	pyochelin metabolic process (GO:0042863)	-
Both	CZA vs MEM	1	650	1	5564	0	0	1	0.116822	1	dUDP biosynthetic process (GO:0006227)	-
Both	CZA vs MEM	1	650	1	5564	0	0	1	0.116822	1	dUMP biosynthetic process (GO:0006226)	-
Both	CZA vs MEM	1	650	1	5564	0	0	1	0.116822	1	UDP biosynthetic process (GO:0006225)	-
Both	CZA vs MEM	1	650	1	5564	0	0	1	0.116822	1	negative regulation of defense response (GO:0031348)	-
Both	CZA vs MEM	1	650	1	5564	0	0	1	0.116822	1	regulation of defense response (GO:0031347)	-
Both	CZA vs MEM	1	650	1	5564	0	0	1	0.116822	1	positive regulation of cell projection organization (GO:0031346)	-
Both	CZA vs MEM	1	650	1	5564	0	0	1	0.116822	1	ethanolamine metabolic process (GO:0006580)	-
Both	CZA vs MEM	1	650	1	5564	0	0	1	0.116822	1	positive regulation of sporulation (GO:0043938)	-
Both	CZA vs MEM	1	650	1	5564	0	0	1	0.116822	1	regulation of sporulation (GO:0043937)	-
Both	CZA vs MEM	1	650	1	5564	0	0	1	0.116822	1	positive regulation of ATP-dependent activity (GO:0032781)	-
Both	CZA vs MEM	1	650	1	5564	0	0	1	0.116822	1	pyrimidine nucleotide-sugar transmembrane transport (GO:0090481)	-
Both	CZA vs MEM	1	650	1	5564	0	0	1	0.116822	1	pyrimidine nucleoside metabolic process (GO:0006213)	-
Both	CZA vs MEM	1	650	1	5564	0	0	1	0.116822	1	response to amino acid starvation (GO:1990928)	-
Both	CZA vs MEM	1	650	1	5564	0	0	1	0.116822	1	tyrosine biosynthetic process (GO:0006571)	-
Both	CZA vs MEM	1	650	1	5564	0	0	1	0.116822	1	glycol catabolic process (GO:0042846)	-
Both	CZA vs MEM	1	650	1	5564	0	0	1	0.116822	1	glycol metabolic process (GO:0042844)	-
Both	CZA vs MEM	1	650	1	5564	0	0	1	0.116822	1	D-glucuronate catabolic process (GO:0042840)	-
Both	CZA vs MEM	1	650	1	5564	0	0	1	0.116822	1	cell wall macromolecule catabolic process (GO:0016998)	-
Both	CZA vs MEM	1	650	1	5564	0	0	1	0.116822	1	septin ring assembly (GO:0000921)	-
Both	CZA vs MEM	1	650	1	5564	0	0	1	0.116822	1	D-glucuronate metabolic process (GO:0042839)	-
Both	CZA vs MEM	1	650	1	5564	0	0	1	0.116822	1	division septum site selection (GO:0000918)	-
Both	CZA vs MEM	1	650	1	5564	0	0	1	0.116822	1	positive regulation of cellular response to phosphate starvation (GO:0080040)	-
Both	CZA vs MEM	1	650	1	5564	0	0	1	0.116822	1	secondary alcohol metabolic process (GO:1902652)	-
Both	CZA vs MEM	1	650	1	5564	0	0	1	0.116822	1	lysine catabolic process (GO:0006554)	-
Both	CZA vs MEM	1	650	1	5564	0	0	1	0.116822	1	negative regulation of extracellular matrix assembly (GO:1901202)	-
Both	CZA vs MEM	1	650	1	5564	0	0	1	0.116822	1	regulation of extracellular matrix assembly (GO:1901201)	-
Both	CZA vs MEM	1	650	1	5564	0	0	1	0.116822	1	glycolate catabolic process (GO:0046296)	-
Both	CZA vs MEM	1	650	1	5564	0	0	1	0.116822	1	glutamine catabolic process (GO:0006543)	-
Both	CZA vs MEM	1	650	1	5564	0	0	1	0.116822	1	hyaluronan biosynthetic process (GO:0030213)	-
Both	CZA vs MEM	1	650	1	5564	0	0	1	0.116822	1	hyaluronan metabolic process (GO:0030212)	-
Both	CZA vs MEM	1	650	1	5564	0	0	1	0.116822	1	aspartate biosynthetic process (GO:0006532)	-
Both	CZA vs MEM	1	650	1	5564	0	0	1	0.116822	1	translation reinitiation (GO:0002188)	-
Both	CZA vs MEM	1	650	1	5564	0	0	1	0.116822	1	cytoplasmic translational termination (GO:0002184)	-
Both	CZA vs MEM	1	650	1	5564	0	0	1	0.116822	1	cytoplasmic translational initiation (GO:0002183)	-
Both	CZA vs MEM	1	650	1	5564	0	0	1	0.116822	1	cellular response to lipid (GO:0071396)	-
Both	CZA vs MEM	1	650	1	5564	0	0	1	0.116822	1	regulation of protein stability (GO:0031647)	-
Both	CZA vs MEM	1	650	1	5564	0	0	1	0.116822	1	cell volume homeostasis (GO:0006884)	-
Both	CZA vs MEM	1	650	1	5564	0	0	1	0.116822	1	killing of cells of another organism (GO:0031640)	-
Both	CZA vs MEM	1	650	1	5564	0	0	1	0.116822	1	uracil transport (GO:0015857)	-
Both	CZA vs MEM	1	650	1	5564	0	0	1	0.116822	1	pyrimidine nucleobase transport (GO:0015855)	-
Both	CZA vs MEM	1	650	1	5564	0	0	1	0.116822	1	intracellular copper ion homeostasis (GO:0006878)	-
Both	CZA vs MEM	1	650	1	5564	0	0	1	0.116822	1	intracellular calcium ion homeostasis (GO:0006874)	-
Both	CZA vs MEM	1	650	1	5564	0	0	1	0.116822	1	ubiquitin-dependent protein catabolic process (GO:0006511)	-
Both	CZA vs MEM	1	650	1	5564	0	0	1	0.116822	1	positive regulation of cellular component biogenesis (GO:0044089)	-
Both	CZA vs MEM	1	650	1	5564	0	0	1	0.116822	1	regulation of monoatomic anion transport (GO:0044070)	-
Both	CZA vs MEM	1	650	1	5564	0	0	1	0.116822	1	lipid-linked peptidoglycan transport (GO:0015836)	-
Both	CZA vs MEM	1	650	1	5564	0	0	1	0.116822	1	peptidoglycan transport (GO:0015835)	-
Both	CZA vs MEM	1	650	1	5564	0	0	1	0.116822	1	tryptophan transport (GO:0015827)	-
Both	CZA vs MEM	1	650	1	5564	0	0	1	0.116822	1	negative regulation of small molecule metabolic process (GO:0062014)	-
Both	CZA vs MEM	1	650	1	5564	0	0	1	0.116822	1	positive regulation of cellular respiration (GO:1901857)	-
Both	CZA vs MEM	1	650	1	5564	0	0	1	0.116822	1	wobble position uridine ribose methylation (GO:0002132)	-
Both	CZA vs MEM	1	650	1	5564	0	0	1	0.116822	1	wobble position cytosine ribose methylation (GO:0002131)	-
Both	CZA vs MEM	1	650	1	5564	0	0	1	0.116822	1	wobble position ribose methylation (GO:0002130)	-
Both	CZA vs MEM	1	650	1	5564	0	0	1	0.116822	1	positive regulation of lipase activity (GO:0060193)	-
Both	CZA vs MEM	1	650	1	5564	0	0	1	0.116822	1	cell wall polysaccharide metabolic process (GO:0010383)	-
Both	CZA vs MEM	1	650	1	5564	0	0	1	0.116822	1	regulation of lipase activity (GO:0060191)	-
Both	CZA vs MEM	1	650	1	5564	0	0	1	0.116822	1	histidine transport (GO:0015817)	-
Both	CZA vs MEM	1	650	1	5564	0	0	1	0.116822	1	neurotransmitter transport (GO:0006836)	-
Both	CZA vs MEM	1	650	1	5564	0	0	1	0.116822	1	water transport (GO:0006833)	-
Both	CZA vs MEM	1	650	1	5564	0	0	1	0.116822	1	DNA strand elongation (GO:0022616)	-
Both	CZA vs MEM	1	650	1	5564	0	0	1	0.116822	1	basic amino acid transport (GO:0015802)	-
Both	CZA vs MEM	1	650	1	5564	0	0	1	0.116822	1	manganese ion transport (GO:0006828)	-
Both	CZA vs MEM	1	650	1	5564	0	0	1	0.116822	1	monoatomic anion transport (GO:0006820)	-
Both	CZA vs MEM	1	650	1	5564	0	0	1	0.116822	1	cyanide biosynthetic process (GO:0046202)	-
Both	CZA vs MEM	1	650	1	5564	0	0	1	0.116822	1	prosthetic group biosynthetic process (GO:0051191)	-
Both	CZA vs MEM	1	650	1	5564	0	0	1	0.116822	1	defense response to other organism (GO:0098542)	-
Both	CZA vs MEM	1	650	3	5564	0	0	1	0.350467	1	regulation of cell projection assembly (GO:0060491)	-
Both	CZA vs MEM	1	650	3	5564	0	0	1	0.350467	1	regulation of protein catabolic process (GO:0042176)	-
Both	CZA vs MEM	1	650	3	5564	0	0	1	0.350467	1	purine deoxyribonucleotide catabolic process (GO:0009155)	-
Both	CZA vs MEM	1	650	3	5564	0	0	1	0.350467	1	purine deoxyribonucleotide metabolic process (GO:0009151)	-
Both	CZA vs MEM	1	650	3	5564	0	0	1	0.350467	1	pyrimidine nucleoside triphosphate biosynthetic process (GO:0009148)	-
Both	CZA vs MEM	1	650	3	5564	0	0	1	0.350467	1	negative regulation of protein-containing complex disassembly (GO:0043242)	-
Both	CZA vs MEM	1	650	3	5564	0	0	1	0.350467	1	purine nucleoside triphosphate catabolic process (GO:0009146)	-
Both	CZA vs MEM	1	650	3	5564	0	0	1	0.350467	1	long-chain fatty acid metabolic process (GO:0001676)	-
Both	CZA vs MEM	1	650	3	5564	0	0	1	0.350467	1	nitrate assimilation (GO:0042128)	-
Both	CZA vs MEM	1	650	3	5564	0	0	1	0.350467	1	nitrate metabolic process (GO:0042126)	-
Both	CZA vs MEM	1	650	3	5564	0	0	1	0.350467	1	selenocysteine metabolic process (GO:0016259)	-
[truncated: 78,958 more rows]

## Sheet: SI table 8c
omics	mic	number_in_list	list_size	number_in_reference	ref_size	fold_enrichment	fdr	expected	pValue	term	plus_minus
P	CZA	4	15	220	5564	6.74424	1	0.593098	0.00230113	gene expression (GO:0010467)	+
P	CZA	1	15	1	5564	370.933	1	0.0026959	0.0026959	cysteinyl-tRNA aminoacylation (GO:0006423)	+
P	CZA	1	15	1	5564	370.933	1	0.0026959	0.0026959	'de novo' cotranslational protein folding (GO:0051083)	+
P	CZA	1	15	1	5564	370.933	1	0.0026959	0.0026959	selenium compound metabolic process (GO:0001887)	+
P	CZA	1	15	1	5564	370.933	1	0.0026959	0.0026959	tRNA seleno-modification (GO:0070329)	+
P	CZA	1	15	1	5564	370.933	0.991643	0.0026959	0.0026959	protein unfolding (GO:0043335)	+
P	CZA	1	15	2	5564	185.467	1	0.0053918	0.00538502	selenocysteine biosynthetic process (GO:0016260)	+
P	CZA	1	15	2	5564	185.467	1	0.0053918	0.00538502	negative regulation of DNA-templated transcription initiation (GO:2000143)	+
P	CZA	1	15	3	5564	123.644	1	0.00808771	0.00806737	selenocysteine metabolic process (GO:0016259)	+
P	CZA	1	15	3	5564	123.644	1	0.00808771	0.00806737	regulation of DNA-templated transcription initiation (GO:2000142)	+
P	CZA	2	15	56	5564	13.2476	1	0.150971	0.00960581	tRNA metabolic process (GO:0006399)	+
P	CZA	6	15	760	5564	2.92842	1	2.04889	0.010642	biosynthetic process (GO:0009058)	+
P	CZA	4	15	354	5564	4.19134	1	0.954349	0.0125471	macromolecule biosynthetic process (GO:0009059)	+
P	CZA	1	15	5	5564	74.1867	1	0.0134795	0.0134118	ribosomal small subunit assembly (GO:0000028)	+
P	CZA	3	15	196	5564	5.67755	1	0.528397	0.0143223	protein metabolic process (GO:0019538)	+
P	CZA	1	15	6	5564	61.8222	1	0.0161754	0.016074	'de novo' protein folding (GO:0006458)	+
P	CZA	1	15	6	5564	61.8222	1	0.0161754	0.016074	ATP biosynthetic process (GO:0006754)	+
P	CZA	1	15	6	5564	61.8222	1	0.0161754	0.016074	proton motive force-driven ATP synthesis (GO:0015986)	+
P	CZA	1	15	6	5564	61.8222	1	0.0161754	0.016074	ribosome assembly (GO:0042255)	+
P	CZA	5	15	606	5564	3.06051	1	1.63372	0.0178658	cellular biosynthetic process (GO:0044249)	+
P	CZA	1	15	7	5564	52.9905	1	0.0188713	0.0187294	purine nucleoside triphosphate biosynthetic process (GO:0009145)	+
P	CZA	1	15	7	5564	52.9905	1	0.0188713	0.0187294	protein-RNA complex organization (GO:0071826)	+
P	CZA	1	15	7	5564	52.9905	1	0.0188713	0.0187294	chaperone-mediated protein folding (GO:0061077)	+
P	CZA	1	15	7	5564	52.9905	1	0.0188713	0.0187294	ribosomal small subunit biogenesis (GO:0042274)	+
P	CZA	1	15	7	5564	52.9905	1	0.0188713	0.0187294	purine ribonucleoside triphosphate biosynthetic process (GO:0009206)	+
P	CZA	1	15	7	5564	52.9905	1	0.0188713	0.0187294	protein-RNA complex assembly (GO:0022618)	+
P	CZA	2	15	80	5564	9.27333	1	0.215672	0.0189896	translation (GO:0006412)	+
P	CZA	4	15	405	5564	3.66354	1	1.09184	0.0198235	organonitrogen compound biosynthetic process (GO:1901566)	+
P	CZA	1	15	8	5564	46.3667	1	0.0215672	0.0213781	regulation of carbohydrate biosynthetic process (GO:0043255)	+
P	CZA	1	15	8	5564	46.3667	1	0.0215672	0.0213781	regulation of polysaccharide biosynthetic process (GO:0032885)	+
P	CZA	1	15	8	5564	46.3667	1	0.0215672	0.0213781	regulation of polysaccharide metabolic process (GO:0032881)	+
P	CZA	1	15	9	5564	41.2148	1	0.0242631	0.0240202	ribonucleoside triphosphate biosynthetic process (GO:0009201)	+
P	CZA	1	15	10	5564	37.0933	1	0.026959	0.0266556	regulation of carbohydrate metabolic process (GO:0006109)	+
P	CZA	5	15	684	5564	2.7115	1	1.844	0.0289326	organonitrogen compound metabolic process (GO:1901564)	+
P	CZA	1	15	12	5564	30.9111	1	0.0323508	0.0319065	nucleoside triphosphate biosynthetic process (GO:0009142)	+
P	CZA	1	15	12	5564	30.9111	1	0.0323508	0.0319065	ATP metabolic process (GO:0046034)	+
P	CZA	6	15	974	5564	2.28501	1	2.62581	0.0339895	primary metabolic process (GO:0044238)	+
P	CZA	1	15	13	5564	28.5333	1	0.0350467	0.034522	purine ribonucleoside triphosphate metabolic process (GO:0009205)	+
P	CZA	1	15	15	5564	24.7289	1	0.0404385	0.0397333	cell redox homeostasis (GO:0045454)	+
P	CZA	1	15	16	5564	23.1833	1	0.0431344	0.0423291	ribonucleoside triphosphate metabolic process (GO:0009199)	+
P	CZA	1	15	16	5564	23.1833	1	0.0431344	0.0423291	purine nucleoside triphosphate metabolic process (GO:0009144)	+
P	CZA	1	15	16	5564	23.1833	1	0.0431344	0.0423291	protein folding (GO:0006457)	+
P	CZA	4	15	513	5564	2.89227	1	1.383	0.0428887	macromolecule metabolic process (GO:0043170)	+
P	CZA	6	15	1050	5564	2.11962	1	2.8307	0.0473744	cellular metabolic process (GO:0044237)	+
P	CZA	1	15	18	5564	20.6074	1	0.0485262	0.047501	tRNA aminoacylation for protein translation (GO:0006418)	+
P	CZA	1	15	18	5564	20.6074	1	0.0485262	0.047501	non-membrane-bounded organelle assembly (GO:0140694)	+
P	CZA	1	15	18	5564	20.6074	1	0.0485262	0.047501	organelle assembly (GO:0070925)	+
P	CZA	2	15	141	5564	5.26147	1	0.380122	0.0539685	RNA metabolic process (GO:0016070)	+
P	CZA	1	15	21	5564	17.6635	1	0.0566139	0.0552101	protein-containing complex assembly (GO:0065003)	+
P	CZA	3	15	335	5564	3.32179	1	0.903127	0.0573773	nucleobase-containing compound metabolic process (GO:0006139)	+
P	CZA	1	15	22	5564	16.8606	1	0.0593098	0.0577668	tRNA aminoacylation (GO:0043039)	+
P	CZA	1	15	23	5564	16.1275	1	0.0620058	0.060317	nucleoside triphosphate metabolic process (GO:0009141)	+
P	CZA	1	15	24	5564	15.4556	1	0.0647017	0.0628608	serine family amino acid biosynthetic process (GO:0009070)	+
P	CZA	5	15	3245	5564	0.571546	1	8.7482	0.065122	UNCLASSIFIED	-
P	CZA	10	15	2319	5564	1.59954	1	6.2518	0.065122	biological_process (GO:0008150)	+
P	CZA	1	15	26	5564	14.2667	1	0.0700935	0.0679292	fatty acid biosynthetic process (GO:0006633)	+
P	CZA	1	15	27	5564	13.7383	1	0.0727894	0.0704538	ribosome biogenesis (GO:0042254)	+
P	CZA	1	15	28	5564	13.2476	1	0.0754853	0.0729719	ribonucleoprotein complex biogenesis (GO:0022613)	+
P	CZA	1	15	29	5564	12.7908	1	0.0781812	0.0754838	purine ribonucleotide biosynthetic process (GO:0009152)	+
P	CZA	1	15	29	5564	12.7908	1	0.0781812	0.0754838	amino acid activation (GO:0043038)	+
P	CZA	1	15	29	5564	12.7908	1	0.0781812	0.0754838	protein-containing complex organization (GO:0043933)	+
P	CZA	1	15	30	5564	12.3644	1	0.0808771	0.0779892	tRNA modification (GO:0006400)	+
P	CZA	1	15	33	5564	11.2404	1	0.0889648	0.0854676	tRNA processing (GO:0008033)	+
P	CZA	2	15	186	5564	3.98853	1	0.501438	0.0877726	carboxylic acid biosynthetic process (GO:0046394)	+
P	CZA	2	15	186	5564	3.98853	1	0.501438	0.0877726	organic acid biosynthetic process (GO:0016053)	+
P	CZA	1	15	34	5564	10.9098	1	0.0916607	0.0879478	ribonucleotide biosynthetic process (GO:0009260)	+
P	CZA	1	15	35	5564	10.5981	1	0.0943566	0.0904218	protein maturation (GO:0051604)	+
P	CZA	2	15	192	5564	3.86389	1	0.517613	0.0926834	nucleobase-containing compound biosynthetic process (GO:0034654)	+
P	CZA	1	15	36	5564	10.3037	1	0.0970525	0.0928894	ribose phosphate biosynthetic process (GO:0046390)	+
P	CZA	1	15	36	5564	10.3037	1	0.0970525	0.0928894	organelle organization (GO:0006996)	+
P	CZA	1	15	38	5564	9.7614	1	0.102444	0.097806	serine family amino acid metabolic process (GO:0009069)	+
P	CZA	2	15	206	5564	3.60129	1	0.555356	0.104459	nucleic acid metabolic process (GO:0090304)	+
P	CZA	1	15	41	5564	9.04715	1	0.110532	0.105134	purine nucleotide biosynthetic process (GO:0006164)	+
P	CZA	1	15	41	5564	9.04715	1	0.110532	0.105134	negative regulation of RNA metabolic process (GO:0051253)	+
P	CZA	1	15	41	5564	9.04715	1	0.110532	0.105134	negative regulation of DNA-templated transcription (GO:0045892)	+
P	CZA	1	15	41	5564	9.04715	1	0.110532	0.105134	negative regulation of RNA biosynthetic process (GO:1902679)	+
P	CZA	1	15	42	5564	8.83175	1	0.113228	0.107565	negative regulation of nucleobase-containing compound metabolic process (GO:0045934)	+
P	CZA	1	15	43	5564	8.62636	1	0.115924	0.109989	purine-containing compound biosynthetic process (GO:0072522)	+
P	CZA	1	15	44	5564	8.4303	1	0.11862	0.112407	cellular homeostasis (GO:0019725)	+
P	CZA	1	15	45	5564	8.24296	1	0.121316	0.114819	RNA modification (GO:0009451)	+
P	CZA	1	15	45	5564	8.24296	1	0.121316	0.114819	monocarboxylic acid biosynthetic process (GO:0072330)	+
P	CZA	1	15	48	5564	7.72778	1	0.129403	0.122018	purine ribonucleotide metabolic process (GO:0009150)	+
P	CZA	1	15	49	5564	7.57007	1	0.132099	0.124406	negative regulation of macromolecule biosynthetic process (GO:0010558)	+
P	CZA	1	15	49	5564	7.57007	1	0.132099	0.124406	homeostatic process (GO:0042592)	+
P	CZA	1	15	49	5564	7.57007	1	0.132099	0.124406	negative regulation of cellular biosynthetic process (GO:0031327)	+
P	CZA	1	15	50	5564	7.41867	1	0.134795	0.126787	negative regulation of cellular metabolic process (GO:0031324)	+
P	CZA	2	15	235	5564	3.15688	1	0.633537	0.130107	small molecule biosynthetic process (GO:0044283)	+
P	CZA	6	15	1294	5564	1.71994	1	3.4885	0.131168	metabolic process (GO:0008152)	+
P	CZA	1	15	52	5564	7.13333	1	0.140187	0.131532	RNA processing (GO:0006396)	+
P	CZA	1	15	54	5564	6.86914	1	0.145579	0.136253	ribonucleotide metabolic process (GO:0009259)	+
P	CZA	1	15	57	5564	6.5076	1	0.153666	0.143289	nucleotide biosynthetic process (GO:0009165)	+
P	CZA	1	15	57	5564	6.5076	1	0.153666	0.143289	negative regulation of macromolecule metabolic process (GO:0010605)	+
P	CZA	1	15	58	5564	6.3954	1	0.156362	0.145623	ribose phosphate metabolic process (GO:0019693)	+
P	CZA	2	15	254	5564	2.92073	1	0.684759	0.147689	amino acid metabolic process (GO:0006520)	+
P	CZA	1	15	59	5564	6.28701	1	0.159058	0.14795	nucleoside phosphate biosynthetic process (GO:1901293)	+
P	CZA	1	15	63	5564	5.88783	1	0.169842	0.157201	negative regulation of biosynthetic process (GO:0009890)	+
P	CZA	1	15	66	5564	5.6202	1	0.17793	0.164078	cellular component assembly (GO:0022607)	+
P	CZA	1	15	70	5564	5.29905	1	0.188713	0.173166	negative regulation of metabolic process (GO:0009892)	+
P	CZA	1	15	73	5564	5.08128	1	0.196801	0.179921	purine nucleotide metabolic process (GO:0006163)	+
P	CZA	3	15	568	5564	1.95915	1	1.53127	0.191952	small molecule metabolic process (GO:0044281)	+
P	CZA	2	15	301	5564	2.46467	1	0.811467	0.193182	regulation of macromolecule biosynthetic process (GO:0010556)	+
P	CZA	1	15	79	5564	4.69536	1	0.212976	0.193277	proteinogenic amino acid biosynthetic process (GO:0170038)	+
P	CZA	1	15	79	5564	4.69536	1	0.212976	0.193277	L-amino acid biosynthetic process (GO:0170034)	+
P	CZA	1	15	79	5564	4.69536	1	0.212976	0.193277	fatty acid metabolic process (GO:0006631)	+
P	CZA	2	15	302	5564	2.45651	1	0.814162	0.194175	regulation of cellular biosynthetic process (GO:0031326)	+
P	CZA	2	15	304	5564	2.44035	1	0.819554	0.196162	regulation of primary metabolic process (GO:0080090)	+
P	CZA	1	15	81	5564	4.57942	1	0.218368	0.197684	purine-containing compound metabolic process (GO:0072521)	+
P	CZA	2	15	311	5564	2.38542	1	0.838426	0.203143	regulation of macromolecule metabolic process (GO:0060255)	+
P	CZA	2	15	312	5564	2.37778	1	0.841121	0.204143	regulation of cellular metabolic process (GO:0031323)	+
P	CZA	1	15	87	5564	4.2636	1	0.234543	0.210769	macromolecule modification (GO:0043412)	+
P	CZA	2	15	320	5564	2.31833	1	0.862689	0.212172	regulation of biosynthetic process (GO:0009889)	+
P	CZA	1	15	91	5564	4.07619	1	0.245327	0.219382	nucleotide metabolic process (GO:0009117)	+
P	CZA	1	15	93	5564	3.98853	1	0.250719	0.223656	negative regulation of cellular process (GO:0048523)	+
P	CZA	1	15	98	5564	3.78503	1	0.264198	0.234244	nucleoside phosphate metabolic process (GO:0006753)	+
P	CZA	2	15	343	5564	2.16288	1	0.924694	0.235468	regulation of metabolic process (GO:0019222)	+
P	CZA	1	15	106	5564	3.49937	1	0.285766	0.250905	RNA biosynthetic process (GO:0032774)	+
P	CZA	1	15	107	5564	3.46667	1	0.288462	0.252964	alpha-amino acid biosynthetic process (GO:1901607)	+
P	CZA	1	15	111	5564	3.34174	1	0.299245	0.261146	cellular component biogenesis (GO:0044085)	+
P	CZA	1	15	112	5564	3.3119	1	0.301941	0.263179	negative regulation of biological process (GO:0048519)	+
P	CZA	1	15	113	5564	3.2826	1	0.304637	0.265206	amino acid biosynthetic process (GO:0008652)	+
P	CZA	1	15	113	5564	3.2826	1	0.304637	0.265206	nucleic acid biosynthetic process (GO:0141187)	+
P	CZA	1	15	117	5564	3.17037	1	0.315421	0.273263	organophosphate biosynthetic process (GO:0090407)	+
P	CZA	1	15	118	5564	3.1435	1	0.318116	0.275264	cellular component organization (GO:0016043)	+
P	CZA	2	15	385	5564	1.92693	1	1.03792	0.27853	carboxylic acid metabolic process (GO:0019752)	+
P	CZA	2	15	396	5564	1.8734	1	1.06758	0.289858	oxoacid metabolic process (GO:0043436)	+
P	CZA	2	15	404	5564	1.8363	1	1.08914	0.298098	organic acid metabolic process (GO:0006082)	+
P	CZA	1	15	131	5564	2.83155	1	0.353163	0.300817	nucleobase-containing small molecule metabolic process (GO:0055086)	+
P	CZA	2	15	409	5564	1.81385	1	1.10262	0.303246	regulation of cellular process (GO:0050794)	+
P	CZA	1	15	138	5564	2.68792	1	0.372035	0.314226	proteinogenic amino acid metabolic process (GO:0170039)	+
P	CZA	1	15	138	5564	2.68792	1	0.372035	0.314226	L-amino acid metabolic process (GO:0170033)	+
P	CZA	1	15	139	5564	2.66859	1	0.37473	0.316121	lipid biosynthetic process (GO:0008610)	+
P	CZA	1	15	143	5564	2.59394	1	0.385514	0.323656	monocarboxylic acid metabolic process (GO:0032787)	+
P	CZA	2	15	451	5564	1.64494	1	1.21585	0.34634	regulation of biological process (GO:0050789)	+
P	CZA	1	15	156	5564	2.37778	1	0.420561	0.347611	cellular lipid metabolic process (GO:0044255)	+
P	CZA	1	15	158	5564	2.34768	1	0.425953	0.351225	carbohydrate derivative biosynthetic process (GO:1901137)	+
P	CZA	1	15	158	5564	2.34768	1	0.425953	0.351225	cellular component organization or biogenesis (GO:0071840)	+
P	CZA	1	15	162	5564	2.28971	1	0.436736	0.358398	organophosphate metabolic process (GO:0019637)	+
P	CZA	2	15	469	5564	1.58181	1	1.26438	0.364654	biological regulation (GO:0065007)	+
P	CZA	6	15	1622	5564	1.37213	1	4.37275	0.395141	cellular process (GO:0009987)	+
P	CZA	1	15	194	5564	1.91203	1	0.523005	0.413172	phosphate-containing compound metabolic process (GO:0006796)	+
P	CZA	1	15	203	5564	1.82726	1	0.547268	0.427772	alpha-amino acid metabolic process (GO:1901605)	+
P	CZA	1	15	208	5564	1.78333	1	0.560748	0.435735	carbohydrate derivative metabolic process (GO:1901135)	+
P	CZA	1	15	208	5564	1.78333	1	0.560748	0.435735	phosphorus metabolic process (GO:0006793)	+
P	CZA	1	15	225	5564	1.64859	1	0.606578	0.462045	lipid metabolic process (GO:0006629)	+
P	CZA	1	15	267	5564	1.38926	1	0.719806	0.522219	regulation of DNA-templated transcription (GO:0006355)	+
P	CZA	1	15	268	5564	1.38408	1	0.722502	0.523572	regulation of RNA biosynthetic process (GO:2001141)	+
P	CZA	1	15	270	5564	1.37383	1	0.727894	0.526267	regulation of RNA metabolic process (GO:0051252)	+
P	CZA	1	15	274	5564	1.35377	1	0.738677	0.531615	regulation of nucleobase-containing compound metabolic process (GO:0019219)	+
P	CZA	1	15	294	5564	1.26168	1	0.792595	0.557519	regulation of gene expression (GO:0010468)	+
P	CZA	1	15	328	5564	1.13089	1	0.884256	0.598511	response to stimulus (GO:0050896)	+
P	CZA	0	15	462	5564	0	1	1.24551	0.629539	transport (GO:0006810)	-
P	CZA	0	15	469	5564	0	1	1.26438	0.631095	establishment of localization (GO:0051234)	-
P	CZA	0	15	478	5564	0	1	1.28864	0.633219	localization (GO:0051179)	-
P	CZA	0	15	100	5564	0	1	0.26959	1	polysaccharide biosynthetic process (GO:0000271)	-
P	CZA	0	15	57	5564	0	1	0.153666	1	proteinogenic amino acid catabolic process (GO:0170040)	-
P	CZA	0	15	57	5564	0	1	0.153666	1	L-amino acid catabolic process (GO:0170035)	-
P	CZA	0	15	59	5564	0	1	0.159058	1	amine metabolic process (GO:0009308)	-
P	CZA	0	15	59	5564	0	1	0.159058	1	cellular modified amino acid metabolic process (GO:0006575)	-
P	CZA	0	15	60	5564	0	1	0.161754	1	carboxylic acid transport (GO:0046942)	-
P	CZA	0	15	68	5564	0	1	0.183321	1	monoatomic cation transport (GO:0006812)	-
P	CZA	0	15	35	5564	0	1	0.0943566	1	aerobic respiration (GO:0009060)	-
P	CZA	0	15	35	5564	0	1	0.0943566	1	O antigen metabolic process (GO:0046402)	-
P	CZA	0	15	35	5564	0	1	0.0943566	1	O antigen biosynthetic process (GO:0009243)	-
P	CZA	0	15	35	5564	0	1	0.0943566	1	peptide metabolic process (GO:0006518)	-
P	CZA	0	15	61	5564	0	1	0.16445	1	lipopolysaccharide biosynthetic process (GO:0009103)	-
P	CZA	0	15	61	5564	0	1	0.16445	1	lipopolysaccharide metabolic process (GO:0008653)	-
P	CZA	0	15	61	5564	0	1	0.16445	1	organic acid transport (GO:0015849)	-
P	CZA	0	15	61	5564	0	1	0.16445	1	amino acid transport (GO:0006865)	-
P	CZA	0	15	18	5564	0	1	0.0485262	1	respiratory electron transport chain (GO:0022904)	-
P	CZA	0	15	18	5564	0	1	0.0485262	1	cell-substrate adhesion (GO:0031589)	-
P	CZA	0	15	18	5564	0	1	0.0485262	1	glycerolipid metabolic process (GO:0046486)	-
P	CZA	0	15	18	5564	0	1	0.0485262	1	organophosphate catabolic process (GO:0046434)	-
P	CZA	0	15	18	5564	0	1	0.0485262	1	glycosaminoglycan biosynthetic process (GO:0006024)	-
P	CZA	0	15	18	5564	0	1	0.0485262	1	aminoglycan biosynthetic process (GO:0006023)	-
P	CZA	0	15	18	5564	0	1	0.0485262	1	cell adhesion involved in single-species biofilm formation (GO:0043709)	-
P	CZA	0	15	18	5564	0	1	0.0485262	1	cell adhesion involved in biofilm formation (GO:0043708)	-
P	CZA	0	15	18	5564	0	1	0.0485262	1	response to external stimulus (GO:0009605)	-
P	CZA	0	15	18	5564	0	1	0.0485262	1	regulation of response to stimulus (GO:0048583)	-
P	CZA	0	15	18	5564	0	1	0.0485262	1	sulfur amino acid biosynthetic process (GO:0000097)	-
P	CZA	0	15	18	5564	0	1	0.0485262	1	external encapsulating structure organization (GO:0045229)	-
P	CZA	0	15	18	5564	0	1	0.0485262	1	regulation of protein transport (GO:0051223)	-
P	CZA	0	15	18	5564	0	1	0.0485262	1	benzene-containing compound metabolic process (GO:0042537)	-
P	CZA	0	15	18	5564	0	1	0.0485262	1	DNA replication (GO:0006260)	-
P	CZA	0	15	18	5564	0	1	0.0485262	1	carbohydrate derivative transport (GO:1901264)	-
P	CZA	0	15	18	5564	0	1	0.0485262	1	fatty acid beta-oxidation using acyl-CoA dehydrogenase (GO:0033539)	-
P	CZA	0	15	18	5564	0	1	0.0485262	1	intracellular iron ion homeostasis (GO:0006879)	-
P	CZA	0	15	18	5564	0	1	0.0485262	1	dicarboxylic acid transport (GO:0006835)	-
P	CZA	0	15	12	5564	0	1	0.0323508	1	post-transcriptional regulation of gene expression (GO:0010608)	-
P	CZA	0	15	12	5564	0	1	0.0323508	1	sulfur compound transport (GO:0072348)	-
P	CZA	0	15	12	5564	0	1	0.0323508	1	protein localization to membrane (GO:0072657)	-
P	CZA	0	15	12	5564	0	1	0.0323508	1	protein autophosphorylation (GO:0046777)	-
P	CZA	0	15	12	5564	0	1	0.0323508	1	negative regulation of secretion (GO:0051048)	-
P	CZA	0	15	12	5564	0	1	0.0323508	1	import across plasma membrane (GO:0098739)	-
P	CZA	0	15	12	5564	0	1	0.0323508	1	tricarboxylic acid cycle (GO:0006099)	-
P	CZA	0	15	12	5564	0	1	0.0323508	1	localization within membrane (GO:0051668)	-
P	CZA	0	15	12	5564	0	1	0.0323508	1	L-alpha-amino acid transmembrane transport (GO:1902475)	-
P	CZA	0	15	12	5564	0	1	0.0323508	1	proteolysis involved in protein catabolic process (GO:0051603)	-
P	CZA	0	15	12	5564	0	1	0.0323508	1	negative regulation of secretion by cell (GO:1903531)	-
P	CZA	0	15	12	5564	0	1	0.0323508	1	electron transport coupled proton transport (GO:0015990)	-
P	CZA	0	15	12	5564	0	1	0.0323508	1	energy coupled proton transmembrane transport, against electrochemical gradient (GO:0015988)	-
P	CZA	0	15	12	5564	0	1	0.0323508	1	cellular response to osmotic stress (GO:0071470)	-
P	CZA	0	15	12	5564	0	1	0.0323508	1	choline metabolic process (GO:0019695)	-
P	CZA	0	15	12	5564	0	1	0.0323508	1	cellular response to starvation (GO:0009267)	-
P	CZA	0	15	12	5564	0	1	0.0323508	1	bacterial-type flagellum organization (GO:0044781)	-
P	CZA	0	15	12	5564	0	1	0.0323508	1	regulation of amine metabolic process (GO:0033238)	-
P	CZA	0	15	12	5564	0	1	0.0323508	1	dicarboxylic acid biosynthetic process (GO:0043650)	-
P	CZA	0	15	12	5564	0	1	0.0323508	1	dephosphorylation (GO:0016311)	-
P	CZA	0	15	12	5564	0	1	0.0323508	1	pyrimidine nucleobase metabolic process (GO:0006206)	-
P	CZA	0	15	12	5564	0	1	0.0323508	1	L-phenylalanine catabolic process (GO:0006559)	-
P	CZA	0	15	12	5564	0	1	0.0323508	1	glycine metabolic process (GO:0006544)	-
P	CZA	0	15	12	5564	0	1	0.0323508	1	glutamine metabolic process (GO:0006541)	-
P	CZA	0	15	12	5564	0	1	0.0323508	1	negative regulation of protein secretion (GO:0050709)	-
P	CZA	0	15	12	5564	0	1	0.0323508	1	arginine catabolic process (GO:0006527)	-
P	CZA	0	15	12	5564	0	1	0.0323508	1	regulation of cellular amino acid metabolic process (GO:0006521)	-
P	CZA	0	15	12	5564	0	1	0.0323508	1	ammonium ion metabolic process (GO:0097164)	-
P	CZA	0	15	12	5564	0	1	0.0323508	1	proton transmembrane transport (GO:1902600)	-
P	CZA	0	15	92	5564	0	1	0.248023	1	positive regulation of biological process (GO:0048518)	-
P	CZA	0	15	76	5564	0	1	0.204889	1	biofilm formation (GO:0042710)	-
P	CZA	0	15	76	5564	0	1	0.204889	1	aggregation of unicellular organisms (GO:0098630)	-
P	CZA	0	15	76	5564	0	1	0.204889	1	amide metabolic process (GO:0043603)	-
P	CZA	0	15	14	5564	0	1	0.0377426	1	nucleoside monophosphate metabolic process (GO:0009123)	-
P	CZA	0	15	14	5564	0	1	0.0377426	1	alginic acid biosynthetic process (GO:0042121)	-
P	CZA	0	15	14	5564	0	1	0.0377426	1	isoprenoid catabolic process (GO:0008300)	-
P	CZA	0	15	14	5564	0	1	0.0377426	1	protein catabolic process (GO:0030163)	-
P	CZA	0	15	14	5564	0	1	0.0377426	1	negative regulation of secondary metabolite biosynthetic process (GO:1900377)	-
P	CZA	0	15	14	5564	0	1	0.0377426	1	alcohol catabolic process (GO:0046164)	-
P	CZA	0	15	14	5564	0	1	0.0377426	1	monosaccharide metabolic process (GO:0005996)	-
P	CZA	0	15	14	5564	0	1	0.0377426	1	cellular response to abiotic stimulus (GO:0071214)	-
P	CZA	0	15	14	5564	0	1	0.0377426	1	branched-chain amino acid catabolic process (GO:0009083)	-
P	CZA	0	15	14	5564	0	1	0.0377426	1	positive regulation of transport (GO:0051050)	-
P	CZA	0	15	14	5564	0	1	0.0377426	1	cellular response to environmental stimulus (GO:0104004)	-
P	CZA	0	15	14	5564	0	1	0.0377426	1	quaternary ammonium group transport (GO:0015697)	-
P	CZA	0	15	14	5564	0	1	0.0377426	1	positive regulation of RNA metabolic process (GO:0051254)	-
P	CZA	0	15	14	5564	0	1	0.0377426	1	positive regulation of DNA-templated transcription (GO:0045893)	-
P	CZA	0	15	14	5564	0	1	0.0377426	1	nucleoside phosphate catabolic process (GO:1901292)	-
P	CZA	0	15	14	5564	0	1	0.0377426	1	positive regulation of RNA biosynthetic process (GO:1902680)	-
P	CZA	0	15	14	5564	0	1	0.0377426	1	valine metabolic process (GO:0006573)	-
P	CZA	0	15	14	5564	0	1	0.0377426	1	cellular response to nutrient levels (GO:0031669)	-
P	CZA	0	15	14	5564	0	1	0.0377426	1	amino-acid betaine transport (GO:0015838)	-
P	CZA	0	15	90	5564	0	1	0.242631	1	amino acid catabolic process (GO:0009063)	-
P	CZA	0	15	16	5564	0	1	0.0431344	1	regulation of monoatomic ion transport (GO:0043269)	-
P	CZA	0	15	16	5564	0	1	0.0431344	1	cellular response to oxidative stress (GO:0034599)	-
P	CZA	0	15	16	5564	0	1	0.0431344	1	alginic acid metabolic process (GO:0042120)	-
P	CZA	0	15	16	5564	0	1	0.0431344	1	erythrose 4-phosphate/phosphoenolpyruvate family amino acid metabolic process (GO:1902221)	-
P	CZA	0	15	16	5564	0	1	0.0431344	1	imidazole-containing compound metabolic process (GO:0052803)	-
P	CZA	0	15	16	5564	0	1	0.0431344	1	protein phosphorylation (GO:0006468)	-
P	CZA	0	15	16	5564	0	1	0.0431344	1	lipid A metabolic process (GO:0046493)	-
P	CZA	0	15	16	5564	0	1	0.0431344	1	glycerophospholipid biosynthetic process (GO:0046474)	-
P	CZA	0	15	16	5564	0	1	0.0431344	1	glycerolipid biosynthetic process (GO:0045017)	-
P	CZA	0	15	16	5564	0	1	0.0431344	1	branched-chain amino acid biosynthetic process (GO:0009082)	-
P	CZA	0	15	16	5564	0	1	0.0431344	1	glutamine family amino acid catabolic process (GO:0009065)	-
P	CZA	0	15	16	5564	0	1	0.0431344	1	glycerophospholipid metabolic process (GO:0006650)	-
P	CZA	0	15	16	5564	0	1	0.0431344	1	organic hydroxy compound catabolic process (GO:1901616)	-
P	CZA	0	15	16	5564	0	1	0.0431344	1	pyridine-containing compound biosynthetic process (GO:0072525)	-
P	CZA	0	15	16	5564	0	1	0.0431344	1	nucleotide-sugar biosynthetic process (GO:0009226)	-
P	CZA	0	15	16	5564	0	1	0.0431344	1	nucleotide-sugar metabolic process (GO:0009225)	-
P	CZA	0	15	16	5564	0	1	0.0431344	1	pteridine-containing compound metabolic process (GO:0042558)	-
P	CZA	0	15	16	5564	0	1	0.0431344	1	negative regulation of locomotion (GO:0040013)	-
P	CZA	0	15	16	5564	0	1	0.0431344	1	protein transport by the Sec complex (GO:0043952)	-
P	CZA	0	15	16	5564	0	1	0.0431344	1	regulation of biological quality (GO:0065008)	-
P	CZA	0	15	16	5564	0	1	0.0431344	1	L-histidine metabolic process (GO:0006547)	-
P	CZA	0	15	16	5564	0	1	0.0431344	1	oligopeptide transport (GO:0006857)	-
P	CZA	0	15	107	5564	0	1	0.288462	1	carbohydrate biosynthetic process (GO:0016051)	-
P	CZA	0	15	37	5564	0	1	0.0997484	1	cell projection organization (GO:0030030)	-
P	CZA	0	15	37	5564	0	1	0.0997484	1	transition metal ion transport (GO:0000041)	-
P	CZA	0	15	37	5564	0	1	0.0997484	1	dicarboxylic acid metabolic process (GO:0043648)	-
P	CZA	0	15	34	5564	0	1	0.0916607	1	regulation of cell motility (GO:2000145)	-
P	CZA	0	15	34	5564	0	1	0.0916607	1	chemical homeostasis (GO:0048878)	-
P	CZA	0	15	34	5564	0	1	0.0916607	1	proteolysis (GO:0006508)	-
P	CZA	0	15	11	5564	0	1	0.0296549	1	nucleotide catabolic process (GO:0009166)	-
P	CZA	0	15	11	5564	0	1	0.0296549	1	nucleoside monophosphate biosynthetic process (GO:0009124)	-
P	CZA	0	15	11	5564	0	1	0.0296549	1	carbohydrate transport (GO:0008643)	-
P	CZA	0	15	11	5564	0	1	0.0296549	1	polyol catabolic process (GO:0046174)	-
P	CZA	0	15	11	5564	0	1	0.0296549	1	ubiquinone biosynthetic process (GO:0006744)	-
P	CZA	0	15	11	5564	0	1	0.0296549	1	ubiquinone metabolic process (GO:0006743)	-
P	CZA	0	15	11	5564	0	1	0.0296549	1	response to oxygen levels (GO:0070482)	-
P	CZA	0	15	11	5564	0	1	0.0296549	1	serine family amino acid catabolic process (GO:0009071)	-
P	CZA	0	15	11	5564	0	1	0.0296549	1	regulation of iron ion transport (GO:0034756)	-
P	CZA	0	15	11	5564	0	1	0.0296549	1	glycine betaine catabolic process (GO:0031457)	-
P	CZA	0	15	11	5564	0	1	0.0296549	1	quinone biosynthetic process (GO:1901663)	-
P	CZA	0	15	11	5564	0	1	0.0296549	1	quinone metabolic process (GO:1901661)	-
P	CZA	0	15	11	5564	0	1	0.0296549	1	cell cycle process (GO:0022402)	-
P	CZA	0	15	11	5564	0	1	0.0296549	1	positive regulation of catalytic activity (GO:0043085)	-
P	CZA	0	15	11	5564	0	1	0.0296549	1	cellular response to oxygen levels (GO:0071453)	-
P	CZA	0	15	11	5564	0	1	0.0296549	1	lipopolysaccharide transport (GO:0015920)	-
P	CZA	0	15	11	5564	0	1	0.0296549	1	tetrahydrofolate metabolic process (GO:0046653)	-
P	CZA	0	15	11	5564	0	1	0.0296549	1	purine nucleoside bisphosphate biosynthetic process (GO:0034033)	-
P	CZA	0	15	11	5564	0	1	0.0296549	1	ribonucleoside bisphosphate biosynthetic process (GO:0034030)	-
P	CZA	0	15	11	5564	0	1	0.0296549	1	hexose metabolic process (GO:0019318)	-
P	CZA	0	15	11	5564	0	1	0.0296549	1	bacterial-type flagellum assembly (GO:0044780)	-
P	CZA	0	15	11	5564	0	1	0.0296549	1	cell cycle (GO:0007049)	-
P	CZA	0	15	11	5564	0	1	0.0296549	1	terpene metabolic process (GO:0042214)	-
P	CZA	0	15	11	5564	0	1	0.0296549	1	siderophore transmembrane transport (GO:0044718)	-
P	CZA	0	15	11	5564	0	1	0.0296549	1	polyamine catabolic process (GO:0006598)	-
P	CZA	0	15	11	5564	0	1	0.0296549	1	pyrimidine nucleotide biosynthetic process (GO:0006221)	-
P	CZA	0	15	11	5564	0	1	0.0296549	1	nucleoside bisphosphate biosynthetic process (GO:0033866)	-
P	CZA	0	15	11	5564	0	1	0.0296549	1	cysteine metabolic process (GO:0006534)	-
P	CZA	0	15	11	5564	0	1	0.0296549	1	polyamine transport (GO:0015846)	-
P	CZA	0	15	11	5564	0	1	0.0296549	1	terpene catabolic process (GO:0046247)	-
P	CZA	0	15	11	5564	0	1	0.0296549	1	peptidyl-amino acid modification (GO:0018193)	-
P	CZA	0	15	11	5564	0	1	0.0296549	1	branched-chain amino acid transport (GO:0015803)	-
P	CZA	0	15	62	5564	0	1	0.167146	1	monocarboxylic acid catabolic process (GO:0072329)	-
P	CZA	0	15	62	5564	0	1	0.167146	1	cell motility (GO:0048870)	-
P	CZA	0	15	29	5564	0	1	0.0781812	1	biogenic amine biosynthetic process (GO:0042401)	-
P	CZA	0	15	29	5564	0	1	0.0781812	1	amine biosynthetic process (GO:0009309)	-
P	CZA	0	15	29	5564	0	1	0.0781812	1	intracellular chemical homeostasis (GO:0055082)	-
P	CZA	0	15	29	5564	0	1	0.0781812	1	peptide biosynthetic process (GO:0043043)	-
P	CZA	0	15	29	5564	0	1	0.0781812	1	glycolipid biosynthetic process (GO:0009247)	-
P	CZA	0	15	29	5564	0	1	0.0781812	1	protein secretion by the type III secretion system (GO:0030254)	-
P	CZA	0	15	142	5564	0	1	0.382818	1	cellular macromolecule localization (GO:0070727)	-
P	CZA	0	15	48	5564	0	1	0.129403	1	fatty acid catabolic process (GO:0009062)	-
P	CZA	0	15	13	5564	0	1	0.0350467	1	ketone biosynthetic process (GO:0042181)	-
P	CZA	0	15	13	5564	0	1	0.0350467	1	putrescine metabolic process (GO:0009445)	-
P	CZA	0	15	13	5564	0	1	0.0350467	1	indole-containing compound biosynthetic process (GO:0042435)	-
P	CZA	0	15	13	5564	0	1	0.0350467	1	response to heat (GO:0009408)	-
P	CZA	0	15	13	5564	0	1	0.0350467	1	regulation of proteolysis (GO:0030162)	-
P	CZA	0	15	13	5564	0	1	0.0350467	1	erythrose 4-phosphate/phosphoenolpyruvate family amino acid catabolic process (GO:1902222)	-
P	CZA	0	15	13	5564	0	1	0.0350467	1	negative regulation of bacterial-type flagellum-dependent cell motility (GO:1902201)	-
P	CZA	0	15	13	5564	0	1	0.0350467	1	positive regulation of secondary metabolite biosynthetic process (GO:1900378)	-
P	CZA	0	15	13	5564	0	1	0.0350467	1	tRNA wobble base modification (GO:0002097)	-
P	CZA	0	15	13	5564	0	1	0.0350467	1	C4-dicarboxylate transport (GO:0015740)	-
P	CZA	0	15	13	5564	0	1	0.0350467	1	folic acid-containing compound metabolic process (GO:0006760)	-
P	CZA	0	15	13	5564	0	1	0.0350467	1	phenazine biosynthetic process (GO:0002047)	-
P	CZA	0	15	13	5564	0	1	0.0350467	1	isoleucine biosynthetic process (GO:0009097)	-
P	CZA	0	15	13	5564	0	1	0.0350467	1	tryptophan biosynthetic process (GO:0000162)	-
P	CZA	0	15	13	5564	0	1	0.0350467	1	anaerobic respiration (GO:0009061)	-
P	CZA	0	15	13	5564	0	1	0.0350467	1	regulation of cellular ketone metabolic process (GO:0010565)	-
P	CZA	0	15	13	5564	0	1	0.0350467	1	cellular modified amino acid biosynthetic process (GO:0042398)	-
P	CZA	0	15	13	5564	0	1	0.0350467	1	regulation of hydrolase activity (GO:0051336)	-
P	CZA	0	15	13	5564	0	1	0.0350467	1	cell surface receptor signaling pathway (GO:0007166)	-
P	CZA	0	15	13	5564	0	1	0.0350467	1	establishment of localization in cell (GO:0051649)	-
P	CZA	0	15	13	5564	0	1	0.0350467	1	iron ion transmembrane transport (GO:0034755)	-
P	CZA	0	15	13	5564	0	1	0.0350467	1	glycine betaine transport (GO:0031460)	-
P	CZA	0	15	13	5564	0	1	0.0350467	1	glycine betaine metabolic process (GO:0031455)	-
P	CZA	0	15	13	5564	0	1	0.0350467	1	negative regulation of establishment of protein localization (GO:1904950)	-
P	CZA	0	15	13	5564	0	1	0.0350467	1	D-amino acid transport (GO:0042940)	-
P	CZA	0	15	13	5564	0	1	0.0350467	1	negative regulation of protein localization (GO:1903828)	-
P	CZA	0	15	13	5564	0	1	0.0350467	1	negative regulation of protein metabolic process (GO:0051248)	-
P	CZA	0	15	13	5564	0	1	0.0350467	1	negative regulation of protein transport (GO:0051224)	-
P	CZA	0	15	13	5564	0	1	0.0350467	1	type IV pilus assembly (GO:0043683)	-
P	CZA	0	15	13	5564	0	1	0.0350467	1	response to starvation (GO:0042594)	-
P	CZA	0	15	13	5564	0	1	0.0350467	1	DNA-templated DNA replication (GO:0006261)	-
P	CZA	0	15	13	5564	0	1	0.0350467	1	pyrimidine nucleotide metabolic process (GO:0006220)	-
P	CZA	0	15	13	5564	0	1	0.0350467	1	isoleucine metabolic process (GO:0006549)	-
P	CZA	0	15	13	5564	0	1	0.0350467	1	indolalkylamine biosynthetic process (GO:0046219)	-
P	CZA	0	15	106	5564	0	1	0.285766	1	polysaccharide metabolic process (GO:0005976)	-
P	CZA	0	15	22	5564	0	1	0.0593098	1	cellular ketone metabolic process (GO:0042180)	-
P	CZA	0	15	22	5564	0	1	0.0593098	1	heme metabolic process (GO:0042168)	-
P	CZA	0	15	22	5564	0	1	0.0593098	1	pigment metabolic process (GO:0042440)	-
P	CZA	0	15	22	5564	0	1	0.0593098	1	nicotinamide nucleotide metabolic process (GO:0046496)	-
P	CZA	0	15	22	5564	0	1	0.0593098	1	isoprenoid metabolic process (GO:0006720)	-
P	CZA	0	15	22	5564	0	1	0.0593098	1	phosphorelay signal transduction system (GO:0000160)	-
P	CZA	0	15	22	5564	0	1	0.0593098	1	cell adhesion (GO:0007155)	-
P	CZA	0	15	22	5564	0	1	0.0593098	1	oligosaccharide biosynthetic process (GO:0009312)	-
P	CZA	0	15	22	5564	0	1	0.0593098	1	cell division (GO:0051301)	-
P	CZA	0	15	22	5564	0	1	0.0593098	1	organic hydroxy compound biosynthetic process (GO:1901617)	-
P	CZA	0	15	22	5564	0	1	0.0593098	1	pyridine nucleotide metabolic process (GO:0019362)	-
P	CZA	0	15	22	5564	0	1	0.0593098	1	nucleobase-containing compound catabolic process (GO:0034655)	-
P	CZA	0	15	22	5564	0	1	0.0593098	1	positive regulation of cellular biosynthetic process (GO:0031328)	-
P	CZA	0	15	22	5564	0	1	0.0593098	1	neutral amino acid transport (GO:0015804)	-
P	CZA	0	15	46	5564	0	1	0.124012	1	response to abiotic stimulus (GO:0009628)	-
P	CZA	0	15	46	5564	0	1	0.124012	1	organic cation transport (GO:0015695)	-
P	CZA	0	15	46	5564	0	1	0.124012	1	phospholipid metabolic process (GO:0006644)	-
P	CZA	0	15	46	5564	0	1	0.124012	1	inorganic ion transmembrane transport (GO:0098660)	-
P	CZA	0	15	214	5564	0	1	0.576923	1	cellular catabolic process (GO:0044248)	-
P	CZA	0	15	164	5564	0	1	0.442128	1	macromolecule localization (GO:0033036)	-
P	CZA	0	15	230	5564	0	1	0.620058	1	nitrogen compound transport (GO:0071705)	-
P	CZA	0	15	54	5564	0	1	0.145579	1	aromatic amino acid metabolic process (GO:0009072)	-
P	CZA	0	15	54	5564	0	1	0.145579	1	positive regulation of metabolic process (GO:0009893)	-
P	CZA	0	15	49	5564	0	1	0.132099	1	DNA repair (GO:0006281)	-
P	CZA	0	15	19	5564	0	1	0.0512221	1	thioester metabolic process (GO:0035383)	-
P	CZA	0	15	19	5564	0	1	0.0512221	1	heme biosynthetic process (GO:0006783)	-
P	CZA	0	15	19	5564	0	1	0.0512221	1	pigment biosynthetic process (GO:0046148)	-
P	CZA	0	15	19	5564	0	1	0.0512221	1	modified amino acid transport (GO:0072337)	-
P	CZA	0	15	19	5564	0	1	0.0512221	1	lipid localization (GO:0010876)	-
P	CZA	0	15	19	5564	0	1	0.0512221	1	RNA methylation (GO:0001510)	-
P	CZA	0	15	19	5564	0	1	0.0512221	1	acyl-CoA metabolic process (GO:0006637)	-
P	CZA	0	15	19	5564	0	1	0.0512221	1	sulfur amino acid metabolic process (GO:0000096)	-
P	CZA	0	15	19	5564	0	1	0.0512221	1	peptidoglycan-based cell wall biogenesis (GO:0009273)	-
P	CZA	0	15	19	5564	0	1	0.0512221	1	regulation of catabolic process (GO:0009894)	-
P	CZA	0	15	19	5564	0	1	0.0512221	1	amino-acid betaine metabolic process (GO:0006577)	-
P	CZA	0	15	19	5564	0	1	0.0512221	1	lipid transport (GO:0006869)	-
P	CZA	0	15	19	5564	0	1	0.0512221	1	response to metal ion (GO:0010038)	-
P	CZA	0	15	19	5564	0	1	0.0512221	1	cell wall macromolecule biosynthetic process (GO:0044038)	-
P	CZA	0	15	55	5564	0	1	0.148275	1	organic hydroxy compound metabolic process (GO:1901615)	-
P	CZA	0	15	69	5564	0	1	0.186017	1	organic anion transport (GO:0015711)	-
P	CZA	0	15	27	5564	0	1	0.0727894	1	peptidoglycan metabolic process (GO:0000270)	-
P	CZA	0	15	27	5564	0	1	0.0727894	1	positive regulation of macromolecule metabolic process (GO:0010604)	-
P	CZA	0	15	27	5564	0	1	0.0727894	1	aspartate family amino acid metabolic process (GO:0009066)	-
P	CZA	0	15	27	5564	0	1	0.0727894	1	monoatomic cation homeostasis (GO:0055080)	-
P	CZA	0	15	27	5564	0	1	0.0727894	1	monoatomic ion homeostasis (GO:0050801)	-
P	CZA	0	15	75	5564	0	1	0.202193	1	single-species biofilm formation (GO:0044010)	-
P	CZA	0	15	75	5564	0	1	0.202193	1	biological process involved in intraspecies interaction between organisms (GO:0051703)	-
P	CZA	0	15	75	5564	0	1	0.202193	1	monoatomic ion transport (GO:0006811)	-
P	CZA	0	15	6	5564	0	1	0.0161754	1	ribonucleoside diphosphate catabolic process (GO:0009191)	-
P	CZA	0	15	6	5564	0	1	0.0161754	1	purine ribonucleoside diphosphate catabolic process (GO:0009181)	-
P	CZA	0	15	6	5564	0	1	0.0161754	1	supramolecular fiber organization (GO:0097435)	-
P	CZA	0	15	6	5564	0	1	0.0161754	1	purine ribonucleoside diphosphate metabolic process (GO:0009179)	-
P	CZA	0	15	6	5564	0	1	0.0161754	1	programmed cell death (GO:0012501)	-
P	CZA	0	15	6	5564	0	1	0.0161754	1	ketone catabolic process (GO:0042182)	-
P	CZA	0	15	6	5564	0	1	0.0161754	1	purine ribonucleotide catabolic process (GO:0009154)	-
P	CZA	0	15	6	5564	0	1	0.0161754	1	purine nucleoside diphosphate catabolic process (GO:0009137)	-
P	CZA	0	15	6	5564	0	1	0.0161754	1	purine nucleoside diphosphate metabolic process (GO:0009135)	-
P	CZA	0	15	6	5564	0	1	0.0161754	1	nucleoside diphosphate catabolic process (GO:0009134)	-
P	CZA	0	15	6	5564	0	1	0.0161754	1	nucleoside metabolic process (GO:0009116)	-
P	CZA	0	15	6	5564	0	1	0.0161754	1	positive regulation of gene expression (GO:0010628)	-
P	CZA	0	15	6	5564	0	1	0.0161754	1	cell-cell signaling (GO:0007267)	-
P	CZA	0	15	6	5564	0	1	0.0161754	1	methylglyoxal metabolic process (GO:0009438)	-
P	CZA	0	15	6	5564	0	1	0.0161754	1	carnitine metabolic process (GO:0009437)	-
P	CZA	0	15	6	5564	0	1	0.0161754	1	pyrimidine nucleobase biosynthetic process (GO:0019856)	-
P	CZA	0	15	6	5564	0	1	0.0161754	1	carnitine catabolic process (GO:0042413)	-
P	CZA	0	15	6	5564	0	1	0.0161754	1	oxidative phosphorylation (GO:0006119)	-
P	CZA	0	15	6	5564	0	1	0.0161754	1	hydrogen peroxide catabolic process (GO:0042744)	-
P	CZA	0	15	6	5564	0	1	0.0161754	1	hydrogen peroxide metabolic process (GO:0042743)	-
P	CZA	0	15	6	5564	0	1	0.0161754	1	regulation of glutamine family amino acid metabolic process (GO:0000820)	-
P	CZA	0	15	6	5564	0	1	0.0161754	1	flavin-containing compound biosynthetic process (GO:0042727)	-
P	CZA	0	15	6	5564	0	1	0.0161754	1	flavin-containing compound metabolic process (GO:0042726)	-
P	CZA	0	15	6	5564	0	1	0.0161754	1	riboflavin metabolic process (GO:0006771)	-
P	CZA	0	15	6	5564	0	1	0.0161754	1	RNA catabolic process (GO:0006401)	-
P	CZA	0	15	6	5564	0	1	0.0161754	1	diaminopimelate metabolic process (GO:0046451)	-
P	CZA	0	15	6	5564	0	1	0.0161754	1	sulfur compound catabolic process (GO:0044273)	-
P	CZA	0	15	6	5564	0	1	0.0161754	1	aspartate family amino acid catabolic process (GO:0009068)	-
P	CZA	0	15	6	5564	0	1	0.0161754	1	4-hydroxyproline metabolic process (GO:0019471)	-
P	CZA	0	15	6	5564	0	1	0.0161754	1	4-hydroxyproline catabolic process (GO:0019470)	-
P	CZA	0	15	6	5564	0	1	0.0161754	1	glycine decarboxylation via glycine cleavage system (GO:0019464)	-
P	CZA	0	15	6	5564	0	1	0.0161754	1	folic acid-containing compound biosynthetic process (GO:0009396)	-
P	CZA	0	15	6	5564	0	1	0.0161754	1	quorum sensing (GO:0009372)	-
P	CZA	0	15	6	5564	0	1	0.0161754	1	pentose-phosphate shunt (GO:0006098)	-
P	CZA	0	15	6	5564	0	1	0.0161754	1	glycolytic process (GO:0006096)	-
P	CZA	0	15	6	5564	0	1	0.0161754	1	autolysis (GO:0001896)	-
P	CZA	0	15	6	5564	0	1	0.0161754	1	gluconeogenesis (GO:0006094)	-
P	CZA	0	15	6	5564	0	1	0.0161754	1	alkane catabolic process (GO:0043448)	-
P	CZA	0	15	6	5564	0	1	0.0161754	1	cellular alkane metabolic process (GO:0043446)	-
P	CZA	0	15	6	5564	0	1	0.0161754	1	acetyl-CoA biosynthetic process (GO:0006085)	-
P	CZA	0	15	6	5564	0	1	0.0161754	1	lipoprotein localization to outer membrane (GO:0044874)	-
P	CZA	0	15	6	5564	0	1	0.0161754	1	lipoprotein localization to membrane (GO:0044873)	-
P	CZA	0	15	6	5564	0	1	0.0161754	1	lipoprotein localization (GO:0044872)	-
P	CZA	0	15	6	5564	0	1	0.0161754	1	protein processing (GO:0016485)	-
P	CZA	0	15	6	5564	0	1	0.0161754	1	response to radiation (GO:0009314)	-
P	CZA	0	15	6	5564	0	1	0.0161754	1	sarcosine catabolic process (GO:1901053)	-
P	CZA	0	15	6	5564	0	1	0.0161754	1	sarcosine metabolic process (GO:1901052)	-
P	CZA	0	15	6	5564	0	1	0.0161754	1	response to salt stress (GO:0009651)	-
P	CZA	0	15	6	5564	0	1	0.0161754	1	DNA synthesis involved in DNA repair (GO:0000731)	-
P	CZA	0	15	6	5564	0	1	0.0161754	1	inorganic anion transport (GO:0015698)	-
P	CZA	0	15	6	5564	0	1	0.0161754	1	sphingosine metabolic process (GO:0006670)	-
P	CZA	0	15	6	5564	0	1	0.0161754	1	regulation of cellular response to stress (GO:0080135)	-
P	CZA	0	15	6	5564	0	1	0.0161754	1	ADP catabolic process (GO:0046032)	-
P	CZA	0	15	6	5564	0	1	0.0161754	1	ADP metabolic process (GO:0046031)	-
P	CZA	0	15	6	5564	0	1	0.0161754	1	glycosyl compound metabolic process (GO:1901657)	-
P	CZA	0	15	6	5564	0	1	0.0161754	1	hyperosmotic response (GO:0006972)	-
P	CZA	0	15	6	5564	0	1	0.0161754	1	cellular hyperosmotic salinity response (GO:0071475)	-
P	CZA	0	15	6	5564	0	1	0.0161754	1	cellular hyperosmotic response (GO:0071474)	-
P	CZA	0	15	6	5564	0	1	0.0161754	1	cellular response to salt stress (GO:0071472)	-
P	CZA	0	15	6	5564	0	1	0.0161754	1	alkanesulfonate catabolic process (GO:0046306)	-
P	CZA	0	15	6	5564	0	1	0.0161754	1	detection of cell density (GO:0060245)	-
P	CZA	0	15	6	5564	0	1	0.0161754	1	amyloid fibril formation (GO:1990000)	-
P	CZA	0	15	6	5564	0	1	0.0161754	1	alkanesulfonate metabolic process (GO:0019694)	-
P	CZA	0	15	6	5564	0	1	0.0161754	1	deoxyribonucleotide biosynthetic process (GO:0009263)	-
P	CZA	0	15	6	5564	0	1	0.0161754	1	glyceraldehyde-3-phosphate metabolic process (GO:0019682)	-
P	CZA	0	15	6	5564	0	1	0.0161754	1	peptidoglycan turnover (GO:0009254)	-
P	CZA	0	15	6	5564	0	1	0.0161754	1	hexose biosynthetic process (GO:0019319)	-
P	CZA	0	15	6	5564	0	1	0.0161754	1	methylglyoxal catabolic process (GO:0051596)	-
P	CZA	0	15	6	5564	0	1	0.0161754	1	detection of biotic stimulus (GO:0009595)	-
P	CZA	0	15	6	5564	0	1	0.0161754	1	positive regulation of proteolysis (GO:0045862)	-
P	CZA	0	15	6	5564	0	1	0.0161754	1	regulation of beta-lactamase activity (GO:0033252)	-
P	CZA	0	15	6	5564	0	1	0.0161754	1	primary alcohol metabolic process (GO:0034308)	-
P	CZA	0	15	6	5564	0	1	0.0161754	1	hyperosmotic salinity response (GO:0042538)	-
P	CZA	0	15	6	5564	0	1	0.0161754	1	sphingosine catabolic process (GO:0051872)	-
P	CZA	0	15	6	5564	0	1	0.0161754	1	establishment of protein localization to membrane (GO:0090150)	-
P	CZA	0	15	6	5564	0	1	0.0161754	1	L-valine transmembrane transport (GO:1903785)	-
P	CZA	0	15	6	5564	0	1	0.0161754	1	ornithine metabolic process (GO:0006591)	-
P	CZA	0	15	6	5564	0	1	0.0161754	1	pyrimidine nucleobase catabolic process (GO:0006208)	-
P	CZA	0	15	6	5564	0	1	0.0161754	1	regulation of cellular catabolic process (GO:0031329)	-
P	CZA	0	15	6	5564	0	1	0.0161754	1	L-serine biosynthetic process (GO:0006564)	-
P	CZA	0	15	6	5564	0	1	0.0161754	1	lysine metabolic process (GO:0006553)	-
P	CZA	0	15	6	5564	0	1	0.0161754	1	pyridoxal phosphate biosynthetic process (GO:0042823)	-
P	CZA	0	15	6	5564	0	1	0.0161754	1	pyridoxal phosphate metabolic process (GO:0042822)	-
P	CZA	0	15	6	5564	0	1	0.0161754	1	response to zinc ion (GO:0010043)	-
P	CZA	0	15	6	5564	0	1	0.0161754	1	L-alanine transport (GO:0015808)	-
P	CZA	0	15	6	5564	0	1	0.0161754	1	zinc ion transport (GO:0006829)	-
P	CZA	0	15	65	5564	0	1	0.175234	1	DNA damage response (GO:0006974)	-
P	CZA	0	15	65	5564	0	1	0.175234	1	positive regulation of cellular process (GO:0048522)	-
P	CZA	0	15	141	5564	0	1	0.380122	1	protein localization (GO:0008104)	-
P	CZA	0	15	17	5564	0	1	0.0458303	1	indole-containing compound metabolic process (GO:0042430)	-
P	CZA	0	15	17	5564	0	1	0.0458303	1	hydrocarbon catabolic process (GO:0120253)	-
P	CZA	0	15	17	5564	0	1	0.0458303	1	hydrocarbon metabolic process (GO:0120252)	-
P	CZA	0	15	17	5564	0	1	0.0458303	1	aspartate family amino acid biosynthetic process (GO:0009067)	-
P	CZA	0	15	17	5564	0	1	0.0458303	1	regulation of secretion (GO:0051046)	-
P	CZA	0	15	17	5564	0	1	0.0458303	1	taxis (GO:0042330)	-
P	CZA	0	15	17	5564	0	1	0.0458303	1	regulation of secretion by cell (GO:1903530)	-
P	CZA	0	15	17	5564	0	1	0.0458303	1	chemotaxis (GO:0006935)	-
P	CZA	0	15	17	5564	0	1	0.0458303	1	peptidoglycan biosynthetic process (GO:0009252)	-
P	CZA	0	15	17	5564	0	1	0.0458303	1	positive regulation of locomotion (GO:0040017)	-
P	CZA	0	15	17	5564	0	1	0.0458303	1	locomotion (GO:0040011)	-
P	CZA	0	15	17	5564	0	1	0.0458303	1	positive regulation of single-species biofilm formation (GO:1900192)	-
P	CZA	0	15	17	5564	0	1	0.0458303	1	indolalkylamine metabolic process (GO:0006586)	-
P	CZA	0	15	17	5564	0	1	0.0458303	1	amino-acid betaine catabolic process (GO:0006579)	-
P	CZA	0	15	17	5564	0	1	0.0458303	1	antibiotic metabolic process (GO:0016999)	-
P	CZA	0	15	17	5564	0	1	0.0458303	1	tryptophan metabolic process (GO:0006568)	-
P	CZA	0	15	17	5564	0	1	0.0458303	1	L-serine metabolic process (GO:0006563)	-
P	CZA	0	15	17	5564	0	1	0.0458303	1	regulation of protein secretion (GO:0050708)	-
P	CZA	0	15	17	5564	0	1	0.0458303	1	regulation of small molecule metabolic process (GO:0062012)	-
P	CZA	0	15	38	5564	0	1	0.102444	1	vitamin biosynthetic process (GO:0009110)	-
P	CZA	0	15	38	5564	0	1	0.102444	1	water-soluble vitamin biosynthetic process (GO:0042364)	-
P	CZA	0	15	38	5564	0	1	0.102444	1	secondary metabolic process (GO:0019748)	-
P	CZA	0	15	38	5564	0	1	0.102444	1	protein secretion by the type II secretion system (GO:0015628)	-
P	CZA	0	15	84	5564	0	1	0.226456	1	cellular response to chemical stimulus (GO:0070887)	-
P	CZA	0	15	56	5564	0	1	0.150971	1	metal ion transport (GO:0030001)	-
P	CZA	0	15	185	5564	0	1	0.498742	1	small molecule catabolic process (GO:0044282)	-
P	CZA	0	15	47	5564	0	1	0.126707	1	response to antibiotic (GO:0046677)	-
P	CZA	0	15	47	5564	0	1	0.126707	1	amide biosynthetic process (GO:0043604)	-
P	CZA	0	15	47	5564	0	1	0.126707	1	biogenic amine metabolic process (GO:0006576)	-
P	CZA	0	15	8	5564	0	1	0.0215672	1	purine ribonucleoside monophosphate biosynthetic process (GO:0009168)	-
P	CZA	0	15	8	5564	0	1	0.0215672	1	purine ribonucleoside monophosphate metabolic process (GO:0009167)	-
P	CZA	0	15	8	5564	0	1	0.0215672	1	xenobiotic catabolic process (GO:0042178)	-
P	CZA	0	15	8	5564	0	1	0.0215672	1	purine nucleoside monophosphate biosynthetic process (GO:0009127)	-
P	CZA	0	15	8	5564	0	1	0.0215672	1	purine nucleoside monophosphate metabolic process (GO:0009126)	-
P	CZA	0	15	8	5564	0	1	0.0215672	1	negative regulation of gene expression (GO:0010629)	-
P	CZA	0	15	8	5564	0	1	0.0215672	1	molybdopterin cofactor metabolic process (GO:0043545)	-
P	CZA	0	15	8	5564	0	1	0.0215672	1	molybdopterin cofactor biosynthetic process (GO:0032324)	-
P	CZA	0	15	8	5564	0	1	0.0215672	1	sphingolipid catabolic process (GO:0030149)	-
P	CZA	0	15	8	5564	0	1	0.0215672	1	imidazole-containing compound catabolic process (GO:0052805)	-
P	CZA	0	15	8	5564	0	1	0.0215672	1	regulation of response to oxidative stress (GO:1902882)	-
P	CZA	0	15	8	5564	0	1	0.0215672	1	cellular response to metal ion (GO:0071248)	-
P	CZA	0	15	8	5564	0	1	0.0215672	1	membrane lipid catabolic process (GO:0046466)	-
P	CZA	0	15	8	5564	0	1	0.0215672	1	methionine biosynthetic process (GO:0009086)	-
P	CZA	0	15	8	5564	0	1	0.0215672	1	Gram-negative-bacterium-type cell outer membrane assembly (GO:0043165)	-
P	CZA	0	15	8	5564	0	1	0.0215672	1	chorismate metabolic process (GO:0046417)	-
P	CZA	0	15	8	5564	0	1	0.0215672	1	L-histidine biosynthetic process (GO:0000105)	-
P	CZA	0	15	8	5564	0	1	0.0215672	1	putrescine biosynthetic process from arginine (GO:0033388)	-
P	CZA	0	15	8	5564	0	1	0.0215672	1	pseudouridine synthesis (GO:0001522)	-
P	CZA	0	15	8	5564	0	1	0.0215672	1	regulation of transmembrane transport (GO:0034762)	-
P	CZA	0	15	8	5564	0	1	0.0215672	1	recombinational repair (GO:0000725)	-
P	CZA	0	15	8	5564	0	1	0.0215672	1	detection of stimulus (GO:0051606)	-
P	CZA	0	15	8	5564	0	1	0.0215672	1	response to biotic stimulus (GO:0009607)	-
P	CZA	0	15	8	5564	0	1	0.0215672	1	negative regulation of single-species biofilm formation on inanimate substrate (GO:1900232)	-
P	CZA	0	15	8	5564	0	1	0.0215672	1	sphingolipid metabolic process (GO:0006665)	-
P	CZA	0	15	8	5564	0	1	0.0215672	1	carbon utilization (GO:0015976)	-
P	CZA	0	15	8	5564	0	1	0.0215672	1	cellular component disassembly (GO:0022411)	-
P	CZA	0	15	8	5564	0	1	0.0215672	1	pyrimidine-containing compound catabolic process (GO:0072529)	-
P	CZA	0	15	8	5564	0	1	0.0215672	1	pyridine-containing compound catabolic process (GO:0072526)	-
P	CZA	0	15	8	5564	0	1	0.0215672	1	pyridine nucleotide biosynthetic process (GO:0019363)	-
P	CZA	0	15	8	5564	0	1	0.0215672	1	nicotinamide nucleotide biosynthetic process (GO:0019359)	-
P	CZA	0	15	8	5564	0	1	0.0215672	1	NAD metabolic process (GO:0019674)	-
P	CZA	0	15	8	5564	0	1	0.0215672	1	membrane assembly (GO:0071709)	-
P	CZA	0	15	8	5564	0	1	0.0215672	1	base-excision repair (GO:0006284)	-
P	CZA	0	15	8	5564	0	1	0.0215672	1	sodium ion transmembrane transport (GO:0035725)	-
P	CZA	0	15	8	5564	0	1	0.0215672	1	threonine metabolic process (GO:0006566)	-
P	CZA	0	15	8	5564	0	1	0.0215672	1	cytokinesis (GO:0000910)	-
P	CZA	0	15	8	5564	0	1	0.0215672	1	regulation of transporter activity (GO:0032409)	-
P	CZA	0	15	8	5564	0	1	0.0215672	1	L-histidine catabolic process (GO:0006548)	-
P	CZA	0	15	8	5564	0	1	0.0215672	1	vitamin B6 biosynthetic process (GO:0042819)	-
P	CZA	0	15	8	5564	0	1	0.0215672	1	glutamine biosynthetic process (GO:0006542)	-
P	CZA	0	15	8	5564	0	1	0.0215672	1	vitamin B6 metabolic process (GO:0042816)	-
P	CZA	0	15	8	5564	0	1	0.0215672	1	membrane biogenesis (GO:0044091)	-
P	CZA	0	15	8	5564	0	1	0.0215672	1	valine transport (GO:0015829)	-
P	CZA	0	15	8	5564	0	1	0.0215672	1	sodium ion transport (GO:0006814)	-
P	CZA	0	15	43	5564	0	1	0.115924	1	phospholipid biosynthetic process (GO:0008654)	-
P	CZA	0	15	43	5564	0	1	0.115924	1	non-proteinogenic amino acid metabolic process (GO:0170041)	-
P	CZA	0	15	264	5564	0	1	0.711718	1	transmembrane transport (GO:0055085)	-
P	CZA	0	15	112	5564	0	1	0.301941	1	protein transmembrane transport (GO:0071806)	-
P	CZA	0	15	21	5564	0	1	0.0566139	1	regulation of establishment of protein localization (GO:0070201)	-
P	CZA	0	15	21	5564	0	1	0.0566139	1	nucleobase metabolic process (GO:0009112)	-
P	CZA	0	15	21	5564	0	1	0.0566139	1	cellular biogenic amine catabolic process (GO:0042402)	-
P	CZA	0	15	21	5564	0	1	0.0566139	1	porphyrin-containing compound biosynthetic process (GO:0006779)	-
P	CZA	0	15	21	5564	0	1	0.0566139	1	pyoverdine biosynthetic process (GO:0002049)	-
P	CZA	0	15	21	5564	0	1	0.0566139	1	cellular response to antibiotic (GO:0071236)	-
P	CZA	0	15	21	5564	0	1	0.0566139	1	single-species submerged biofilm formation (GO:0090609)	-
P	CZA	0	15	21	5564	0	1	0.0566139	1	submerged biofilm formation (GO:0090605)	-
P	CZA	0	15	21	5564	0	1	0.0566139	1	positive regulation of macromolecule biosynthetic process (GO:0010557)	-
P	CZA	0	15	21	5564	0	1	0.0566139	1	regulation of cellular localization (GO:0060341)	-
P	CZA	0	15	21	5564	0	1	0.0566139	1	amine catabolic process (GO:0009310)	-
P	CZA	0	15	21	5564	0	1	0.0566139	1	regulation of protein localization (GO:0032880)	-
P	CZA	0	15	21	5564	0	1	0.0566139	1	regulation of single-species biofilm formation on inanimate substrate (GO:1900231)	-
P	CZA	0	15	21	5564	0	1	0.0566139	1	organic acid transmembrane transport (GO:1903825)	-
P	CZA	0	15	21	5564	0	1	0.0566139	1	import into cell (GO:0098657)	-
P	CZA	0	15	21	5564	0	1	0.0566139	1	rRNA metabolic process (GO:0016072)	-
P	CZA	0	15	21	5564	0	1	0.0566139	1	regulation of catalytic activity (GO:0050790)	-
P	CZA	0	15	72	5564	0	1	0.194105	1	cellular lipid catabolic process (GO:0044242)	-
P	CZA	0	15	72	5564	0	1	0.194105	1	lipid catabolic process (GO:0016042)	-
P	CZA	0	15	72	5564	0	1	0.194105	1	DNA metabolic process (GO:0006259)	-
P	CZA	0	15	2	5564	0	1	0.0053918	1	tRNA wobble adenosine to inosine editing (GO:0002100)	-
P	CZA	0	15	2	5564	0	1	0.0053918	1	protein nucleotidylation (GO:0018175)	-
P	CZA	0	15	2	5564	0	1	0.0053918	1	cyclic nucleotide biosynthetic process (GO:0009190)	-
P	CZA	0	15	2	5564	0	1	0.0053918	1	osmoregulated periplasmic glucan biosynthetic process (GO:1900727)	-
P	CZA	0	15	2	5564	0	1	0.0053918	1	osmoregulated periplasmic glucan metabolic process (GO:1900725)	-
P	CZA	0	15	2	5564	0	1	0.0053918	1	cyclic nucleotide metabolic process (GO:0009187)	-
P	CZA	0	15	2	5564	0	1	0.0053918	1	citrulline biosynthetic process (GO:0019240)	-
P	CZA	0	15	2	5564	0	1	0.0053918	1	pyrimidine deoxyribonucleoside monophosphate biosynthetic process (GO:0009177)	-
P	CZA	0	15	2	5564	0	1	0.0053918	1	pyrimidine deoxyribonucleoside monophosphate metabolic process (GO:0009176)	-
P	CZA	0	15	2	5564	0	1	0.0053918	1	cellular response to cell envelope stress (GO:0036460)	-
P	CZA	0	15	2	5564	0	1	0.0053918	1	negative regulation of siderophore biosynthetic process (GO:1900705)	-
P	CZA	0	15	2	5564	0	1	0.0053918	1	regulation of siderophore biosynthetic process (GO:1900704)	-
P	CZA	0	15	2	5564	0	1	0.0053918	1	ceramide catabolic process (GO:0046514)	-
P	CZA	0	15	2	5564	0	1	0.0053918	1	deoxyribonucleoside monophosphate catabolic process (GO:0009159)	-
P	CZA	0	15	2	5564	0	1	0.0053918	1	deoxyribonucleoside monophosphate biosynthetic process (GO:0009157)	-
P	CZA	0	15	2	5564	0	1	0.0053918	1	heme catabolic process (GO:0042167)	-
P	CZA	0	15	2	5564	0	1	0.0053918	1	cellular response to selenite ion (GO:0072715)	-
P	CZA	0	15	2	5564	0	1	0.0053918	1	response to selenite ion (GO:0072714)	-
P	CZA	0	15	2	5564	0	1	0.0053918	1	glycerolipid catabolic process (GO:0046503)	-
P	CZA	0	15	2	5564	0	1	0.0053918	1	pyrimidine nucleoside triphosphate catabolic process (GO:0009149)	-
P	CZA	0	15	2	5564	0	1	0.0053918	1	S-adenosylmethionine metabolic process (GO:0046500)	-
P	CZA	0	15	2	5564	0	1	0.0053918	1	chaperone-mediated protein complex assembly (GO:0051131)	-
P	CZA	0	15	2	5564	0	1	0.0053918	1	protein maturation by [4Fe-4S] cluster transfer (GO:0106035)	-
P	CZA	0	15	2	5564	0	1	0.0053918	1	protein adenylylation (GO:0018117)	-
P	CZA	0	15	2	5564	0	1	0.0053918	1	pyrimidine nucleoside diphosphate biosynthetic process (GO:0009139)	-
P	CZA	0	15	2	5564	0	1	0.0053918	1	pyrimidine nucleoside diphosphate metabolic process (GO:0009138)	-
P	CZA	0	15	2	5564	0	1	0.0053918	1	nucleoside diphosphate biosynthetic process (GO:0009133)	-
P	CZA	0	15	2	5564	0	1	0.0053918	1	terpenoid biosynthetic process, mevalonate-independent (GO:0051483)	-
P	CZA	0	15	2	5564	0	1	0.0053918	1	pyrimidine nucleoside monophosphate biosynthetic process (GO:0009130)	-
P	CZA	0	15	2	5564	0	1	0.0053918	1	regulation of amide catabolic process (GO:0034251)	-
P	CZA	0	15	2	5564	0	1	0.0053918	1	tRNA threonylcarbamoyladenosine metabolic process (GO:0070525)	-
P	CZA	0	15	2	5564	0	1	0.0053918	1	peptidyl-serine phosphorylation (GO:0018105)	-
P	CZA	0	15	2	5564	0	1	0.0053918	1	peptidoglycan-protein cross-linking (GO:0018104)	-
P	CZA	0	15	2	5564	0	1	0.0053918	1	pyrimidine nucleoside monophosphate metabolic process (GO:0009129)	-
P	CZA	0	15	2	5564	0	1	0.0053918	1	nucleoside monophosphate catabolic process (GO:0009125)	-
P	CZA	0	15	2	5564	0	1	0.0053918	1	regulation of amide metabolic process (GO:0034248)	-
P	CZA	0	15	2	5564	0	1	0.0053918	1	glycolipid transport (GO:0046836)	-
P	CZA	0	15	2	5564	0	1	0.0053918	1	regulation of DNA binding (GO:0051101)	-
P	CZA	0	15	2	5564	0	1	0.0053918	1	antibiotic catabolic process (GO:0017001)	-
P	CZA	0	15	2	5564	0	1	0.0053918	1	oligopeptide transmembrane transport (GO:0035672)	-
P	CZA	0	15	2	5564	0	1	0.0053918	1	cellular response to nitrogen levels (GO:0043562)	-
P	CZA	0	15	2	5564	0	1	0.0053918	1	regulation of intracellular pH (GO:0051453)	-
P	CZA	0	15	2	5564	0	1	0.0053918	1	aerotaxis (GO:0009454)	-
P	CZA	0	15	2	5564	0	1	0.0053918	1	energy taxis (GO:0009453)	-
P	CZA	0	15	2	5564	0	1	0.0053918	1	gamma-aminobutyric acid catabolic process (GO:0009450)	-
P	CZA	0	15	2	5564	0	1	0.0053918	1	regulation of glycoprotein metabolic process (GO:1903018)	-
P	CZA	0	15	2	5564	0	1	0.0053918	1	protein acylation (GO:0043543)	-
P	CZA	0	15	2	5564	0	1	0.0053918	1	glycolipid translocation (GO:0034203)	-
P	CZA	0	15	2	5564	0	1	0.0053918	1	cyanate catabolic process (GO:0009440)	-
P	CZA	0	15	2	5564	0	1	0.0053918	1	cyanate metabolic process (GO:0009439)	-
P	CZA	0	15	2	5564	0	1	0.0053918	1	glyoxylate catabolic process (GO:0009436)	-
P	CZA	0	15	2	5564	0	1	0.0053918	1	GMP biosynthetic process (GO:0006177)	-
P	CZA	0	15	2	5564	0	1	0.0053918	1	cAMP biosynthetic process (GO:0006171)	-
P	CZA	0	15	2	5564	0	1	0.0053918	1	cytosine metabolic process (GO:0019858)	-
P	CZA	0	15	2	5564	0	1	0.0053918	1	extracellular matrix organization (GO:0030198)	-
P	CZA	0	15	2	5564	0	1	0.0053918	1	tRNA 3'-end processing (GO:0042780)	-
P	CZA	0	15	2	5564	0	1	0.0053918	1	response to cold (GO:0009409)	-
P	CZA	0	15	2	5564	0	1	0.0053918	1	ATP synthesis coupled electron transport (GO:0042773)	-
P	CZA	0	15	2	5564	0	1	0.0053918	1	regulation of ethanol catabolic process (GO:1900065)	-
P	CZA	0	15	2	5564	0	1	0.0053918	1	regulation of DNA-templated DNA replication initiation (GO:0030174)	-
P	CZA	0	15	2	5564	0	1	0.0053918	1	response to nutrient (GO:0007584)	-
P	CZA	0	15	2	5564	0	1	0.0053918	1	protein lipidation (GO:0006497)	-
P	CZA	0	15	2	5564	0	1	0.0053918	1	base conversion or substitution editing (GO:0016553)	-
P	CZA	0	15	2	5564	0	1	0.0053918	1	protein N-linked glycosylation (GO:0006487)	-
P	CZA	0	15	2	5564	0	1	0.0053918	1	protein glycosylation (GO:0006486)	-
P	CZA	0	15	2	5564	0	1	0.0053918	1	energy reserve metabolic process (GO:0006112)	-
P	CZA	0	15	2	5564	0	1	0.0053918	1	protein acetylation (GO:0006473)	-
P	CZA	0	15	2	5564	0	1	0.0053918	1	protein dephosphorylation (GO:0006470)	-
P	CZA	0	15	2	5564	0	1	0.0053918	1	regulation of cellular response to heat (GO:1900034)	-
P	CZA	0	15	2	5564	0	1	0.0053918	1	malate metabolic process (GO:0006108)	-
P	CZA	0	15	2	5564	0	1	0.0053918	1	citrate metabolic process (GO:0006101)	-
P	CZA	0	15	2	5564	0	1	0.0053918	1	regulation of translational initiation (GO:0006446)	-
P	CZA	0	15	2	5564	0	1	0.0053918	1	tRNA wobble guanine modification (GO:0002099)	-
P	CZA	0	15	2	5564	0	1	0.0053918	1	polyphosphate catabolic process (GO:0006798)	-
P	CZA	0	15	2	5564	0	1	0.0053918	1	polyphosphate metabolic process (GO:0006797)	-
P	CZA	0	15	2	5564	0	1	0.0053918	1	phenylalanyl-tRNA aminoacylation (GO:0006432)	-
P	CZA	0	15	2	5564	0	1	0.0053918	1	cellular response to zinc ion (GO:0071294)	-
P	CZA	0	15	2	5564	0	1	0.0053918	1	N-acetylglucosamine transport (GO:0015764)	-
P	CZA	0	15	2	5564	0	1	0.0053918	1	glutamyl-tRNA aminoacylation (GO:0006424)	-
P	CZA	0	15	2	5564	0	1	0.0053918	1	cytochrome c biosynthetic process (GO:1903607)	-
P	CZA	0	15	2	5564	0	1	0.0053918	1	cytochrome c metabolic process (GO:1903606)	-
P	CZA	0	15	2	5564	0	1	0.0053918	1	cytochrome biosynthetic process (GO:1903605)	-
P	CZA	0	15	2	5564	0	1	0.0053918	1	cytochrome metabolic process (GO:1903604)	-
P	CZA	0	15	2	5564	0	1	0.0053918	1	glycerol-3-phosphate catabolic process (GO:0046168)	-
P	CZA	0	15	2	5564	0	1	0.0053918	1	regulation of DNA-templated DNA replication (GO:0090329)	-
P	CZA	0	15	2	5564	0	1	0.0053918	1	cellular response to iron(II) ion (GO:0071282)	-
P	CZA	0	15	2	5564	0	1	0.0053918	1	cellular response to iron ion (GO:0071281)	-
P	CZA	0	15	2	5564	0	1	0.0053918	1	translational initiation (GO:0006413)	-
P	CZA	0	15	2	5564	0	1	0.0053918	1	inorganic ion import across plasma membrane (GO:0099587)	-
P	CZA	0	15	2	5564	0	1	0.0053918	1	amino acid export across plasma membrane (GO:0032973)	-
P	CZA	0	15	2	5564	0	1	0.0053918	1	fumarate transport (GO:0015741)	-
P	CZA	0	15	2	5564	0	1	0.0053918	1	D-serine catabolic process (GO:0036088)	-
P	CZA	0	15	2	5564	0	1	0.0053918	1	mRNA catabolic process (GO:0006402)	-
P	CZA	0	15	2	5564	0	1	0.0053918	1	tricarboxylic acid biosynthetic process (GO:0072351)	-
P	CZA	0	15	2	5564	0	1	0.0053918	1	pigment catabolic process (GO:0046149)	-
P	CZA	0	15	2	5564	0	1	0.0053918	1	positive regulation of chemotaxis (GO:0050921)	-
P	CZA	0	15	2	5564	0	1	0.0053918	1	D-serine metabolic process (GO:0070178)	-
P	CZA	0	15	2	5564	0	1	0.0053918	1	lactam catabolic process (GO:0072340)	-
P	CZA	0	15	2	5564	0	1	0.0053918	1	lactam metabolic process (GO:0072338)	-
P	CZA	0	15	2	5564	0	1	0.0053918	1	positive regulation of amino acid biosynthetic process (GO:2000284)	-
P	CZA	0	15	2	5564	0	1	0.0053918	1	phosphatidylinositol metabolic process (GO:0046488)	-
P	CZA	0	15	2	5564	0	1	0.0053918	1	cellular response to chromate (GO:0071247)	-
P	CZA	0	15	2	5564	0	1	0.0053918	1	cellular response to amino acid stimulus (GO:0071230)	-
P	CZA	0	15	2	5564	0	1	0.0053918	1	terpenoid metabolic process (GO:0006721)	-
P	CZA	0	15	2	5564	0	1	0.0053918	1	cellular response to acid chemical (GO:0071229)	-
P	CZA	0	15	2	5564	0	1	0.0053918	1	trehalose metabolic process (GO:0005991)	-
P	CZA	0	15	2	5564	0	1	0.0053918	1	hypoxanthine metabolic process (GO:0046100)	-
P	CZA	0	15	2	5564	0	1	0.0053918	1	regulation of binding (GO:0051098)	-
P	CZA	0	15	2	5564	0	1	0.0053918	1	glycogen metabolic process (GO:0005977)	-
P	CZA	0	15	2	5564	0	1	0.0053918	1	detection of phosphate ion (GO:0010247)	-
P	CZA	0	15	2	5564	0	1	0.0053918	1	response to organonitrogen compound (GO:0010243)	-
P	CZA	0	15	2	5564	0	1	0.0053918	1	D-amino acid biosynthetic process (GO:0046437)	-
P	CZA	0	15	2	5564	0	1	0.0053918	1	negative regulation of lipid biosynthetic process (GO:0051055)	-
P	CZA	0	15	2	5564	0	1	0.0053918	1	positive regulation of proline metabolic process (GO:2000216)	-
P	CZA	0	15	2	5564	0	1	0.0053918	1	regulation of proline metabolic process (GO:2000214)	-
P	CZA	0	15	2	5564	0	1	0.0053918	1	positive regulation of glutamate metabolic process (GO:2000213)	-
P	CZA	0	15	2	5564	0	1	0.0053918	1	regulation of glutamate metabolic process (GO:2000211)	-
P	CZA	0	15	2	5564	0	1	0.0053918	1	response to ionizing radiation (GO:0010212)	-
P	CZA	0	15	2	5564	0	1	0.0053918	1	pentose-phosphate shunt, non-oxidative branch (GO:0009052)	-
P	CZA	0	15	2	5564	0	1	0.0053918	1	DNA replication, removal of RNA primer (GO:0043137)	-
P	CZA	0	15	2	5564	0	1	0.0053918	1	phospholipid catabolic process (GO:0009395)	-
P	CZA	0	15	2	5564	0	1	0.0053918	1	regulation of RNA stability (GO:0043487)	-
P	CZA	0	15	2	5564	0	1	0.0053918	1	peptidyl-glutamine methylation (GO:0018364)	-
P	CZA	0	15	2	5564	0	1	0.0053918	1	sodium ion import across plasma membrane (GO:0098719)	-
P	CZA	0	15	2	5564	0	1	0.0053918	1	translocation of peptides or proteins into host (GO:0042000)	-
P	CZA	0	15	2	5564	0	1	0.0053918	1	regulation of lyase activity (GO:0051339)	-
P	CZA	0	15	2	5564	0	1	0.0053918	1	regulation of elastin catabolic process (GO:0060310)	-
P	CZA	0	15	2	5564	0	1	0.0053918	1	acetate metabolic process (GO:0006083)	-
P	CZA	0	15	2	5564	0	1	0.0053918	1	cellular response to reactive nitrogen species (GO:1902170)	-
P	CZA	0	15	2	5564	0	1	0.0053918	1	glucosamine-containing compound metabolic process (GO:1901071)	-
P	CZA	0	15	2	5564	0	1	0.0053918	1	tRNA threonylcarbamoyladenosine modification (GO:0002949)	-
P	CZA	0	15	2	5564	0	1	0.0053918	1	protein repair (GO:0030091)	-
P	CZA	0	15	2	5564	0	1	0.0053918	1	macromolecule glycosylation (GO:0043413)	-
P	CZA	0	15	2	5564	0	1	0.0053918	1	terpenoid biosynthetic process (GO:0016114)	-
P	CZA	0	15	2	5564	0	1	0.0053918	1	N-acetylglucosamine metabolic process (GO:0006044)	-
P	CZA	0	15	2	5564	0	1	0.0053918	1	cellular response to aldehyde (GO:0110096)	-
P	CZA	0	15	2	5564	0	1	0.0053918	1	cellular detoxification of aldehyde (GO:0110095)	-
P	CZA	0	15	2	5564	0	1	0.0053918	1	adenosine to inosine editing (GO:0006382)	-
P	CZA	0	15	2	5564	0	1	0.0053918	1	organic phosphonate catabolic process (GO:0019700)	-
P	CZA	0	15	2	5564	0	1	0.0053918	1	5-phosphoribose 1-diphosphate biosynthetic process (GO:0006015)	-
P	CZA	0	15	2	5564	0	1	0.0053918	1	double-strand break repair via homologous recombination (GO:0000724)	-
P	CZA	0	15	2	5564	0	1	0.0053918	1	phospholipid homeostasis (GO:0055091)	-
P	CZA	0	15	2	5564	0	1	0.0053918	1	fructose 6-phosphate metabolic process (GO:0006002)	-
P	CZA	0	15	2	5564	0	1	0.0053918	1	RNA 3'-end processing (GO:0031123)	-
P	CZA	0	15	2	5564	0	1	0.0053918	1	lipid homeostasis (GO:0055088)	-
P	CZA	0	15	2	5564	0	1	0.0053918	1	magnesium ion transport (GO:0015693)	-
P	CZA	0	15	2	5564	0	1	0.0053918	1	cellular response to sulfate starvation (GO:0009970)	-
P	CZA	0	15	2	5564	0	1	0.0053918	1	adenine biosynthetic process (GO:0046084)	-
P	CZA	0	15	2	5564	0	1	0.0053918	1	dUTP catabolic process (GO:0046081)	-
P	CZA	0	15	2	5564	0	1	0.0053918	1	dUTP metabolic process (GO:0046080)	-
P	CZA	0	15	2	5564	0	1	0.0053918	1	glycine betaine biosynthetic process (GO:0031456)	-
P	CZA	0	15	2	5564	0	1	0.0053918	1	dTTP metabolic process (GO:0046075)	-
P	CZA	0	15	2	5564	0	1	0.0053918	1	positive regulation of organic acid transport (GO:0032892)	-
P	CZA	0	15	2	5564	0	1	0.0053918	1	regulation of organic acid transport (GO:0032890)	-
P	CZA	0	15	2	5564	0	1	0.0053918	1	cellular response to nitrogen compound (GO:1901699)	-
P	CZA	0	15	2	5564	0	1	0.0053918	1	ceramide metabolic process (GO:0006672)	-
P	CZA	0	15	2	5564	0	1	0.0053918	1	cAMP metabolic process (GO:0046058)	-
P	CZA	0	15	2	5564	0	1	0.0053918	1	malonyl-CoA biosynthetic process (GO:2001295)	-
P	CZA	0	15	2	5564	0	1	0.0053918	1	negative regulation of response to stimulus (GO:0048585)	-
P	CZA	0	15	2	5564	0	1	0.0053918	1	malonyl-CoA metabolic process (GO:2001293)	-
P	CZA	0	15	2	5564	0	1	0.0053918	1	glycosylation (GO:0070085)	-
P	CZA	0	15	2	5564	0	1	0.0053918	1	postreplication repair (GO:0006301)	-
P	CZA	0	15	2	5564	0	1	0.0053918	1	phosphatidylinositol biosynthetic process (GO:0006661)	-
P	CZA	0	15	2	5564	0	1	0.0053918	1	enterobactin transport (GO:0042930)	-
P	CZA	0	15	2	5564	0	1	0.0053918	1	regulation of superoxide dismutase activity (GO:1901668)	-
P	CZA	0	15	2	5564	0	1	0.0053918	1	GMP metabolic process (GO:0046037)	-
P	CZA	0	15	2	5564	0	1	0.0053918	1	CTP metabolic process (GO:0046036)	-
P	CZA	0	15	2	5564	0	1	0.0053918	1	5-phosphoribose 1-diphosphate metabolic process (GO:0046391)	-
P	CZA	0	15	2	5564	0	1	0.0053918	1	oxylipin biosynthetic process (GO:0031408)	-
P	CZA	0	15	2	5564	0	1	0.0053918	1	phosphatidylethanolamine biosynthetic process (GO:0006646)	-
P	CZA	0	15	2	5564	0	1	0.0053918	1	oxylipin metabolic process (GO:0031407)	-
P	CZA	0	15	2	5564	0	1	0.0053918	1	CAAX-box protein maturation (GO:0080120)	-
P	CZA	0	15	2	5564	0	1	0.0053918	1	GDP-D-rhamnose metabolic process (GO:0046382)	-
P	CZA	0	15	2	5564	0	1	0.0053918	1	unsaturated fatty acid biosynthetic process (GO:0006636)	-
P	CZA	0	15	2	5564	0	1	0.0053918	1	xenobiotic transport (GO:0042908)	-
P	CZA	0	15	2	5564	0	1	0.0053918	1	guanosine tetraphosphate metabolic process (GO:0015969)	-
P	CZA	0	15	2	5564	0	1	0.0053918	1	beta-lactam antibiotic catabolic process (GO:0030655)	-
P	CZA	0	15	2	5564	0	1	0.0053918	1	L-leucine import across plasma membrane (GO:1903801)	-
P	CZA	0	15	2	5564	0	1	0.0053918	1	beta-lactam antibiotic metabolic process (GO:0030653)	-
P	CZA	0	15	2	5564	0	1	0.0053918	1	monosaccharide catabolic process (GO:0046365)	-
P	CZA	0	15	2	5564	0	1	0.0053918	1	positive regulation of cilium-dependent cell motility (GO:2000155)	-
P	CZA	0	15	2	5564	0	1	0.0053918	1	cellular response to radiation (GO:0071478)	-
P	CZA	0	15	2	5564	0	1	0.0053918	1	regulation of cellular pH (GO:0030641)	-
P	CZA	0	15	2	5564	0	1	0.0053918	1	disaccharide biosynthetic process (GO:0046351)	-
P	CZA	0	15	2	5564	0	1	0.0053918	1	nucleobase-containing small molecule interconversion (GO:0015949)	-
P	CZA	0	15	2	5564	0	1	0.0053918	1	D-alanine biosynthetic process (GO:0030632)	-
P	CZA	0	15	2	5564	0	1	0.0053918	1	coenzyme A biosynthetic process (GO:0015937)	-
P	CZA	0	15	2	5564	0	1	0.0053918	1	coenzyme A metabolic process (GO:0015936)	-
P	CZA	0	15	2	5564	0	1	0.0053918	1	phosphatidylethanolamine metabolic process (GO:0046337)	-
P	CZA	0	15	2	5564	0	1	0.0053918	1	proline catabolic process to glutamate (GO:0010133)	-
P	CZA	0	15	2	5564	0	1	0.0053918	1	response to chromate (GO:0046687)	-
P	CZA	0	15	2	5564	0	1	0.0053918	1	response to arsenic-containing substance (GO:0046685)	-
P	CZA	0	15	2	5564	0	1	0.0053918	1	extracellular structure organization (GO:0043062)	-
P	CZA	0	15	2	5564	0	1	0.0053918	1	inorganic cation import across plasma membrane (GO:0098659)	-
P	CZA	0	15	2	5564	0	1	0.0053918	1	cellular response to iron ion starvation (GO:0010106)	-
P	CZA	0	15	2	5564	0	1	0.0053918	1	pyridine nucleotide salvage (GO:0019365)	-
P	CZA	0	15	2	5564	0	1	0.0053918	1	glutaminyl-tRNAGln biosynthesis via transamidation (GO:0070681)	-
P	CZA	0	15	2	5564	0	1	0.0053918	1	protoporphyrinogen IX biosynthetic process from glutamate (GO:0019353)	-
P	CZA	0	15	2	5564	0	1	0.0053918	1	polyprenol metabolic process (GO:0016093)	-
P	CZA	0	15	2	5564	0	1	0.0053918	1	regulation of DNA recombination (GO:0000018)	-
P	CZA	0	15	2	5564	0	1	0.0053918	1	transsulfuration (GO:0019346)	-
P	CZA	0	15	2	5564	0	1	0.0053918	1	denitrification pathway (GO:0019333)	-
P	CZA	0	15	2	5564	0	1	0.0053918	1	xenobiotic export from cell (GO:0046618)	-
P	CZA	0	15	2	5564	0	1	0.0053918	1	cellular response to nitric oxide (GO:0071732)	-
P	CZA	0	15	2	5564	0	1	0.0053918	1	ammonia assimilation cycle (GO:0019676)	-
P	CZA	0	15	2	5564	0	1	0.0053918	1	GDP-D-rhamnose biosynthetic process (GO:0019306)	-
P	CZA	0	15	2	5564	0	1	0.0053918	1	NAD salvage (GO:0034355)	-
P	CZA	0	15	2	5564	0	1	0.0053918	1	detection of chemical stimulus (GO:0009593)	-
P	CZA	0	15	2	5564	0	1	0.0053918	1	translocation of molecules into host (GO:0044417)	-
P	CZA	0	15	2	5564	0	1	0.0053918	1	chromosome segregation (GO:0007059)	-
P	CZA	0	15	2	5564	0	1	0.0053918	1	peptidyl-serine modification (GO:0018209)	-
P	CZA	0	15	2	5564	0	1	0.0053918	1	peptidyl-methionine modification (GO:0018206)	-
P	CZA	0	15	2	5564	0	1	0.0053918	1	pyrimidine deoxyribonucleotide catabolic process (GO:0009223)	-
P	CZA	0	15	2	5564	0	1	0.0053918	1	adhesion of symbiont to host (GO:0044406)	-
P	CZA	0	15	2	5564	0	1	0.0053918	1	cyclic purine nucleotide metabolic process (GO:0052652)	-
P	CZA	0	15	2	5564	0	1	0.0053918	1	pyrimidine deoxyribonucleoside triphosphate catabolic process (GO:0009213)	-
P	CZA	0	15	2	5564	0	1	0.0053918	1	positive regulation of amine catabolic process (GO:0033243)	-
P	CZA	0	15	2	5564	0	1	0.0053918	1	quinate catabolic process (GO:0019631)	-
P	CZA	0	15	2	5564	0	1	0.0053918	1	quinate metabolic process (GO:0019630)	-
P	CZA	0	15	2	5564	0	1	0.0053918	1	polyamine transmembrane transport (GO:1902047)	-
P	CZA	0	15	2	5564	0	1	0.0053918	1	pyrimidine ribonucleoside triphosphate biosynthetic process (GO:0009209)	-
P	CZA	0	15	2	5564	0	1	0.0053918	1	charged-tRNA amino acid modification (GO:0019988)	-
P	CZA	0	15	2	5564	0	1	0.0053918	1	translesion synthesis (GO:0019985)	-
P	CZA	0	15	2	5564	0	1	0.0053918	1	primary alcohol catabolic process (GO:0034310)	-
P	CZA	0	15	2	5564	0	1	0.0053918	1	cysteine export across plasma membrane (GO:0033228)	-
P	CZA	0	15	2	5564	0	1	0.0053918	1	L-phenylalanine biosynthetic process from chorismate via phenylpyruvate (GO:0033585)	-
P	CZA	0	15	2	5564	0	1	0.0053918	1	dicarboxylic acid catabolic process (GO:0043649)	-
P	CZA	0	15	2	5564	0	1	0.0053918	1	transcription-coupled nucleotide-excision repair (GO:0006283)	-
P	CZA	0	15	2	5564	0	1	0.0053918	1	regulation of cilium-dependent cell motility (GO:1902019)	-
P	CZA	0	15	2	5564	0	1	0.0053918	1	mitochondrion organization (GO:0007005)	-
P	CZA	0	15	2	5564	0	1	0.0053918	1	benzoate catabolic process (GO:0043639)	-
P	CZA	0	15	2	5564	0	1	0.0053918	1	benzoate metabolic process (GO:0018874)	-
P	CZA	0	15	2	5564	0	1	0.0053918	1	regulation of DNA replication (GO:0006275)	-
P	CZA	0	15	2	5564	0	1	0.0053918	1	DNA unwinding involved in DNA replication (GO:0006268)	-
P	CZA	0	15	2	5564	0	1	0.0053918	1	unsaturated fatty acid metabolic process (GO:0033559)	-
P	CZA	0	15	2	5564	0	1	0.0053918	1	positive regulation of cell adhesion involved in single-species biofilm formation (GO:1900189)	-
P	CZA	0	15	2	5564	0	1	0.0053918	1	regulation of cell adhesion involved in single-species biofilm formation (GO:1900187)	-
P	CZA	0	15	2	5564	0	1	0.0053918	1	positive regulation of response to external stimulus (GO:0032103)	-
P	CZA	0	15	2	5564	0	1	0.0053918	1	negative regulation of response to external stimulus (GO:0032102)	-
P	CZA	0	15	2	5564	0	1	0.0053918	1	cysteine transport (GO:0042883)	-
P	CZA	0	15	2	5564	0	1	0.0053918	1	xenobiotic detoxification by transmembrane export across the plasma membrane (GO:1990961)	-
P	CZA	0	15	2	5564	0	1	0.0053918	1	RNA 5'-end processing (GO:0000966)	-
P	CZA	0	15	2	5564	0	1	0.0053918	1	intermembrane phospholipid transfer (GO:0120010)	-
P	CZA	0	15	2	5564	0	1	0.0053918	1	regulation of carbon utilization (GO:0043609)	-
P	CZA	0	15	2	5564	0	1	0.0053918	1	'de novo' NAD biosynthetic process from aspartate (GO:0034628)	-
P	CZA	0	15	2	5564	0	1	0.0053918	1	'de novo' NAD biosynthetic process (GO:0034627)	-
P	CZA	0	15	2	5564	0	1	0.0053918	1	pyrimidine nucleotide catabolic process (GO:0006244)	-
P	CZA	0	15	2	5564	0	1	0.0053918	1	CTP biosynthetic process (GO:0006241)	-
P	CZA	0	15	2	5564	0	1	0.0053918	1	intermembrane lipid transfer (GO:0120009)	-
P	CZA	0	15	2	5564	0	1	0.0053918	1	cellular response to reactive oxygen species (GO:0034614)	-
P	CZA	0	15	2	5564	0	1	0.0053918	1	pyruvate biosynthetic process (GO:0042866)	-
P	CZA	0	15	2	5564	0	1	0.0053918	1	tetrapyrrole biosynthetic process from glutamate (GO:0033526)	-
P	CZA	0	15	2	5564	0	1	0.0053918	1	amino-acid betaine biosynthetic process (GO:0006578)	-
P	CZA	0	15	2	5564	0	1	0.0053918	1	tyrosine catabolic process (GO:0006572)	-
P	CZA	0	15	2	5564	0	1	0.0053918	1	positive regulation of cellular catabolic process (GO:0031331)	-
P	CZA	0	15	2	5564	0	1	0.0053918	1	cytosine catabolic process (GO:0006209)	-
P	CZA	0	15	2	5564	0	1	0.0053918	1	proline catabolic process (GO:0006562)	-
P	CZA	0	15	2	5564	0	1	0.0053918	1	D-methionine transmembrane transport (GO:0048473)	-
P	CZA	0	15	2	5564	0	1	0.0053918	1	formaldehyde catabolic process (GO:0046294)	-
P	CZA	0	15	2	5564	0	1	0.0053918	1	formaldehyde metabolic process (GO:0046292)	-
P	CZA	0	15	2	5564	0	1	0.0053918	1	cobalamin transport (GO:0015889)	-
P	CZA	0	15	2	5564	0	1	0.0053918	1	ammonium transmembrane transport (GO:0072488)	-
P	CZA	0	15	2	5564	0	1	0.0053918	1	cysteine transmembrane transport (GO:1903712)	-
P	CZA	0	15	2	5564	0	1	0.0053918	1	spermidine transmembrane transport (GO:1903711)	-
P	CZA	0	15	2	5564	0	1	0.0053918	1	positive regulation of proline catabolic process to glutamate (GO:2001158)	-
P	CZA	0	15	2	5564	0	1	0.0053918	1	regulation of proline catabolic process to glutamate (GO:2001156)	-
P	CZA	0	15	2	5564	0	1	0.0053918	1	regulation of pH (GO:0006885)	-
P	CZA	0	15	2	5564	0	1	0.0053918	1	intracellular zinc ion homeostasis (GO:0006882)	-
P	CZA	0	15	2	5564	0	1	0.0053918	1	response to hypochlorite (GO:1901530)	-
P	CZA	0	15	2	5564	0	1	0.0053918	1	GPI anchor biosynthetic process (GO:0006506)	-
P	CZA	0	15	2	5564	0	1	0.0053918	1	GPI anchor metabolic process (GO:0006505)	-
P	CZA	0	15	2	5564	0	1	0.0053918	1	response to iron(III) ion (GO:0010041)	-
P	CZA	0	15	2	5564	0	1	0.0053918	1	response to iron(II) ion (GO:0010040)	-
P	CZA	0	15	2	5564	0	1	0.0053918	1	regulation of cellular alcohol catabolic process (GO:1900419)	-
P	CZA	0	15	2	5564	0	1	0.0053918	1	positive regulation of small molecule metabolic process (GO:0062013)	-
P	CZA	0	15	2	5564	0	1	0.0053918	1	phenylalanine transport (GO:0015823)	-
P	CZA	0	15	2	5564	0	1	0.0053918	1	methionine transport (GO:0015821)	-
P	CZA	0	15	2	5564	0	1	0.0053918	1	glycine betaine biosynthetic process from choline (GO:0019285)	-
P	CZA	0	15	2	5564	0	1	0.0053918	1	tRNA nucleoside ribose methylation (GO:0002128)	-
P	CZA	0	15	2	5564	0	1	0.0053918	1	aromatic amino acid transport (GO:0015801)	-
P	CZA	0	15	2	5564	0	1	0.0053918	1	cell wall macromolecule metabolic process (GO:0044036)	-
P	CZA	0	15	2	5564	0	1	0.0053918	1	pyrroloquinoline quinone biosynthetic process (GO:0018189)	-
P	CZA	0	15	50	5564	0	1	0.134795	1	signaling (GO:0023052)	-
P	CZA	0	15	50	5564	0	1	0.134795	1	regulation of transport (GO:0051049)	-
P	CZA	0	15	50	5564	0	1	0.134795	1	cell communication (GO:0007154)	-
P	CZA	0	15	36	5564	0	1	0.0970525	1	bacterial-type flagellum-dependent swarming motility (GO:0071978)	-
P	CZA	0	15	36	5564	0	1	0.0970525	1	macromolecule catabolic process (GO:0009057)	-
P	CZA	0	15	36	5564	0	1	0.0970525	1	secondary metabolite biosynthetic process (GO:0044550)	-
P	CZA	0	15	36	5564	0	1	0.0970525	1	regulation of locomotion (GO:0040012)	-
P	CZA	0	15	82	5564	0	1	0.221064	1	sulfur compound metabolic process (GO:0006790)	-
P	CZA	0	15	30	5564	0	1	0.0808771	1	regulation of secondary metabolite biosynthetic process (GO:1900376)	-
P	CZA	0	15	30	5564	0	1	0.0808771	1	branched-chain amino acid metabolic process (GO:0009081)	-
P	CZA	0	15	30	5564	0	1	0.0808771	1	cell wall organization or biogenesis (GO:0071554)	-
P	CZA	0	15	30	5564	0	1	0.0808771	1	aromatic amino acid family biosynthetic process (GO:0009073)	-
P	CZA	0	15	30	5564	0	1	0.0808771	1	cell projection assembly (GO:0030031)	-
P	CZA	0	15	30	5564	0	1	0.0808771	1	pyridine-containing compound metabolic process (GO:0072524)	-
P	CZA	0	15	30	5564	0	1	0.0808771	1	cellular modified amino acid catabolic process (GO:0042219)	-
P	CZA	0	15	30	5564	0	1	0.0808771	1	positive regulation of cellular metabolic process (GO:0031325)	-
P	CZA	0	15	87	5564	0	1	0.234543	1	liposaccharide metabolic process (GO:1903509)	-
P	CZA	0	15	15	5564	0	1	0.0404385	1	antibiotic biosynthetic process (GO:0017000)	-
P	CZA	0	15	15	5564	0	1	0.0404385	1	response to amino acid (GO:0043200)	-
P	CZA	0	15	15	5564	0	1	0.0404385	1	regulation of metal ion transport (GO:0010959)	-
P	CZA	0	15	15	5564	0	1	0.0404385	1	rRNA modification (GO:0000154)	-
P	CZA	0	15	15	5564	0	1	0.0404385	1	polyol metabolic process (GO:0019751)	-
P	CZA	0	15	15	5564	0	1	0.0404385	1	positive regulation of nucleobase-containing compound metabolic process (GO:0045935)	-
P	CZA	0	15	15	5564	0	1	0.0404385	1	DNA recombination (GO:0006310)	-
P	CZA	0	15	15	5564	0	1	0.0404385	1	response to osmotic stress (GO:0006970)	-
P	CZA	0	15	15	5564	0	1	0.0404385	1	positive regulation of cell motility (GO:2000147)	-
P	CZA	0	15	15	5564	0	1	0.0404385	1	negative regulation of cell motility (GO:2000146)	-
P	CZA	0	15	15	5564	0	1	0.0404385	1	membrane organization (GO:0061024)	-
P	CZA	0	15	15	5564	0	1	0.0404385	1	pyrimidine-containing compound biosynthetic process (GO:0072528)	-
P	CZA	0	15	15	5564	0	1	0.0404385	1	purine-containing compound catabolic process (GO:0072523)	-
P	CZA	0	15	15	5564	0	1	0.0404385	1	response to acid chemical (GO:0001101)	-
P	CZA	0	15	15	5564	0	1	0.0404385	1	response to temperature stimulus (GO:0009266)	-
P	CZA	0	15	15	5564	0	1	0.0404385	1	lipid A biosynthetic process (GO:0009245)	-
P	CZA	0	15	15	5564	0	1	0.0404385	1	regulation of bacterial-type flagellum-dependent cell motility (GO:1902021)	-
P	CZA	0	15	15	5564	0	1	0.0404385	1	negative regulation of single-species biofilm formation (GO:1900191)	-
P	CZA	0	15	15	5564	0	1	0.0404385	1	polyamine biosynthetic process (GO:0006596)	-
P	CZA	0	15	15	5564	0	1	0.0404385	1	L-phenylalanine metabolic process (GO:0006558)	-
P	CZA	0	15	15	5564	0	1	0.0404385	1	siderophore transport (GO:0015891)	-
P	CZA	0	15	15	5564	0	1	0.0404385	1	positive regulation of molecular function (GO:0044093)	-
P	CZA	0	15	328	5564	0	1	0.884256	1	catabolic process (GO:0009056)	-
P	CZA	0	15	160	5564	0	1	0.431344	1	organic acid catabolic process (GO:0016054)	-
P	CZA	0	15	77	5564	0	1	0.207584	1	cell aggregation (GO:0098743)	-
P	CZA	0	15	74	5564	0	1	0.199497	1	generation of precursor metabolites and energy (GO:0006091)	-
P	CZA	0	15	156	5564	0	1	0.420561	1	cellular localization (GO:0051641)	-
P	CZA	0	15	159	5564	0	1	0.428648	1	response to chemical (GO:0042221)	-
P	CZA	0	15	39	5564	0	1	0.10514	1	fatty acid beta-oxidation (GO:0006635)	-
P	CZA	0	15	39	5564	0	1	0.10514	1	fatty acid oxidation (GO:0019395)	-
P	CZA	0	15	39	5564	0	1	0.10514	1	monoatomic cation transmembrane transport (GO:0098655)	-
P	CZA	0	15	31	5564	0	1	0.083573	1	regulation of secondary metabolic process (GO:0043455)	-
P	CZA	0	15	31	5564	0	1	0.083573	1	tetrapyrrole metabolic process (GO:0033013)	-
P	CZA	0	15	31	5564	0	1	0.083573	1	glycolipid metabolic process (GO:0006664)	-
P	CZA	0	15	31	5564	0	1	0.083573	1	regulation of molecular function (GO:0065009)	-
P	CZA	0	15	31	5564	0	1	0.083573	1	iron ion transport (GO:0006826)	-
P	CZA	0	15	121	5564	0	1	0.326204	1	cellular response to stress (GO:0033554)	-
P	CZA	0	15	53	5564	0	1	0.142883	1	DNA-templated transcription (GO:0006351)	-
P	CZA	0	15	53	5564	0	1	0.142883	1	regulation of localization (GO:0032879)	-
P	CZA	0	15	53	5564	0	1	0.142883	1	energy derivation by oxidation of organic compounds (GO:0015980)	-
P	CZA	0	15	40	5564	0	1	0.107836	1	monoatomic ion transmembrane transport (GO:0034220)	-
P	CZA	0	15	40	5564	0	1	0.107836	1	lipid oxidation (GO:0034440)	-
P	CZA	0	15	40	5564	0	1	0.107836	1	membrane lipid metabolic process (GO:0006643)	-
P	CZA	0	15	40	5564	0	1	0.107836	1	positive regulation of biosynthetic process (GO:0009891)	-
P	CZA	0	15	40	5564	0	1	0.107836	1	regulation of single-species biofilm formation (GO:1900190)	-
P	CZA	0	15	40	5564	0	1	0.107836	1	lipid modification (GO:0030258)	-
P	CZA	0	15	42	5564	0	1	0.113228	1	glutamine family amino acid metabolic process (GO:0009064)	-
P	CZA	0	15	42	5564	0	1	0.113228	1	protein modification process (GO:0036211)	-
P	CZA	0	15	44	5564	0	1	0.11862	1	bacterial-type flagellum-dependent cell motility (GO:0071973)	-
P	CZA	0	15	44	5564	0	1	0.11862	1	sulfur compound biosynthetic process (GO:0044272)	-
P	CZA	0	15	44	5564	0	1	0.11862	1	cilium or flagellum-dependent cell motility (GO:0001539)	-
P	CZA	0	15	44	5564	0	1	0.11862	1	signal transduction (GO:0007165)	-
P	CZA	0	15	44	5564	0	1	0.11862	1	archaeal or bacterial-type flagellum-dependent cell motility (GO:0097588)	-
P	CZA	0	15	26	5564	0	1	0.0700935	1	carbohydrate derivative catabolic process (GO:1901136)	-
P	CZA	0	15	26	5564	0	1	0.0700935	1	glutamine family amino acid biosynthetic process (GO:0009084)	-
P	CZA	0	15	26	5564	0	1	0.0700935	1	pilus organization (GO:0043711)	-
P	CZA	0	15	26	5564	0	1	0.0700935	1	extracellular polysaccharide metabolic process (GO:0046379)	-
P	CZA	0	15	26	5564	0	1	0.0700935	1	extracellular polysaccharide biosynthetic process (GO:0045226)	-
P	CZA	0	15	26	5564	0	1	0.0700935	1	regulation of protein metabolic process (GO:0051246)	-
P	CZA	0	15	51	5564	0	1	0.137491	1	cellular respiration (GO:0045333)	-
P	CZA	0	15	120	5564	0	1	0.323508	1	export from cell (GO:0140352)	-
P	CZA	0	15	32	5564	0	1	0.0862689	1	protein secretion by the type VI secretion system (GO:0033103)	-
P	CZA	0	15	32	5564	0	1	0.0862689	1	membrane lipid biosynthetic process (GO:0046467)	-
P	CZA	0	15	20	5564	0	1	0.053918	1	electron transport chain (GO:0022900)	-
P	CZA	0	15	20	5564	0	1	0.053918	1	non-proteinogenic amino acid catabolic process (GO:0170044)	-
P	CZA	0	15	20	5564	0	1	0.053918	1	response to oxygen-containing compound (GO:1901700)	-
P	CZA	0	15	20	5564	0	1	0.053918	1	negative regulation of transport (GO:0051051)	-
P	CZA	0	15	20	5564	0	1	0.053918	1	lipopolysaccharide core region metabolic process (GO:0046401)	-
P	CZA	0	15	20	5564	0	1	0.053918	1	rRNA processing (GO:0006364)	-
P	CZA	0	15	20	5564	0	1	0.053918	1	carboxylic acid transmembrane transport (GO:1905039)	-
P	CZA	0	15	20	5564	0	1	0.053918	1	pilus assembly (GO:0009297)	-
P	CZA	0	15	20	5564	0	1	0.053918	1	carbohydrate catabolic process (GO:0016052)	-
P	CZA	0	15	20	5564	0	1	0.053918	1	lipopolysaccharide core region biosynthetic process (GO:0009244)	-
P	CZA	0	15	20	5564	0	1	0.053918	1	amide transport (GO:0042886)	-
P	CZA	0	15	20	5564	0	1	0.053918	1	phosphorylation (GO:0016310)	-
P	CZA	0	15	85	5564	0	1	0.229152	1	alpha-amino acid catabolic process (GO:1901606)	-
P	CZA	0	15	23	5564	0	1	0.0620058	1	macromolecule methylation (GO:0043414)	-
P	CZA	0	15	23	5564	0	1	0.0620058	1	iron coordination entity transport (GO:1901678)	-
P	CZA	0	15	23	5564	0	1	0.0620058	1	pyrimidine-containing compound metabolic process (GO:0072527)	-
P	CZA	0	15	23	5564	0	1	0.0620058	1	lipooligosaccharide biosynthetic process (GO:1901271)	-
P	CZA	0	15	23	5564	0	1	0.0620058	1	siderophore biosynthetic process (GO:0019290)	-
P	CZA	0	15	28	5564	0	1	0.0754853	1	nonribosomal peptide biosynthetic process (GO:0019184)	-
P	CZA	0	15	28	5564	0	1	0.0754853	1	tetrapyrrole biosynthetic process (GO:0033014)	-
P	CZA	0	15	28	5564	0	1	0.0754853	1	aminoglycan metabolic process (GO:0006022)	-
P	CZA	0	15	28	5564	0	1	0.0754853	1	cellular response to chemical stress (GO:0062197)	-
P	CZA	0	15	28	5564	0	1	0.0754853	1	polyamine metabolic process (GO:0006595)	-
P	CZA	0	15	28	5564	0	1	0.0754853	1	response to nutrient levels (GO:0031667)	-
P	CZA	0	15	28	5564	0	1	0.0754853	1	glycosaminoglycan metabolic process (GO:0030203)	-
P	CZA	0	15	28	5564	0	1	0.0754853	1	arginine metabolic process (GO:0006525)	-
P	CZA	0	15	146	5564	0	1	0.393602	1	response to stress (GO:0006950)	-
P	CZA	0	15	7	5564	0	1	0.0188713	1	ribonucleoside diphosphate metabolic process (GO:0009185)	-
P	CZA	0	15	7	5564	0	1	0.0188713	1	regulation of lipid biosynthetic process (GO:0046890)	-
P	CZA	0	15	7	5564	0	1	0.0188713	1	sphingoid catabolic process (GO:0046521)	-
P	CZA	0	15	7	5564	0	1	0.0188713	1	glucose 6-phosphate metabolic process (GO:0051156)	-
P	CZA	0	15	7	5564	0	1	0.0188713	1	sphingoid metabolic process (GO:0046519)	-
P	CZA	0	15	7	5564	0	1	0.0188713	1	bacterial-type flagellum-dependent swimming motility (GO:0071977)	-
P	CZA	0	15	7	5564	0	1	0.0188713	1	cell swimming (GO:0071975)	-
P	CZA	0	15	7	5564	0	1	0.0188713	1	positive regulation of amino acid metabolic process (GO:0045764)	-
P	CZA	0	15	7	5564	0	1	0.0188713	1	protein secretion by the type V secretion system (GO:0046819)	-
P	CZA	0	15	7	5564	0	1	0.0188713	1	NAD biosynthetic process (GO:0009435)	-
P	CZA	0	15	7	5564	0	1	0.0188713	1	alanine transport (GO:0032328)	-
P	CZA	0	15	7	5564	0	1	0.0188713	1	aldehyde biosynthetic process (GO:0046184)	-
P	CZA	0	15	7	5564	0	1	0.0188713	1	Mo-molybdopterin cofactor biosynthetic process (GO:0006777)	-
P	CZA	0	15	7	5564	0	1	0.0188713	1	beta-L-Ara4N-lipid A biosynthetic process (GO:1901760)	-
P	CZA	0	15	7	5564	0	1	0.0188713	1	beta-L-Ara4N-lipid A metabolic process (GO:1901759)	-
P	CZA	0	15	7	5564	0	1	0.0188713	1	NADPH regeneration (GO:0006740)	-
P	CZA	0	15	7	5564	0	1	0.0188713	1	nucleic acid catabolic process (GO:0141188)	-
P	CZA	0	15	7	5564	0	1	0.0188713	1	pyruvate family amino acid catabolic process (GO:0009080)	-
P	CZA	0	15	7	5564	0	1	0.0188713	1	cell wall organization (GO:0071555)	-
P	CZA	0	15	7	5564	0	1	0.0188713	1	D-amino acid metabolic process (GO:0046416)	-
P	CZA	0	15	7	5564	0	1	0.0188713	1	DNA biosynthetic process (GO:0071897)	-
P	CZA	0	15	7	5564	0	1	0.0188713	1	2'-deoxyribonucleotide metabolic process (GO:0009394)	-
P	CZA	0	15	7	5564	0	1	0.0188713	1	isoprenoid biosynthetic process (GO:0008299)	-
P	CZA	0	15	7	5564	0	1	0.0188713	1	sulfate assimilation (GO:0000103)	-
P	CZA	0	15	7	5564	0	1	0.0188713	1	sulfur amino acid transport (GO:0000101)	-
P	CZA	0	15	7	5564	0	1	0.0188713	1	amino acid import across plasma membrane (GO:0089718)	-
P	CZA	0	15	7	5564	0	1	0.0188713	1	acetyl-CoA metabolic process (GO:0006084)	-
P	CZA	0	15	7	5564	0	1	0.0188713	1	cell death (GO:0008219)	-
P	CZA	0	15	7	5564	0	1	0.0188713	1	spermidine metabolic process (GO:0008216)	-
P	CZA	0	15	7	5564	0	1	0.0188713	1	Mo-molybdopterin cofactor metabolic process (GO:0019720)	-
P	CZA	0	15	7	5564	0	1	0.0188713	1	response to nitrogen compound (GO:1901698)	-
P	CZA	0	15	7	5564	0	1	0.0188713	1	D-alanine transmembrane transport (GO:0042941)	-
P	CZA	0	15	7	5564	0	1	0.0188713	1	double-strand break repair (GO:0006302)	-
P	CZA	0	15	7	5564	0	1	0.0188713	1	reactive oxygen species metabolic process (GO:0072593)	-
P	CZA	0	15	7	5564	0	1	0.0188713	1	monosaccharide biosynthetic process (GO:0046364)	-
P	CZA	0	15	7	5564	0	1	0.0188713	1	amino acid activation for nonribosomal peptide biosynthetic process (GO:0043041)	-
P	CZA	0	15	7	5564	0	1	0.0188713	1	pyridine nucleotide catabolic process (GO:0019364)	-
P	CZA	0	15	7	5564	0	1	0.0188713	1	deoxyribose phosphate metabolic process (GO:0019692)	-
P	CZA	0	15	7	5564	0	1	0.0188713	1	ribonucleotide catabolic process (GO:0009261)	-
P	CZA	0	15	7	5564	0	1	0.0188713	1	cobalamin biosynthetic process (GO:0009236)	-
P	CZA	0	15	7	5564	0	1	0.0188713	1	cobalamin metabolic process (GO:0009235)	-
P	CZA	0	15	7	5564	0	1	0.0188713	1	negative regulation of proteolysis (GO:0045861)	-
P	CZA	0	15	7	5564	0	1	0.0188713	1	biological process involved in interspecies interaction between organisms (GO:0044419)	-
P	CZA	0	15	7	5564	0	1	0.0188713	1	response to reactive oxygen species (GO:0000302)	-
P	CZA	0	15	7	5564	0	1	0.0188713	1	positive regulation of amine metabolic process (GO:0033240)	-
P	CZA	0	15	7	5564	0	1	0.0188713	1	diol catabolic process (GO:0034313)	-
P	CZA	0	15	7	5564	0	1	0.0188713	1	siderophore-dependent iron import into cell (GO:0033214)	-
P	CZA	0	15	7	5564	0	1	0.0188713	1	positive regulation of catabolic process (GO:0009896)	-
P	CZA	0	15	7	5564	0	1	0.0188713	1	microcin transport (GO:0042884)	-
P	CZA	0	15	7	5564	0	1	0.0188713	1	L-leucine catabolic process (GO:0006552)	-
P	CZA	0	15	7	5564	0	1	0.0188713	1	glycine catabolic process (GO:0006546)	-
P	CZA	0	15	7	5564	0	1	0.0188713	1	choline transport (GO:0015871)	-
P	CZA	0	15	7	5564	0	1	0.0188713	1	alanine metabolic process (GO:0006522)	-
P	CZA	0	15	7	5564	0	1	0.0188713	1	nucleobase transport (GO:0015851)	-
P	CZA	0	15	7	5564	0	1	0.0188713	1	putrescine transport (GO:0015847)	-
P	CZA	0	15	7	5564	0	1	0.0188713	1	isoleucine transport (GO:0015818)	-
P	CZA	0	15	7	5564	0	1	0.0188713	1	glucan metabolic process (GO:0044042)	-
P	CZA	0	15	41	5564	0	1	0.110532	1	water-soluble vitamin metabolic process (GO:0006767)	-
P	CZA	0	15	41	5564	0	1	0.110532	1	vitamin metabolic process (GO:0006766)	-
P	CZA	0	15	41	5564	0	1	0.110532	1	inorganic cation transmembrane transport (GO:0098662)	-
P	CZA	0	15	25	5564	0	1	0.0673976	1	aromatic amino acid family catabolic process (GO:0009074)	-
P	CZA	0	15	25	5564	0	1	0.0673976	1	inorganic ion homeostasis (GO:0098771)	-
P	CZA	0	15	25	5564	0	1	0.0673976	1	type IV pilus-dependent motility (GO:0043107)	-
P	CZA	0	15	25	5564	0	1	0.0673976	1	cellular aldehyde metabolic process (GO:0006081)	-
P	CZA	0	15	25	5564	0	1	0.0673976	1	oligosaccharide metabolic process (GO:0009311)	-
P	CZA	0	15	25	5564	0	1	0.0673976	1	methylation (GO:0032259)	-
P	CZA	0	15	25	5564	0	1	0.0673976	1	intracellular monoatomic cation homeostasis (GO:0030003)	-
P	CZA	0	15	25	5564	0	1	0.0673976	1	response to oxidative stress (GO:0006979)	-
P	CZA	0	15	25	5564	0	1	0.0673976	1	intracellular monoatomic ion homeostasis (GO:0006873)	-
P	CZA	0	15	134	5564	0	1	0.361251	1	carbohydrate metabolic process (GO:0005975)	-
P	CZA	0	15	5	5564	0	1	0.0134795	1	vitamin transport (GO:0051180)	-
P	CZA	0	15	5	5564	0	1	0.0134795	1	regulation of phosphorus metabolic process (GO:0051174)	-
P	CZA	0	15	5	5564	0	1	0.0134795	1	methylglyoxal catabolic process to D-lactate via S-lactoyl-glutathione (GO:0019243)	-
P	CZA	0	15	5	5564	0	1	0.0134795	1	positive regulation of lipid biosynthetic process (GO:0046889)	-
P	CZA	0	15	5	5564	0	1	0.0134795	1	nucleoside biosynthetic process (GO:0009163)	-
P	CZA	0	15	5	5564	0	1	0.0134795	1	regulation of phosphate metabolic process (GO:0019220)	-
P	CZA	0	15	5	5564	0	1	0.0134795	1	positive regulation of cell adhesion (GO:0045785)	-
P	CZA	0	15	5	5564	0	1	0.0134795	1	protoporphyrinogen IX metabolic process (GO:0046501)	-
P	CZA	0	15	5	5564	0	1	0.0134795	1	pyrimidine nucleoside triphosphate metabolic process (GO:0009147)	-
P	CZA	0	15	5	5564	0	1	0.0134795	1	nucleoside triphosphate catabolic process (GO:0009143)	-
P	CZA	0	15	5	5564	0	1	0.0134795	1	lipoprotein metabolic process (GO:0042157)	-
P	CZA	0	15	5	5564	0	1	0.0134795	1	ribonucleoside metabolic process (GO:0009119)	-
P	CZA	0	15	5	5564	0	1	0.0134795	1	tRNA thio-modification (GO:0034227)	-
P	CZA	0	15	5	5564	0	1	0.0134795	1	gamma-aminobutyric acid metabolic process (GO:0009448)	-
P	CZA	0	15	5	5564	0	1	0.0134795	1	DNA geometric change (GO:0032392)	-
P	CZA	0	15	5	5564	0	1	0.0134795	1	ribonucleoside biosynthetic process (GO:0042455)	-
P	CZA	0	15	5	5564	0	1	0.0134795	1	regulation of cell adhesion (GO:0030155)	-
P	CZA	0	15	5	5564	0	1	0.0134795	1	signal peptide processing (GO:0006465)	-
P	CZA	0	15	5	5564	0	1	0.0134795	1	biological process involved in interaction with host (GO:0051701)	-
P	CZA	0	15	5	5564	0	1	0.0134795	1	phenol-containing compound biosynthetic process (GO:0046189)	-
P	CZA	0	15	5	5564	0	1	0.0134795	1	protoporphyrinogen IX biosynthetic process (GO:0006782)	-
P	CZA	0	15	5	5564	0	1	0.0134795	1	organophosphate ester transport (GO:0015748)	-
P	CZA	0	15	5	5564	0	1	0.0134795	1	tricarboxylic acid metabolic process (GO:0072350)	-
P	CZA	0	15	5	5564	0	1	0.0134795	1	phosphatidic acid metabolic process (GO:0046473)	-
P	CZA	0	15	5	5564	0	1	0.0134795	1	chaperone cofactor-dependent protein refolding (GO:0051085)	-
P	CZA	0	15	5	5564	0	1	0.0134795	1	'de novo' post-translational protein folding (GO:0051084)	-
P	CZA	0	15	5	5564	0	1	0.0134795	1	lysine biosynthetic process via diaminopimelate (GO:0009089)	-
P	CZA	0	15	5	5564	0	1	0.0134795	1	lysine biosynthetic process (GO:0009085)	-
P	CZA	0	15	5	5564	0	1	0.0134795	1	D-alanine metabolic process (GO:0046436)	-
P	CZA	0	15	5	5564	0	1	0.0134795	1	positive regulation of secretion (GO:0051047)	-
P	CZA	0	15	5	5564	0	1	0.0134795	1	detoxification (GO:0098754)	-
P	CZA	0	15	5	5564	0	1	0.0134795	1	D-amino acid catabolic process (GO:0019478)	-
P	CZA	0	15	5	5564	0	1	0.0134795	1	positive regulation of phosphorus metabolic process (GO:0010562)	-
P	CZA	0	15	5	5564	0	1	0.0134795	1	protein refolding (GO:0042026)	-
P	CZA	0	15	5	5564	0	1	0.0134795	1	purine-containing compound salvage (GO:0043101)	-
P	CZA	0	15	5	5564	0	1	0.0134795	1	enzyme-directed rRNA pseudouridine synthesis (GO:0000455)	-
P	CZA	0	15	5	5564	0	1	0.0134795	1	regulation of oxidoreductase activity (GO:0051341)	-
P	CZA	0	15	5	5564	0	1	0.0134795	1	protein-DNA complex organization (GO:0071824)	-
P	CZA	0	15	5	5564	0	1	0.0134795	1	potassium ion transmembrane transport (GO:0071805)	-
P	CZA	0	15	5	5564	0	1	0.0134795	1	methylglyoxal catabolic process to lactate (GO:0061727)	-
P	CZA	0	15	5	5564	0	1	0.0134795	1	positive regulation of phosphate metabolic process (GO:0045937)	-
P	CZA	0	15	5	5564	0	1	0.0134795	1	amino sugar metabolic process (GO:0006040)	-
P	CZA	0	15	5	5564	0	1	0.0134795	1	nucleobase-containing small molecule biosynthetic process (GO:0034404)	-
P	CZA	0	15	5	5564	0	1	0.0134795	1	negative regulation of transmembrane transport (GO:0034763)	-
P	CZA	0	15	5	5564	0	1	0.0134795	1	response to toxic substance (GO:0009636)	-
P	CZA	0	15	5	5564	0	1	0.0134795	1	rRNA pseudouridine synthesis (GO:0031118)	-
P	CZA	0	15	5	5564	0	1	0.0134795	1	positive regulation of secretion by cell (GO:1903532)	-
P	CZA	0	15	5	5564	0	1	0.0134795	1	chromatin remodeling (GO:0006338)	-
P	CZA	0	15	5	5564	0	1	0.0134795	1	L-glutamate import (GO:0051938)	-
P	CZA	0	15	5	5564	0	1	0.0134795	1	chromatin organization (GO:0006325)	-
P	CZA	0	15	5	5564	0	1	0.0134795	1	positive regulation of establishment of protein localization (GO:1904951)	-
P	CZA	0	15	5	5564	0	1	0.0134795	1	DNA duplex unwinding (GO:0032508)	-
P	CZA	0	15	5	5564	0	1	0.0134795	1	IMP metabolic process (GO:0046040)	-
P	CZA	0	15	5	5564	0	1	0.0134795	1	phosphatidic acid biosynthetic process (GO:0006654)	-
P	CZA	0	15	5	5564	0	1	0.0134795	1	glycosyl compound biosynthetic process (GO:1901659)	-
P	CZA	0	15	5	5564	0	1	0.0134795	1	positive regulation of protein localization (GO:1903829)	-
P	CZA	0	15	5	5564	0	1	0.0134795	1	dTDP-rhamnose metabolic process (GO:0046383)	-
P	CZA	0	15	5	5564	0	1	0.0134795	1	L-isoleucine import across plasma membrane (GO:1903806)	-
P	CZA	0	15	5	5564	0	1	0.0134795	1	negative regulation of catalytic activity (GO:0043086)	-
P	CZA	0	15	5	5564	0	1	0.0134795	1	phenylacetate catabolic process (GO:0010124)	-
P	CZA	0	15	5	5564	0	1	0.0134795	1	inorganic anion transmembrane transport (GO:0098661)	-
P	CZA	0	15	5	5564	0	1	0.0134795	1	negative regulation of translation (GO:0017148)	-
P	CZA	0	15	5	5564	0	1	0.0134795	1	dTDP-rhamnose biosynthetic process (GO:0019305)	-
P	CZA	0	15	5	5564	0	1	0.0134795	1	positive regulation of protein transport (GO:0051222)	-
P	CZA	0	15	5	5564	0	1	0.0134795	1	riboflavin biosynthetic process (GO:0009231)	-
P	CZA	0	15	5	5564	0	1	0.0134795	1	peptidyl-lysine modification (GO:0018205)	-
P	CZA	0	15	5	5564	0	1	0.0134795	1	biological process involved in symbiotic interaction (GO:0044403)	-
P	CZA	0	15	5	5564	0	1	0.0134795	1	pyrimidine ribonucleotide metabolic process (GO:0009218)	-
P	CZA	0	15	5	5564	0	1	0.0134795	1	protein insertion into membrane (GO:0051205)	-
P	CZA	0	15	5	5564	0	1	0.0134795	1	regulation of amine catabolic process (GO:0033241)	-
P	CZA	0	15	5	5564	0	1	0.0134795	1	positive regulation of lipid metabolic process (GO:0045834)	-
P	CZA	0	15	5	5564	0	1	0.0134795	1	mismatch repair (GO:0006298)	-
P	CZA	0	15	5	5564	0	1	0.0134795	1	regulation of developmental process (GO:0050793)	-
P	CZA	0	15	5	5564	0	1	0.0134795	1	regulation of response to external stimulus (GO:0032101)	-
P	CZA	0	15	5	5564	0	1	0.0134795	1	amide catabolic process (GO:0043605)	-
P	CZA	0	15	5	5564	0	1	0.0134795	1	septum digestion after cytokinesis (GO:0000920)	-
P	CZA	0	15	5	5564	0	1	0.0134795	1	threonine catabolic process (GO:0006567)	-
P	CZA	0	15	5	5564	0	1	0.0134795	1	proline metabolic process (GO:0006560)	-
P	CZA	0	15	5	5564	0	1	0.0134795	1	positive regulation of protein secretion (GO:0050714)	-
P	CZA	0	15	5	5564	0	1	0.0134795	1	glycine biosynthetic process (GO:0006545)	-
P	CZA	0	15	5	5564	0	1	0.0134795	1	carnitine transport (GO:0015879)	-
P	CZA	0	15	5	5564	0	1	0.0134795	1	glutamate biosynthetic process (GO:0006537)	-
P	CZA	0	15	5	5564	0	1	0.0134795	1	isoleucine transmembrane transport (GO:1903714)	-
P	CZA	0	15	5	5564	0	1	0.0134795	1	cytoplasmic translation (GO:0002181)	-
P	CZA	0	15	5	5564	0	1	0.0134795	1	regulation of cellular component biogenesis (GO:0044087)	-
P	CZA	0	15	5	5564	0	1	0.0134795	1	spermidine transport (GO:0015848)	-
P	CZA	0	15	5	5564	0	1	0.0134795	1	L-leucine transport (GO:0015820)	-
P	CZA	0	15	5	5564	0	1	0.0134795	1	acidic amino acid transport (GO:0015800)	-
P	CZA	0	15	116	5564	0	1	0.312725	1	secretion by cell (GO:0032940)	-
P	CZA	0	15	116	5564	0	1	0.312725	1	establishment of protein localization to extracellular region (GO:0035592)	-
P	CZA	0	15	116	5564	0	1	0.312725	1	protein secretion (GO:0009306)	-
P	CZA	0	15	116	5564	0	1	0.312725	1	protein localization to extracellular region (GO:0071692)	-
P	CZA	0	15	154	5564	0	1	0.415169	1	carboxylic acid catabolic process (GO:0046395)	-
P	CZA	0	15	1	5564	0	1	0.0026959	1	pyrimidine deoxyribonucleoside diphosphate biosynthetic process (GO:0009197)	-
P	CZA	0	15	1	5564	0	1	0.0026959	1	pyrimidine deoxyribonucleoside diphosphate metabolic process (GO:0009196)	-
P	CZA	0	15	1	5564	0	1	0.0026959	1	pyrimidine ribonucleoside diphosphate biosynthetic process (GO:0009194)	-
P	CZA	0	15	1	5564	0	1	0.0026959	1	pyrimidine ribonucleoside diphosphate metabolic process (GO:0009193)	-
P	CZA	0	15	1	5564	0	1	0.0026959	1	regulation of nitrogen utilization (GO:0006808)	-
P	CZA	0	15	1	5564	0	1	0.0026959	1	sulfide oxidation, using sulfide:quinone oxidoreductase (GO:0070221)	-
P	CZA	0	15	1	5564	0	1	0.0026959	1	superoxide metabolic process (GO:0006801)	-
P	CZA	0	15	1	5564	0	1	0.0026959	1	nuclear division (GO:0000280)	-
P	CZA	0	15	1	5564	0	1	0.0026959	1	deoxyribonucleoside diphosphate biosynthetic process (GO:0009189)	-
P	CZA	0	15	1	5564	0	1	0.0026959	1	ribonucleoside diphosphate biosynthetic process (GO:0009188)	-
P	CZA	0	15	1	5564	0	1	0.0026959	1	deoxyribonucleoside diphosphate metabolic process (GO:0009186)	-
P	CZA	0	15	1	5564	0	1	0.0026959	1	response to gamma radiation (GO:0010332)	-
P	CZA	0	15	1	5564	0	1	0.0026959	1	negative regulation of monoatomic ion transport (GO:0043271)	-
P	CZA	0	15	1	5564	0	1	0.0026959	1	positive regulation of monoatomic ion transport (GO:0043270)	-
P	CZA	0	15	1	5564	0	1	0.0026959	1	Kdo2-lipid A biosynthetic process (GO:0036104)	-
P	CZA	0	15	1	5564	0	1	0.0026959	1	Kdo2-lipid A metabolic process (GO:0036103)	-
P	CZA	0	15	1	5564	0	1	0.0026959	1	sphingoid biosynthetic process (GO:0046520)	-
P	CZA	0	15	1	5564	0	1	0.0026959	1	cellular oxidant detoxification (GO:0098869)	-
P	CZA	0	15	1	5564	0	1	0.0026959	1	nucleoside catabolic process (GO:0009164)	-
P	CZA	0	15	1	5564	0	1	0.0026959	1	negative regulation of protein catabolic process (GO:0042177)	-
P	CZA	0	15	1	5564	0	1	0.0026959	1	regulation of sporulation resulting in formation of a cellular spore (GO:0042173)	-
P	CZA	0	15	1	5564	0	1	0.0026959	1	positive regulation of transcription regulatory region DNA binding (GO:2000679)	-
P	CZA	0	15	1	5564	0	1	0.0026959	1	regulation of transcription regulatory region DNA binding (GO:2000677)	-
P	CZA	0	15	1	5564	0	1	0.0026959	1	galacturonate metabolic process (GO:0019586)	-
P	CZA	0	15	1	5564	0	1	0.0026959	1	response to hydroperoxide (GO:0033194)	-
P	CZA	0	15	1	5564	0	1	0.0026959	1	glucuronate metabolic process (GO:0019585)	-
P	CZA	0	15	1	5564	0	1	0.0026959	1	sphingosine biosynthetic process (GO:0046512)	-
P	CZA	0	15	1	5564	0	1	0.0026959	1	quinolinate metabolic process (GO:0046874)	-
P	CZA	0	15	1	5564	0	1	0.0026959	1	oxazole or thiazole biosynthetic process (GO:0018131)	-
P	CZA	0	15	1	5564	0	1	0.0026959	1	positive regulation of nitric oxide biosynthetic process (GO:0045429)	-
P	CZA	0	15	1	5564	0	1	0.0026959	1	regulation of nitric oxide biosynthetic process (GO:0045428)	-
P	CZA	0	15	1	5564	0	1	0.0026959	1	regulation of fatty acid metabolic process (GO:0019217)	-
P	CZA	0	15	1	5564	0	1	0.0026959	1	lipoprotein modification (GO:0042160)	-
P	CZA	0	15	1	5564	0	1	0.0026959	1	negative regulation of protein binding (GO:0032091)	-
P	CZA	0	15	1	5564	0	1	0.0026959	1	positive regulation of cellular component organization (GO:0051130)	-
P	CZA	0	15	1	5564	0	1	0.0026959	1	tRNA 5'-leader removal (GO:0001682)	-
P	CZA	0	15	1	5564	0	1	0.0026959	1	mitochondrial fusion (GO:0008053)	-
P	CZA	0	15	1	5564	0	1	0.0026959	1	cellular response to sodium dodecyl sulfate (GO:0072707)	-
P	CZA	0	15	1	5564	0	1	0.0026959	1	response to sodium dodecyl sulfate (GO:0072706)	-
P	CZA	0	15	1	5564	0	1	0.0026959	1	isopentenyl diphosphate biosynthetic process, methylerythritol 4-phosphate pathway involved in terpenoid biosynthetic process (GO:0051484)	-
P	CZA	0	15	1	5564	0	1	0.0026959	1	negative regulation of extracellular matrix organization (GO:1903054)	-
P	CZA	0	15	1	5564	0	1	0.0026959	1	regulation of extracellular matrix organization (GO:1903053)	-
P	CZA	0	15	1	5564	0	1	0.0026959	1	fatty-acyl-CoA metabolic process (GO:0035337)	-
P	CZA	0	15	1	5564	0	1	0.0026959	1	purine ribonucleotide salvage (GO:0106380)	-
P	CZA	0	15	1	5564	0	1	0.0026959	1	regulation of cell communication (GO:0010646)	-
P	CZA	0	15	1	5564	0	1	0.0026959	1	response to hypoxia (GO:0001666)	-
P	CZA	0	15	1	5564	0	1	0.0026959	1	meiotic cell cycle process (GO:1903046)	-
P	CZA	0	15	1	5564	0	1	0.0026959	1	catechol-containing siderophore biosynthetic process (GO:0019540)	-
P	CZA	0	15	1	5564	0	1	0.0026959	1	positive regulation of organelle organization (GO:0010638)	-
P	CZA	0	15	1	5564	0	1	0.0026959	1	DNA ligation involved in DNA repair (GO:0051103)	-
P	CZA	0	15	1	5564	0	1	0.0026959	1	conversion of methionyl-tRNA to N-formyl-methionyl-tRNA (GO:0071951)	-
P	CZA	0	15	1	5564	0	1	0.0026959	1	vitamin catabolic process (GO:0009111)	-
P	CZA	0	15	1	5564	0	1	0.0026959	1	negative regulation of binding (GO:0051100)	-
P	CZA	0	15	1	5564	0	1	0.0026959	1	alginic acid catabolic process (GO:0042122)	-
P	CZA	0	15	1	5564	0	1	0.0026959	1	positive regulation of DNA replication (GO:0045740)	-
P	CZA	0	15	1	5564	0	1	0.0026959	1	regulation of peptidase activity (GO:0052547)	-
P	CZA	0	15	1	5564	0	1	0.0026959	1	adhesion of symbiont to host cell (GO:0044650)	-
P	CZA	0	15	1	5564	0	1	0.0026959	1	response to external biotic stimulus (GO:0043207)	-
P	CZA	0	15	1	5564	0	1	0.0026959	1	response to L-leucine (GO:0043201)	-
P	CZA	0	15	1	5564	0	1	0.0026959	1	positive regulation of protein catabolic process (GO:0045732)	-
P	CZA	0	15	1	5564	0	1	0.0026959	1	galactose catabolic process via UDP-galactose (GO:0033499)	-
P	CZA	0	15	1	5564	0	1	0.0026959	1	positive regulation of glycoprotein metabolic process (GO:1903020)	-
P	CZA	0	15	1	5564	0	1	0.0026959	1	D-gluconate metabolic process (GO:0019521)	-
P	CZA	0	15	1	5564	0	1	0.0026959	1	aldonic acid metabolic process (GO:0019520)	-
P	CZA	0	15	1	5564	0	1	0.0026959	1	positive regulation of dephosphorylation (GO:0035306)	-
P	CZA	0	15	1	5564	0	1	0.0026959	1	regulation of dephosphorylation (GO:0035303)	-
P	CZA	0	15	1	5564	0	1	0.0026959	1	positive regulation of translation (GO:0045727)	-
P	CZA	0	15	1	5564	0	1	0.0026959	1	quinolinate catabolic process (GO:0034213)	-
P	CZA	0	15	1	5564	0	1	0.0026959	1	positive regulation of cilium assembly (GO:0045724)	-
P	CZA	0	15	1	5564	0	1	0.0026959	1	negative regulation of glycoprotein metabolic process (GO:1903019)	-
P	CZA	0	15	1	5564	0	1	0.0026959	1	diaminopimelate biosynthetic process (GO:0019877)	-
P	CZA	0	15	1	5564	0	1	0.0026959	1	cyclic threonylcarbamoyladenosine biosynthetic process (GO:0061504)	-
P	CZA	0	15	1	5564	0	1	0.0026959	1	regulation of cell size (GO:0008361)	-
P	CZA	0	15	1	5564	0	1	0.0026959	1	multicellular organism development (GO:0007275)	-
P	CZA	0	15	1	5564	0	1	0.0026959	1	regulation of kinase activity (GO:0043549)	-
P	CZA	0	15	1	5564	0	1	0.0026959	1	negative regulation of B cell mediated immunity (GO:0002713)	-
P	CZA	0	15	1	5564	0	1	0.0026959	1	regulation of B cell mediated immunity (GO:0002712)	-
P	CZA	0	15	1	5564	0	1	0.0026959	1	pyridoxal 5'-phosphate salvage (GO:0009443)	-
P	CZA	0	15	1	5564	0	1	0.0026959	1	regulation of signaling (GO:0023051)	-
P	CZA	0	15	1	5564	0	1	0.0026959	1	GTP biosynthetic process (GO:0006183)	-
P	CZA	0	15	1	5564	0	1	0.0026959	1	glycolate metabolic process (GO:0009441)	-
P	CZA	0	15	1	5564	0	1	0.0026959	1	response to organic cyclic compound (GO:0014070)	-
P	CZA	0	15	1	5564	0	1	0.0026959	1	negative regulation of lymphocyte mediated immunity (GO:0002707)	-
P	CZA	0	15	1	5564	0	1	0.0026959	1	regulation of lymphocyte mediated immunity (GO:0002706)	-
P	CZA	0	15	1	5564	0	1	0.0026959	1	negative regulation of leukocyte mediated immunity (GO:0002704)	-
P	CZA	0	15	1	5564	0	1	0.0026959	1	regulation of leukocyte mediated immunity (GO:0002703)	-
P	CZA	0	15	1	5564	0	1	0.0026959	1	regulation of dipeptide transport (GO:0090089)	-
P	CZA	0	15	1	5564	0	1	0.0026959	1	regulation of oligopeptide transport (GO:0090088)	-
P	CZA	0	15	1	5564	0	1	0.0026959	1	guanine salvage (GO:0006178)	-
P	CZA	0	15	1	5564	0	1	0.0026959	1	hormone biosynthetic process (GO:0042446)	-
P	CZA	0	15	1	5564	0	1	0.0026959	1	hormone metabolic process (GO:0042445)	-
P	CZA	0	15	1	5564	0	1	0.0026959	1	mitochondrial respiratory chain complex assembly (GO:0033108)	-
P	CZA	0	15	1	5564	0	1	0.0026959	1	protein arginylation (GO:0016598)	-
P	CZA	0	15	1	5564	0	1	0.0026959	1	adenine salvage (GO:0006168)	-
P	CZA	0	15	1	5564	0	1	0.0026959	1	negative regulation of ribosome biogenesis (GO:0090071)	-
P	CZA	0	15	1	5564	0	1	0.0026959	1	ethanolamine-containing compound metabolic process (GO:0042439)	-
P	CZA	0	15	1	5564	0	1	0.0026959	1	hydrogen sulfide metabolic process (GO:0070813)	-
P	CZA	0	15	1	5564	0	1	0.0026959	1	regulation of ribosome biogenesis (GO:0090069)	-
P	CZA	0	15	1	5564	0	1	0.0026959	1	response to nitrosative stress (GO:0051409)	-
P	CZA	0	15	1	5564	0	1	0.0026959	1	regulation of anatomical structure size (GO:0090066)	-
P	CZA	0	15	1	5564	0	1	0.0026959	1	purine nucleoside catabolic process (GO:0006152)	-
P	CZA	0	15	1	5564	0	1	0.0026959	1	choline biosynthetic process (GO:0042425)	-
P	CZA	0	15	1	5564	0	1	0.0026959	1	primary amino compound catabolic process (GO:1901161)	-
P	CZA	0	15	1	5564	0	1	0.0026959	1	primary amino compound metabolic process (GO:1901160)	-
P	CZA	0	15	1	5564	0	1	0.0026959	1	regulation of arginine biosynthetic process (GO:1900079)	-
P	CZA	0	15	1	5564	0	1	0.0026959	1	protein side chain deglutamylation (GO:0035610)	-
P	CZA	0	15	1	5564	0	1	0.0026959	1	positive regulation of phosphatase activity (GO:0010922)	-
P	CZA	0	15	1	5564	0	1	0.0026959	1	regulation of phosphatase activity (GO:0010921)	-
P	CZA	0	15	1	5564	0	1	0.0026959	1	adenine catabolic process (GO:0006146)	-
P	CZA	0	15	1	5564	0	1	0.0026959	1	toxin metabolic process (GO:0009404)	-
P	CZA	0	15	1	5564	0	1	0.0026959	1	vasculature development (GO:0001944)	-
P	CZA	0	15	1	5564	0	1	0.0026959	1	proton motive force-driven plasma membrane ATP synthesis (GO:0042777)	-
P	CZA	0	15	1	5564	0	1	0.0026959	1	thiazole metabolic process (GO:0052838)	-
P	CZA	0	15	1	5564	0	1	0.0026959	1	thiazole biosynthetic process (GO:0052837)	-
P	CZA	0	15	1	5564	0	1	0.0026959	1	protein deglutamylation (GO:0035608)	-
P	CZA	0	15	1	5564	0	1	0.0026959	1	cellular response to topologically incorrect protein (GO:0035967)	-
P	CZA	0	15	1	5564	0	1	0.0026959	1	response to topologically incorrect protein (GO:0035966)	-
P	CZA	0	15	1	5564	0	1	0.0026959	1	tRNA methylthiolation (GO:0035600)	-
P	CZA	0	15	1	5564	0	1	0.0026959	1	positive regulation of nitric oxide metabolic process (GO:1904407)	-
P	CZA	0	15	1	5564	0	1	0.0026959	1	oligosaccharide-lipid intermediate biosynthetic process (GO:0006490)	-
P	CZA	0	15	1	5564	0	1	0.0026959	1	regulation of nitrogen cycle metabolic process (GO:1903314)	-
P	CZA	0	15	1	5564	0	1	0.0026959	1	mRNA modification (GO:0016556)	-
P	CZA	0	15	1	5564	0	1	0.0026959	1	regulation of mRNA metabolic process (GO:1903311)	-
P	CZA	0	15	1	5564	0	1	0.0026959	1	ketone body metabolic process (GO:1902224)	-
P	CZA	0	15	1	5564	0	1	0.0026959	1	regulation of glucose metabolic process (GO:0010906)	-
P	CZA	0	15	1	5564	0	1	0.0026959	1	dolichol-linked oligosaccharide biosynthetic process (GO:0006488)	-
P	CZA	0	15	1	5564	0	1	0.0026959	1	ferredoxin metabolic process (GO:0006124)	-
P	CZA	0	15	1	5564	0	1	0.0026959	1	long-chain fatty acid biosynthetic process (GO:0042759)	-
P	CZA	0	15	1	5564	0	1	0.0026959	1	long-chain fatty acid catabolic process (GO:0042758)	-
P	CZA	0	15	1	5564	0	1	0.0026959	1	N-terminal protein amino acid methylation (GO:0006480)	-
P	CZA	0	15	1	5564	0	1	0.0026959	1	bacteriocin immunity (GO:0030153)	-
P	CZA	0	15	1	5564	0	1	0.0026959	1	serine transport (GO:0032329)	-
P	CZA	0	15	1	5564	0	1	0.0026959	1	protein autoprocessing (GO:0016540)	-
P	CZA	0	15	1	5564	0	1	0.0026959	1	heme O biosynthetic process (GO:0048034)	-
P	CZA	0	15	1	5564	0	1	0.0026959	1	heme O metabolic process (GO:0048033)	-
P	CZA	0	15	1	5564	0	1	0.0026959	1	protein de-ADP-ribosylation (GO:0051725)	-
P	CZA	0	15	1	5564	0	1	0.0026959	1	sphingolipid biosynthetic process (GO:0030148)	-
P	CZA	0	15	1	5564	0	1	0.0026959	1	positive regulation of cellular response to heat (GO:1900036)	-
P	CZA	0	15	1	5564	0	1	0.0026959	1	positive regulation of melanin biosynthetic process (GO:0048023)	-
P	CZA	0	15	1	5564	0	1	0.0026959	1	oxaloacetate metabolic process (GO:0006107)	-
P	CZA	0	15	1	5564	0	1	0.0026959	1	fumarate metabolic process (GO:0006106)	-
P	CZA	0	15	1	5564	0	1	0.0026959	1	regulation of melanin biosynthetic process (GO:0048021)	-
P	CZA	0	15	1	5564	0	1	0.0026959	1	cytolysis in another organism (GO:0051715)	-
P	CZA	0	15	1	5564	0	1	0.0026959	1	cell killing (GO:0001906)	-
P	CZA	0	15	1	5564	0	1	0.0026959	1	succinate metabolic process (GO:0006105)	-
P	CZA	0	15	1	5564	0	1	0.0026959	1	succinyl-CoA metabolic process (GO:0006104)	-
P	CZA	0	15	1	5564	0	1	0.0026959	1	maturation of SSU-rRNA (GO:0030490)	-
P	CZA	0	15	1	5564	0	1	0.0026959	1	regulation of ornithine metabolic process (GO:0090368)	-
P	CZA	0	15	1	5564	0	1	0.0026959	1	response to other organism (GO:0051707)	-
P	CZA	0	15	1	5564	0	1	0.0026959	1	glycerol-3-phosphate transmembrane transport (GO:0015794)	-
P	CZA	0	15	1	5564	0	1	0.0026959	1	glycerol transmembrane transport (GO:0015793)	-
P	CZA	0	15	1	5564	0	1	0.0026959	1	polyol transmembrane transport (GO:0015791)	-
P	CZA	0	15	1	5564	0	1	0.0026959	1	catechol-containing compound biosynthetic process (GO:0009713)	-
P	CZA	0	15	1	5564	0	1	0.0026959	1	catechol-containing compound metabolic process (GO:0009712)	-
P	CZA	0	15	1	5564	0	1	0.0026959	1	RNA decapping (GO:0110154)	-
P	CZA	0	15	1	5564	0	1	0.0026959	1	translational readthrough (GO:0006451)	-
P	CZA	0	15	1	5564	0	1	0.0026959	1	regulation of translational fidelity (GO:0006450)	-
P	CZA	0	15	1	5564	0	1	0.0026959	1	UDP-glucose transmembrane transport (GO:0015786)	-
P	CZA	0	15	1	5564	0	1	0.0026959	1	regulation of translational elongation (GO:0006448)	-
P	CZA	0	15	1	5564	0	1	0.0026959	1	regulation of nitrate assimilation (GO:0090352)	-
P	CZA	0	15	1	5564	0	1	0.0026959	1	nucleotide-sugar transmembrane transport (GO:0015780)	-
P	CZA	0	15	1	5564	0	1	0.0026959	1	regulation of intracellular signal transduction (GO:1902531)	-
P	CZA	0	15	1	5564	0	1	0.0026959	1	valyl-tRNA aminoacylation (GO:0006438)	-
P	CZA	0	15	1	5564	0	1	0.0026959	1	tryptophanyl-tRNA aminoacylation (GO:0006436)	-
P	CZA	0	15	1	5564	0	1	0.0026959	1	threonyl-tRNA aminoacylation (GO:0006435)	-
P	CZA	0	15	1	5564	0	1	0.0026959	1	prolyl-tRNA aminoacylation (GO:0006433)	-
P	CZA	0	15	1	5564	0	1	0.0026959	1	methionyl-tRNA aminoacylation (GO:0006431)	-
P	CZA	0	15	1	5564	0	1	0.0026959	1	lysyl-tRNA aminoacylation (GO:0006430)	-
P	CZA	0	15	1	5564	0	1	0.0026959	1	D-gluconate catabolic process (GO:0046177)	-
P	CZA	0	15	1	5564	0	1	0.0026959	1	aldonic acid catabolic process (GO:0046176)	-
P	CZA	0	15	1	5564	0	1	0.0026959	1	positive regulation of response to oxidative stress (GO:1902884)	-
P	CZA	0	15	1	5564	0	1	0.0026959	1	regulation of innate immune response (GO:0045088)	-
P	CZA	0	15	1	5564	0	1	0.0026959	1	leucyl-tRNA aminoacylation (GO:0006429)	-
P	CZA	0	15	1	5564	0	1	0.0026959	1	isoleucyl-tRNA aminoacylation (GO:0006428)	-
P	CZA	0	15	1	5564	0	1	0.0026959	1	histidyl-tRNA aminoacylation (GO:0006427)	-
P	CZA	0	15	1	5564	0	1	0.0026959	1	heme oxidation (GO:0006788)	-
P	CZA	0	15	1	5564	0	1	0.0026959	1	glutaminyl-tRNA aminoacylation (GO:0006425)	-
P	CZA	0	15	1	5564	0	1	0.0026959	1	glucose-6-phosphate transport (GO:0015760)	-
P	CZA	0	15	1	5564	0	1	0.0026959	1	regulation of toluene metabolic process (GO:1901437)	-
P	CZA	0	15	1	5564	0	1	0.0026959	1	aspartyl-tRNA aminoacylation (GO:0006422)	-
P	CZA	0	15	1	5564	0	1	0.0026959	1	regulation of toluene catabolic process (GO:1901434)	-
P	CZA	0	15	1	5564	0	1	0.0026959	1	arginyl-tRNA aminoacylation (GO:0006420)	-
P	CZA	0	15	1	5564	0	1	0.0026959	1	glyceraldehyde-3-phosphate biosynthetic process (GO:0046166)	-
P	CZA	0	15	1	5564	0	1	0.0026959	1	regulation of complement activation, classical pathway (GO:0030450)	-
P	CZA	0	15	1	5564	0	1	0.0026959	1	alanyl-tRNA aminoacylation (GO:0006419)	-
P	CZA	0	15	1	5564	0	1	0.0026959	1	mitochondrial respiratory chain complex I assembly (GO:0032981)	-
P	CZA	0	15	1	5564	0	1	0.0026959	1	regulation of complement activation (GO:0030449)	-
P	CZA	0	15	1	5564	0	1	0.0026959	1	protein insertion into membrane from inner side (GO:0032978)	-
P	CZA	0	15	1	5564	0	1	0.0026959	1	citrate transport (GO:0015746)	-
P	CZA	0	15	1	5564	0	1	0.0026959	1	succinate transport (GO:0015744)	-
P	CZA	0	15	1	5564	0	1	0.0026959	1	RNA localization (GO:0006403)	-
P	CZA	0	15	1	5564	0	1	0.0026959	1	circulatory system development (GO:0072359)	-
P	CZA	0	15	1	5564	0	1	0.0026959	1	L-proline biosynthetic process (GO:0055129)	-
P	CZA	0	15	1	5564	0	1	0.0026959	1	negative regulation of positive chemotaxis (GO:0050928)	-
P	CZA	0	15	1	5564	0	1	0.0026959	1	regulation of positive chemotaxis (GO:0050926)	-
P	CZA	0	15	1	5564	0	1	0.0026959	1	negative regulation of chemotaxis (GO:0050922)	-
P	CZA	0	15	1	5564	0	1	0.0026959	1	L-homocysteine biosynthetic process (GO:0071269)	-
P	CZA	0	15	1	5564	0	1	0.0026959	1	homocysteine biosynthetic process (GO:0071268)	-
P	CZA	0	15	1	5564	0	1	0.0026959	1	carbapenem catabolic process (GO:1901768)	-
P	CZA	0	15	1	5564	0	1	0.0026959	1	carbapenem metabolic process (GO:1901767)	-
P	CZA	0	15	1	5564	0	1	0.0026959	1	glutathione biosynthetic process (GO:0006750)	-
P	CZA	0	15	1	5564	0	1	0.0026959	1	regulation of transmembrane transporter activity (GO:0022898)	-
P	CZA	0	15	1	5564	0	1	0.0026959	1	rescue of stalled ribosome (GO:0072344)	-
P	CZA	0	15	1	5564	0	1	0.0026959	1	pyrimidine nucleoside biosynthetic process (GO:0046134)	-
P	CZA	0	15	1	5564	0	1	0.0026959	1	pyrimidine ribonucleoside biosynthetic process (GO:0046132)	-
P	CZA	0	15	1	5564	0	1	0.0026959	1	pyrimidine ribonucleoside metabolic process (GO:0046131)	-
P	CZA	0	15	1	5564	0	1	0.0026959	1	L-methylmalonyl-CoA metabolic process (GO:0046491)	-
P	CZA	0	15	1	5564	0	1	0.0026959	1	protein targeting to ER (GO:0045047)	-
P	CZA	0	15	1	5564	0	1	0.0026959	1	formate transport (GO:0015724)	-
P	CZA	0	15	1	5564	0	1	0.0026959	1	NADP catabolic process (GO:0006742)	-
P	CZA	0	15	1	5564	0	1	0.0026959	1	NADP biosynthetic process (GO:0006741)	-
P	CZA	0	15	1	5564	0	1	0.0026959	1	response to lead ion (GO:0010288)	-
P	CZA	0	15	1	5564	0	1	0.0026959	1	oxazole or thiazole metabolic process (GO:0046484)	-
P	CZA	0	15	1	5564	0	1	0.0026959	1	para-aminobenzoic acid metabolic process (GO:0046482)	-
P	CZA	0	15	1	5564	0	1	0.0026959	1	hexose phosphate transport (GO:0015712)	-
P	CZA	0	15	1	5564	0	1	0.0026959	1	NADH metabolic process (GO:0006734)	-
P	CZA	0	15	1	5564	0	1	0.0026959	1	regulation of sodium ion transport (GO:0002028)	-
P	CZA	0	15	1	5564	0	1	0.0026959	1	glycosphingolipid catabolic process (GO:0046479)	-
P	CZA	0	15	1	5564	0	1	0.0026959	1	anatomical structure formation involved in morphogenesis (GO:0048646)	-
P	CZA	0	15	1	5564	0	1	0.0026959	1	arsenite transport (GO:0015700)	-
P	CZA	0	15	1	5564	0	1	0.0026959	1	trehalose catabolic process (GO:0005993)	-
P	CZA	0	15	1	5564	0	1	0.0026959	1	trehalose biosynthetic process (GO:0005992)	-
P	CZA	0	15	1	5564	0	1	0.0026959	1	hypoxanthine biosynthetic process (GO:0046101)	-
P	CZA	0	15	1	5564	0	1	0.0026959	1	positive regulation of binding (GO:0051099)	-
P	CZA	0	15	1	5564	0	1	0.0026959	1	positive regulation of helicase activity (GO:0051096)	-
P	CZA	0	15	1	5564	0	1	0.0026959	1	regulation of helicase activity (GO:0051095)	-
P	CZA	0	15	1	5564	0	1	0.0026959	1	positive regulation of developmental process (GO:0051094)	-
P	CZA	0	15	1	5564	0	1	0.0026959	1	sucrose biosynthetic process (GO:0005986)	-
P	CZA	0	15	1	5564	0	1	0.0026959	1	sucrose metabolic process (GO:0005985)	-
P	CZA	0	15	1	5564	0	1	0.0026959	1	NADH dehydrogenase complex assembly (GO:0010257)	-
P	CZA	0	15	1	5564	0	1	0.0026959	1	regulation of zinc ion transport (GO:0071579)	-
P	CZA	0	15	1	5564	0	1	0.0026959	1	glycogen catabolic process (GO:0005980)	-
P	CZA	0	15	1	5564	0	1	0.0026959	1	dihydrofolate metabolic process (GO:0046452)	-
P	CZA	0	15	1	5564	0	1	0.0026959	1	polyamine acetylation (GO:0032917)	-
P	CZA	0	15	1	5564	0	1	0.0026959	1	double-strand break repair via synthesis-dependent strand annealing (GO:0045003)	-
P	CZA	0	15	1	5564	0	1	0.0026959	1	homoserine biosynthetic process (GO:0009090)	-
P	CZA	0	15	1	5564	0	1	0.0026959	1	glycogen biosynthetic process (GO:0005978)	-
P	CZA	0	15	1	5564	0	1	0.0026959	1	tube development (GO:0035295)	-
P	CZA	0	15	1	5564	0	1	0.0026959	1	FMN metabolic process (GO:0046444)	-
P	CZA	0	15	1	5564	0	1	0.0026959	1	biofilm matrix disassembly (GO:0098786)	-
P	CZA	0	15	1	5564	0	1	0.0026959	1	biofilm matrix organization (GO:0098784)	-
P	CZA	0	15	1	5564	0	1	0.0026959	1	3-(3-hydroxy)phenylpropionate metabolic process (GO:0046435)	-
P	CZA	0	15	1	5564	0	1	0.0026959	1	cellular response to amino acid starvation (GO:0034198)	-
P	CZA	0	15	1	5564	0	1	0.0026959	1	stress response to copper ion (GO:1990169)	-
P	CZA	0	15	1	5564	0	1	0.0026959	1	cyanide metabolic process (GO:0019499)	-
P	CZA	0	15	1	5564	0	1	0.0026959	1	'de novo' pyridoxal 5'-phosphate biosynthetic process (GO:0036001)	-
P	CZA	0	15	1	5564	0	1	0.0026959	1	negative regulation of immune effector process (GO:0002698)	-
P	CZA	0	15	1	5564	0	1	0.0026959	1	regulation of immune effector process (GO:0002697)	-
P	CZA	0	15	1	5564	0	1	0.0026959	1	Gram-negative-bacterium-type cell wall biogenesis (GO:0043164)	-
P	CZA	0	15	1	5564	0	1	0.0026959	1	positive regulation of DNA metabolic process (GO:0051054)	-
P	CZA	0	15	1	5564	0	1	0.0026959	1	negative regulation of DNA metabolic process (GO:0051053)	-
P	CZA	0	15	1	5564	0	1	0.0026959	1	urate metabolic process (GO:0046415)	-
P	CZA	0	15	1	5564	0	1	0.0026959	1	negative regulation of immune system process (GO:0002683)	-
P	CZA	0	15	1	5564	0	1	0.0026959	1	regulation of immune system process (GO:0002682)	-
P	CZA	0	15	1	5564	0	1	0.0026959	1	peptidyl-lysine trimethylation (GO:0018023)	-
P	CZA	0	15	1	5564	0	1	0.0026959	1	peptidyl-lysine methylation (GO:0018022)	-
P	CZA	0	15	1	5564	0	1	0.0026959	1	keto-3-deoxy-D-manno-octulosonic acid metabolic process (GO:0046400)	-
P	CZA	0	15	1	5564	0	1	0.0026959	1	positive regulation of glycoprotein biosynthetic process (GO:0010560)	-
P	CZA	0	15	1	5564	0	1	0.0026959	1	cell-cell adhesion via plasma-membrane adhesion molecules (GO:0098742)	-
P	CZA	0	15	1	5564	0	1	0.0026959	1	regulation of glycoprotein biosynthetic process (GO:0010559)	-
P	CZA	0	15	1	5564	0	1	0.0026959	1	nitrogen fixation (GO:0009399)	-
P	CZA	0	15	1	5564	0	1	0.0026959	1	FMN biosynthetic process (GO:0009398)	-
P	CZA	0	15	1	5564	0	1	0.0026959	1	folic acid-containing compound catabolic process (GO:0009397)	-
P	CZA	0	15	1	5564	0	1	0.0026959	1	ganglioside metabolic process (GO:0001573)	-
P	CZA	0	15	1	5564	0	1	0.0026959	1	fluid transport (GO:0042044)	-
P	CZA	0	15	1	5564	0	1	0.0026959	1	macrolide biosynthetic process (GO:0033068)	-
P	CZA	0	15	1	5564	0	1	0.0026959	1	macrolide metabolic process (GO:0033067)	-
P	CZA	0	15	1	5564	0	1	0.0026959	1	mRNA pseudouridine synthesis (GO:1990481)	-
P	CZA	0	15	1	5564	0	1	0.0026959	1	tube morphogenesis (GO:0035239)	-
P	CZA	0	15	1	5564	0	1	0.0026959	1	regulation of mRNA stability (GO:0043488)	-
P	CZA	0	15	1	5564	0	1	0.0026959	1	blood vessel development (GO:0001568)	-
P	CZA	0	15	1	5564	0	1	0.0026959	1	translational attenuation (GO:0009386)	-
P	CZA	0	15	1	5564	0	1	0.0026959	1	cellular response to nitrosative stress (GO:0071500)	-
P	CZA	0	15	1	5564	0	1	0.0026959	1	intracellular mRNA localization (GO:0008298)	-
P	CZA	0	15	1	5564	0	1	0.0026959	1	regulation of membrane potential (GO:0042391)	-
P	CZA	0	15	1	5564	0	1	0.0026959	1	meiotic nuclear division (GO:0140013)	-
P	CZA	0	15	1	5564	0	1	0.0026959	1	tryptophan catabolic process to acetyl-CoA (GO:0019442)	-
P	CZA	0	15	1	5564	0	1	0.0026959	1	regulation of cell growth (GO:0001558)	-
P	CZA	0	15	1	5564	0	1	0.0026959	1	regulation of organelle organization (GO:0033043)	-
P	CZA	0	15	1	5564	0	1	0.0026959	1	extracellular matrix assembly (GO:0085029)	-
P	CZA	0	15	1	5564	0	1	0.0026959	1	removal of superoxide radicals (GO:0019430)	-
P	CZA	0	15	1	5564	0	1	0.0026959	1	pilus retraction (GO:0043108)	-
P	CZA	0	15	1	5564	0	1	0.0026959	1	regulation of generation of precursor metabolites and energy (GO:0043467)	-
P	CZA	0	15	1	5564	0	1	0.0026959	1	hypoxanthine salvage (GO:0043103)	-
P	CZA	0	15	1	5564	0	1	0.0026959	1	regulation of ATP-dependent activity (GO:0043462)	-
P	CZA	0	15	1	5564	0	1	0.0026959	1	negative regulation of oxidoreductase activity (GO:0051354)	-
P	CZA	0	15	1	5564	0	1	0.0026959	1	negative regulation of lyase activity (GO:0051350)	-
P	CZA	0	15	1	5564	0	1	0.0026959	1	negative regulation of dipeptide transport (GO:2000879)	-
P	CZA	0	15	1	5564	0	1	0.0026959	1	negative regulation of oligopeptide transport (GO:2000877)	-
P	CZA	0	15	1	5564	0	1	0.0026959	1	lipid import into cell (GO:0140354)	-
P	CZA	0	15	1	5564	0	1	0.0026959	1	sulfate transport (GO:0008272)	-
P	CZA	0	15	1	5564	0	1	0.0026959	1	positive regulation of phospholipase activity (GO:0010518)	-
P	CZA	0	15	1	5564	0	1	0.0026959	1	regulation of phospholipase activity (GO:0010517)	-
P	CZA	0	15	1	5564	0	1	0.0026959	1	regulation of cellular respiration (GO:0043457)	-
P	CZA	0	15	1	5564	0	1	0.0026959	1	positive regulation of lyase activity (GO:0051349)	-
P	CZA	0	15	1	5564	0	1	0.0026959	1	DNA integration (GO:0015074)	-
P	CZA	0	15	1	5564	0	1	0.0026959	1	positive regulation of transferase activity (GO:0051347)	-
P	CZA	0	15	1	5564	0	1	0.0026959	1	water-soluble vitamin catabolic process (GO:0042365)	-
P	CZA	0	15	1	5564	0	1	0.0026959	1	sulfide oxidation (GO:0019418)	-
P	CZA	0	15	1	5564	0	1	0.0026959	1	putrescine biosynthetic process from ornithine (GO:0033387)	-
P	CZA	0	15	1	5564	0	1	0.0026959	1	long-chain fatty acid import into cell (GO:0044539)	-
P	CZA	0	15	1	5564	0	1	0.0026959	1	positive regulation of DNA-templated DNA replication initiation (GO:0032298)	-
P	CZA	0	15	1	5564	0	1	0.0026959	1	negative regulation of DNA-templated DNA replication initiation (GO:0032297)	-
P	CZA	0	15	1	5564	0	1	0.0026959	1	regulation of transferase activity (GO:0051338)	-
P	CZA	0	15	1	5564	0	1	0.0026959	1	negative regulation of elastin catabolic process (GO:0060311)	-
P	CZA	0	15	1	5564	0	1	0.0026959	1	angiogenesis (GO:0001525)	-
P	CZA	0	15	1	5564	0	1	0.0026959	1	L-histidine transmembrane transport (GO:0089709)	-
P	CZA	0	15	1	5564	0	1	0.0026959	1	regulation of translation, ncRNA-mediated (GO:0045974)	-
P	CZA	0	15	1	5564	0	1	0.0026959	1	protein localization to outer membrane (GO:0089705)	-
P	CZA	0	15	1	5564	0	1	0.0026959	1	'de novo' GDP-L-fucose biosynthetic process (GO:0042351)	-
P	CZA	0	15	1	5564	0	1	0.0026959	1	GDP-L-fucose biosynthetic process (GO:0042350)	-
P	CZA	0	15	1	5564	0	1	0.0026959	1	elastin catabolic process (GO:0060309)	-
P	CZA	0	15	1	5564	0	1	0.0026959	1	selenocysteine incorporation (GO:0001514)	-
P	CZA	0	15	1	5564	0	1	0.0026959	1	meiotic cell cycle (GO:0051321)	-
P	CZA	0	15	1	5564	0	1	0.0026959	1	cytokinin biosynthetic process (GO:0009691)	-
P	CZA	0	15	1	5564	0	1	0.0026959	1	cytokinin metabolic process (GO:0009690)	-
P	CZA	0	15	1	5564	0	1	0.0026959	1	protein localization to organelle (GO:0033365)	-
P	CZA	0	15	1	5564	0	1	0.0026959	1	heterophilic cell-cell adhesion via plasma membrane cell adhesion molecules (GO:0007157)	-
P	CZA	0	15	1	5564	0	1	0.0026959	1	action potential (GO:0001508)	-
P	CZA	0	15	1	5564	0	1	0.0026959	1	negative regulation of complement activation, lectin pathway (GO:0001869)	-
P	CZA	0	15	1	5564	0	1	0.0026959	1	regulation of complement activation, lectin pathway (GO:0001868)	-
P	CZA	0	15	1	5564	0	1	0.0026959	1	anthranilate metabolic process (GO:0043420)	-
P	CZA	0	15	1	5564	0	1	0.0026959	1	neurotransmitter uptake (GO:0001504)	-
P	CZA	0	15	1	5564	0	1	0.0026959	1	negative regulation of complement activation, classical pathway (GO:0045959)	-
P	CZA	0	15	1	5564	0	1	0.0026959	1	glucuronate catabolic process (GO:0006064)	-
P	CZA	0	15	1	5564	0	1	0.0026959	1	uronic acid metabolic process (GO:0006063)	-
P	CZA	0	15	1	5564	0	1	0.0026959	1	protein localization to cell periphery (GO:1990778)	-
P	CZA	0	15	1	5564	0	1	0.0026959	1	glucosamine-containing compound biosynthetic process (GO:1901073)	-
P	CZA	0	15	1	5564	0	1	0.0026959	1	glucosamine-containing compound catabolic process (GO:1901072)	-
P	CZA	0	15	1	5564	0	1	0.0026959	1	regulation of isoprenoid metabolic process (GO:0019747)	-
P	CZA	0	15	1	5564	0	1	0.0026959	1	protein peptidyl-prolyl isomerization (GO:0000413)	-
P	CZA	0	15	1	5564	0	1	0.0026959	1	S-adenosylmethionine cycle (GO:0033353)	-
P	CZA	0	15	1	5564	0	1	0.0026959	1	IMP salvage (GO:0032264)	-
P	CZA	0	15	1	5564	0	1	0.0026959	1	GMP salvage (GO:0032263)	-
P	CZA	0	15	1	5564	0	1	0.0026959	1	positive regulation of phosphorylation (GO:0042327)	-
P	CZA	0	15	1	5564	0	1	0.0026959	1	negative regulation of translational initiation (GO:0045947)	-
P	CZA	0	15	1	5564	0	1	0.0026959	1	regulation of phosphorylation (GO:0042325)	-
P	CZA	0	15	1	5564	0	1	0.0026959	1	tRNA N1-guanine methylation (GO:0002939)	-
P	CZA	0	15	1	5564	0	1	0.0026959	1	tRNA 4-thiouridine biosynthesis (GO:0002937)	-
P	CZA	0	15	1	5564	0	1	0.0026959	1	positive regulation of glucose transmembrane transport (GO:0010828)	-
P	CZA	0	15	1	5564	0	1	0.0026959	1	regulation of glucose transmembrane transport (GO:0010827)	-
P	CZA	0	15	1	5564	0	1	0.0026959	1	reciprocal meiotic recombination (GO:0007131)	-
P	CZA	0	15	1	5564	0	1	0.0026959	1	N-acetylglucosamine catabolic process (GO:0006046)	-
P	CZA	0	15	1	5564	0	1	0.0026959	1	N-acetylglucosamine biosynthetic process (GO:0006045)	-
P	CZA	0	15	1	5564	0	1	0.0026959	1	meiosis I (GO:0007127)	-
P	CZA	0	15	1	5564	0	1	0.0026959	1	negative regulation of humoral immune response mediated by circulating immunoglobulin (GO:0002924)	-
P	CZA	0	15	1	5564	0	1	0.0026959	1	regulation of humoral immune response mediated by circulating immunoglobulin (GO:0002923)	-
P	CZA	0	15	1	5564	0	1	0.0026959	1	regulation of hormone levels (GO:0010817)	-
P	CZA	0	15	1	5564	0	1	0.0026959	1	response to potassium ion (GO:0035864)	-
P	CZA	0	15	1	5564	0	1	0.0026959	1	negative regulation of humoral immune response (GO:0002921)	-
P	CZA	0	15	1	5564	0	1	0.0026959	1	regulation of humoral immune response (GO:0002920)	-
P	CZA	0	15	1	5564	0	1	0.0026959	1	anatomical structure morphogenesis (GO:0009653)	-
P	CZA	0	15	1	5564	0	1	0.0026959	1	positive regulation of growth (GO:0045927)	-
P	CZA	0	15	1	5564	0	1	0.0026959	1	UV protection (GO:0009650)	-
P	CZA	0	15	1	5564	0	1	0.0026959	1	negative regulation of fatty acid metabolic process (GO:0045922)	-
P	CZA	0	15	1	5564	0	1	0.0026959	1	steroid metabolic process (GO:0008202)	-
P	CZA	0	15	1	5564	0	1	0.0026959	1	positive regulation of transmembrane transport (GO:0034764)	-
P	CZA	0	15	1	5564	0	1	0.0026959	1	negative regulation of complement activation (GO:0045916)	-
P	CZA	0	15	1	5564	0	1	0.0026959	1	transcription by RNA polymerase III (GO:0006383)	-
P	CZA	0	15	1	5564	0	1	0.0026959	1	inositol metabolic process (GO:0006020)	-
P	CZA	0	15	1	5564	0	1	0.0026959	1	negative regulation of carbohydrate metabolic process (GO:0045912)	-
P	CZA	0	15	1	5564	0	1	0.0026959	1	positive regulation of kinase activity (GO:0033674)	-
P	CZA	0	15	1	5564	0	1	0.0026959	1	positive regulation of organelle assembly (GO:1902117)	-
P	CZA	0	15	1	5564	0	1	0.0026959	1	regulation of organelle assembly (GO:1902115)	-
P	CZA	0	15	1	5564	0	1	0.0026959	1	D-ribose metabolic process (GO:0006014)	-
P	CZA	0	15	1	5564	0	1	0.0026959	1	galactose metabolic process (GO:0006012)	-
P	CZA	0	15	1	5564	0	1	0.0026959	1	intracellular water homeostasis (GO:0009992)	-
P	CZA	0	15	1	5564	0	1	0.0026959	1	negative regulation of translational elongation (GO:0045900)	-
P	CZA	0	15	1	5564	0	1	0.0026959	1	telomere maintenance (GO:0000723)	-
P	CZA	0	15	1	5564	0	1	0.0026959	1	organelle fission (GO:0048285)	-
P	CZA	0	15	1	5564	0	1	0.0026959	1	organelle fusion (GO:0048284)	-
P	CZA	0	15	1	5564	0	1	0.0026959	1	histamine uptake (GO:0051615)	-
P	CZA	0	15	1	5564	0	1	0.0026959	1	fructose metabolic process (GO:0006000)	-
P	CZA	0	15	1	5564	0	1	0.0026959	1	transcription by RNA polymerase I (GO:0006360)	-
P	CZA	0	15	1	5564	0	1	0.0026959	1	transcription-coupled nucleotide-excision repair, DNA damage recognition (GO:0000716)	-
P	CZA	0	15	1	5564	0	1	0.0026959	1	nucleotide-excision repair, DNA damage recognition (GO:0000715)	-
P	CZA	0	15	1	5564	0	1	0.0026959	1	homologous recombination (GO:0035825)	-
P	CZA	0	15	1	5564	0	1	0.0026959	1	telomere organization (GO:0032200)	-
P	CZA	0	15	1	5564	0	1	0.0026959	1	histamine transport (GO:0051608)	-
P	CZA	0	15	1	5564	0	1	0.0026959	1	defense response to virus (GO:0051607)	-
P	CZA	0	15	1	5564	0	1	0.0026959	1	tRNA pseudouridine synthesis (GO:0031119)	-
P	CZA	0	15	1	5564	0	1	0.0026959	1	response to virus (GO:0009615)	-
P	CZA	0	15	1	5564	0	1	0.0026959	1	ubiquinone-6 biosynthetic process (GO:1901006)	-
P	CZA	0	15	1	5564	0	1	0.0026959	1	ubiquinone-6 metabolic process (GO:1901004)	-
P	CZA	0	15	1	5564	0	1	0.0026959	1	DNA-templated transcription termination (GO:0006353)	-
P	CZA	0	15	1	5564	0	1	0.0026959	1	metabolite repair (GO:0110051)	-
P	CZA	0	15	1	5564	0	1	0.0026959	1	regulation of response to salt stress (GO:1901000)	-
P	CZA	0	15	1	5564	0	1	0.0026959	1	intracellular manganese ion homeostasis (GO:0030026)	-
P	CZA	0	15	1	5564	0	1	0.0026959	1	fructose 1,6-bisphosphate metabolic process (GO:0030388)	-
P	CZA	0	15	1	5564	0	1	0.0026959	1	calcium ion homeostasis (GO:0055074)	-
P	CZA	0	15	1	5564	0	1	0.0026959	1	guanine biosynthetic process (GO:0046099)	-
P	CZA	0	15	1	5564	0	1	0.0026959	1	manganese ion homeostasis (GO:0055071)	-
P	CZA	0	15	1	5564	0	1	0.0026959	1	ferric-hydroxamate import into cell (GO:0015687)	-
P	CZA	0	15	1	5564	0	1	0.0026959	1	positive regulation of amino acid transport (GO:0051957)	-
P	CZA	0	15	1	5564	0	1	0.0026959	1	regulation of signal transduction (GO:0009966)	-
P	CZA	0	15	1	5564	0	1	0.0026959	1	septin ring organization (GO:0031106)	-
P	CZA	0	15	1	5564	0	1	0.0026959	1	regulation of amino acid transport (GO:0051955)	-
P	CZA	0	15	1	5564	0	1	0.0026959	1	positive regulation of amine transport (GO:0051954)	-
P	CZA	0	15	1	5564	0	1	0.0026959	1	regulation of amine transport (GO:0051952)	-
P	CZA	0	15	1	5564	0	1	0.0026959	1	response to lipid (GO:0033993)	-
P	CZA	0	15	1	5564	0	1	0.0026959	1	homoserine transport (GO:0042968)	-
P	CZA	0	15	1	5564	0	1	0.0026959	1	dUMP metabolic process (GO:0046078)	-
P	CZA	0	15	1	5564	0	1	0.0026959	1	dUDP metabolic process (GO:0046077)	-
P	CZA	0	15	1	5564	0	1	0.0026959	1	dTTP catabolic process (GO:0046076)	-
P	CZA	0	15	1	5564	0	1	0.0026959	1	mucopolysaccharide metabolic process (GO:1903510)	-
P	CZA	0	15	1	5564	0	1	0.0026959	1	dTMP metabolic process (GO:0046073)	-
P	CZA	0	15	1	5564	0	1	0.0026959	1	dTDP metabolic process (GO:0046072)	-
P	CZA	0	15	1	5564	0	1	0.0026959	1	regulation of cellular component size (GO:0032535)	-
P	CZA	0	15	1	5564	0	1	0.0026959	1	ganglioside catabolic process (GO:0006689)	-
P	CZA	0	15	1	5564	0	1	0.0026959	1	glycosphingolipid metabolic process (GO:0006687)	-
P	CZA	0	15	1	5564	0	1	0.0026959	1	lactone biosynthetic process (GO:1901336)	-
P	CZA	0	15	1	5564	0	1	0.0026959	1	lactone metabolic process (GO:1901334)	-
P	CZA	0	15	1	5564	0	1	0.0026959	1	regulation of calcium-mediated signaling (GO:0050848)	-
P	CZA	0	15	1	5564	0	1	0.0026959	1	dATP catabolic process (GO:0046061)	-
P	CZA	0	15	1	5564	0	1	0.0026959	1	dATP metabolic process (GO:0046060)	-
P	CZA	0	15	1	5564	0	1	0.0026959	1	dodecyl sulfate metabolic process (GO:0018909)	-
P	CZA	0	15	1	5564	0	1	0.0026959	1	UTP catabolic process (GO:0046052)	-
P	CZA	0	15	1	5564	0	1	0.0026959	1	UTP metabolic process (GO:0046051)	-
P	CZA	0	15	1	5564	0	1	0.0026959	1	DNA catabolic process (GO:0006308)	-
P	CZA	0	15	1	5564	0	1	0.0026959	1	positive regulation of superoxide dismutase activity (GO:1901671)	-
P	CZA	0	15	1	5564	0	1	0.0026959	1	tRNA 5'-end processing (GO:0099116)	-
P	CZA	0	15	1	5564	0	1	0.0026959	1	UDP metabolic process (GO:0046048)	-
P	CZA	0	15	1	5564	0	1	0.0026959	1	TTP catabolic process (GO:0046047)	-
P	CZA	0	15	1	5564	0	1	0.0026959	1	protein stabilization (GO:0050821)	-
P	CZA	0	15	1	5564	0	1	0.0026959	1	TTP metabolic process (GO:0046046)	-
P	CZA	0	15	1	5564	0	1	0.0026959	1	bis(molybdopterin guanine dinucleotide)molybdenum biosynthetic process (GO:1902758)	-
P	CZA	0	15	1	5564	0	1	0.0026959	1	bis(molybdopterin guanine dinucleotide)molybdenum metabolic process (GO:1902757)	-
P	CZA	0	15	1	5564	0	1	0.0026959	1	developmental process (GO:0032502)	-
P	CZA	0	15	1	5564	0	1	0.0026959	1	multicellular organismal process (GO:0032501)	-
P	CZA	0	15	1	5564	0	1	0.0026959	1	ferrichrome import into cell (GO:0042928)	-
P	CZA	0	15	1	5564	0	1	0.0026959	1	regulation of response to osmotic stress (GO:0047484)	-
P	CZA	0	15	1	5564	0	1	0.0026959	1	GTP metabolic process (GO:0046039)	-
P	CZA	0	15	1	5564	0	1	0.0026959	1	galacturonate catabolic process (GO:0046397)	-
P	CZA	0	15	1	5564	0	1	0.0026959	1	D-galacturonate metabolic process (GO:0046396)	-
P	CZA	0	15	1	5564	0	1	0.0026959	1	glycosyl compound catabolic process (GO:1901658)	-
P	CZA	0	15	1	5564	0	1	0.0026959	1	alkanesulfonate transmembrane transport (GO:0042918)	-
P	CZA	0	15	1	5564	0	1	0.0026959	1	establishment of protein localization to endoplasmic reticulum (GO:0072599)	-
P	CZA	0	15	1	5564	0	1	0.0026959	1	response to peptide (GO:1901652)	-
P	CZA	0	15	1	5564	0	1	0.0026959	1	establishment of protein localization to organelle (GO:0072594)	-
P	CZA	0	15	1	5564	0	1	0.0026959	1	cellular response to nitrogen starvation (GO:0006995)	-
P	CZA	0	15	1	5564	0	1	0.0026959	1	protein maturation by protein folding (GO:0022417)	-
P	CZA	0	15	1	5564	0	1	0.0026959	1	ammonium homeostasis (GO:0097272)	-
P	CZA	0	15	1	5564	0	1	0.0026959	1	positive regulation of cell growth (GO:0030307)	-
P	CZA	0	15	1	5564	0	1	0.0026959	1	L-histidine import across plasma membrane (GO:1903810)	-
P	CZA	0	15	1	5564	0	1	0.0026959	1	stringent response (GO:0015968)	-
P	CZA	0	15	1	5564	0	1	0.0026959	1	homogentisate metabolic process (GO:1901999)	-
P	CZA	0	15	1	5564	0	1	0.0026959	1	response to unfolded protein (GO:0006986)	-
P	CZA	0	15	1	5564	0	1	0.0026959	1	self proteolysis (GO:0097264)	-
P	CZA	0	15	1	5564	0	1	0.0026959	1	L-glutamine import across plasma membrane (GO:1903803)	-
P	CZA	0	15	1	5564	0	1	0.0026959	1	GDP-L-fucose metabolic process (GO:0046368)	-
P	CZA	0	15	1	5564	0	1	0.0026959	1	response to nitrate (GO:0010167)	-
P	CZA	0	15	1	5564	0	1	0.0026959	1	peptide antibiotic biosynthetic process (GO:0030651)	-
P	CZA	0	15	1	5564	0	1	0.0026959	1	peptide antibiotic metabolic process (GO:0030650)	-
P	CZA	0	15	1	5564	0	1	0.0026959	1	cellular response to light stimulus (GO:0071482)	-
P	CZA	0	15	1	5564	0	1	0.0026959	1	SRP-dependent cotranslational protein targeting to membrane, translocation (GO:0006616)	-
P	CZA	0	15	1	5564	0	1	0.0026959	1	SRP-dependent cotranslational protein targeting to membrane (GO:0006614)	-
P	CZA	0	15	1	5564	0	1	0.0026959	1	cotranslational protein targeting to membrane (GO:0006613)	-
P	CZA	0	15	1	5564	0	1	0.0026959	1	protein targeting to membrane (GO:0006612)	-
P	CZA	0	15	1	5564	0	1	0.0026959	1	negative regulation of ubiquitin-specific protease activity (GO:2000157)	-
P	CZA	0	15	1	5564	0	1	0.0026959	1	regulation of ubiquitin-specific protease activity (GO:2000152)	-
P	CZA	0	15	1	5564	0	1	0.0026959	1	cellular response to ionizing radiation (GO:0071479)	-
P	CZA	0	15	1	5564	0	1	0.0026959	1	disaccharide catabolic process (GO:0046352)	-
P	CZA	0	15	1	5564	0	1	0.0026959	1	formate oxidation (GO:0015944)	-
P	CZA	0	15	1	5564	0	1	0.0026959	1	formate metabolic process (GO:0015942)	-
P	CZA	0	15	1	5564	0	1	0.0026959	1	hemolysis in another organism (GO:0044179)	-
P	CZA	0	15	1	5564	0	1	0.0026959	1	polyketide biosynthetic process (GO:0030639)	-
P	CZA	0	15	1	5564	0	1	0.0026959	1	polyketide metabolic process (GO:0030638)	-
P	CZA	0	15	1	5564	0	1	0.0026959	1	amino sugar catabolic process (GO:0046348)	-
P	CZA	0	15	1	5564	0	1	0.0026959	1	CDP-diacylglycerol metabolic process (GO:0046341)	-
P	CZA	0	15	1	5564	0	1	0.0026959	1	negative regulation of chloride transport (GO:2001226)	-
P	CZA	0	15	1	5564	0	1	0.0026959	1	regulation of chloride transport (GO:2001225)	-
P	CZA	0	15	1	5564	0	1	0.0026959	1	blood vessel morphogenesis (GO:0048514)	-
P	CZA	0	15	1	5564	0	1	0.0026959	1	disruption of cell in another organism (GO:0141061)	-
P	CZA	0	15	1	5564	0	1	0.0026959	1	disruption of anatomical structure in another organism (GO:0141060)	-
P	CZA	0	15	1	5564	0	1	0.0026959	1	nucleobase-containing compound transport (GO:0015931)	-
P	CZA	0	15	1	5564	0	1	0.0026959	1	defense response (GO:0006952)	-
P	CZA	0	15	1	5564	0	1	0.0026959	1	ethanolamine catabolic process (GO:0046336)	-
P	CZA	0	15	1	5564	0	1	0.0026959	1	cellular response to hypoxia (GO:0071456)	-
P	CZA	0	15	1	5564	0	1	0.0026959	1	alpha-glucan catabolic process (GO:0030980)	-
P	CZA	0	15	1	5564	0	1	0.0026959	1	cellular response to anoxia (GO:0071454)	-
P	CZA	0	15	1	5564	0	1	0.0026959	1	cellular response to superoxide (GO:0071451)	-
P	CZA	0	15	1	5564	0	1	0.0026959	1	cellular response to oxygen radical (GO:0071450)	-
P	CZA	0	15	1	5564	0	1	0.0026959	1	RNA (guanine-N7)-methylation (GO:0036265)	-
P	CZA	0	15	1	5564	0	1	0.0026959	1	alpha-glucan metabolic process (GO:0030978)	-
P	CZA	0	15	1	5564	0	1	0.0026959	1	response to mercury ion (GO:0046689)	-
P	CZA	0	15	1	5564	0	1	0.0026959	1	positive regulation of programmed cell death (GO:0043068)	-
P	CZA	0	15	1	5564	0	1	0.0026959	1	response to copper ion (GO:0046688)	-
P	CZA	0	15	1	5564	0	1	0.0026959	1	regulation of programmed cell death (GO:0043067)	-
P	CZA	0	15	1	5564	0	1	0.0026959	1	anatomical structure development (GO:0048856)	-
P	CZA	0	15	1	5564	0	1	0.0026959	1	galactose catabolic process (GO:0019388)	-
P	CZA	0	15	1	5564	0	1	0.0026959	1	argininosuccinate metabolic process (GO:0000053)	-
P	CZA	0	15	1	5564	0	1	0.0026959	1	regulation of mRNA catabolic process (GO:0061013)	-
P	CZA	0	15	1	5564	0	1	0.0026959	1	urea cycle (GO:0000050)	-
P	CZA	0	15	1	5564	0	1	0.0026959	1	positive regulation of peroxidase activity (GO:2000470)	-
P	CZA	0	15	1	5564	0	1	0.0026959	1	endoplasmic reticulum unfolded protein response (GO:0030968)	-
P	CZA	0	15	1	5564	0	1	0.0026959	1	long-chain fatty acid transport (GO:0015909)	-
P	CZA	0	15	1	5564	0	1	0.0026959	1	fatty acid transport (GO:0015908)	-
P	CZA	0	15	1	5564	0	1	0.0026959	1	butanediol catabolic process (GO:0034078)	-
P	CZA	0	15	1	5564	0	1	0.0026959	1	butanediol metabolic process (GO:0034077)	-
P	CZA	0	15	1	5564	0	1	0.0026959	1	monoatomic anion transmembrane transport (GO:0098656)	-
P	CZA	0	15	1	5564	0	1	0.0026959	1	regulation of peroxidase activity (GO:2000468)	-
P	CZA	0	15	1	5564	0	1	0.0026959	1	glycolipid catabolic process (GO:0019377)	-
P	CZA	0	15	1	5564	0	1	0.0026959	1	positive regulation of DNA-templated DNA replication (GO:2000105)	-
P	CZA	0	15	1	5564	0	1	0.0026959	1	negative regulation of DNA-templated DNA replication (GO:2000104)	-
P	CZA	0	15	1	5564	0	1	0.0026959	1	negative regulation of peptidase activity (GO:0010466)	-
P	CZA	0	15	1	5564	0	1	0.0026959	1	succinate transmembrane transport (GO:0071422)	-
P	CZA	0	15	1	5564	0	1	0.0026959	1	autophagy (GO:0006914)	-
P	CZA	0	15	1	5564	0	1	0.0026959	1	peptidyl-glutamate ADP-deribosylation (GO:0140291)	-
P	CZA	0	15	1	5564	0	1	0.0026959	1	folic acid catabolic process (GO:0046657)	-
P	CZA	0	15	1	5564	0	1	0.0026959	1	folic acid biosynthetic process (GO:0046656)	-
P	CZA	0	15	1	5564	0	1	0.0026959	1	response to anoxia (GO:0034059)	-
P	CZA	0	15	1	5564	0	1	0.0026959	1	regulation of protein binding (GO:0043393)	-
P	CZA	0	15	1	5564	0	1	0.0026959	1	negative regulation of DNA binding (GO:0043392)	-
P	CZA	0	15	1	5564	0	1	0.0026959	1	ribosomal large subunit assembly (GO:0000027)	-
P	CZA	0	15	1	5564	0	1	0.0026959	1	polyprenol biosynthetic process (GO:0016094)	-
P	CZA	0	15	1	5564	0	1	0.0026959	1	adhesion to host cell via type IV pili (GO:0052001)	-
P	CZA	0	15	1	5564	0	1	0.0026959	1	cellular response to organic cyclic compound (GO:0071407)	-
P	CZA	0	15	1	5564	0	1	0.0026959	1	positive regulation of DNA binding (GO:0043388)	-
P	CZA	0	15	1	5564	0	1	0.0026959	1	beta-glucan biosynthetic process (GO:0051274)	-
P	CZA	0	15	1	5564	0	1	0.0026959	1	beta-glucan metabolic process (GO:0051273)	-
P	CZA	0	15	1	5564	0	1	0.0026959	1	dolichol metabolic process (GO:0019348)	-
P	CZA	0	15	1	5564	0	1	0.0026959	1	cysteine biosynthetic process via cystathionine (GO:0019343)	-
P	CZA	0	15	1	5564	0	1	0.0026959	1	cellular response to hydrogen peroxide (GO:0070301)	-
P	CZA	0	15	1	5564	0	1	0.0026959	1	phenol-containing compound catabolic process (GO:0019336)	-
P	CZA	0	15	1	5564	0	1	0.0026959	1	D-galacturonate catabolic process (GO:0019698)	-
P	CZA	0	15	1	5564	0	1	0.0026959	1	rRNA catabolic process (GO:0016075)	-
P	CZA	0	15	1	5564	0	1	0.0026959	1	negative regulation of immunoglobulin mediated immune response (GO:0002890)	-
P	CZA	0	15	1	5564	0	1	0.0026959	1	cell-cell adhesion (GO:0098609)	-
P	CZA	0	15	1	5564	0	1	0.0026959	1	purine nucleoside metabolic process (GO:0042278)	-
P	CZA	0	15	1	5564	0	1	0.0026959	1	error-prone translesion synthesis (GO:0042276)	-
P	CZA	0	15	1	5564	0	1	0.0026959	1	ribosomal large subunit biogenesis (GO:0042273)	-
P	CZA	0	15	1	5564	0	1	0.0026959	1	regulation of cellular response to phosphate starvation (GO:0140255)	-
P	CZA	0	15	1	5564	0	1	0.0026959	1	pentose metabolic process (GO:0019321)	-
P	CZA	0	15	1	5564	0	1	0.0026959	1	base-excision repair, AP site formation via deaminated base removal (GO:0097510)	-
P	CZA	0	15	1	5564	0	1	0.0026959	1	hexose catabolic process (GO:0019320)	-
P	CZA	0	15	1	5564	0	1	0.0026959	1	regulation of immunoglobulin mediated immune response (GO:0002889)	-
P	CZA	0	15	1	5564	0	1	0.0026959	1	xyloglucan metabolic process (GO:0010411)	-
P	CZA	0	15	1	5564	0	1	0.0026959	1	hemicellulose metabolic process (GO:0010410)	-
P	CZA	0	15	1	5564	0	1	0.0026959	1	positive regulation of sporulation resulting in formation of a cellular spore (GO:0045881)	-
P	CZA	0	15	1	5564	0	1	0.0026959	1	propionate metabolic process, methylcitrate cycle (GO:0019679)	-
P	CZA	0	15	1	5564	0	1	0.0026959	1	NAD catabolic process (GO:0019677)	-
P	CZA	0	15	1	5564	0	1	0.0026959	1	stress response to metal ion (GO:0097501)	-
P	CZA	0	15	1	5564	0	1	0.0026959	1	positive regulation of sodium ion transport (GO:0010765)	-
P	CZA	0	15	1	5564	0	1	0.0026959	1	negative regulation of DNA replication (GO:0008156)	-
P	CZA	0	15	1	5564	0	1	0.0026959	1	para-aminobenzoic acid biosynthetic process (GO:0008153)	-
P	CZA	0	15	1	5564	0	1	0.0026959	1	septin cytoskeleton organization (GO:0032185)	-
P	CZA	0	15	1	5564	0	1	0.0026959	1	enterobactin biosynthetic process (GO:0009239)	-
P	CZA	0	15	1	5564	0	1	0.0026959	1	enterobactin metabolic process (GO:0009238)	-
P	CZA	0	15	1	5564	0	1	0.0026959	1	ketone body biosynthetic process (GO:0046951)	-
P	CZA	0	15	1	5564	0	1	0.0026959	1	menaquinone biosynthetic process (GO:0009234)	-
P	CZA	0	15	1	5564	0	1	0.0026959	1	cellular ketone body metabolic process (GO:0046950)	-
P	CZA	0	15	1	5564	0	1	0.0026959	1	menaquinone metabolic process (GO:0009233)	-
P	CZA	0	15	1	5564	0	1	0.0026959	1	RNA repair (GO:0042245)	-
P	CZA	0	15	1	5564	0	1	0.0026959	1	error-free translesion synthesis (GO:0070987)	-
P	CZA	0	15	1	5564	0	1	0.0026959	1	peptidyl-proline modification (GO:0018208)	-
P	CZA	0	15	1	5564	0	1	0.0026959	1	fatty-acyl-CoA biosynthetic process (GO:0046949)	-
P	CZA	0	15	1	5564	0	1	0.0026959	1	response to L-glutamate (GO:1902065)	-
P	CZA	0	15	1	5564	0	1	0.0026959	1	acetate transmembrane transport (GO:0035433)	-
P	CZA	0	15	1	5564	0	1	0.0026959	1	post-translational protein modification (GO:0043687)	-
P	CZA	0	15	1	5564	0	1	0.0026959	1	peptidyl-glutamic acid modification (GO:0018200)	-
P	CZA	0	15	1	5564	0	1	0.0026959	1	pyrimidine ribonucleotide catabolic process (GO:0009222)	-
P	CZA	0	15	1	5564	0	1	0.0026959	1	protein localization to endoplasmic reticulum (GO:0070972)	-
P	CZA	0	15	1	5564	0	1	0.0026959	1	anaerobic electron transport chain (GO:0019645)	-
P	CZA	0	15	1	5564	0	1	0.0026959	1	CDP-diacylglycerol biosynthetic process (GO:0016024)	-
P	CZA	0	15	1	5564	0	1	0.0026959	1	gluconate transmembrane transport (GO:0035429)	-
P	CZA	0	15	1	5564	0	1	0.0026959	1	pyrimidine deoxyribonucleoside triphosphate biosynthetic process (GO:0009212)	-
P	CZA	0	15	1	5564	0	1	0.0026959	1	pyrimidine ribonucleoside triphosphate catabolic process (GO:0009210)	-
P	CZA	0	15	1	5564	0	1	0.0026959	1	response to oxygen radical (GO:0000305)	-
P	CZA	0	15	1	5564	0	1	0.0026959	1	response to superoxide (GO:0000303)	-
P	CZA	0	15	1	5564	0	1	0.0026959	1	meiosis I cell cycle process (GO:0061982)	-
P	CZA	0	15	1	5564	0	1	0.0026959	1	negative regulation of response to biotic stimulus (GO:0002832)	-
P	CZA	0	15	1	5564	0	1	0.0026959	1	regulation of response to biotic stimulus (GO:0002831)	-
P	CZA	0	15	1	5564	0	1	0.0026959	1	ubiquinone biosynthetic process from chorismate (GO:0032150)	-
P	CZA	0	15	1	5564	0	1	0.0026959	1	ribonucleoside triphosphate catabolic process (GO:0009203)	-
P	CZA	0	15	1	5564	0	1	0.0026959	1	urate catabolic process (GO:0019628)	-
P	CZA	0	15	1	5564	0	1	0.0026959	1	3-(3-hydroxy)phenylpropionate catabolic process (GO:0019622)	-
P	CZA	0	15	1	5564	0	1	0.0026959	1	negative regulation of adaptive immune response based on somatic recombination of immune receptors built from immunoglobulin superfamily domains (GO:0002823)	-
P	CZA	0	15	1	5564	0	1	0.0026959	1	regulation of adaptive immune response based on somatic recombination of immune receptors built from immunoglobulin superfamily domains (GO:0002822)	-
P	CZA	0	15	1	5564	0	1	0.0026959	1	negative regulation of adaptive immune response (GO:0002820)	-
P	CZA	0	15	1	5564	0	1	0.0026959	1	positive regulation of elastin biosynthetic process (GO:0051544)	-
P	CZA	0	15	1	5564	0	1	0.0026959	1	regulation of elastin biosynthetic process (GO:0051543)	-
P	CZA	0	15	1	5564	0	1	0.0026959	1	negative regulation of isoprenoid metabolic process (GO:0045827)	-
P	CZA	0	15	1	5564	0	1	0.0026959	1	elastin biosynthetic process (GO:0051542)	-
P	CZA	0	15	1	5564	0	1	0.0026959	1	elastin metabolic process (GO:0051541)	-
P	CZA	0	15	1	5564	0	1	0.0026959	1	formation of translation preinitiation complex (GO:0001731)	-
P	CZA	0	15	1	5564	0	1	0.0026959	1	negative regulation of innate immune response (GO:0045824)	-
P	CZA	0	15	1	5564	0	1	0.0026959	1	pteridine-containing compound catabolic process (GO:0042560)	-
P	CZA	0	15	1	5564	0	1	0.0026959	1	defense response to symbiont (GO:0140546)	-
P	CZA	0	15	1	5564	0	1	0.0026959	1	regulation of adaptive immune response (GO:0002819)	-
P	CZA	0	15	1	5564	0	1	0.0026959	1	L-lysine transport (GO:1902022)	-
P	CZA	0	15	1	5564	0	1	0.0026959	1	cytoskeleton organization (GO:0007010)	-
P	CZA	0	15	1	5564	0	1	0.0026959	1	base-excision repair, DNA ligation (GO:0006288)	-
P	CZA	0	15	1	5564	0	1	0.0026959	1	reductive iron assimilation (GO:0033215)	-
P	CZA	0	15	1	5564	0	1	0.0026959	1	trans-translation-dependent protein tagging (GO:0070930)	-
P	CZA	0	15	1	5564	0	1	0.0026959	1	regulation of cilium assembly (GO:1902017)	-
P	CZA	0	15	1	5564	0	1	0.0026959	1	modification-dependent macromolecule catabolic process (GO:0043632)	-
P	CZA	0	15	1	5564	0	1	0.0026959	1	conversion of seryl-tRNAsec to selenocys-tRNAsec (GO:0001717)	-
P	CZA	0	15	1	5564	0	1	0.0026959	1	nucleobase-containing small molecule catabolic process (GO:0034656)	-
P	CZA	0	15	1	5564	0	1	0.0026959	1	negative regulation of catabolic process (GO:0009895)	-
P	CZA	0	15	1	5564	0	1	0.0026959	1	DNA strand elongation involved in DNA replication (GO:0006271)	-
P	CZA	0	15	1	5564	0	1	0.0026959	1	lactate catabolic process (GO:1903457)	-
P	CZA	0	15	1	5564	0	1	0.0026959	1	reciprocal homologous recombination (GO:0140527)	-
P	CZA	0	15	1	5564	0	1	0.0026959	1	regulation of plasma membrane bounded cell projection organization (GO:0120035)	-
P	CZA	0	15	1	5564	0	1	0.0026959	1	sexual reproduction (GO:0019953)	-
P	CZA	0	15	1	5564	0	1	0.0026959	1	positive regulation of plasma membrane bounded cell projection assembly (GO:0120034)	-
P	CZA	0	15	1	5564	0	1	0.0026959	1	regulation of plasma membrane bounded cell projection assembly (GO:0120032)	-
P	CZA	0	15	1	5564	0	1	0.0026959	1	regulation of growth (GO:0040008)	-
P	CZA	0	15	1	5564	0	1	0.0026959	1	homogentisate catabolic process (GO:1902000)	-
P	CZA	0	15	1	5564	0	1	0.0026959	1	DNA replication, synthesis of primer (GO:0006269)	-
P	CZA	0	15	1	5564	0	1	0.0026959	1	DNA ligation (GO:0006266)	-
P	CZA	0	15	1	5564	0	1	0.0026959	1	cellular response to UV (GO:0034644)	-
P	CZA	0	15	1	5564	0	1	0.0026959	1	3'-phosphoadenosine 5'-phosphosulfate metabolic process (GO:0050427)	-
P	CZA	0	15	1	5564	0	1	0.0026959	1	modification-dependent protein catabolic process (GO:0019941)	-
P	CZA	0	15	1	5564	0	1	0.0026959	1	positive regulation of response to nutrient levels (GO:0032109)	-
P	CZA	0	15	1	5564	0	1	0.0026959	1	negative regulation of immune response (GO:0050777)	-
P	CZA	0	15	1	5564	0	1	0.0026959	1	rRNA 5'-end processing (GO:0000967)	-
P	CZA	0	15	1	5564	0	1	0.0026959	1	regulation of immune response (GO:0050776)	-
P	CZA	0	15	1	5564	0	1	0.0026959	1	negative regulation of monoatomic anion transport (GO:1903792)	-
P	CZA	0	15	1	5564	0	1	0.0026959	1	N-terminal protein amino acid deamination (GO:0031363)	-
P	CZA	0	15	1	5564	0	1	0.0026959	1	cellular response to unfolded protein (GO:0034620)	-
P	CZA	0	15	1	5564	0	1	0.0026959	1	aldonate transmembrane transport (GO:0042873)	-
P	CZA	0	15	1	5564	0	1	0.0026959	1	process utilizing autophagic mechanism (GO:0061919)	-
P	CZA	0	15	1	5564	0	1	0.0026959	1	fluoride transmembrane transport (GO:1903424)	-
P	CZA	0	15	1	5564	0	1	0.0026959	1	dTTP biosynthetic process (GO:0006235)	-
P	CZA	0	15	1	5564	0	1	0.0026959	1	dTDP biosynthetic process (GO:0006233)	-
P	CZA	0	15	1	5564	0	1	0.0026959	1	response to endoplasmic reticulum stress (GO:0034976)	-
P	CZA	0	15	1	5564	0	1	0.0026959	1	dTMP biosynthetic process (GO:0006231)	-
P	CZA	0	15	1	5564	0	1	0.0026959	1	ornithine catabolic process (GO:0006593)	-
P	CZA	0	15	1	5564	0	1	0.0026959	1	ornithine biosynthetic process (GO:0006592)	-
P	CZA	0	15	1	5564	0	1	0.0026959	1	pyochelin biosynthetic process (GO:0042864)	-
P	CZA	0	15	1	5564	0	1	0.0026959	1	pyochelin metabolic process (GO:0042863)	-
P	CZA	0	15	1	5564	0	1	0.0026959	1	dUDP biosynthetic process (GO:0006227)	-
P	CZA	0	15	1	5564	0	1	0.0026959	1	dUMP biosynthetic process (GO:0006226)	-
P	CZA	0	15	1	5564	0	1	0.0026959	1	UDP biosynthetic process (GO:0006225)	-
P	CZA	0	15	1	5564	0	1	0.0026959	1	negative regulation of defense response (GO:0031348)	-
P	CZA	0	15	1	5564	0	1	0.0026959	1	regulation of defense response (GO:0031347)	-
P	CZA	0	15	1	5564	0	1	0.0026959	1	positive regulation of cell projection organization (GO:0031346)	-
P	CZA	0	15	1	5564	0	1	0.0026959	1	ethanolamine metabolic process (GO:0006580)	-
P	CZA	0	15	1	5564	0	1	0.0026959	1	positive regulation of sporulation (GO:0043938)	-
P	CZA	0	15	1	5564	0	1	0.0026959	1	regulation of sporulation (GO:0043937)	-
P	CZA	0	15	1	5564	0	1	0.0026959	1	positive regulation of ATP-dependent activity (GO:0032781)	-
P	CZA	0	15	1	5564	0	1	0.0026959	1	pyrimidine nucleotide-sugar transmembrane transport (GO:0090481)	-
P	CZA	0	15	1	5564	0	1	0.0026959	1	pyrimidine nucleoside metabolic process (GO:0006213)	-
P	CZA	0	15	1	5564	0	1	0.0026959	1	response to amino acid starvation (GO:1990928)	-
P	CZA	0	15	1	5564	0	1	0.0026959	1	tyrosine biosynthetic process (GO:0006571)	-
P	CZA	0	15	1	5564	0	1	0.0026959	1	glycol catabolic process (GO:0042846)	-
P	CZA	0	15	1	5564	0	1	0.0026959	1	glycol metabolic process (GO:0042844)	-
P	CZA	0	15	1	5564	0	1	0.0026959	1	D-glucuronate catabolic process (GO:0042840)	-
P	CZA	0	15	1	5564	0	1	0.0026959	1	cell wall macromolecule catabolic process (GO:0016998)	-
P	CZA	0	15	1	5564	0	1	0.0026959	1	septin ring assembly (GO:0000921)	-
P	CZA	0	15	1	5564	0	1	0.0026959	1	D-glucuronate metabolic process (GO:0042839)	-
P	CZA	0	15	1	5564	0	1	0.0026959	1	division septum site selection (GO:0000918)	-
P	CZA	0	15	1	5564	0	1	0.0026959	1	positive regulation of cellular response to phosphate starvation (GO:0080040)	-
P	CZA	0	15	1	5564	0	1	0.0026959	1	secondary alcohol metabolic process (GO:1902652)	-
P	CZA	0	15	1	5564	0	1	0.0026959	1	S-adenosylmethionine biosynthetic process (GO:0006556)	-
P	CZA	0	15	1	5564	0	1	0.0026959	1	lysine catabolic process (GO:0006554)	-
P	CZA	0	15	1	5564	0	1	0.0026959	1	negative regulation of extracellular matrix assembly (GO:1901202)	-
P	CZA	0	15	1	5564	0	1	0.0026959	1	regulation of extracellular matrix assembly (GO:1901201)	-
P	CZA	0	15	1	5564	0	1	0.0026959	1	response to nitrite (GO:0080033)	-
P	CZA	0	15	1	5564	0	1	0.0026959	1	glycolate catabolic process (GO:0046296)	-
P	CZA	0	15	1	5564	0	1	0.0026959	1	glutamine catabolic process (GO:0006543)	-
P	CZA	0	15	1	5564	0	1	0.0026959	1	hyaluronan biosynthetic process (GO:0030213)	-
P	CZA	0	15	1	5564	0	1	0.0026959	1	hyaluronan metabolic process (GO:0030212)	-
P	CZA	0	15	1	5564	0	1	0.0026959	1	aspartate biosynthetic process (GO:0006532)	-
P	CZA	0	15	1	5564	0	1	0.0026959	1	asparagine catabolic process (GO:0006530)	-
P	CZA	0	15	1	5564	0	1	0.0026959	1	translation reinitiation (GO:0002188)	-
P	CZA	0	15	1	5564	0	1	0.0026959	1	cytoplasmic translational termination (GO:0002184)	-
P	CZA	0	15	1	5564	0	1	0.0026959	1	cytoplasmic translational initiation (GO:0002183)	-
P	CZA	0	15	1	5564	0	1	0.0026959	1	cellular response to lipid (GO:0071396)	-
P	CZA	0	15	1	5564	0	1	0.0026959	1	asparagine metabolic process (GO:0006528)	-
P	CZA	0	15	1	5564	0	1	0.0026959	1	regulation of protein stability (GO:0031647)	-
P	CZA	0	15	1	5564	0	1	0.0026959	1	cell volume homeostasis (GO:0006884)	-
P	CZA	0	15	1	5564	0	1	0.0026959	1	killing of cells of another organism (GO:0031640)	-
P	CZA	0	15	1	5564	0	1	0.0026959	1	uracil transport (GO:0015857)	-
P	CZA	0	15	1	5564	0	1	0.0026959	1	pyrimidine nucleobase transport (GO:0015855)	-
P	CZA	0	15	1	5564	0	1	0.0026959	1	intracellular copper ion homeostasis (GO:0006878)	-
P	CZA	0	15	1	5564	0	1	0.0026959	1	glycoprotein catabolic process (GO:0006516)	-
P	CZA	0	15	1	5564	0	1	0.0026959	1	intracellular calcium ion homeostasis (GO:0006874)	-
P	CZA	0	15	1	5564	0	1	0.0026959	1	ubiquitin-dependent protein catabolic process (GO:0006511)	-
P	CZA	0	15	1	5564	0	1	0.0026959	1	positive regulation of cellular component biogenesis (GO:0044089)	-
P	CZA	0	15	1	5564	0	1	0.0026959	1	regulation of monoatomic anion transport (GO:0044070)	-
P	CZA	0	15	1	5564	0	1	0.0026959	1	lipid-linked peptidoglycan transport (GO:0015836)	-
P	CZA	0	15	1	5564	0	1	0.0026959	1	peptidoglycan transport (GO:0015835)	-
P	CZA	0	15	1	5564	0	1	0.0026959	1	tryptophan transport (GO:0015827)	-
P	CZA	0	15	1	5564	0	1	0.0026959	1	negative regulation of small molecule metabolic process (GO:0062014)	-
P	CZA	0	15	1	5564	0	1	0.0026959	1	proline transport (GO:0015824)	-
P	CZA	0	15	1	5564	0	1	0.0026959	1	plasma membrane acetate transport (GO:0006847)	-
P	CZA	0	15	1	5564	0	1	0.0026959	1	acetate transport (GO:0006846)	-
P	CZA	0	15	1	5564	0	1	0.0026959	1	positive regulation of cellular respiration (GO:1901857)	-
P	CZA	0	15	1	5564	0	1	0.0026959	1	tricarboxylic acid transport (GO:0006842)	-
P	CZA	0	15	1	5564	0	1	0.0026959	1	keto-3-deoxy-D-manno-octulosonic acid biosynthetic process (GO:0019294)	-
P	CZA	0	15	1	5564	0	1	0.0026959	1	wobble position uridine ribose methylation (GO:0002132)	-
P	CZA	0	15	1	5564	0	1	0.0026959	1	wobble position cytosine ribose methylation (GO:0002131)	-
P	CZA	0	15	1	5564	0	1	0.0026959	1	wobble position ribose methylation (GO:0002130)	-
P	CZA	0	15	1	5564	0	1	0.0026959	1	positive regulation of lipase activity (GO:0060193)	-
P	CZA	0	15	1	5564	0	1	0.0026959	1	cell wall polysaccharide metabolic process (GO:0010383)	-
P	CZA	0	15	1	5564	0	1	0.0026959	1	regulation of lipase activity (GO:0060191)	-
P	CZA	0	15	1	5564	0	1	0.0026959	1	histidine transport (GO:0015817)	-
P	CZA	0	15	1	5564	0	1	0.0026959	1	neurotransmitter transport (GO:0006836)	-
P	CZA	0	15	1	5564	0	1	0.0026959	1	water transport (GO:0006833)	-
P	CZA	0	15	1	5564	0	1	0.0026959	1	extracellular matrix disassembly (GO:0022617)	-
P	CZA	0	15	1	5564	0	1	0.0026959	1	DNA strand elongation (GO:0022616)	-
P	CZA	0	15	1	5564	0	1	0.0026959	1	nitric oxide catabolic process (GO:0046210)	-
P	CZA	0	15	1	5564	0	1	0.0026959	1	basic amino acid transport (GO:0015802)	-
P	CZA	0	15	1	5564	0	1	0.0026959	1	manganese ion transport (GO:0006828)	-
P	CZA	0	15	1	5564	0	1	0.0026959	1	monoatomic anion transport (GO:0006820)	-
P	CZA	0	15	1	5564	0	1	0.0026959	1	nitric oxide metabolic process (GO:0046209)	-
P	CZA	0	15	1	5564	0	1	0.0026959	1	cyanide biosynthetic process (GO:0046202)	-
P	CZA	0	15	1	5564	0	1	0.0026959	1	azole transmembrane transport (GO:0045117)	-
P	CZA	0	15	1	5564	0	1	0.0026959	1	prosthetic group biosynthetic process (GO:0051191)	-
P	CZA	0	15	1	5564	0	1	0.0026959	1	defense response to other organism (GO:0098542)	-
P	CZA	0	15	1	5564	0	1	0.0026959	1	system development (GO:0048731)	-
P	CZA	0	15	122	5564	0	1	0.3289	1	secretion (GO:0046903)	-
P	CZA	0	15	209	5564	0	1	0.563444	1	cellular response to stimulus (GO:0051716)	-
P	CZA	0	15	24	5564	0	1	0.0647017	1	porphyrin-containing compound metabolic process (GO:0006778)	-
P	CZA	0	15	24	5564	0	1	0.0647017	1	intracellular signal transduction (GO:0035556)	-
P	CZA	0	15	24	5564	0	1	0.0647017	1	alcohol metabolic process (GO:0006066)	-
P	CZA	0	15	24	5564	0	1	0.0647017	1	amino acid transmembrane transport (GO:0003333)	-
P	CZA	0	15	24	5564	0	1	0.0647017	1	purine nucleoside bisphosphate metabolic process (GO:0034032)	-
P	CZA	0	15	24	5564	0	1	0.0647017	1	siderophore metabolic process (GO:0009237)	-
P	CZA	0	15	24	5564	0	1	0.0647017	1	cell wall biogenesis (GO:0042546)	-
P	CZA	0	15	24	5564	0	1	0.0647017	1	lipooligosaccharide metabolic process (GO:1901269)	-
P	CZA	0	15	24	5564	0	1	0.0647017	1	ribonucleoside bisphosphate metabolic process (GO:0033875)	-
P	CZA	0	15	24	5564	0	1	0.0647017	1	nucleoside bisphosphate metabolic process (GO:0033865)	-
P	CZA	0	15	24	5564	0	1	0.0647017	1	L-amino acid transport (GO:0015807)	-
P	CZA	0	15	3	5564	0	1	0.00808771	1	regulation of cell projection assembly (GO:0060491)	-
P	CZA	0	15	3	5564	0	1	0.00808771	1	regulation of protein catabolic process (GO:0042176)	-
P	CZA	0	15	3	5564	0	1	0.00808771	1	purine deoxyribonucleotide catabolic process (GO:0009155)	-
P	CZA	0	15	3	5564	0	1	0.00808771	1	purine deoxyribonucleotide metabolic process (GO:0009151)	-
P	CZA	0	15	3	5564	0	1	0.00808771	1	pyrimidine nucleoside triphosphate biosynthetic process (GO:0009148)	-
P	CZA	0	15	3	5564	0	1	0.00808771	1	negative regulation of protein-containing complex disassembly (GO:0043242)	-
P	CZA	0	15	3	5564	0	1	0.00808771	1	purine nucleoside triphosphate catabolic process (GO:0009146)	-
P	CZA	0	15	3	5564	0	1	0.00808771	1	long-chain fatty acid metabolic process (GO:0001676)	-
P	CZA	0	15	3	5564	0	1	0.00808771	1	propionate catabolic process (GO:0019543)	-
P	CZA	0	15	3	5564	0	1	0.00808771	1	nitrate assimilation (GO:0042128)	-
P	CZA	0	15	3	5564	0	1	0.00808771	1	nitrate metabolic process (GO:0042126)	-
P	CZA	0	15	3	5564	0	1	0.00808771	1	glycoprotein biosynthetic process (GO:0009101)	-
P	CZA	0	15	3	5564	0	1	0.00808771	1	glycoprotein metabolic process (GO:0009100)	-
P	CZA	0	15	3	5564	0	1	0.00808771	1	'de novo' IMP biosynthetic process (GO:0006189)	-
P	CZA	0	15	3	5564	0	1	0.00808771	1	putrescine catabolic process (GO:0009447)	-
P	CZA	0	15	3	5564	0	1	0.00808771	1	lipid translocation (GO:0034204)	-
P	CZA	0	15	3	5564	0	1	0.00808771	1	arginine biosynthetic process via ornithine (GO:0042450)	-
P	CZA	0	15	3	5564	0	1	0.00808771	1	negative regulation of cell division (GO:0051782)	-
P	CZA	0	15	3	5564	0	1	0.00808771	1	thymine metabolic process (GO:0019859)	-
P	CZA	0	15	3	5564	0	1	0.00808771	1	tetrahydrofolate interconversion (GO:0035999)	-
P	CZA	0	15	3	5564	0	1	0.00808771	1	AMP biosynthetic process (GO:0006167)	-
P	CZA	0	15	3	5564	0	1	0.00808771	1	chorismate biosynthetic process (GO:0009423)	-
P	CZA	0	15	3	5564	0	1	0.00808771	1	cytolysis (GO:0019835)	-
P	CZA	0	15	3	5564	0	1	0.00808771	1	osmosensory signaling via phosphorelay pathway (GO:0007234)	-
P	CZA	0	15	3	5564	0	1	0.00808771	1	osmosensory signaling pathway (GO:0007231)	-
P	CZA	0	15	3	5564	0	1	0.00808771	1	purine nucleobase catabolic process (GO:0006145)	-
P	CZA	0	15	3	5564	0	1	0.00808771	1	phosphoenolpyruvate-dependent sugar phosphotransferase system (GO:0009401)	-
P	CZA	0	15	3	5564	0	1	0.00808771	1	transcription antitermination (GO:0031564)	-
P	CZA	0	15	3	5564	0	1	0.00808771	1	porphyrin-containing compound catabolic process (GO:0006787)	-
P	CZA	0	15	3	5564	0	1	0.00808771	1	protein-containing complex disassembly (GO:0032984)	-
P	CZA	0	15	3	5564	0	1	0.00808771	1	translational termination (GO:0006415)	-
P	CZA	0	15	3	5564	0	1	0.00808771	1	D-alanine catabolic process (GO:0055130)	-
P	CZA	0	15	3	5564	0	1	0.00808771	1	siroheme metabolic process (GO:0046156)	-
P	CZA	0	15	3	5564	0	1	0.00808771	1	kynurenine metabolic process (GO:0070189)	-
P	CZA	0	15	3	5564	0	1	0.00808771	1	regulation of protein targeting to membrane (GO:0090313)	-
P	CZA	0	15	3	5564	0	1	0.00808771	1	tetrahydrobiopterin metabolic process (GO:0046146)	-
P	CZA	0	15	3	5564	0	1	0.00808771	1	regulation of membrane lipid distribution (GO:0097035)	-
P	CZA	0	15	3	5564	0	1	0.00808771	1	isopentenyl diphosphate metabolic process (GO:0046490)	-
P	CZA	0	15	3	5564	0	1	0.00808771	1	regulation of cellular amino acid biosynthetic process (GO:2000282)	-
P	CZA	0	15	3	5564	0	1	0.00808771	1	one-carbon metabolic process (GO:0006730)	-
P	CZA	0	15	3	5564	0	1	0.00808771	1	tetrahydrobiopterin biosynthetic process (GO:0006729)	-
P	CZA	0	15	3	5564	0	1	0.00808771	1	disaccharide metabolic process (GO:0005984)	-
P	CZA	0	15	3	5564	0	1	0.00808771	1	zinc ion transmembrane transport (GO:0071577)	-
P	CZA	0	15	3	5564	0	1	0.00808771	1	L-leucine biosynthetic process (GO:0009098)	-
P	CZA	0	15	3	5564	0	1	0.00808771	1	DNA-templated DNA replication maintenance of fidelity (GO:0045005)	-
P	CZA	0	15	3	5564	0	1	0.00808771	1	DNA replication proofreading (GO:0045004)	-
P	CZA	0	15	3	5564	0	1	0.00808771	1	threonine biosynthetic process (GO:0009088)	-
P	CZA	0	15	3	5564	0	1	0.00808771	1	pyruvate family amino acid biosynthetic process (GO:0009079)	-
P	CZA	0	15	3	5564	0	1	0.00808771	1	nucleotide salvage (GO:0043173)	-
P	CZA	0	15	3	5564	0	1	0.00808771	1	pentose-phosphate shunt, oxidative branch (GO:0009051)	-
P	CZA	0	15	3	5564	0	1	0.00808771	1	'de novo' AMP biosynthetic process (GO:0044208)	-
P	CZA	0	15	3	5564	0	1	0.00808771	1	tryptophan catabolic process to kynurenine (GO:0019441)	-
P	CZA	0	15	3	5564	0	1	0.00808771	1	regulation of protein localization to membrane (GO:1905475)	-
P	CZA	0	15	3	5564	0	1	0.00808771	1	carbohydrate import across plasma membrane (GO:0098704)	-
P	CZA	0	15	3	5564	0	1	0.00808771	1	negative regulation of hydrolase activity (GO:0051346)	-
P	CZA	0	15	3	5564	0	1	0.00808771	1	putrescine biosynthetic process from arginine, using agmatinase (GO:0033389)	-
P	CZA	0	15	3	5564	0	1	0.00808771	1	acetyl-CoA biosynthetic process from pyruvate (GO:0006086)	-
P	CZA	0	15	3	5564	0	1	0.00808771	1	tetrapyrrole catabolic process (GO:0033015)	-
P	CZA	0	15	3	5564	0	1	0.00808771	1	salicylic acid biosynthetic process (GO:0009697)	-
P	CZA	0	15	3	5564	0	1	0.00808771	1	salicylic acid metabolic process (GO:0009696)	-
P	CZA	0	15	3	5564	0	1	0.00808771	1	glycerol-3-phosphate metabolic process (GO:0006072)	-
P	CZA	0	15	3	5564	0	1	0.00808771	1	UDP-glucuronate biosynthetic process (GO:0006065)	-
P	CZA	0	15	3	5564	0	1	0.00808771	1	nitrogen utilization (GO:0019740)	-
P	CZA	0	15	3	5564	0	1	0.00808771	1	urea catabolic process (GO:0043419)	-
P	CZA	0	15	3	5564	0	1	0.00808771	1	purine nucleotide salvage (GO:0032261)	-
P	CZA	0	15	3	5564	0	1	0.00808771	1	oligosaccharide catabolic process (GO:0009313)	-
P	CZA	0	15	3	5564	0	1	0.00808771	1	UDP-N-acetylglucosamine biosynthetic process (GO:0006048)	-
P	CZA	0	15	3	5564	0	1	0.00808771	1	UDP-N-acetylglucosamine metabolic process (GO:0006047)	-
P	CZA	0	15	3	5564	0	1	0.00808771	1	positive regulation of cell-substrate adhesion (GO:0010811)	-
P	CZA	0	15	3	5564	0	1	0.00808771	1	regulation of cell-substrate adhesion (GO:0010810)	-
P	CZA	0	15	3	5564	0	1	0.00808771	1	cellular detoxification (GO:1990748)	-
P	CZA	0	15	3	5564	0	1	0.00808771	1	regulation of response to reactive oxygen species (GO:1901031)	-
P	CZA	0	15	3	5564	0	1	0.00808771	1	4-hydroxyphenylacetate metabolic process (GO:1901022)	-
P	CZA	0	15	3	5564	0	1	0.00808771	1	alginic acid acetylation (GO:0051979)	-
P	CZA	0	15	3	5564	0	1	0.00808771	1	3-phenylpropionate metabolic process (GO:0018962)	-
P	CZA	0	15	3	5564	0	1	0.00808771	1	DNA-templated transcription elongation (GO:0006354)	-
P	CZA	0	15	3	5564	0	1	0.00808771	1	regulation of protein targeting (GO:1903533)	-
P	CZA	0	15	3	5564	0	1	0.00808771	1	guanine metabolic process (GO:0046098)	-
P	CZA	0	15	3	5564	0	1	0.00808771	1	copper ion homeostasis (GO:0055070)	-
P	CZA	0	15	3	5564	0	1	0.00808771	1	adenine metabolic process (GO:0046083)	-
P	CZA	0	15	3	5564	0	1	0.00808771	1	dGTP metabolic process (GO:0046070)	-
P	CZA	0	15	3	5564	0	1	0.00808771	1	regulation of nitric oxide metabolic process (GO:0080164)	-
P	CZA	0	15	3	5564	0	1	0.00808771	1	DNA alkylation repair (GO:0006307)	-
P	CZA	0	15	3	5564	0	1	0.00808771	1	UDP-glucuronate metabolic process (GO:0046398)	-
P	CZA	0	15	3	5564	0	1	0.00808771	1	AMP metabolic process (GO:0046033)	-
P	CZA	0	15	3	5564	0	1	0.00808771	1	reproductive process in single-celled organism (GO:0022413)	-
P	CZA	0	15	3	5564	0	1	0.00808771	1	L-valine import across plasma membrane (GO:1903805)	-
P	CZA	0	15	3	5564	0	1	0.00808771	1	cell septum assembly (GO:0090529)	-
P	CZA	0	15	3	5564	0	1	0.00808771	1	cellular response to decreased oxygen levels (GO:0036294)	-
P	CZA	0	15	3	5564	0	1	0.00808771	1	response to decreased oxygen levels (GO:0036293)	-
P	CZA	0	15	3	5564	0	1	0.00808771	1	purine nucleobase salvage (GO:0043096)	-
P	CZA	0	15	3	5564	0	1	0.00808771	1	FtsZ-dependent cytokinesis (GO:0043093)	-
P	CZA	0	15	3	5564	0	1	0.00808771	1	protein targeting (GO:0006605)	-
P	CZA	0	15	3	5564	0	1	0.00808771	1	intracellular nitrogen homeostasis (GO:0141067)	-
P	CZA	0	15	3	5564	0	1	0.00808771	1	cellular response to toxic substance (GO:0097237)	-
P	CZA	0	15	3	5564	0	1	0.00808771	1	response to cadmium ion (GO:0046686)	-
P	CZA	0	15	3	5564	0	1	0.00808771	1	citrulline metabolic process (GO:0000052)	-
P	CZA	0	15	3	5564	0	1	0.00808771	1	3-phenylpropionate catabolic process (GO:0019380)	-
P	CZA	0	15	3	5564	0	1	0.00808771	1	folic acid metabolic process (GO:0046655)	-
P	CZA	0	15	3	5564	0	1	0.00808771	1	GDP-mannose biosynthetic process (GO:0009298)	-
P	CZA	0	15	3	5564	0	1	0.00808771	1	siroheme biosynthetic process (GO:0019354)	-
P	CZA	0	15	3	5564	0	1	0.00808771	1	cellular response to sulfur starvation (GO:0010438)	-
P	CZA	0	15	3	5564	0	1	0.00808771	1	purine ribonucleoside bisphosphate metabolic process (GO:0034035)	-
P	CZA	0	15	3	5564	0	1	0.00808771	1	mRNA metabolic process (GO:0016071)	-
P	CZA	0	15	3	5564	0	1	0.00808771	1	response to nitric oxide (GO:0071731)	-
P	CZA	0	15	3	5564	0	1	0.00808771	1	glucan catabolic process (GO:0009251)	-
P	CZA	0	15	3	5564	0	1	0.00808771	1	glucan biosynthetic process (GO:0009250)	-
P	CZA	0	15	3	5564	0	1	0.00808771	1	GDP-mannose metabolic process (GO:0019673)	-
P	CZA	0	15	3	5564	0	1	0.00808771	1	isopentenyl diphosphate biosynthetic process (GO:0009240)	-
P	CZA	0	15	3	5564	0	1	0.00808771	1	negative regulation of termination of DNA-templated transcription (GO:0060567)	-
P	CZA	0	15	3	5564	0	1	0.00808771	1	cellular response to phosphate starvation (GO:0016036)	-
P	CZA	0	15	3	5564	0	1	0.00808771	1	co-translational protein modification (GO:0043686)	-
P	CZA	0	15	3	5564	0	1	0.00808771	1	pyrimidine deoxyribonucleotide biosynthetic process (GO:0009221)	-
P	CZA	0	15	3	5564	0	1	0.00808771	1	purine deoxyribonucleoside triphosphate catabolic process (GO:0009217)	-
P	CZA	0	15	3	5564	0	1	0.00808771	1	purine deoxyribonucleoside triphosphate metabolic process (GO:0009215)	-
P	CZA	0	15	3	5564	0	1	0.00808771	1	pyrimidine deoxyribonucleoside triphosphate metabolic process (GO:0009211)	-
P	CZA	0	15	3	5564	0	1	0.00808771	1	organic phosphonate metabolic process (GO:0019634)	-
P	CZA	0	15	3	5564	0	1	0.00808771	1	alditol phosphate metabolic process (GO:0052646)	-
P	CZA	0	15	3	5564	0	1	0.00808771	1	pyrimidine ribonucleoside triphosphate metabolic process (GO:0009208)	-
P	CZA	0	15	3	5564	0	1	0.00808771	1	deoxyribonucleoside triphosphate catabolic process (GO:0009204)	-
P	CZA	0	15	3	5564	0	1	0.00808771	1	deoxyribonucleoside triphosphate metabolic process (GO:0009200)	-
P	CZA	0	15	3	5564	0	1	0.00808771	1	propionate catabolic process, 2-methylcitrate cycle (GO:0019629)	-
P	CZA	0	15	3	5564	0	1	0.00808771	1	short-chain fatty acid catabolic process (GO:0019626)	-
P	CZA	0	15	3	5564	0	1	0.00808771	1	intracellular transport (GO:0046907)	-
P	CZA	0	15	3	5564	0	1	0.00808771	1	nucleotide-excision repair (GO:0006289)	-
P	CZA	0	15	3	5564	0	1	0.00808771	1	base-excision repair, AP site formation (GO:0006285)	-
P	CZA	0	15	3	5564	0	1	0.00808771	1	asexual reproduction (GO:0019954)	-
P	CZA	0	15	3	5564	0	1	0.00808771	1	fatty acid beta-oxidation, unsaturated, even number, reductase/isomerase pathway (GO:0033543)	-
P	CZA	0	15	3	5564	0	1	0.00808771	1	fatty acid beta-oxidation, unsaturated, even number (GO:0033542)	-
P	CZA	0	15	3	5564	0	1	0.00808771	1	protein transport by the Tat complex (GO:0043953)	-
P	CZA	0	15	3	5564	0	1	0.00808771	1	regulation of cell projection organization (GO:0031344)	-
P	CZA	0	15	3	5564	0	1	0.00808771	1	intracellular protein transmembrane transport (GO:0065002)	-
P	CZA	0	15	3	5564	0	1	0.00808771	1	thymine catabolic process (GO:0006210)	-
P	CZA	0	15	3	5564	0	1	0.00808771	1	tyrosine metabolic process (GO:0006570)	-
P	CZA	0	15	3	5564	0	1	0.00808771	1	positive regulation of phospholipid biosynthetic process (GO:0071073)	-
P	CZA	0	15	3	5564	0	1	0.00808771	1	regulation of phospholipid biosynthetic process (GO:0071071)	-
P	CZA	0	15	3	5564	0	1	0.00808771	1	positive regulation of transporter activity (GO:0032411)	-
P	CZA	0	15	3	5564	0	1	0.00808771	1	dGTP catabolic process (GO:0006203)	-
P	CZA	0	15	3	5564	0	1	0.00808771	1	proline biosynthetic process (GO:0006561)	-
P	CZA	0	15	3	5564	0	1	0.00808771	1	division septum assembly (GO:0000917)	-
P	CZA	0	15	3	5564	0	1	0.00808771	1	thiamine transport (GO:0015888)	-
[truncated: 6,829 more rows]
